# Supplementary material for: FASIMU: flexible software for flux-balance computation series in large metabolic networks
Source: BMC Bioinformatics. 2011 Jan 22;12:28. doi: 10.1186/1471-2105-12-28 (PMC3038154; doi:10.1186/1471-2105-12-28)
Supplement: Additional file 1 — FASIMU 2.2.1 release archive. This archive contains the complete FASIMU distributions and unzips in five directories: FASIMU contains the programs, FASIMU-Doc contains the documentation (manual and tutorial), FASIMU-Ery-Example contains a small example of the human erythrocyte, FASIM-Ecoli-Example a large example of the E. coli, FASIMU-Liver-Example another large example of the human hepatocyte. [file 1471-2105-12-28-S1.ZIP]

Archive with 41 entries (36 files):
- FASIMU/
- FASIMU/sbml2fa
- FASIMU/fabase
- FASIMU/fasimu
- FASIMU/reaction2fa
- FASIMU_Doc/
- FASIMU_Doc/FASIMU_Figure.pdf
- FASIMU_Doc/FASIMU_Manual.pdf
- FASIMU_Doc/faBiNA_Manual.pdf
- FASIMU_Doc/FASIMU_Tutorial.pdf
- FASIMU_Doc/FASIMU_upgrade_guide.pdf
- FASIMU_Ecoli_Example/
- FASIMU_Ecoli_Example/Ec_iAF1260_flux1.xml
- FASIMU_Ecoli_Example/Ec_iAF1260_flux2.xml
- FASIMU_Ecoli_Example/extract_fluxsolutions
- FASIMU_Ecoli_Example/simulations
- FASIMU_Ecoli_Example/Ec_iAF1260_flux1_mod.xml
- FASIMU_Ecoli_Example/msb4100155-s3-reactions.tsv
- FASIMU_Ecoli_Example/calculate_equilibriums
- FASIMU_Ery_Example/
- FASIMU_Ery_Example/stdef.txt
- FASIMU_Ery_Example/concentration-ranges-classes
- FASIMU_Ery_Example/ery.sbml
- FASIMU_Ery_Example/untrusted-equilibriums
- FASIMU_Ery_Example/enzymes
- FASIMU_Ery_Example/TR-excluded
- FASIMU_Ery_Example/simulations
- FASIMU_Ery_Example/trusted-equilibriums
- FASIMU_Ery_Example/concentration-class-ranges
- FASIMU_Liver_Example/
- FASIMU_Liver_Example/liver.sbml
- FASIMU_Liver_Example/concentration-ranges-classes
- FASIMU_Liver_Example/enzymes
- FASIMU_Liver_Example/MIMES.txt
- FASIMU_Liver_Example/flux-weights
- FASIMU_Liver_Example/stdexch.txt
- FASIMU_Liver_Example/PIPES.txt
- FASIMU_Liver_Example/TR-excluded
- FASIMU_Liver_Example/simulations
- FASIMU_Liver_Example/MIPES.txt
- FASIMU_Liver_Example/concentration-class-ranges
