# Supplementary material for: FASIMU: flexible software for flux-balance computation series in large metabolic networks
Source: BMC Bioinformatics. 2011 Jan 22;12:28. doi: 10.1186/1471-2105-12-28 (PMC3038154; doi:10.1186/1471-2105-12-28)
Supplement: Additional file 1 — FASIMU 2.2.1 release archive. This archive contains the complete FASIMU distributions and unzips in five directories: FASIMU contains the programs, FASIMU-Doc contains the documentation (manual and tutorial), FASIMU-Ery-Example contains a small example of the human erythrocyte, FASIM-Ecoli-Example a large example of the E. coli, FASIMU-Liver-Example another large example of the human hepatocyte. [file 1471-2105-12-28-S1.ZIP › FASIMU/sbml2fa]

#!/usr/bin/gawk -f
#############################################################################
# sbml2fa, part of FASIMU
#    Copyright (C) 2009   Andreas Hoppe
#
#    This program is free software: you can redistribute it and/or modify
#    it under the terms of the GNU General Public License version 3 as
#    published by the Free Software Foundation.
#
#    This program is distributed in the hope that it will be useful,
#    but WITHOUT ANY WARRANTY; without even the implied warranty of
#    MERCHANTABILITY or FITNESS FOR A PARTICULAR PURPOSE.  See the
#    GNU General Public License for more details.
#
#    You should have received a copy of the GNU General Public License
#    along with this program.  If not, see <http://www.gnu.org/licenses/>.
#
#############################################################################
function usage() {
  print "sbml2fa version 1.3" > stderr;
  print "Preparing inputfiles for FASIMU/FASBASE from SBML" > stderr;
  print "usage: sbml2fa <file>" > stderr;
  print "alternate usage: cat <file> | sbml2fa" > stderr;
  exit (1);
  print "Options:" > stderr;
  print " -h  ...  print this message" > stderr;
  print " -w  ...  print detailed warnings" > stderr;
}
BEGIN {
  stderr="/dev/stderr";
  errfile="/dev/stderr";
  filename=filecode="-";
  for (i = 1; i < ARGC; i++) {
    if (!match(ARGV[i],"^-") && (match(ARGV[i],"*") || match(ARGV[i],"?"))) {
      wildcard[++wcs]=ARGV[i];
      delete ARGV[i];
    } else if (!system("test -r "ARGV[i]))
      filecount++;
    else {
      if (match(ARGV[i],"^-")) {
        if (ARGV[i] == "-h") {usage();exit}
        else if (ARGV[i] == "-w") {detailwarn=1}
        else if (ARGV[i] == "-s") {
          if (i == ARGC-1)
            Warning("-s at the end of parameter list, ignored");
          else {
            delete ARGV[i];
            i++;
            opensuff=ARGV[i];
          }
        } else {
          print "unrecognized option "ARGV[i] > stderr;
          usage();
        }
      } else {
        Warning("File "ARGV[i]" not found, discarded");
      } 
      delete ARGV[i];
    }
  }

#   if (system("test -r equilibriums")) keqset=1;
  keq=1;
}


function Output(line) {
  if (outfile) print line > outfile;
  else print line;
}

function Info(str) {
  if (filename!="-") print str " ("filename")" >> errfile;
  else if (filecode!="-") print str " ("filecode")" >> errfile;
  else print str >> errfile;
}  
function Warning(str) {
  Info("Warning, " str "!");
}  

function WarnDetail(str) {
  if (detailwarn) Warning(str);
  else warnct++;
}  

function Error(str) {
  if (filename) print "sbml2fa: Error, " str " ("filename")!" > stderr;
  else print "sbml2fa: Error, " str "!" > stderr;
  exit (1);
}  

match($0,/<reaction (.*)$/,B) {
  if (match(B[1],/^([^>]*name="[^"]+"[^>]*)>/,A)) tags=A[1];
  else if (match(B[1],/^([^>]*)>/,A)) tags=A[1];
  else {
    tags="";
    string=B[1];
    while(!tags) {
      getline;
      string=string " " $0;
      if (match(string,/([^>]*name="[^"]+"[^>]*)>/,A)) tags=A[1];
      else if (match(string,/<reaction([^>]*)>/,A)) tags=A[1];
    }
  }
  tags=" "tags;

  if (match(tags,/ id="([^"]*)"/,arr)) reaid=arr[1];
  else if (match(tags,/ id=([^ >]+)/,arr)) reaid=arr[1];
  else Error("missing identifier in "$0", fatal");
  if (!reaid) Error("missing identifier in "$0", fatal");

  if (match(tags,/name="([^"]*)"/,arr)) reaname=arr[1];
  else if (match(tags,/name=([^ >]+)/,arr)) reaname=arr[1];
  else {
    WarnDetail("missing name for reaction "reaid", defaulting to identifier");
    WarnTypes["missing names for reactions"]++;
    reaname=reaid
  }
  if (!reaname) {
    WarnDetail("empty name for reaction "reaid", defaulting to identifier");
    WarnTypes["empty names for reactions"]++;
    reaname=reaid
  }

  if (match(tags,/reversible="([^"]*)"/,arr)) rev=arr[1];
  else if (match(tags,/reversible=([^ >]+)/,arr)) rev=arr[1];
  else {
    WarnDetail("missing reversibility item for reaction "reaid", defaulting to reversible");
    WarnTypes["missing reversibility items for reactions"]++;
    rev="true";
  }
  if (!rev) {
    WarnDetail("empty reversibility item for reaction "reaid", defaulting to reversible");
    WarnTypes["empty reversibility items for reactions"]++;
    rev="true";
  }

  on=1;lhs=rhs=0;R=L="";
}
on && /<listOfReactants>/ {lhs=1;}
on && /<listOfProducts>/ {rhs=1;}
on && match($0,/<speciesReference ([^>]*)>/,vars) {
  if (match(vars[1],/species="([^"]*)"/,arr)) sid=arr[1];
  else if (match(vars[1],/species=([^ >]+)/,arr)) sid=arr[1];
  else Error("missing identifier in "$0);
  if (!sid) Error("empty identifier in "$0", fatal");

  if (match(vars[1],/stoichiometry="([^"]*)"/,arr)) st=arr[1];
  else if (match(vars[1],/stoichiometry=([^ >]+)/,arr)) st=arr[1];
  else {
    WarnDetail("missing stoichiometry for reactant "sid" in "reaid", defaulting to 1");
    WarnTypes["missing stoichiometry for reactants"]++;
    st=1;
  }
  if (!st) {
    WarnDetail("empty stoichiometry for reaction "reaid", defaulting to 1");
    WarnTypes["empty stoichiometry for reactions"]++;
    st=1;
  }

  item=st+0" "sid;
  if (rhs) {if (R) R=R" + "item; else R=item;}
  else if (lhs) {if (L) L=L" + "item; else L=item;}
}

on && /<listOfParameters>/ {params=1}
on && /<\/listOfParameters>/ {params=0}
params && match($0,/<parameter id="equilibrium_constant" value="([0-9][0-9.eE+-]*)"\/>/,arr) {
  keq=arr[1];
  if (!keqset) Info("Recording equilibrium constants");
  keqset=1
}

on && /<\/listOfReactants>/ {lhs=0;}
on && /<\/listOfProducts>/ {rhs=0;}


on && /<\/reaction>/ {
  on=0;
  if (R || L) {
    rct++;
    RID[rct]=reaid;
    REQ[rct]=L" = "R;
    RBORD[rct]=((rev=="false")?"   0":"-Inf");

    if (keqset) print reaid, keq > "equilibriums";keq=1;
    gsub(/ /,"_",reaname);
    print reaid, reaname > "reaction-names"
  }
} 

match($0,/<species (.*)$/,B) {
  if (match(B[1],/^([^>]*name="[^"]+"[^>]*)>/,A)) tags=A[1];
  else if (match(B[1],/^([^>]*)>/,A)) tags=A[1];
  else {
    tags="";
    string=B[1];
    while(!tags) {
      getline;
      string=string " "$0;
      if (match(string,/^([^>]*name="[^"]+"[^>]*)>/,A)) tags=A[1];
      else if (match(string,/^([^>]*)>/,A)) tags=A[1];
    }
  }
  tags=" "tags;

  if (match(tags,/ id="([^"]*)"/,arr)) id=arr[1];
  else if (match(tags,/ id=([^ >]+)/,arr)) id=arr[1];
  else Error("missing identifier in "$0", fatal");
  if (!id) Error("empty identifier in "$0", fatal");

  if (match(tags,/ name="([^"]*)"/,arr)) name=arr[1];
  else if (match(tags,/ name=([^ >]+)/,arr)) name=arr[1];
  else {WarnDetail("missing name for "id", defaulting to identifier");name=id;WarnTypes["missing names for species"]++;}
  if (!name) {WarnDetail("empty name for "id", defaulting to identifier");name=id;WarnTypes["empty names for species"]++;}

  if (match(tags,/ compartment="([^"]*)"/,arr)) comp=arr[1];
  else if (match(tags,/ compartment=([^ >]+)/,arr)) comp=arr[1];
  else {WarnDetail("missing compartment for "id", defaulting to cell");comp="cell";WarnTypes["missing compartments"]++;}
  if (!comp) {WarnDetail("empty compartment for "id", defaulting to cell");comp="cell";WarnTypes["empty compartments"]++;}

  if (match(tags,/ boundaryCondition="([^"]*)"/,arr)) bc=arr[1];
  else if (match(tags,/ boundaryCondition=([^ >]+)/,arr)) bc=arr[1];
  else {WarnDetail("missing boundaryCondition for "id", defaulting to false");bc="false";WarnTypes["missing boundary conditions"]++}
  if (!bc) {WarnDetail("empty boundaryCondition for "id", defaulting to false");bc="false";WarnTypes["empty boundary conditions"]++}

  oldname=name;
  if (gsub(/ /,"_",name)) {
    WarnDetail("species name "oldname" has been substituted to "name", space characters not allowed in FA-Models");
    WarnTypes["substituted space characters in species names"]++;
  }

  oldcomp=comp;
  if (gsub(/ /,"",comp)||gsub(/_/,"",comp))  {
    WarnDetail("compartment identifier "oldcomp" has been substituted to "comp", space/underscore character not allowed in FA-Models");
    WarnTypes["removed space/underscrore characters in compartment identifer (not allowed in FASIMU)"]++;
  }
  C[oldcomp]=comp;

  oldid=id;
  if (gsub(/ /,"_",id))  {
    WarnDetail("species identifier "oldid" has been substituted to "id", space character not allowed");
    WarnTypes["removed space characters in species identifer"]++;
  }
  if (!match(id,comp"$")) {id=id "_" comp;
    WarnDetail("metabolite identifier "oldid" has been modified to "id" to reflect its compartment properly");
    WarnTypes["metabolite identifiers have been modified to reflect their compartment in the form XXX_ccc"]++;
  }
  M[oldid]=id;

  oldname=name;
  if (!match(name,comp"$")) {name=name "_" comp;
    WarnDetail("metabolite name "oldname" has been modified to "name" to reflect its compartment properly");
    WarnTypes["metabolite names have been modified to reflect their compartment in the form XXX_ccc"]++;
  }

  mct++;
  MID[mct]=id;
  MN[mct]=name;
  if (bc=="true") {MB[mct]=1} else MB[mct]=0;

}

END {
  if (!detailwarn && warnct) {
    Info("The following "warnct" noncritical warnings have not been shown in detail:");
    for (warn in WarnTypes) {
      Info("  "warn" ("WarnTypes[warn]")");
    }
    Info("To see them in detail, call sbml2fa with the option -w");    
  }

  if (!mct) Warning("No species found, no model generated");
  if (!rct) Warning("No reactions found, no model generated");
  for (i=1;i<=mct;i++) {
    printf("%-12s %-65s 0.001 %i\n", MID[i], MN[i], MB[i]) > "metabolites";
  }
  for (i=1;i<=rct;i++) {
    rn=split(REQ[i],A," ");
    req="";
    for (j=1;j<=rn;j++) {
      if (A[j]=="="||A[j]=="+"||match(A[j],/^[0-9][.0-9eE+-]*$/)) req=(req?req" ":"")A[j];
      else if (A[j] in M) req=(req?req" ":"")M[A[j]];
      else Error("species identifier "A[j]" in reaction "RID[i]" does not appear as a species in the system");
    }
    printf("%-8s %-40s | # %s Inf 0  20  20 1 1 0.001\n",RID[i],req,RBORD[i]) > "reactions";
  }

  for (m in M) print m"\t"M[m] > "dictionary_of_metablites.tsv";
  for (c in C) print c"\t"C[c] > "dictionary_of_compartments.tsv";
    

}
