# Supplementary material for: FASIMU: flexible software for flux-balance computation series in large metabolic networks
Source: BMC Bioinformatics. 2011 Jan 22;12:28. doi: 10.1186/1471-2105-12-28 (PMC3038154; doi:10.1186/1471-2105-12-28)
Supplement: Additional file 1 — FASIMU 2.2.1 release archive. This archive contains the complete FASIMU distributions and unzips in five directories: FASIMU contains the programs, FASIMU-Doc contains the documentation (manual and tutorial), FASIMU-Ery-Example contains a small example of the human erythrocyte, FASIM-Ecoli-Example a large example of the E. coli, FASIMU-Liver-Example another large example of the human hepatocyte. [file 1471-2105-12-28-S1.ZIP › FASIMU/fabase]

#############################################################################
# FABASE flux optimization framework (part of FASIMU)
#    Copyright (C) 2009   Andreas Hoppe
#
#    This program is free software: you can redistribute it and/or modify
#    it under the terms of the GNU General Public License version 3 as
#    published by the Free Software Foundation.
#
#    This program is distributed in the hope that it will be useful,
#    but WITHOUT ANY WARRANTY; without even the implied warranty of
#    MERCHANTABILITY or FITNESS FOR A PARTICULAR PURPOSE.  See the
#    GNU General Public License for more details.
#
#    You should have received a copy of the GNU General Public License
#    along with this program.  If not, see <http://www.gnu.org/licenses/>.
#
#############################################################################
echo -e "FABASE V2.2.1 Constrained flux optimization, part of FASIMU\n\
call fabase-functions to get available functions"
# Takes:
# reactions            ... exactly like in FA
# metabolites          ... exactly like in FA
# reaction-names       ... <rea-identifier> <Name>
# targetfluxes         ... list: <reaname> <flux>
# targetexchanges      ... list: <metabolite> <quantity>
#                            only for reactions with metabolites with the id _ext of (out)
# equilibriums         ... list: <reaname> <Keq-value>
# concentrations       ... list: <metname> <logC-value>
# fluxmin-excluded     ... these reactions have weight 0 in fluxmin
# TR-excluded          ... these reactions and metabolite escape TR criterion
# enzymes              ... define weights in flux minimization by enzyme
# expressions          ... set expression values by reaction or enzyme (if file enzyme is present)
# fluxfix              ... fluxes are linear combination of other fluxes
#############################################################################
# Parameters in keywords
if [ "$debug" = "debug" ]; then echo "FABASE: start `date +%M:%S`"; fi
unset debug
unset nomodelprepare
while [ $# -gt 0 ]; do 
  if [ "$1" = nomodelprepare ]; then nomodelprepare=1; 
  elif [ "$1" = debug ]; then debug=debug; 
  elif [ "$1" = cplex ]; then solver=cplex; 
  elif [ "$1" = cplex9 ]; then solver=cplex9; 
  elif [ "$1" = cplex10 ]; then solver=cplex10; 
  elif [ "$1" = lindo ]; then solver=lindo; 
  elif [ "$1" = glpk ]; then solver=glpk; 
  elif [ "$1" = lp_solve ]; then solver=lp_solve; 
  elif [ "$1" ]; then echo do not understand argument "$1"; fi
  shift
done  

function fabase-solver-check () {

if [ ! "$solver" ]; then 
  if [ "`which cplex 2> /dev/null`" ]; then solver=cplex; 
  elif [ "`which runlindo 2> /dev/null`" ]; then solver=lindo; 
  elif [ "`which glpsol 2> /dev/null`" ]; then solver=glpk; 
  elif [ "`which lp_solve 2> /dev/null`" ]; then solver=lp_solve;
  else
    echo "Error, no optimizer is found in the search path. FASIMU will not work!";
    echo "Check the installation!"
    return;
  fi 
fi

if [ $solver = lindo ]; then
  solver_nocond=1
  solver_noquad=1
  echo "solver: LINDO"; 
  if [ ! "`which runlindo`" ]; then
    echo "Error, the program runlindo is not found. FASIMU will not work!";
    echo "Check the installation or choose another solver!"
    return;fi
elif [ $solver = glpk ]; then
  solver_nocond=1
  solver_noquad=1
  echo "solver: GLPK"; 
  if [ ! "`which glpsol`" ]; then
    echo "Error, the program glpsol is not found. FASIMU will not work!";
    echo "Check the installation or choose another solver!"
    return;fi
elif [ $solver = lp_solve ]; then
  solver_nocond=1
  solver_noquad=1
  echo "solver: lp_solve"; 
  if [ ! "`which lp_solve`" ]; then
    echo "Error, the program lp_solve is not found. FASIMU will not work!";
    echo "Check the installation or choose another solver!"
    return;fi
elif [ $solver = cplex ]; then
if [ ! "`which cplex`" ]; then
    echo "Error, the program cplex is not found. FASIMU will not work!";
    echo "Check the installation or choose another solver!"
else
  line=`echo | cplex 2> /dev/null | fgrep Welcome`;
  if [ -z "$line" ]; then
    echo "Warning, cplex is not available at the moment! Check whether the license server ilmd is running or the license is blocked by another user!";  solver=cplex10;
  elif [ "`echo $line | fgrep 'Optimizer 9.'`" ]; then
    echo "solver: CPLEX 9"; 
    solver_nocond=1
    solver=cplex9;
  else
    echo "solver: CPLEX 10+"; 
    solver=cplex10;
  fi
fi
fi

if [ "$debug" = "debug" ]; then echo "FABASE: solver check `date +%M:%S`"; fi
}


alias rgawk='gawk --re-interval'
alias tgawk="gawk -F'\t'"
alias fgawk="gawk --re-interval -F'\t'"
alias zgawk='gawk --re-interval -F'\''\t'\'' -v OFS='\''\t'\'''
export LC_ALL=C
# Dict handling aux functions
function dict () {  if [ ! -e "$1" ]; then echo "usage dict <dictionary> < <file to translate>";
  elif [ "$2" ]; then echo "usage dict <dictionary> < <file to translate>";
  else
   gawk 'BEGIN{D="'$1'";while((getline<D)>0){R[$1]=$2;for (i=3;i<=NF;i++) R[$1]=R[$1]" "$(i);}close(D)} \
   { for (i=1;i<=NF;i++) {if ($(i) in R) $(i)=R[$(i)]; else {print "Warning: "$(i)" not found in '$1'!" > "/dev/stderr"; }} \
     print;}';
  fi;
}
function dict_cut () {
  if [ ! -e "$1" ]; then echo "usage dict <dictionary> < <file to translate>";
  elif [ "$2" ]; then echo "usage dict <dictionary> < <file to translate>";
  else
   gawk 'BEGIN{D="'$1'";while((getline<D)>0){R[$1]=$2;for (i=3;i<=NF;i++) R[$1]=R[$1]" "$(i);}close(D)} \
   { for (i=1;i<=NF;i++) {if ($(i) in R) $(i)=R[$(i)]; else {print "Warning: "$(i)" not found in '$1'!" > "/dev/stderr";$(i)="";}} \
     print;}';
  fi;
}
function dict_cont () {
  if [ ! -e "$1" ]; then echo "usage dict_cont <dictionary> < <file to translate>";
  elif [ "$2" ]; then echo "usage dict_cont <dictionary> < <file to translate>";
  else
   gawk 'BEGIN{D="'$1'";while((getline<D)>0){R[$1]=$2;for (i=3;i<=NF;i++) R[$1]=R[$1]" "$(i);}close(D)} \
   { for (i=2;i<=NF;i++) {if ($(i) in R) $(i)=R[$(i)]; else {print "Warning: "$(i)" not found in '$1'!" > "/dev/stderr"; }} \
     print;}';
  fi;
}
function dict_cont_cut () {
  if [ ! -e "$1" ]; then echo "usage dict_cont_cut <dictionary> < <file to translate>";
  elif [ "$2" ]; then echo "usage dict_cont_cut <dictionary> < <file to translate>";
  else
   gawk 'BEGIN{D="'$1'";while((getline<D)>0){R[$1]=$2;for (i=3;i<=NF;i++) R[$1]=R[$1]" "$(i);}close(D)} \
   { for (i=2;i<=NF;i++) {if ($(i) in R) $(i)=R[$(i)]; else {print "Warning: "$(i)" not found in '$1'!" > "/dev/stderr";$(i)=""; }} \
     print;}';
  fi;
}

function dict_legend () {
  if [ ! -e "$1" ]; then echo "usage dict_legend <dictionary> < <file to translate>";
  elif [ "$2" ]; then echo "usage dict_legend <dictionary> < <file to translate>";
  else
   gawk 'BEGIN{D="'$1'";while((getline<D)>0){R[$1]=$2;for (i=3;i<=NF;i++) R[$1]=R[$1]" "$(i);}close(D)} \
   { if ($1 in R) $1=R[$1]; else print "Warning: "$1" not found in '$1'!" > "/dev/stderr"; \
     print;}';
  fi;
}

function dict_legend_cut () {
  if [ ! -e "$1" ]; then echo "usage dict_legend <dictionary> < <file to translate>";
  elif [ "$2" ]; then echo "usage dict_legend <dictionary> < <file to translate>";
  else
   gawk 'BEGIN{D="'$1'";while((getline<D)>0){R[$1]=$2;for (i=3;i<=NF;i++) R[$1]=R[$1]" "$(i);}close(D)} \
   { if ($1 in R) {$1=R[$1]; print;} else print "Warning: "$1" not found in '$1'!" > "/dev/stderr"; \
   }';
  fi;
}
# Like dict, but the translated word to translate is not removed, the translation trails
function dict_dup () {
  if [ ! -e "$1" ]; then echo "usage dict <dictionary> < <file to translate>";
  elif [ "$2" ]; then echo "usage dict <dictionary> < <file to translate>";
  else
   gawk 'BEGIN{D="'$1'";while((getline<D)>0){R[$1]=$2;for (i=3;i<=NF;i++) R[$1]=R[$1]" "$(i);}close(D)} \
   { for (i=1;i<=NF;i++) {if ($(i) in R) $(i)=$(i)" "R[$(i)]; else {print "Warning: "$(i)" not found in '$1'!" > "/dev/stderr"; }} \
     print;}';
  fi;
}
# sorts each line except legend, removes duplicates
function dict_reorder () {
  if [ "$1" ]; then echo "usage dict_reorder < <dictionary> > <reordered dictionary>";
  else
    gawk '{printf("%s",$1);
           if (NF>2) {
             last="";
             for (i=2;i<=NF;i++) dat[i]=$(i); l=asort(dat); 
             for (i=1;i<=l;i++) {
	       if (dat[i]==last) continue;
	       last=dat[i];
               printf(" %s", dat[i]);
             }
             delete dat;
           } else printf(" %s",$2);
           printf("\n");
    }' | sort | uniq;
  fi;
}
# sorts each line except legend, removes duplicates
function dict_reorder_entries () {
  if [ "$1" ]; then echo "usage dict_reorder < <dictionary> > <reordered dictionary>";
  else
    gawk '{printf("%s",$1);
           if (NF>2) {
             last="";
             for (i=2;i<=NF;i++) dat[i]=$(i); l=asort(dat); 
             for (i=1;i<=l;i++) {
	       if (dat[i]==last) continue;
	       last=dat[i];
               printf(" %s", dat[i]);
             }
             delete dat;
           } else printf(" %s",$2);
           printf("\n");
    }';
  fi;
}
# sorts each line, removes duplicates
function list_reorder () {
  if [ "$1" ]; then echo "usage list_reorder < <dictionary> > <reordered dictionary>";
  else
    gawk '{if (NF>1) {
             last="";
             for (i=1;i<=NF;i++) dat[i]=$(i); l=asort(dat); 
             for (i=1;i<=l;i++) {
	       if (dat[i]==last) continue;
	       if (last) printf(" %s", dat[i]);
	       else printf("%s", dat[i]);
	       last=dat[i];
             }
             delete dat;
           } else printf("%s",$1);
           printf("\n");
    }' | sort | uniq;
  fi;
}
function entry_reorder () {
  if [ "$1" ]; then echo "usage list_reorder < <dictionary> > <reordered dictionary>";
  else
    gawk '{if (NF>1) {
             last="";
             for (i=1;i<=NF;i++) dat[i]=$(i); l=asort(dat); 
             for (i=1;i<=l;i++) {
	       if (dat[i]==last) continue;
	       if (last) printf(" %s", dat[i]);
	       else printf("%s", dat[i]);
	       last=dat[i];
             }
             delete dat;
           } else printf("%s",$1);
           printf("\n");
    }';
  fi;
}
function dict_reverse () {
  if [ "$1" ]; then echo "usage dict_reverse < <dictionary> > <reversed dictionary>";
  else
    gawk '{if (NF>1)
             for (i=2;i<=NF;i++) { print $(i), $1; }
    }' | sort | uniq;
  fi;
}
function dict_collect () {
  if [ "$1" ]; then echo "usage dict_collect < <dictionary> > <reversed dictionary>";
  else
    sort | gawk '{if (last!=$1) { if (nf) printf("\n"); nf=1; printf("%s",$1); } last=$1; for (i=2;i<=NF;i++) printf(" %s",$i);}
    END{printf("\n");}' | dict_reorder_entries
  fi;
}

function fabase-model-check () {
if [ ! -r reactions ]; then echo Error: file \'reactions\' not found > /dev/stderr; return 1; fi
if [ ! -r metabolites ]; then echo Error: file \'metabolites\' not found > /dev/stderr; return 1; fi
if [ ! -r equilibriums ]; then echo Warning: file  \'equilibriums\' not found, generating trivial one > /dev/stderr; 
  gawk '{print $1,1}' reactions > equilibriums
fi
#if [ ! -r targetexchanges -a ! -r targetfluxes ]; then echo Info: no \'targetfluxes\' given > /dev/stderr; fi

###################################### Check on metabolite identifiers
# regexp for numbers gawk '{if(match($1,/^([+-]?[0-9]+\.?[0-9]*([eE][+-]?[0-9]+)?)$/,arr))print arr[1];}'
gawk '{print $1}' metabolites | sort | uniq > f1.txt
gawk '{for (i=2;i<=NF;i++) {if ($i=="|") break;if (match($i,/^(+|=|[+-]?[0-9]+\.?[0-9]*([eE][+-]?[0-9]+)?)$/)) continue; print $i}}' reactions | sort | uniq > f2.txt
if [ "`diff -q f1.txt f2.txt`" ]; then
  echo Error: metabolites in file \'reactions\' and file \'metabolites\' differ > /dev/stderr
  echo "< marks metabolites only in \'metabolites\'; > marks metabolites only in \'reactions\'" > /dev/stderr
  diff f1.txt f2.txt > /dev/stderr
  return 1
fi
rm -f f1.txt f2.txt


###################################### Check on reaction identifiers
if gawk '($1 in R){did=1;ct=1;while (($1 ct) in R) ct++; $1=$1 ct}
{R[$1]=1; print}
END{if (did) exit 0; else exit 1}' reactions > reactions-mod; then
  echo "Warning, file reactions contained double identifiers, modified. Original in reactions.original-back";
  mv reactions reactions.original-back;
  mv reactions-mod reactions
  echo "Modifications:"
  diff reactions reactions.original-back 
else
  rm reactions-mod
fi

if [ "$debug" = "debug" ]; then echo "FABASE: check `date +%M:%S`"; fi
}
################################
# Clear stuff from previous runs
function fabase-clear () {
  rm -f cplex.out cplex.log [NL].txt
  shopt -s nullglob
  for i in *.fgf; do rm $i; done
  for i in *.lpf; do rm $i; done
  for i in fluxmin*.out; do rm $i; done
  shopt -u nullglob
}

function legalch () {
gawk '{id="";
  for (i=1;i<=length($0);i++) {
    ch=substr($0,i,1);
    if (match(ch,/[a-zA-Z0-9!\"\#$%&,\.;?@_{}~\x027]/)) id=id ch;
  }
  print $0,id;
}' $@
}

function fabase-network-init () {
gawk '$1 {print ++ct, $1}' metabolites > dict_num_met.fgf
gawk '$1 {print $1, ++ct}' metabolites > dict_met_num.fgf
gawk '$1 {print $1}' metabolites > metids.fgf
gawk '$1 {print ++ct, $1}' reactions > dict_num_rea.fgf
gawk '$1 {print $1, ++ct}' reactions > dict_rea_num.fgf
gawk '$1 {print $1}' reactions > reaids.fgf
legalch reaids.fgf > reaids_legalch.fgf
legalch metids.fgf > metids_legalch.fgf
((met=`cat metids.fgf | wc -l`))
((rea=`cat reaids.fgf | wc -l`))
echo "FABASE: network of $rea reactions, $met metabolites"
if [ "$debug" = "debug" ]; then echo "FABASE: dicts `date +%M:%S`"; fi
}

function log-equilibriums-assure () {
  if [ ! -r equilibriums ]; then 
    echo "Warning: file equilibriums not found." > "/dev/stderr";return;
  fi
  if [ "`ls -t log-equilibriums.fgf equilibriums 2>/dev/null | head -n1`" = equilibriums ]; then
    echo | gawk 'BEGIN{D="reaids.fgf";while((getline<D)>0){Rn[$1]=++rlen;RN[rlen]=$1} close(D);
      D="equilibriums";while((getline<D)>0){K[Rn[$1]]=$2;}close(D);}
      {for (r=1;r<=rlen;r++) {
         if (r in K) k=K[r];else k=1;
         if (k<=0) {print "Warning: non-positive equilibrium constant "k" given in equilibriums for "RN[r]", set to 1" > "/dev/stderr";k=1}
         k=log(k);
	 if (k=="inf") k=300;
	 else if (k=="-inf") k=-300;
         print RN[r],k > "log-equilibriums.fgf";
         print r,k > "log-equilibriums-rn.fgf";
      }}'
  fi
}


if [ "$debug" = "debug" ]; then echo "FABASE: equilibriums `date +%M:%S`"; fi

###################################### Create stoech-matrix
function print-dense-stoichmat () {
gawk 'BEGIN{D="metids.fgf";while((getline<D)>0)Mn[$1]=++met; close(D);rea=1;}
{n=1;s="+";
 for (i=2;i<=NF;i++) {if ($i=="|") {rea++;break};
  if (match($i,/^([+-]?[0-9]+\.?[0-9]*([eE][+-]?[0-9]+)?)$/)) n=$i+0;
  else if ($i=="=") s="-";
  else if ($i=="+") n=1;
  else if ($i in R) {F[rea,Mn[$i]]=s n; }
  else print "Error, dont know what to do with "$i" in reactions" > "/dev/stderr";}}
END{for (i=1;i<rea;i++) { for (j=1;j<=met;j++) {if ((i,j) in F) printf(F[i,j]" "); else printf("0  ");}printf("\n");}}' reactions
}

function fabase-init-stoichmat () {
gawk 'BEGIN{D="metids.fgf";while((getline<D)>0)Mn[$1]=++met; close(D);rea=1;}
{s="+";mode=0;r++;
 for (i=2;i<=NF;i++) {if ($i=="|") {rea++;break};
  if (mode==0) {
    if(match($i,/^([0-9]+\.?[0-9]*([eE][+-]?[0-9]+)?)$/)) {n=$i;mode=1}
    else if ($i=="=") { s="-"; mode=0;
      print "Warning, empty left hand site in "$1 > "/dev/stderr"; }
    else {print "Error, number expected but "$i" found in reactions" > "/dev/stderr";exit}
  } else if (mode==1) {
    if ($i in F) {print "Warning, metabolite "$i" appears multiple times in reaction "$1 > "/dev/stderr";}
    if ($i in Mn) { print r,Mn[$i],(s n);mode=2;}
    else {print "Error, metabolite identifier expected but "$i" found in reactions" > "/dev/stderr";exit}
    F[$1]=1;
  } else if (mode==2) {
    if ($i=="=") { s="-"; mode=0 }
    else if ($i=="+") { mode=0 }
    else {print "Error, + or = but "$i" found in reactions" > "/dev/stderr";exit}
  } else {print "Error, dont know what to do with "$i" in reactions" > "/dev/stderr";exit}
 }
 if (mode!=2)  {print "Warning, empty right hand site in "$1 > "/dev/stderr";}
 delete(F);
}' reactions > stoichmat-flat.fgf
if [ "$debug" = "debug" ]; then echo "FABASE: stoichmat `date +%M:%S`"; fi
}

# extremal pathways data format
function print-expa-network () {
  local name; local met; local rea;
  if [ -r metabolites.original ]; then met=metabolites.original; else met=metabolites; fi
  if [ -r reactions.original ]; then rea=reactions.original; else rea=reactions; fi
gawk 'BEGIN{D="'"$met"'";while((getline<D)>0)R[$1]=++ct; close(D);rea=1;}
NF>7{n=1;s="-";line="";
 for (i=2;i<=NF;i++) {
   if ($i=="|") {rea++;break};
   if (match($i,/^([+-]?[0-9]+\.?[0-9]*([eE][+-]?[0-9]+)?)$/)) n=$i+0;
   else if ($i=="=") s="";
   else if ($i=="+") n=1;
   else if ($i in R) {line=line sprintf("\t%s%s\t%s", s, n, $i);}
   else print "Error, dont know what to do with "$i" in reactions" > "/dev/stderr";}
  printf("%s\t%s%s\n", $1, $(i+2)=="0"?"I":"R", line)}' $rea
}

# Metatool-dataformat.
function print-metatool-network () {
  local name; local met; local rea;
  if [ -r metabolites.original ]; then met=metabolites.original; else met=metabolites; fi
  if [ -r reactions.original ]; then rea=reactions.original; else rea=reactions; fi
echo "-ENZREV"
gawk '{if (match($0,/\|.*-Inf[ \t]*Inf/,arr)) line=line (line?" ":"")"R"$1;}END{print line;}' $rea
echo "-ENZIRREV"
gawk '{if (match($0,/\|.*0[ \t]*Inf/,arr)) line=line (line?" ":"")"R"$1;}END{print line;}' $rea
echo "-METINT"
gawk '$4==0{line=line (line?" ":"")"M"$1;}END{print line;}' $met
echo "-METEXT"
gawk '$4==1{line=line (line?" ":"")"M"$1;}END{print line;}' $met
echo "-CAT"
gawk 'BEGIN{rea=1;}
NF>7{line="R"$1" :";
 for (i=2;i<=NF;i++) {
   if ($i=="|") {rea++;break}
   else if ($i==1) continue;
   else if (match($i,/^([+-]?[0-9]+\.?[0-9]*([eE][+-]?[0-9]+)?)$/)) line=line" "$i+0;
   else if ($i=="=") line=line" =";
   else if ($i=="+") line=line" +";
   else {line=line " M"$i;}
   }
  print line" .";}' $rea
}
if [ "$debug" = "debug" ]; then echo "FABASE: metatool `date +%M:%S`"; fi

function make-compart-maximal-sbml2.3 () {
  print-sbml > network.sbml
}

function print-sbml () {
  local name; local met; local rea;
  if [ -r metabolites.original ]; then met=metabolites.original; else met=metabolites; fi
  if [ -r reactions.original ]; then rea=reactions.original; else rea=reactions; fi

  while [ $# -gt 0 ]; do 
    if [ "$1" = noconcentrations ]; then noconcentrations=1; 
    elif [ "$1" = nospeciestype ]; then nospeciestype=1; 
    elif [ "$1" = noequilibriums ]; then noequilibriums=1; 
    else name="$1"; fi
    shift
  done  
  
  if [ ! "$name" ]; then name=`pwd | sed 's/.*\///g'`; fi

  echo  "<?xml version=\"1.0\" encoding=\"UTF-8\"?>
  <sbml xmlns=\"http://www.sbml.org/sbml/level2/version4\" level=\"2\" version=\"3\">"
  echo "<model name=\""$name"\">" 
  if [ ! "$nospeciestype" ]; then
    echo "<listOfSpeciesTypes>" 
    gawk '{if (!match($1,/^(.*)_([^_]+)$/,A)) {
             print "Error, the metabolite identifier "$1" does not obey the compartment convention" > "/dev/stderr"; exit}
           if (!match($2,/^(.*)_([^_]+)$/,B)) {
             print "Error, the metabolite name "$2" does not obey the compartment convention" > "/dev/stderr"; exit}
           print "  <speciesType id=\""A[1]"\" name=\""B[1]"\"/>"}' $met | sort | uniq 
    echo "</listOfSpeciesTypes>" 
  fi

    echo "<listOfCompartments>" 
    gawk 'match($1,/_([^_]+)$/,A){B[A[1]]=1}END{for (c in B) print c}' $met | gawk '{
    print "  <compartment id=\""$1"\" name=\""$1"\" size=\""1"\" />"}'  
    echo "</listOfCompartments>" 

  echo "<listOfSpecies>" 
  gawk 'BEGIN{if ("'"$noconcentrations"'"!="1") {
       D="concentration-ranges-molaric.fgf";while((getline<D)>0){
         if ($5=="-") continue;
  	 if (match($5,/(.*)\(.*\)/,A)) $5=A[1];
         W[$1]=$5;
       }close(D)}}
    {if (!match($1,/^(.*)_([^_]+)$/,A)) {
        print "Error, the metabolite name "$1" does not obey the compartment convention" > "/dev/stderr"; exit}
      printf("  <species id=\"%s\" name=\"%s\"", $1, $2 );
      if ("'"$nospeciestype"'"!="1") printf(" speciesType=\"%s\"", A[1]);
      if (($1 in W) && W[$1]!="-") printf(" initialConcentration=\"%s\"",W[$1]);
      printf(" boundaryCondition=\"%s\" compartment=\"%s\" />\n",($4?"true":"false"),A[2]);}' $met 
  echo "</listOfSpecies>" 

  if [ ! "$noconcentrations" ]; then
    echo "<listOfConstraints>" 
    cat concentration-ranges-molaric.fgf | gawk 'function isset(x) {if (x!="-") return 1; else return 0}
        function val(x) {if (match(x,/(.*)\(.*\)/,A)) return A[1]; else return x}
      {
      if (isset($3) || isset($7)) {
        print "  <constraint>";
        print "   <math xmlns=\"http://www.w3.org/1998/Math/MathML\">";
        if (isset($3) && isset($7)) print "    <apply>\n    <and/>";
        if (isset($3)) print "    <apply> <lt/> <cn> "val($3)" </cn> <ci> "$1" </ci> </apply>";
        if (isset($7)) print "    <apply> <lt/> <ci> "$1" </ci> <cn> "val($7)" </cn> </apply>";
        if (isset($3) && isset($7)) print "    </apply>";
        print "   </math>";
        print "   <message>";
        print "    <p xmlns=\"http://www.w3.org/1999/xhtml\"> Error: Species concentration "$1" is out of the hard bounds. </p>";
        print "   </message>";
        print "  </constraint> ";
      }
      if (isset($4) || isset($6)) {
        print "  <constraint>";
        print "   <math xmlns=\"http://www.w3.org/1998/Math/MathML\">";
        if (isset($4) && isset($6)) print "    <apply>\n    <and/>";
        if (isset($4)) print "    <apply> <lt/> <cn> "val($4)" </cn> <ci> "$1" </ci> </apply>";
        if (isset($6)) print "    <apply> <lt/> <ci> "$1" </ci> <cn> "val($6)" </cn> </apply>";
        if (isset($4) && isset($6)) print "    </apply>";
        print "   </math>";
        print "   <message>";
        print "    <p xmlns=\"http://www.w3.org/1999/xhtml\"> Warning: Species concentration "$1" is out of the soft bounds. </p>";
        print "   </message>";
        print "  </constraint> ";
      }
    }' 
    echo "</listOfConstraints>" 
  fi


  echo "<listOfReactions>" 
  cat $rea | gawk '
  BEGIN{D="'"equilibriums"'";while((getline<D)>0)E[$1]=$2;close(D);
  D="'"reaction-names"'";while((getline<D)>0)N[$1]=$2;close(D);}
  {s=0;c=0;tail="";
    if($1 in E) k=E[$1];else k=1;
  	
    for (i=2;i<=NF;i++) {
      if ($i=="+") {c=0}
      else if ($i=="=") {c=0;
        tail=tail "    </listOfReactants>\n    <listOfProducts>\n";}
      else if ($i=="|") {
        i+=2;
        print "  <reaction id=\""$1"\" name=\""(($1 in N)&&N[$1]?N[$1]:$1)"\" reversible=\""($i<0?"true":"false")"\">";
	print "    <listOfReactants>"; 
	print tail "    </listOfProducts>"
	if ("'"$noequilibriums"'"!="1") {
	  print "    <kineticLaw>";
          print "      <listOfParameters>";
	  print "        <parameter id=\"equilibrium_constant\" value=\""k"\"/>"; 
	  print "      </listOfParameters>";
	  print "    </kineticLaw>";
 	}
        print "  </reaction>";
        break;
      } else if (!c && match($i,/^([0-9][0-9.Ee-]*)$/,arr)) {c=arr[1]+0;}
      else if (c) {tail=tail"      <speciesReference species=\""$i"\" stoichiometry=\""c"\"/>\n"; }
    }
  }' 
  echo "  </listOfReactions>
</model>
</sbml>
" 
}

function print-sbml2.2 () {
  local name;local met;
  if [ -r metabolites.original ]; then met=metabolites.original; else met=metabolites; fi
  if [ "$1" ]; then name=$1;
  else name=`pwd | sed 's/.*\///g'`; fi
echo  "<?xml version=\"1.0\" encoding=\"UTF-8\"?>
<sbml xmlns=\"http://www.sbml.org/sbml/level2\" level=\"2\" version=\"1\">" > network.sbml
echo "<model name=\""$name"\">
  <listOfCompartments>
    <compartment id=\"cell\" size=\"1\" name=\"only_compartment\" />
  </listOfCompartments>" >> network.sbml
echo "  <listOfSpecies>" >> network.sbml
gawk '{print "    <species id=\""$1"\"  name=\""$2"\" boundaryCondition=\""($4?"true":"false")"\"  compartment=\"cell\" />"}' $met >> network.sbml
echo "  </listOfSpecies>" >> network.sbml
echo "  <listOfReactions>" >> network.sbml
cat reactions | gawk '
BEGIN{D="'"equilibriums"'";while((getline<D)>0)E[$1]=$2;close(D);
D="'"reaction-names"'";while((getline<D)>0)N[$1]=$2;close(D);}
{s=0;c=0;tail="";
  if($1 in E) k=E[$1];else k=1;

  for (i=2;i<=NF;i++) {
    if ($i=="+") {c=0}
    else if ($i=="=") {c=0;
      tail=tail "    </listOfReactants>\n    <listOfProducts>\n";}
    else if ($i=="|") {
      i+=2;
      print "  <reaction id=\""$1"\" name=\""(($1 in N)?N[$1]:$1)"\" reversible=\""($i<0?"true":"false")"\">\n    <listOfReactants>\n" tail \
      "    </listOfProducts>\n    <kineticLaw>\n    <listOfParameters>\n      <parameter id=\"equilibrium_constant\" value=\""k"\"/>\n    </listOfParameters>\n  </kineticLaw>\n  </reaction>";
      break;
    } else if (!c && match($i,/^([0-9][0-9.Ee-]*)$/,arr)) {c=arr[1]+0;}
    else if (c) {tail=tail"      <speciesReference species=\""$i"\" stoichiometry=\""c"\"/>\n"; }
  }
}' >> network.sbml
echo "  </listOfReactions>
</model>
</sbml>
" >> network.sbml
if [ "$debug" = "debug" ]; then echo "FABASE: write sbml2.1 `date +%M:%S`"; fi
}

# Information about basic properties of the stoechmatrix
function fabase-check-network () {
echo | gawk 'BEGIN{
D="metids.fgf";while((getline<D)>0){M[++mlen]=$1} close(D);
D="reaids.fgf";while((getline<D)>0){R[++rlen]=$1} close(D);
D="stoichmat-flat.fgf";while((getline<D)>0){N[$1,$2]=$3;}close(D);
}
END{
  for (r=1;r<=rlen;r++) {
    ct=0;
    for (m=1;m<=mlen;m++) {
      if ((r,m) in N) ct++;
      if (ct==2) break;
    }
    if (ct<2) print "Info: single metabolite reaction: "R[r] > "/dev/stderr";
  }
  for (m=1;m<=mlen;m++) {
    pos=0;neg=0;
    for (r=1;r<=rlen;r++) {
      if (N[r,m]>0) pos++;
      else if (N[r,m]<0) neg++;
    }
    if (pos==0||neg==0) {
      if (pos==1) print "Source metabolite "M[m] > "/dev/stderr";
      else if (neg==1) print "Sink metabolite "M[m] > "/dev/stderr";
      else print "Warning peculiar metabolite "M[m]" +"pos" -"neg > "/dev/stderr";
    }
  }
}'
}


################################################################################
################### Functions for mode dealing

function reanr2reaid () {
  gawk 'BEGIN{D="reaids.fgf";while((getline<D)>0){R[++rlen]=$1} close(D);}($1 in R){print R[$1],$2}'
}
function reaid2reanr () {
  gawk 'BEGIN{D="reaids.fgf";while((getline<D)>0){RN[$1]=++rlen} close(D);}($1 in RN){print RN[$1],$2}'
}
# Moden gibt es in folgenden Formen
# mode.txt: <rea-name> <value>
#           implicit v<rea-name>=0, if not present
# mode.out: v<rea> <value>
#           implicit v<rea>=0, if not present
# mode.lpf: v<rea>=<value>
#           v<rea>=arbitrary, if not present (should not be there)
function mode-txt2out () {
  gawk 'BEGIN{D="reaids.fgf";while((getline<D)>0){RN[$1]=++rlen} close(D);}($1 in RN){printf("v%05i  %s\n",RN[$1],$2);}' $@
}
function mode-out2txt () {
  gawk 'BEGIN{D="reaids.fgf";while((getline<D)>0){R[++r]=$1} close(D);}{n=0+substr($1,2);
    if (n in R) print R[n], $2;
    else "Warning, "n" not a valid reaction number" > "/dev/stderr"}' $@
}  
function mode-out2lpf () {
  gawk '{V[substr($1,2)+0]=$2}
    END{for (i=1;i<='"$rea"';i++) printf("v%05i = %s\n",i,(i in V)?V[i]:"0");}' $@
}
function mode-lpf2out () {
  gawk '$3!=0{print $1, $3;}' $@
}
function mode-lpf2txt () {
  mode-lpf2out $@ | mode-out2txt
}
function mode-txt2lpf () {
  mode-txt2out $@ | mode-out2lpf
}

function mode-txt2print () {
  if [ "$1" ]; then
    cat $1 | gawk 'BEGIN{D="reactions.txt";while((getline<D)>0) {match($0,/^[^ ]+ +[^ ]+ +(.*)$/,arr);R[$1]=arr[1];}close(D);}
{ print $2, $1, R[$1];}'
  else
     gawk 'BEGIN{D="reactions.txt";while((getline<D)>0) {match($0,/^[^ ]+ +[^ ]+ +(.*)$/,arr);R[$1]=arr[1];}close(D);}
{ print $2, $1, R[$1];}'
  fi
}


###################################### targetexchanges
function fabase-targetexchanges2fluxes () {
if [ ! -r targetfluxes -a -r targetexchanges ]; then cat targetexchanges | gawk 'BEGIN{
  D="reactions";while((getline<D)>0){
    if ($4=="=" && match($3,/\(out\)/) ) {R[$6]=$1;Rs[$6]=-1}
    else if ($4=="=" && match($6,/\(out\)/) ) {R[$3]=$1;Rs[$3]=1;}
    else if ($4=="=" && match($3,/_ext/) ) {R[$6]=$1;Rs[$6]=-1;}
    else if ($4=="=" && match($6,/_ext/) ) {R[$3]=$1;Rs[$3]=1;}
  }; close(D);
    }
    {if ($1 in R) printf("%s %g\n", R[$1], Rs[$1]*$2);
     else if (NF>0) print "Warning, do not understand targetexchange "$0", ignored" > "/dev/stderr"}' > targetfluxes
fi
}
function make-vset-lpf () {
  if [ ! -r targetfluxes ]; then echo "targetfluxes are required for this function";return; fi
  gawk 'BEGIN{D="reaids_legalch.fgf";while((getline<D)>0){r++;Rn[$1]=r;lR[$1]=$2} close(D);}
    NF>1{printf("TARGET_%s: v%05i = %s\n", lR[$1], Rn[$1], $2)}' targetfluxes > v-set.lpf
}

function modify-fluxbounds-targetfluxes () {
# ensures that the fluxes have the same sign as the targetflux
# Needed only for type 3 of fitness maximization
  gawk 'function max(x,y) {
    if (x=="Inf" || y=="Inf" ) return "Inf";
    if (x=="-Inf") return y;
    if (y=="-Inf") return x;
    return x>y?x:y;
  }
function min(x,y) {
  if (x=="-Inf" || y=="-Inf" ) return "-Inf";
  if (x=="Inf") return y;
  if (y=="Inf") return x;
  return x>y?y:x;
}
BEGIN{D="reaids.fgf";while((getline<D)>0){Rn[$1]=++rlen} close(D);
    D="targetfluxes";while((getline<D)>0) T[sprintf("v%05i",Rn[$1])]=$2;}
{ if (NF==3 && ($3 in T)){
      if (T[$3]==0) print $3" <= 0"; 
      else if (T[$3]<0) print max(T[$3],$1)" <= "$3; 
      else print T[$3]" <= "$3" "; 
  } else if (NF==3 && ($1 in T)) {
      if (T[$1]==0) print $1" <= 0"; 
      else if (T[$1]>0) print $1" <= "min(T[$1],$3); 
      else print $1" <= "T[$1]; 
  } else if (NF==5 && ($3 in T)) {
      if (T[$3]==0) print $3" <= 0"; 
      else if (T[$3]>0) print $3" <= "min(T[$3],$3); 
      else print max(T[$3],$1)" <= "$3; 
  } else print;
}' fluxbounds.lpf > fitness-fluxbounds.lpf;
  mv fitness-fluxbounds.lpf fluxbounds.lpf; 
}

# usage make-fitness-lpf [<type (default 0 or 5)> [<weight (default 100000)>]]
function make-fitness-lpf () {
  local w;local t;
  if [ ! -r targetfluxes ]; then echo "targetfluxes are required for this function";return; fi
  if [ "$1" ]; then t="$1"; else 
    if [ "$solver_noquad" ]; then t=5; else t=0; fi
  fi
  if [ "$2" ]; then w="$2"; else w=100000; fi
  case $t in 
    1) mode-txt2out targetfluxes | gawk 'function abs(x){return (x<0?-x:x)}
        {if ($2==0) $2=1;
	 w='"$w"';printf("+ [ %g %s^2 ]/2\n%+g %s\n",w/$2,$1,-w, $1)}';;
    2) mode-txt2out targetfluxes | gawk '{
         if ($2==0) $2=1;
         w='"$w"';printf("+ [ %g %s^2 ]/2\n%+g %s\n",w/($2*$2),$1,-w/$2, $1)}';;
    3) mode-txt2out targetfluxes | gawk '{
         if ($2==0) $2=1;
         w='"$w"';printf("%+g %s\n",-w/$2, $1)}';
	 modify-fluxbounds-targetfluxes;;
    4) mode-txt2out targetfluxes | gawk 'function abs(x){return (x<0?-x:x)}{
         if ($2==0) $2=1;
         w='"$w"';printf("%+g fitp%s %+g fitn%s\n",w, $1,w, $1)}';;
    5) mode-txt2out targetfluxes | gawk 'function abs(x){return (x<0?-x:x)}{
         if ($2==0) $2=1;
         w='"$w"';printf("%+g fitp%s %+g fitn%s\n", w/abs($2), $1, w/abs($2), $1)}';;
    6 | 7) echo "+ $w fitness";;
    0 | *) mode-txt2out targetfluxes | gawk '{
         w='"$w"';printf("+ [ %g %s^2 ]/2\n%+g %s\n",w,$1,-w*$2, $1)}';;
  esac > fitness.lpf;
  case $t in 
    4 | 5 | 6 | 7)
       mode-txt2out targetfluxes | gawk '{
         printf("%s - fitp%s + fitn%s = %g\n",$1,$1,$1,$2)}' ;;
  esac > fitness-def.lpf;
  case $t in 
    6)
       mode-txt2out targetfluxes | gawk '{
         printf("fitness - fitp%s - fitn%s >= 0\n",$1,$1)}' ;;
    7)
       mode-txt2out targetfluxes | gawk 'function abs(x){return (x<0?-x:x)}{
         printf("fitness - %g fitp%s - %g fitn%s >= 0\n",1/abs($2),$1,1/abs($2),$1)}' ;;
  esac >> fitness-def.lpf;
}
function evaluate-fitness () {
  if [ ! -r targetfluxes ]; then echo "targetfluxes are required for this function";return; fi
  if [ ! -r solution.out ]; then echo "solution.out is required for this function";return; fi
  case $1 in 
    1) mode-txt2out targetfluxes | gawk 'BEGIN{D="solution.out";while((getline<D)>0)V[$1]=$2}
  {if ($2==0) $2=1;
   num+=(V[$1]-$2)^2/$2;den+=$2;}END{print "Fitness: "(den==0?"n.d.":1-sqrt(num/den))}';;
    2) mode-txt2out targetfluxes | gawk 'BEGIN{D="solution.out";while((getline<D)>0)V[$1]=$2}
  {if ($2==0) $2=1;
   num+=(V[$1]-$2)^2/$2^2;den++;}END{print "Fitness: "(den==0?"n.d.":1-sqrt(num/den))}';;
    3) mode-txt2out targetfluxes | gawk 'BEGIN{D="solution.out";while((getline<D)>0)V[$1]=$2}
  {if ($2==0) $2=1;
   num+=($2>V[$1]?($2-V[$1]):(V[$1]-$2))/$2;den++;}END{print "Fitness: "(den==0?"n.d.":1-num/den)}';;
    4) mode-txt2out targetfluxes | gawk 'function abs(x){return (x<0?-x:x)}
      BEGIN{D="solution.out";while((getline<D)>0)V[$1]=$2}
  {if ($2==0) n=1;else n=abs($2);
   num+=abs(V[$1]-$2);den+=n;}END{print "Fitness: "(den==0?"n.d.":1-num/den)}';;
    5) mode-txt2out targetfluxes | gawk 'function abs(x){return (x<0?-x:x)}
      BEGIN{D="solution.out";while((getline<D)>0)V[$1]=$2}
  {if ($2==0) n=1;else n=abs($2);
   num+=abs(V[$1]-$2)/n;den++;}END{print "Fitness: "(den==0?"n.d.":1-num/den)}';;
    6) mode-txt2out targetfluxes | gawk 'function abs(x){return (x<0?-x:x)}
      BEGIN{D="solution.out";while((getline<D)>0)V[$1]=$2;close(D);max=0}
	{num=abs(V[$1]-$2);if (num>max)max=num;
	 if (abs($2)>den) den=abs($2);}
      END{print "Fitness: "(den==0?"n.d.":1-max/den)}';;
    7) mode-txt2out targetfluxes | gawk 'function abs(x){return (x<0?-x:x)}
      BEGIN{D="solution.out";while((getline<D)>0)V[$1]=$2;close(D);max=0}
	$2!=0{num=abs(V[$1]-$2)/abs($2);if (num>max)max=num;}
      END{print "Fitness: "1-max}';;
    0 | *) mode-txt2out targetfluxes | gawk 'BEGIN{D="solution.out";while((getline<D)>0)V[$1]=$2}
  {num+=(V[$1]-$2)^2;den+=$2^2;}END{print "Fitness: "(den==0?"n.d.":1-sqrt(num/den))}';;
  esac
}

function make-expression-lpf () {
  local signiflux;local lowex; local upex; local cond;local weight;
  signiflux=1; lowex=0.49; upex=0.5; weight=1; cond=0;
  if [ ! -r expressions ]; then echo "expressions are required for this function";return; fi
  while [ $# -gt 0 ]; do 
    if expr "$1" : "-l" > /dev/null; then shift; lowex=$1;
    elif expr "$1" : "-w" > /dev/null; then shift; weight=$1;
    elif expr "$1" : "-u" > /dev/null; then shift; upex=$1;
    elif expr "$1" : "-s" > /dev/null; then shift; signiflux=$1;
    elif expr "$1" : "-c" > /dev/null; then
      if [ ! "$solver_nocond" ]; then cond=1; fi
    else
      echo "Do not understand parameter $1" > /dev/stderr;
    fi
    shift
  done

  echo $cond $weight $signiflux | gawk --re-interval 'BEGIN{
    helpmax=10000;
    D="reaids_legalch.fgf";while((getline<D)>0){Rn[$1]=++rlen;RN[rlen]=$2;} close(D);
    D="expressions";while((getline<D)>0) {
      if (!($1 in Rn)) {print "Warning, "$1" not a reaction identifier!">"/dev/stderr"; continue;}
      if($2>='"$upex"')H[Rn[$1]]=1;else if($2<='"$lowex"')L[Rn[$1]]=1;}close(D);
    D="fluxbounds.lpf";while((getline<D)>0){
      if (match($0,/^([^ ]+) <= v([0-9]{5}) <= ([^ ]+)$/,A)) {
        if (A[1]=="-Inf") Vmin[A[2]+0]=-helpmax; else Vmin[A[2]+0]=A[1];
        if (A[3]=="Inf") Vmax[A[2]+0]=helpmax; else Vmax[A[2]+0]=A[3];
      } else if (match($0,/^v([0-9]{5}) <= ([^ ]+)$/,A)) {
        Vmin[A[1]+0]=0;
        if (A[2]=="Inf") Vmax[A[1]+0]=helpmax; else Vmax[A[1]+0]=A[2];
      } else if (match($0,/^([^ ]+) <= v([0-9]{5})$/,A)) {
        if (A[1]=="-Inf") Vmin[A[2]+0]=-helpmax; else Vmin[A[2]+0]=A[1];
        Vmax[A[2]+0]=helpmax;
      } else {print "Do not understand the line "$i" in fluxbounds.lpf" > "/dev/stderr"}
    } close(D);
  }
{ for (i=1;i<=rlen;i++) {
  if (!$1 && !(i in Vmin)) {Vmin[i]=0; Vmax[i]=helpmax;}
  if (i in H) {
    printf("+ %s dp%05i + %s dn%05i\n",$2,i,$2,i) > "x-cost.lpf"
    if ($1) {
      printf("EXPRMATCHp_%s: dp%05i = 1 -> v%05i >= %s\n",RN[i],i,i,$3) > "x-rule.lpf"
      printf("EXPRMATCHn_%s: dn%05i = 1 -> v%05i <= - %s\n",RN[i],i,i,$3) > "x-rule.lpf"
    } else {
      printf("EXPRMATCHp_%s: v%05i %+g dp%05i >= %s\n",RN[i],i,Vmin[i]-$3,i,Vmin[i]) > "x-rule.lpf"
      printf("EXPRMATCHn_%s: v%05i %+g dn%05i <= %s\n",RN[i],i,Vmax[i]+$3,i,Vmax[i]) > "x-rule.lpf"
    } 
    printf("dp%05i\ndn%05i\n",i,i) > "x-bvar.lpf"
  } else if (i in L) {
    printf("+ %s dz%05i\n",$2,i) > "x-cost.lpf";
    if ($1) {
      printf("EXPRMATCHz_%s: dz%05i = 1 -> v%05i = 0\n",RN[i],i,i) > "x-rule.lpf"
    } else {
      printf("EXPRMATCHz_%s: v%05i %+g dz%05i >= %s\n",RN[i],i,Vmin[i],i,Vmin[i]) > "x-rule.lpf"
      printf("EXPRMATCHz_%s: v%05i %+g dz%05i <= %s\n",RN[i],i,Vmax[i],i,Vmax[i]) > "x-rule.lpf"
    }
    printf("dz%05i\n",i,i) > "x-bvar.lpf"
  }}}'

}

if [ "$debug" = "debug" ]; then echo "FABASE: some functions  `date +%M:%S`"; fi

###################################### create the basic stoech-dependent lpfs
# defs.lpf stdbounds.lpf

# defs.lpf contains the "st" identifier, the equations for the flux-balance condition 
#   and the splt in positive and negative part
function fabase-make-defs-lpf () {
cat stoichmat-flat.fgf | gawk 'BEGIN{D="metids_legalch.fgf";while((getline<D)>0){lM[$1]=$2} close(D);}
{  
  ST[$2]=(($2 in ST)?ST[$2]" ":"") sprintf($3" v%05i", $1);
}
END {
  print "st";
  D="metabolites";while((getline<D)>0){
  m++;
  if ($4==1) continue;
  print "FBC_"lM[$1]": "ST[m]" = 0";
  }close(D);
  for (r=1;r<='"$rea"';r++) printf("SPLIT_v%05i: v%05i-vp%05i+vn%05i=0\n",r,r,r,r);
}' > defs.lpf
}

function update-enzymes () {
# creates defs-link.lpf, cost_e.lpf, cost_ek.lpf
if [ -r enzymes ]; then
  cat enzymes | \
  gawk 'BEGIN{D="reaids_legalch.fgf";while((getline<D)>0){nr_rea++; Rn[$1]=nr_rea; RN[nr_rea]=$2;}close(D);
D="fluxmin-weights";while((getline<D)>0){C[Rn[$1]]=$2;}close(D);
D="fluxmin-excluded";while((getline<D)>0){X[Rn[$1]]=1;}close(D);
D="equilibriums";l=0;while((getline<D)>0){K[Rn[$1]]=$2;}close(D);
}
NF>1 {elen++;# E[elen]=$1;
    coeff=1;
    for (i=2;i<=NF;i++) {
      if ($i in Rn) {r=Rn[$i]; LN[r]=((r in LN)?LN[r]" ":"")elen" "coeff;mode=0;}
      else if (match($i,/^[+-]?[0-9]+\.?[0-9]*([eE][+-]?[0-9]+)?$/)) {
        coeff=$i;mode=1;
      } else {
        if (mode) print "Error, item "$i" in "$0" is neigher a number nor a reaction identifier" > "/dev/stderr";
        else print "Error, item "$(i+1)" in "$0" is not a reaction identifier" > "/dev/stderr";
      }
  }
}
END{
  for (r=1;r<='"$rea"';r++) {
    if (r in LN) {
      linep=sprintf("-vp%05i ", r);
      linen=sprintf("-vn%05i ", r);
      n=split(LN[r],A," ");for (i=1;i<=n;i+=2) {
        e=A[i];coeff=A[i+1];
	if (r in C) coeff=coeff*C[r];
        if (!(r in X) && coeff) {
          printf("+ %g vp%05ie%05i + %g vn%05ie%05i\n", coeff, r, e, coeff*((r in K)?K[r]:1), r, e) > "cost_ek.lpf";
          printf("+ %g vp%05ie%05i + %g vn%05ie%05i\n", coeff, r, e, coeff, r, e) > "cost_e.lpf";
        }
        linep=linep sprintf("+vp%05ie%05i ", r, e);
	linen=linen sprintf("+vn%05ie%05i ", r, e);
      }
      print "LINKp_"RN[r]": "linep "= 0" > "defs-link.lpf";
      print "LINKn_"RN[r]": "linen "= 0" > "defs-link.lpf";
    }
  }
}'
else
  echo -n > defs-link.lpf
fi
}

function update-fluxbounds () {
  gawk '
function max(x,y) {
  if (x=="Inf" || y=="Inf" ) return "Inf";
  if (x=="-Inf") return y;
  if (y=="-Inf") return x;
  return x>y?x:y;
}
function min(x,y) {
  if (x=="-Inf" || y=="-Inf" ) return "-Inf";
  if (x=="Inf") return y;
  if (y=="Inf") return x;
  return x>y?y:x;
}
BEGIN{par="'"$1"'";if (!match(par,/^[0-9]+(\.[0-9]+)?([eE][+-]?[0-9]+)?$/)) par="Inf";
  D="fluxconstraints";while((getline<D)>0) {
    if (NF==1) Z[$1]=1;
    else if (NF==2) {
      if ($2=="Inf"||$2=="-Inf"){print "Error, illegal value "$2" in fluxconstraints, ignored" > "/dev/stderr";continue}
      RL[$1]=-$2; RU[$1]=$2;}
    else {RL[$1]=$2; RU[$1]=$3;}} close(D);
  D="fluxbounds";while((getline<D)>0) {
    if (NF==1) Z[$1]=1;
    else if (NF==2) {
      if ($2=="Inf"||$2=="-Inf"){print "Error, illegal value "$2" in fluxbounds, ignored" > "/dev/stderr";continue}
      if ($1 in RL) RL[$1]=max(RL[$1],-$2); else RL[$1]=-$2;
      if ($1 in RU) RU[$1]=min(RU[$1],-$2); else RU[$1]=-$2;
    } else {
      if ($1 in RL) RL[$1]=max(RL[$1],$2); else RL[$1]=$2;
      if ($1 in RU) RU[$1]=min(RU[$1],$3); else RU[$1]=$3;
    }} close(D);
  D="setfluxes";while((getline<D)>0) {
    if (NF==1) Z[$1]=1;
    else {S[$1]=$2;}} close(D);
  }
  {for(i=2;i<=NF;i++)if ($i=="|") {r++; 
     if ($1 in Z) printf("v%05i = 0\n", r);
     else if ($1 in S) printf("%s <= v%05i <= %s\n", S[$1], r, S[$1]);
     else {
       low=$(i+2);
       if ($1 in RL) low=max(low,RL[$1]);
       
       high=$(i+3);
       if ($1 in RU) high=min(high,RU[$1]);
       if (par!="Inf") {
         low=max(low,-par);
         high=min(high,par);
       }
       if (low!="0") {
         if (high!="Inf")
           printf("%sv%05i%s\n", low" <= ", r, " <= "high);
	 else
           printf("%sv%05i\n", low" <= ", r);
       } else {
         if (high!="Inf")
           printf("v%05i%s\n", r, " <= "high);
       }
  } next}}' reactions > fluxbounds.lpf
}

function update-TR-excludes () {
  if [ -r TR-excluded ]; then
  gawk '{X[$1]=1}
    END{D="reactions";while((getline<D)>0) {r++;
      if ($1 in X) print r;
      else for (i=2;i<=NF;i++) {
        if ($i=="|") break;if (match($i,/^(+|=|[+-]?[0-9]+\.?[0-9]*([eE][+-]?[0-9]+)?)$/)) continue; 
        if ($i in X) {print r;break}
      }
    }
    close(D);}' TR-excluded > TR-excluded-rea.fgf
  gawk 'BEGIN{D="TR-excluded-rea.fgf";while((getline<D)>0) X[$1]=1;close(D)}
    !($1 in X){M[$2]=1}
    END{for (m=1;m<='"$met"';m++) if (!(m in M)) print m}' stoichmat-flat.fgf > TR-excluded-met.fgf
  fi
}


#############################################################################
# Flux fix section
function update-fluxfix () {
  if [ -r fluxfix ]; then 
    cat fluxfix | gawk 'BEGIN{D="reaids_legalch.fgf";while((getline<D)>0){r++;Rn[$1]=r;lR[$1]=$2} close(D);}
      { if (!($1 in Rn)) {print "Error, "$1" is not a valid reaction name in "$0" in fluxfix">"/dev/stderr";exit}
        line=sprintf("FLUXFIX_%s: -v%05i",lR[$1],Rn[$1]);
        mode=0;fac=1;
        for (i=2;i<=NF;i++) {
          if (!mode && match($i,/^[+-]?[0-9]+\.?[0-9]*([eE][+-]?[0-9]+)?$/)){fac=$i;mode=1;}
          else if ($i in Rn) {line=line sprintf(" %+g v%05i",fac,Rn[$i]);mode=0;fac=1}
          else {print "Error, "$i" is not a valid reaction name in "$0" in fluxfix">"/dev/stderr";exit}
        }
        if (mode) print line " = " (-fac);
        else print line " = 0";
      }' > ffix.lpf
  else
    echo -n > ffix.lpf
  fi
}

###################################### create the simple syntactic lpfs
function fabase-simple-lpfs () {
if [ ! -r min.lpf ]; then echo "min" > min.lpf; fi
if [ ! -r max.lpf ]; then echo "max" > max.lpf; fi
if [ ! -r end.lpf ]; then echo "end" > end.lpf; fi
if [ ! -r st.lpf ]; then echo st > st.lpf; fi
if [ ! -r bounds.lpf ]; then echo bounds > bounds.lpf; fi
if [ ! -r binaries.lpf ]; then echo binaries > binaries.lpf; fi
}

###################################### deal with concentrations and thermodynamics

# if [ "$debug" = "debug" ]; then echo "FABASE: concentration lpfs  `date +%M:%S`"; fi

function update-fluxmin-cost () {
  case $1 in 
    0 | s | e) echo -n > /dev/null;;
    *) gawk '$2<1{print "Warning, equilibriums <1 are discouraged for this type '"$1"' of fluxmin analysis\nuse ensure-standard-directions";exit}' equilibriums;;
  esac
  case $1 in 
    0) echo | gawk 'BEGIN{D="reaids.fgf";while((getline<D)>0){R[$1]=++rlen} close(D);
D="fluxmin-weights";while((getline<D)>0){C[R[$1]]=$2;}close(D);
D="fluxmin-excluded";while((getline<D)>0){X[R[$1]]=1;}close(D);}
{for (r=1;r<=rlen;r++) if (!(r in X)) {
  if (r in C) {
    if (C[r]!=0) printf("+ %s vp%05i + %s vn%05i\n",C[r],r,C[r],r);
  } else printf("+ vp%05i + vn%05i\n",r,r);
}}' >cost.lpf;;
    1 | 2) echo | gawk 'BEGIN{D="reaids.fgf";while((getline<D)>0){R[$1]=++rlen} close(D);
D="fluxmin-weights";while((getline<D)>0){C[R[$1]]=$2;}close(D);
D="fluxmin-excluded";while((getline<D)>0){X[R[$1]]=1;}close(D);
D="equilibriums";while((getline<D)>0){K[R[$1]]=$2;}close(D);}
{for (r=1;r<=rlen;r++) if (!(r in X)) {
  if(r in K) k=K[r]^'$1';else k=1;
  if (r in C) {
    if (C[r]!=0) printf("+ %g vp%05i + %g vn%05i\n", C[r]/(1+k), r, C[r]*k/(1+k), r);
  } else printf("+ %g vp%05i + %g vn%05i\n", 1/(1+k), r, k/(1+k), r);
}}' >cost.lpf;;
    s) echo | gawk 'BEGIN{D="reaids.fgf";while((getline<D)>0){R[$1]=++rlen} close(D);
D="fluxmin-weights";while((getline<D)>0){C[R[$1]]=$2;}close(D);
D="fluxmin-excluded";while((getline<D)>0){X[R[$1]]=1;}close(D);
D="equilibriums";l=0;while((getline<D)>0){K[R[$1]]=$2;}close(D);}
{for (r=1;r<=rlen;r++) if (!(r in X)) {
  if(r in K) k=K[r];else k=1;
  d=1/sqrt(k*k+1);
  if (r in C) {
    if (C[r]!=0) printf("+ %g vp%05i + %g vn%05i\n", d*C[r], r, d*k*C[r], r);
  } else printf("+ %g vp%05i + %g vn%05i\n", d, r, d*k, r);
}}' >cost.lpf;;
    e) cp cost_e.lpf cost.lpf;;
    E) cp cost_ek.lpf cost.lpf;;
    h | *) echo | gawk 'BEGIN{D="reaids.fgf";while((getline<D)>0){R[$1]=++rlen} close(D);
D="fluxmin-weights";while((getline<D)>0){C[R[$1]]=$2;}close(D);
D="fluxmin-excluded";while((getline<D)>0){X[R[$1]]=1;}close(D);
D="equilibriums";l=0;while((getline<D)>0){K[R[$1]]=$2;}close(D);}
{for (r=1;r<=rlen;r++) if (!(r in X)) {
  if(r in K) k=K[r];else k=1;
  if (r in C) {
    if (C[r]!=0) printf("+ %g vp%05i + %g vn%05i\n", C[r], r, k*C[r], r);
  } else 
    printf("+ vp%05i + %g vn%05i\n", r, k, r);}}' >cost.lpf;;
  esac
}

if [ "$debug" = "debug" ]; then echo "FABASE: lpf functions  `date +%M:%S`"; fi


#############################################################################
# Computation functions
# The different solver functions recieve problem.lp, cplex-format
# delivers variables.out (empty if no correct solution) and solver.out
# It is already checked on infeasibility
# exit status is 0 if proper solution, 1 if infeasable
# They should write comments on infeasibility etc. to stdout
function solver-std-call () {
  if [ "$solver" = cplex9 ]; then cplex-std-call; 
  elif [ "$solver" = cplex10 ]; then cplex-std-call;
  elif [ "$solver" = lindo ]; then lindo-std-call;
  elif [ "$solver" = glpk ]; then glpk-std-call;
  elif [ "$solver" = lp_solve ]; then lp_solve-std-call;
  else echo "Warning, no valid solver selected ($solver) check variable \$solver" > /dev/stderr
  fi
}

function set-timeout () {
  if [ "$solver" = cplex9 ]; then return `cplex-set-timeout $@`; 
  elif [ "$solver" = cplex10 ]; then return `cplex-set-timeout $@`;
  elif [ "$solver" = lindo ]; then return `lindo-set-timeout $@`;
  elif [ "$solver" = glpk ]; then return `glpk-set-timeout $@`;
  elif [ "$solver" = lp_solve ]; then return `lp_solve-set-timeout $@`;
  else echo "Warning, no valid solver selected ($solver) check variable \$solver" > /dev/stderr
  fi
}

#############################################################################
# LP_Solve section
function restore-defaults-lp_solve () {
echo "[Default]
; lp_solve version 5.5 settings

anti_degen=ANTIDEGEN_FIXEDVARS + ANTIDEGEN_STALLING
basiscrash=CRASH_NONE
improve=IMPROVE_DUALFEAS
maxpivot=250
negrange=-1e+06
pivoting=PRICER_DEVEX + PRICE_ADAPTIVE
presolve=PRESOLVE_ROWS + PRESOLVE_COLS + PRESOLVE_LINDEP + PRESOLVE_SOS + PRESOLVE_KNAPSACK + PRESOLVE_ELIMEQ2 + PRESOLVE_IMPLIEDFREE + PRESOLVE_PROBEFIX + PRESOLVE_PROBEREDUCE + PRESOLVE_ROWDOMINATE + PRESOLVE_COLDOMINATE + PRESOLVE_MERGEROWS + PRESOLVE_COLFIXDUAL + PRESOLVE_BOUNDS + PRESOLVE_DUALS
presolveloops=2147483647
scalelimit=5.03
scaling=SCALE_GEOMETRIC + SCALE_POWER2 + SCALE_EQUILIBRATE + SCALE_INTEGERS
simplextype=SIMPLEX_DUAL_DUAL
;obj_in_basis=1
bb_depthlimit=-50
bb_floorfirst=BRANCH_AUTOMATIC
bb_rule=NODE_PSEUDONONINTSELECT + NODE_RANDOMIZEMODE + NODE_STRONGINIT
;break_at_first=0
;break_at_value=-1e+30
mip_gap_abs=1e-11
mip_gap_rel=1e-11
epsint=1e-07
epsb=1e-10
epsd=1e-09
epsel=1e-12
epsperturb=1e-05
epspivot=2e-07
infinite=1e+30
;debug=0
;obj_bound=1e+30
;print_sol=0
timeout=300
;trace=0
verbose=NORMAL
" > lp_solve.par
}

function lp_solve-std-call () {
  local inf;
  rm -rf variables.out solver.out
  lp_solve -rxli xli_CPLEX problem.lp -rpar lp_solve.par > lp_solve.out 2> solver.err
  inf=`gawk 'von{print $1,$2+0 > "variables.out";next}
    /^Actual values of the variables:/{von=1;next}
    /^This problem is infeasible/{inf=1}
    /^This problem is unbounded/{inf=1}
    {print > "solver.out"}
    END{print inf+0}' lp_solve.out`
  return $inf;
}

function lp_solve-set-timeout () {
  if [ "$1" = 0 ]; then gawk '/timeout=/{$0=";"$0}{print}' lp_solve.par > _lp_solve.par.tmp;  
  else gawk '/timeout=/{$0="timeout='"$1"'"}{print}' lp_solve.par > _lp_solve.par.tmp;  
  fi
  mv _lp_solve.par.tmp lp_solve.par
}

#############################################################################
# GLPK section
function restore-defaults-glpk () {
  if glpsol -v | gawk 'match($0,/Solver 4\.(.*)/,A){if (A[1]>=37) exit 0; exit 1}'; then
    glpk_opts="--tmlim 300 --scale --dual --intopt --bestb --fpump --cuts";
  elif glpsol -v | gawk 'match($0,/Solver 4\.(.*)/,A){if (A[1]>=31) exit 0; exit 1}'; then
    glpk_opts="--tmlim 300 --scale --dual --intopt --bestb --cuts";
  elif glpsol -v | gawk 'match($0,/Solver 4\.(.*)/,A){if (A[1]>=25) exit 0; exit 1}'; then
    glpk_opts="--tmlim 300 --scale --intopt --bestb --cuts";
  elif glpsol -v | gawk 'match($0,/Solver 4\.(.*)/,A){if (A[1]>=7) exit 0; exit 1}'; then
    glpk_opts="--tmlim 300 --scale --intopt --bestb";
  else
    glpk_opts="--tmlim 300 --scale --intopt";
  fi
}
function glpk-std-call () {
  local inf;
  rm -rf variables.out solver.out
  glpsol --cpxlp $glpk_opts -o solution.sol problem.lp > solver.out 2> solver.err

  if gawk '/^PROBLEM HAS NO.* SOLUTION/{exit 1}' solver.out; then
    if [ -s solution.sol ]; then 
      gawk '/ *No\. +Column name +Activity/{on=1;getline;getline}
/ *No\. +Column name +St +Activity/{on=1;st=1;getline;getline}
NF==0{on=0}
  on && NF==2{vn=$2;next}
  on && vn{print vn,0+(st?$2:$1);vn="";next}
  on && NF>3{print $2,0+(st?$4:$3)}
' solution.sol > variables.out 
      return 0; 
    else
      return 1;
    fi
  else
    gawk '/Infeasible/{print;exit}END{print 0}' solver.out
    return 1;
  fi
}

function glpk-set-timeout () {
  local tmp_glpk;
  tmp_glpk="`echo $glpk_opts | gawk '{gsub(/--tmlim [0-9.]+/,\"\",$0);print $0\" --tmlim '\"$1\"'\"}' `";
  glpk_opts="$tmp_glpk"
}

#############################################################################
# CPLEX section
function cplex-std-call () {
  local k;local timeline;local inf;
  rm -f cplex_solution.xml variables.out solver.out
  for k in `seq 1000`; do 
    cat cplex-head.in problem.lp cplex-tail.in | cplex 2>&1 > cplex.out | egrep "(Error|Failed)" > cplex.err; 
    if [ ! -s cplex.err ]; then break; fi;
    sleep 4;
  done;
  if [ -s cplex.err ]; then
    echo "Error, cannot run cplex in several tries. Reason:" > /dev/stderr; cat cplex.err > /dev/stderr;
    return 1;
  fi
  timeline="`gawk '/^Solution time/{print;exit;}' cplex.out`"
  echo "$timeline" >> cplex-times.txt
  echo $timeline | gawk 'BEGIN{D="cplex-tail.in";while((getline<D)>0) {
    if(match($0,/^set timelimit (.*)$/,A))timelimit=A[1]+0;
    if(match($0,/^set mip limits nodes (.*)$/,A))nodelimit=A[1]+0;
}}
match($0,/^Solution time = ([0-9.]+) sec\. Iterations = [0-9]+ Nodes = ([0-9]+)/,A){
  if (timelimit && A[1]+0>=timelimit) print "Warning, time limit reached, result may be wrong";
  if (nodelimit && A[2]+0>=nodelimit) print "Warning, node limit reached, result may be wrong";
  next;
}
match($0,/^Solution time = ([0-9.]+) sec\./,A){
  if (timelimit && A[1]+0>=timelimit) print "Warning, time limit reached, result may be wrong";
  next;
}
{print "Warning, did not understand solution time string "$0 > "/dev/stderr"}'

  cp cplex.out solver.out
  if gawk '/[A-Za-z].* [Uu]nbounded/ || /[A-Za-z].* [Ii]nfeasible/ || /are inconsistent/{print; inf=1}END{if (inf) exit 1}' cplex.out; then
    if [ -s cplex_solution.xml ]; then 
      gawk 'match($0,/<variable name="([^"]*)".* value="([^"]*)"/,A){print A[1],A[2]}' cplex_solution.xml > variables.out 
      return 0; 
    else
      return 1;
    fi
  else
    return 1;
  fi
}

# cplex-head.in and cplex-tail.in will only be generated if not present
# the user may edit the respective files, e.g. logfile and timelimit
# and it will not be overwritten!
function restore-defaults-cplex () {
  echo "set logfile *
  enter prob" > cplex-head.in
  if [ "$solver" = cplex9 ]; then
    echo "set mip emphasis 4"  >> cplex-tail.in
  else
    echo "set emphasis mip 4"  >> cplex-tail.in
  fi
  echo "set mip limits nodes 50000
set clocktype 2
set timelimit 300
set read scale 1
set simplex tolerances markowitz 0.999
opt
write cplex_solution.xml SOL" >> cplex-tail.in
# set emphasis numerical y
}

function cplex-set-timeout () {
  if [ "$1" = 0 ]; then gawk '/^set timelimit/{next}{print}' cplex-tail.in > _cplex-tail.in.tmp;  
  else gawk '/^set timelimit/{next}/^opt/{print "set timelimit '"$1"'" }{print}' cplex-tail.in > _cplex-tail.in.tmp;  
  fi
  mv _cplex-tail.in.tmp cplex-tail.in
}
function cplex-set-nodeout () {
  if [ "$1" = 0 ]; then gawk '/^set mip limits nodes /{next}{print}' cplex-tail.in > _cplex-tail.in.tmp;  
  else gawk '/^set mip limits nodes /{next}/^opt/{print "set mip limits nodes '"$1"'" }{print}' cplex-tail.in > _cplex-tail.in.tmp;  
  fi
  mv _cplex-tail.in.tmp cplex-tail.in
}
function cplex-set-mip-emphasis () {
  if [ "$solver" = cplex9 ]; then
    gawk '/^set mip emphasis /{print "set mip emphasis '"$1"'" ;next}{print}' cplex-tail.in > _cplex-tail.in.tmp;  
  else
    gawk '/^set emphasis mip /{print "set emphasis mip '"$1"'" ;next}{print}' cplex-tail.in > _cplex-tail.in.tmp;  
  fi
  mv _cplex-tail.in.tmp cplex-tail.in
}
function set-cplex-parameterline () {
  gawk '/^opt/{print "'"$1"'" }{print}' cplex-tail.in | uniq > _cplex-tail.in.tmp;  
  mv _cplex-tail.in.tmp cplex-tail.in
}
#############################################################################
# LINDO ltx section
function cplexlp2lindoltx () {
  gawk '{
  while(match($0,/(.*)([^eE ])([+-])(.*)/,A))$0=A[1]A[2]" "A[3]A[4];
  while(match($0,/(.*)([+-])([a-zA-Z_])(.*)/,A)) $0=A[1]A[2]" "A[3]A[4];
  while(match($0,/(.*)(=)([0-9+-])(.*)/,A))$0=A[1]A[2]" "A[3]A[4];
  while(match($0,/(.*)([^ <>])(=)(.*)/,A))$0=A[1]A[2]" "A[3]A[4];
  while(match($0,/(.*)([0-9])(<=)(.*)/,A))$0=A[1]A[2]" "A[3]A[4];
  while(match($0,/(.*)(<=)([a-zA-Z_])(.*)/,A)) $0=A[1]A[2]" "A[3]A[4];
  gsub(/- Inf/,"-Inf");ls
  print
}'  $@ | \
  gawk '
function ident(x) {
  if (x in Store) return Store[x];
  if ((x in Used) || (length(x)>16)) id=newid(x); else id=x;
  Store[x]=id;Used[id]=1;return id;
}
function newid( id) {
  nict++;
  while(((id="_"nict) in Used) && nict < 10000000) nict++;
  if (nict==10000000) {print "Error, new id overflow, fatal" > "/dev/stderr"}
  return id;
}
END{for (x in Store) {print x,Store[x] > "dict_cllp_old_new.txt";print Store[x],x > "dict_cllp_new_old.txt";}}
stage==0 && /min/{print "MIN";stage=1; next}
stage==0 && /max/{print "MAX";stage=1; next}
stage==1 && /st/{print "ST";stage=2; next}
stage==2 && /bounds/{print "END";stage=3; next}
/binaries/{if (stage<3) print "END"; stage=4; next}
/end/{exit}
stage==1{l=$0;for (i=1;i<=NF;i++) if (match($i,/^[a-zA-Z_]/)) $i=ident($i);
  print $0
}
stage==2{l=$0;
  if (substr($1,length($1),1)==":") { $1=substr($1,1,length($1)-1)")"; i=2} else i=1;
  for (;i<=NF;i++) { 
  if (match($i,/^[a-zA-Z_]/)) $i=ident($i);
  }
  print $0
}
stage==3{l=$0;
  if(match($0,/([-+0-9][^ ]*) <= ([a-zA-Z][^ ]*)/,A)){
    if (A[1]=="-Inf") print "FREE",A[2];
    else if (A[1]!="0") print "SLB",A[2],A[1];
  }
  if(match($0,/([a-zA-Z][^ ]*) <= ([-+0-9][^ ]*)/,A)){
    if (A[1]!="Inf") print "SUB",A[1],A[2];
  }
  if(match($0,/([a-zA-Z][^ ]*) free/,A)){
    print "FREE",A[1];
  }
}
stage==4{print "INT",$1}
' 
}

function lindosolution () {
gawk '/^\* VARIABLES/{on=1}/^\* CONSTRAINTS/{exit}
on && $1{print $1,$2+0}' $@
}

function restore-defaults-lindo () {
echo "!LS_IPARAM_OBJSENSE                       =  1 
!LS_DPARAM_CALLBACKFREQ                   = 5.0000E-1
!LS_DPARAM_OBJPRINTMUL                    = 1.0000E+0
!LS_IPARAM_CHECK_FOR_ERRORS               =  0 
!LS_IPARAM_ALLOW_CNTRLBREAK               =  1 
!LS_IPARAM_DECOMPOSITION_TYPE             =  1 
!LS_IPARAM_SPLEX_PREP                     =  126 
!LS_IPARAM_SPLEX_SCALE                    =  1 
!LS_IPARAM_SPLEX_ITRLMT                   = -1 
!LS_IPARAM_SPLEX_PPRICING                 = -1 
!LS_IPARAM_SPLEX_REFACFRQ                 =  100 
!LS_IPARAM_BARRIER_SOLVER                 =  4 
!LS_IPARAM_PROB_TO_SOLVE                  =  0 
!LS_IPARAM_LP_PRINTLEVEL                  =  0 
!LS_IPARAM_MPS_OBJ_WRITESTYLE             =  2 
!LS_IPARAM_SPLEX_DPRICING                 = -1 
!LS_IPARAM_SOL_REPORT_STYLE               =  0 
!LS_IPARAM_INSTRUCT_LOADTYPE              =  0 
!LS_IPARAM_SPLEX_DUAL_PHASE               =  0 
!LS_IPARAM_LP_PRELEVEL                    =  126 
!LS_IPARAM_STRING_LENLMT                  =  20 
!LS_IPARAM_USE_NAMEDATA                   =  1 

!LS_IPARAM_SOLVER_IUSOL                   =  0 
LS_IPARAM_SOLVER_TIMLMT                  = 300
!LS_DPARAM_SOLVER_CUTOFFVAL               = -1.0000E+30
!LS_DPARAM_SOLVER_FEASTOL                 = 1.0000E-7
!LS_IPARAM_SOLVER_RESTART                 =  0 
!LS_IPARAM_SOLVER_IPMSOL                  =  0 
!LS_DPARAM_SOLVER_OPTTOL                  = 1.0000E-7
!LS_IPARAM_SOLVER_USECUTOFFVAL            =  0 
!LS_IPARAM_SOLVER_PRE_ELIM_FILL           =  1000 
!LS_DPARAM_SOLVER_TIMLMT                  = 300
!LS_IPARAM_SOLVER_USE_CONCURRENT_OPT      =  0 

!LS_DPARAM_LP_MIN_FEASTOL                 = 5.0000E-9
!LS_DPARAM_LP_MAX_FEASTOL                 = 5.0000E-5
!LS_DPARAM_LP_MIN_OPTTOL                  = 5.0000E-9
!LS_DPARAM_LP_MAX_OPTTOL                  = 5.0000E-5
!LS_DPARAM_LP_AIJ_ZEROTOL                 = 1.0000E-16
!LS_DPARAM_LP_PIV_ZEROTOL                 = 1.0000E-8
!LS_DPARAM_LP_PIV_BIGTOL                  = 1.0000E-5
!LS_DPARAM_LP_BIGM                        = 1.0000E+6
!LS_DPARAM_LP_BNDINF                      = 1.0000E+15
!LS_DPARAM_LP_INFINITY                    = 1.0000E+30
!LS_IPARAM_LP_PPARTIAL                    =  0 
!LS_IPARAM_LP_DRATIO                      =  1 
!LS_IPARAM_LP_RATRANGE                    =  7 
!LS_IPARAM_LP_DPSWITCH                    =  1 
!LS_IPARAM_LP_PALLOC                      =  5 
!LS_IPARAM_LP_PRTFG                       =  0 
!LS_IPARAM_LP_OPRFREE                     =  1 

!LS_DPARAM_IPM_TOL_INFEAS                 = 1.0000E-8
!LS_DPARAM_IPM_TOL_PATH                   = 1.0000E-8
!LS_DPARAM_IPM_TOL_PFEAS                  = 1.0000E-8
!LS_DPARAM_IPM_TOL_REL_STEP               = 9.9990E-1
!LS_DPARAM_IPM_TOL_PSAFE                  = 1.0000E+0
!LS_DPARAM_IPM_TOL_DFEAS                  = 1.0000E-8
!LS_DPARAM_IPM_TOL_DSAFE                  = 1.0000E+0
!LS_DPARAM_IPM_TOL_MU_RED                 = 1.0000E-16
!LS_DPARAM_IPM_BASIS_REL_TOL_S            = 1.0000E-12
!LS_DPARAM_IPM_BASIS_TOL_S                = 1.0000E-7
!LS_DPARAM_IPM_BASIS_TOL_X                = 1.0000E-7
!LS_DPARAM_IPM_BI_LU_TOL_REL_PIV          = 1.0000E-2
!LS_IPARAM_IPM_MAX_ITERATIONS             =  1000 
!LS_IPARAM_IPM_OFF_COL_TRH                =  40 
!LS_IPARAM_IPM_NUM_THREADS                =  1 


!LS_IPARAM_NLP_SOLVE_AS_LP                =  0 
!LS_IPARAM_NLP_SOLVER                     =  7 
!LS_IPARAM_NLP_SUBSOLVER                  =  0 
!LS_IPARAM_NLP_PRINTLEVEL                 =  1 
!LS_DPARAM_NLP_PSTEP_FINITEDIFF           = 5.0000E-7
!LS_IPARAM_NLP_DERIV_DIFFTYPE             =  0 
!LS_DPARAM_NLP_FEASTOL                    = 1.0000E-6
!LS_DPARAM_NLP_REDGTOL                    = 1.0000E-7
!LS_IPARAM_NLP_USE_CRASH                  =  0 
!LS_IPARAM_NLP_USE_STEEPEDGE              =  0 
!LS_IPARAM_NLP_USE_SLP                    =  0 
!LS_IPARAM_NLP_USE_SELCONEVAL             =  0 
!LS_IPARAM_NLP_PRELEVEL                   =  0 
!LS_IPARAM_NLP_ITRLMT                     =  20000 
!LS_IPARAM_NLP_LINEARZ                    =  0 
!LS_IPARAM_NLP_LINEARITY                  =  0 
!LS_IPARAM_NLP_STARTPOINT                 =  1 
!LS_IPARAM_NLP_CONVEXRELAX                =  0 
!LS_IPARAM_NLP_CR_ALG_REFORM              =  0 
!LS_IPARAM_NLP_QUADCHK                    =  0 
!LS_IPARAM_NLP_AUTODERIV                  =  0 
!LS_IPARAM_NLP_MAXLOCALSEARCH             =  5 
!LS_IPARAM_NLP_CONVEX                     =  1 
!LS_IPARAM_NLP_CONOPT_VER                 =  3 
!LS_IPARAM_NLP_USE_LINDO_CRASH            =  1 
!LS_IPARAM_NLP_STALL_ITRLMT               =  100 
!LS_IPARAM_NLP_AUTOHESS                   =  0 


LS_IPARAM_MIP_TIMLIM                     =  300 
!LS_IPARAM_MIP_AOPTTIMLIM                 =  100 
!LS_IPARAM_MIP_LSOLTIMLIM                 = -1 
!LS_IPARAM_MIP_PRELEVEL                   =  1022 
!LS_IPARAM_MIP_NODESELRULE                =  4 
!LS_DPARAM_MIP_INTTOL                     = 1.0000E-6
!LS_DPARAM_MIP_RELINTTOL                  = 8.0000E-6
!LS_DPARAM_MIP_RELOPTTOL                  = 1.0000E-6
!LS_DPARAM_MIP_PEROPTTOL                  = 1.0000E-5
!LS_IPARAM_MIP_MAXCUTPASS_TOP             =  100 
!LS_IPARAM_MIP_MAXCUTPASS_TREE            =  2 
!LS_DPARAM_MIP_ADDCUTPER                  = 7.5000E-1
!LS_DPARAM_MIP_ADDCUTPER_TREE             = 7.5000E-1
!LS_IPARAM_MIP_MAXNONIMP_CUTPASS          =  3 
!LS_IPARAM_MIP_CUTLEVEL_TOP               =  22526 
!LS_IPARAM_MIP_CUTLEVEL_TREE              =  20478 
!LS_IPARAM_MIP_CUTTIMLIM                  = -1 
!LS_IPARAM_MIP_CUTDEPTH                   =  5 
!LS_IPARAM_MIP_CUTFREQ                    =  10 
!LS_IPARAM_MIP_HEULEVEL                   =  3 
!LS_IPARAM_MIP_PRINTLEVEL                 =  2 
!LS_IPARAM_MIP_PREPRINTLEVEL              =  0 
!LS_IPARAM_MIP_USECUTOFFOBJ               =  0 
!LS_IPARAM_MIP_STRONGBRANCHLEVEL          =  10 
!LS_IPARAM_MIP_TREEREORDERLEVEL           =  10 
!LS_IPARAM_MIP_BRANCHDIR                  =  0 
!LS_IPARAM_MIP_TOPOPT                     =  0 
!LS_IPARAM_MIP_REOPT                      =  0 
!LS_IPARAM_MIP_SOLVERTYPE                 =  0 
!LS_IPARAM_MIP_KEEPINMEM                  =  1 
!LS_IPARAM_MIP_BRANCHRULE                 =  0 
!LS_DPARAM_MIP_REDCOSTFIX_CUTOFF          = 9.9000E-1
!LS_DPARAM_MIP_ADDCUTOBJTOL               = 1.5625E-5
!LS_IPARAM_MIP_HEUMINTIMLIM               =  0 
!LS_IPARAM_MIP_BRANCH_PRIO                =  0 
!LS_IPARAM_MIP_SCALING_BOUND              =  10000 
!LS_DPARAM_MIP_PSEUDOCOST_WEIGT           = 6.2500E+0
!LS_DPARAM_MIP_LBIGM                      = 1.0000E+5
!LS_DPARAM_MIP_DELTA                      = 1.0000E-6
!LS_IPARAM_MIP_DUAL_SOLUTION              =  0 
!LS_IPARAM_MIP_BRANCH_LIMIT               = -1 
!LS_IPARAM_MIP_ITRLIM                     = -1 
!LS_IPARAM_MIP_AGGCUTLIM_TOP              = -1 
!LS_IPARAM_MIP_AGGCUTLIM_TREE             =  3 
!LS_IPARAM_MIP_SWITCHFAC_SIM_IPM          = -1 
!LS_IPARAM_MIP_ANODES_SWITCH_DF           =  50000 
!LS_DPARAM_MIP_ABSOPTTOL                  = 0.0000E+0
!LS_DPARAM_MIP_MINABSOBJSTEP              = 0.0000E+0
!LS_IPARAM_MIP_PSEUDOCOST_RULE            =  0 
!LS_IPARAM_MIP_USE_ENUM_HEU               =  4 
!LS_IPARAM_MIP_PRELEVEL_TREE              =  686 
!LS_DPARAM_MIP_REDCOSTFIX_CUTOFF_TREE     = 9.0000E-1
!LS_IPARAM_MIP_USE_INT_ZERO_TOL           =  0 
!LS_IPARAM_MIP_USE_CUTS_HEU               = -1 
!LS_DPARAM_MIP_BIGM_FOR_INTTOL            = 1.0000E+8
!LS_IPARAM_MIP_STRONGBRANCHDONUM          =  3 
!LS_IPARAM_MIP_MAKECUT_INACTIVE_COUNT     =  20 
!LS_IPARAM_MIP_PRE_ELIM_FILL              =  100 
!LS_IPARAM_MIP_HEU_MODE                   =  0 
!LS_DPARAM_MIP_TIMLIM                     = 300
!LS_DPARAM_MIP_AOPTTIMLIM                 = 1.0000E+2
!LS_DPARAM_MIP_LSOLTIMLIM                 = -1.0000E+0
!LS_DPARAM_MIP_CUTTIMLIM                  = -1.0000E+0
!LS_DPARAM_MIP_HEUMINTIMLIM               = 0.0000E+0
!LS_IPARAM_MIP_FP_MODE                    =  1 
!LS_DPARAM_MIP_FP_WEIGTH                  = 1.0000E+0
!LS_IPARAM_MIP_FP_OPT_METHOD              =  0 
!LS_DPARAM_MIP_FP_TIMLIM                  = 1.8000E+3
!LS_IPARAM_MIP_FP_ITRLIM                  =  500 
!LS_DPARAM_MIP_OBJ_THRESHOLD              = -1.0000E+30


!LS_DPARAM_GOP_OPTTOL                     = 1.0000E-6
!LS_DPARAM_GOP_FLTTOL                     = 1.0000E-10
!LS_DPARAM_GOP_BOXTOL                     = 1.0000E-6
!LS_DPARAM_GOP_WIDTOL                     = 1.0000E-4
!LS_DPARAM_GOP_DELTATOL                   = 1.0000E-7
!LS_DPARAM_GOP_BNDLIM                     = 1.0000E+10
!LS_IPARAM_GOP_TIMLIM                     = -1 
!LS_IPARAM_GOP_OPTCHKMD                   =  2 
!LS_IPARAM_GOP_BRANCHMD                   =  5 
!LS_IPARAM_GOP_MAXWIDMD                   =  0 
!LS_IPARAM_GOP_PRELEVEL                   =  1022 
!LS_IPARAM_GOP_POSTLEVEL                  =  6 
!LS_IPARAM_GOP_BBSRCHMD                   =  1 
!LS_IPARAM_GOP_DECOMPPTMD                 =  1 
!LS_IPARAM_GOP_ALGREFORMMD                =  18 
!LS_IPARAM_GOP_RELBRNDMD                  =  0 
!LS_IPARAM_GOP_PRINTLEVEL                 =  1 
!LS_IPARAM_GOP_USEBNDLIM                  =  2 
!LS_IPARAM_GOP_BRANCH_LIMIT               = -1 
!LS_IPARAM_GOP_CORELEVEL                  =  30 
!LS_IPARAM_GOP_OPT_MODE                   =  1 
!LS_IPARAM_GOP_HEU_MODE                   =  0 
!LS_IPARAM_GOP_SUBOUT_MODE                =  1 
!LS_IPARAM_GOP_USE_NLPSOLVE               =  1 
!LS_IPARAM_GOP_LSOLBRANLIM                = -1 
!LS_IPARAM_GOP_LPSOPT                     =  2 

!LS_IPARAM_IIS_ANALYZE_LEVEL              =  1 
!LS_IPARAM_IUS_ANALYZE_LEVEL              =  2 
!LS_IPARAM_IIS_TOPOPT                     =  0 
!LS_IPARAM_IIS_REOPT                      =  0 
!LS_IPARAM_IIS_USE_SFILTER                =  1 
!LS_IPARAM_IIS_PRINT_LEVEL                =  2 
!LS_IPARAM_IIS_INFEAS_NORM                =  0 
!LS_IPARAM_IIS_ITER_LIMIT                 = -1 
!LS_IPARAM_IIS_TIME_LIMIT                 = -1 
!LS_IPARAM_IIS_METHOD                     =  0 
!LS_IPARAM_IIS_USE_EFILTER                =  0 
!LS_IPARAM_IIS_USE_GOP                    =  0 
" > lindo.par
}


function lindo-std-call () {
  local inf;
  cplexlp2lindoltx problem.lp > problem.ltx
  rm -rf problem.sol solver.out variables.out
  runlindo problem.ltx -sol > solver.out 2> solver.err
  if gawk '/^Model is infeasible/{print; exit 1}
    /^Model is unbounded./{print; exit 1}' solver.out; then
    if [ ! -s problem.sol ]; then return 1; fi
    lindosolution problem.sol > variables.out
    if [ -s variables.out ]; then return 0; else return 1; fi
  else
    return 1;
  fi;
}

function lindo-set-timeout () {
  if [ "$1" = 0 ]; then gawk '/LS_IPARAM_(MIP|SOLVER)_TIML/{$3="-1"}{print}' lindo.par > _lindo.par.tmp;  
  else gawk '/LS_IPARAM_(MIP|SOLVER)_TIML/{$3="'"$1"'"}{print}' lindo.par > _lindo.par.tmp;  
  fi
  mv _lindo.par.tmp lindo.par
}

#########
function fabase-init-solver-defaults () {
  if expr "$solver" : "cplex" > /dev/null; then
     if [ ! -r cplex-head.in -o ! -r cplex-tail.in ]; then restore-defaults-cplex; fi
  fi
  if [ "$solver" = glpk -a ! "$glpk_opts" ]; then restore-defaults-glpk; fi
  if [ "$solver" = lp_solve -a ! -r lp_solve.par ]; then restore-defaults-lp_solve; fi  
  if [ "$solver" = "lindo" -a ! -r lindo.par ]; then restore-defaults-lindo; fi
}


#############################################################################
# uses variables.out
# produces solution.out solution.txt log-concentrations.out log-concentrations.txt 
function FB-optimization-std-call () {
  local inf;
  rm -f solution.out solution.txt log-concentrations.out log-concentrations.txt 
  if solver-std-call; then
    if [ -s variables.out ]; then 
      gawk --re-interval '$2!=0 && match($1,/^(v[0-9]{5})$/){if ($2>1e-9 || $2<-1e-9) print $1,$2}' variables.out | sort > solution.out 
      mode-out2txt solution.out > solution.txt
      gawk --re-interval 'match($1,/^(c[0-9]{5})$/){print $1,$2}' variables.out | sort > log-concentrations.out 
      if [ -s log-concentrations.out ]; then
        gawk 'BEGIN{D="metids.fgf";while((getline<D)>0){M[++r]=$1} close(D);}
              {m=0+substr($1,2);if (m in M) print M[m],$2;
             else print "Warning, illegal metabolite identifier "m"!" > "/dev/stderr";}' log-concentrations.out > log-concentrations.txt 
      else
        rm log-concentrations.out;
      fi
      if [ -s solution.out ]; then
	echo "Solution stored in solution.txt";
	return 0;
      else
	echo "Empty solution computed, see solver.out for details";
	return 0;
      fi
    else
      echo "No solution returned by optimizer, see solver.out for details";
      return 1;
    fi
  else
    echo "Solver call failed, see solver.out for details";
    return 1;
  fi
}

if [ "$debug" = "debug" ]; then echo "FABASE: solver functions  `date +%M:%S`"; fi


function compute-fluxmin () {
  if [ ! -r targetfluxes ]; then echo "targetfluxes are required for this function";return; fi
  if [ "$1" ]; then update-fluxmin-cost $1; else update-fluxmin-cost h; fi
  make-vset-lpf
  cat min.lpf cost.lpf defs.lpf defs-link.lpf v-set.lpf ffix.lpf bounds.lpf fluxbounds.lpf end.lpf > problem.lp
  if FB-optimization-std-call; then return 0; else return 1; fi
}

function compute-fitness-fluxmin () {
  if [ ! -r targetfluxes ]; then echo "targetfluxes are required for this function";return; fi
  update-fluxmin-cost $1
  make-fitness-lpf $2 $3
  cat min.lpf cost.lpf fitness.lpf defs.lpf defs-link.lpf fitness-def.lpf ffix.lpf bounds.lpf fluxbounds.lpf end.lpf > problem.lp
  if FB-optimization-std-call; then evaluate-fitness $2; else return 1; fi
}

function compute-minimize () {
  if [ ! -r targetexchanges -a ! -r targetfluxes ]; then echo "targetexchanges are required for this function";return; fi
  if [ ! "$1" ]; then echo "usage: compute-minimize <rea-name> ..."; return; fi
  rm -f cost.lpf
  while [ $# -gt 0 ] > /dev/null; do 
    echo "$1" | gawk 'BEGIN{D="reaids.fgf";while((getline<D)>0){Rn[$1]=++rlen} close(D)}
  {if ($1 in Rn) printf("+ vp%05i + vn%05i\n", Rn[$1], Rn[$1]);
   else print "Warning, "$1" is not a valid reaction identifier!" > "/dev/stderr"}' >> cost.lpf
    shift; 
  done
  if [ ! -s cost.lpf ]; then echo "No valid reaction identifiers found, not computed!" > /dev/stderr; return 1; fi
  make-vset-lpf
  cat min.lpf cost.lpf defs.lpf defs-link.lpf v-set.lpf ffix.lpf bounds.lpf fluxbounds.lpf end.lpf > problem.lp
  if FB-optimization-std-call; then return 0; else return 1; fi
}

function compute-maximize () {
  if [ ! -r targetexchanges -a ! -r targetfluxes ]; then echo "targetexchanges are required for this function";return; fi
  if [ ! "$1" ]; then echo "usage: compute-maximize <rea-name> ..."; return; fi
  rm -f cost.lpf
  while [ $# -gt 0 ] > /dev/null; do 
    echo "$1" | gawk 'BEGIN{D="reaids.fgf";while((getline<D)>0){Rn[$1]=++rlen} close(D)}
  {if ($1 in Rn) printf("- vp%05i - vn%05i\n", Rn[$1], Rn[$1]);
   else print "Warning, "$1" is not a valid reaction identifier!" > "/dev/stderr"}' >> cost.lpf
    shift; 
  done
  if [ ! -s cost.lpf ]; then echo "No valid reaction identifiers found, not computed!" > /dev/stderr; return 1; fi
  make-vset-lpf
  cat min.lpf cost.lpf defs.lpf defs-link.lpf v-set.lpf ffix.lpf bounds.lpf fluxbounds.lpf end.lpf > problem.lp
  if FB-optimization-std-call; then return 0; else return 1; fi
}

function compute-fitness-minimize () {
  if [ ! -r targetfluxes ]; then echo "targetfluxes are required for this function";return; fi
  if [ ! "$1" ]; then echo "usage: compute-minintake <intake-rea-name> ..."; return; fi
  rm -f cost.lpf
  fittype=0;fitweight=100000;
  while [ $# -gt 0 ]; do 
    if expr "$1" : "-f" > /dev/null; then shift; fittype=$1; shift; fitweight=$1;
    else
      echo "$1" | gawk 'BEGIN{D="reaids.fgf";while((getline<D)>0){Rn[$1]=++rlen} close(D)}
  {if ($1 in Rn) printf("+ vp%05i + vn%05i\n", Rn[$1], Rn[$1]);
   else print "Warning, "$1" is not a valid reaction identifier!" > "/dev/stderr"}' >> cost.lpf
    fi
    shift; 
  done
  make-fitness-lpf $fittype $fitweight
  cat min.lpf cost.lpf fitness.lpf defs.lpf defs-link.lpf fitness-def.lpf ffix.lpf bounds.lpf fluxbounds.lpf end.lpf > problem.lp
  if FB-optimization-std-call; then evaluate-fitness $fittype; return 0; else return 1; fi
}

#############################################################################
# TR
#############################################################################
# cons-vark.lpf: stores logarithmic equilibrium constants in variables kxxxx
# cons-q.lpf: stores the potential formula in variables qxxxx: qi=ki+sum(j) sij cj
# cons-vark.lpf:  declares variables kxxxx free, declares bounds for variables
#                kfp and kfn if required (set $1)
# cost-kf.lpf: if applicable the cost of potential tolerance
# a b c d e   bigM realization, not recommended for CPLEX10, used for CPLEX9
# A B C D E   indicator implementation, only for CPLEX10!
# Detailed description, v is the flux, q is the potential (negative actual gibbs free energy)
# A a  v>0 -> q>=0, v<0 -> q<=0, v=0 -> q free
# B b  sgn(v)=sgn(q), d.h. v<0 <=> q<0 && v>0 <=> q>0, very accurate description, but more computational effort
# C c  v>-eps -> q>eps, v<eps -> q<-eps, -eps<=v<=eps -> q>eps or q<-eps, as A, but the zero range for v is larger
# D d  v>-eps -> q>=0, v<eps -> q<=0, -eps<=v<=eps -> q free, as B, but the zero range for v is larger
# E e  v>0 -> q>eps, v<0 -> q<-eps, v=0 -> q>eps or q<-eps, q=0 not allowed!
# Xr  for any type: different implementation for irreversible reactions which are not TR-excluded:
#       for a forward irreversible reaction q>=0, for backward irreversible reaction q<=0, and NO boolean variable
#       for this reaction

function make-TR-lpf () {
  echo "$*" | gawk '{
  if (NF>0) type=$1; else {if ("'"$solver_nocond"'"=="1") type="a"; else type="A";}
  if (!match(type, /([a-eA-E])(r)?/,A)) {print "Error, illegal type identifier "$1" in make-TR-lpf (compute-FBA -T), must be /[a-eA-E]r?/" > "/dev/stderr"; exit;}
  type=A[1];irrevaccel=(A[2]=="r");
  if ("'"$solver_nocond"'"=="1" && match(type,/[A-E]/)) {print "Warning, type identifier "$1" is incompatible with the solver, modified" > "/dev/stderr";type=tolower(A[1]);}
  if ("'"$solver_nocond"'"!="1" && match(type,/[a-e]/)) {print "Warning, type identifier "$1" is not recommenended for CPLEX10" > "/dev/stderr";}

  if (NF>1) {
    epsilon=$2;einsminusEpsilon=1-epsilon;
    if (NF>2) bigM=$3; else bigM=100000;
    bigMplusEpsilon=bigM+epsilon
    bigMminusEpsilon=bigM-epsilon
  } else {
    epsilon="0.0001";
    bigM="100000";
    bigMplusEpsilon="100000.0001";
    bigMminusEpsilon="99999.9999";
    einsminusEpsilon="0.9999";
  }
  D="TR-excluded-rea.fgf";while((getline<D)>0)X[$1]=1; close(D);
  if (irrevaccel) {
  D="fluxbounds.lpf";while((getline<D)>0){
    if ($1!="-Inf" && $1>=0) P[0+substr($3,2)]=1;
    else if ($5!="Inf" && $5<=0) N[0+substr($3,2)]=1;
  }; close(D);}
  D="reaids_legalch.fgf";while((getline<D)>0) {i++;r=$2;
    if (i in X) continue;
    if (irrevaccel) {
      if (i in P) { printf("q%05i >= 0\n",i);continue;}
      if (i in N) { printf("q%05i <= 0\n",i);continue;}
    }
    switch (type) {
    case "e": 
      printf("TRvpA_%s: v%05i + %s cd%05i >= 0\n",r,i,bigM,i);
      printf("TRvnA_%s: v%05i + %s cd%05i <= %s\n",r,i,bigM,i,bigM);
      printf("TRqpA_%s: q%05i + %s cd%05i >= %s\n",r,i,bigM,i,epsilon);
      printf("TRqnA_%s: q%05i + %s cd%05i <= %s\n",r,i,bigM,i,bigMminusEpsilon);
      break;
    case "a": 
      printf("TRvpB_%s: v%05i + %s cd%05i >= 0\n",r,i,bigM,i);
      printf("TRvnB_%s: v%05i + %s cd%05i <= %s\n",r,i,bigM,i,bigM);
      printf("TRqpB_%s: q%05i + %s cd%05i >= 0\n",r,i,bigM,i);
      printf("TRqnB_%s: q%05i + %s cd%05i <= %s\n",r,i,bigM,i,bigM);
      break;
    case "c": 
      printf("TRvpC_%s: v%05i + %s cd%05i >= -%s\n",r,i,bigM,i,epsilon);
      printf("TRvnC_%s: v%05i + %s cd%05i <= %s\n",r,i,bigM,i,bigMplusEpsilon);
      printf("TRqpC_%s: q%05i + %s cd%05i >= %s\n",r,i,bigM,i,epsilon);
      printf("TRqnC_%s: q%05i + %s cd%05i <= %s\n",r,i,bigM,i,bigMminusEpsilon);
      break;
    case "d": 
      printf("TRvpD_%s: v%05i + %s cd%05i >= -%s\n",r,i,bigM,i,epsilon);
      printf("TRvnD_%s: v%05i + %s cd%05i <= %s\n",r,i,bigM,i,bigMplusEpsilon);
      printf("TRqpD_%s: q%05i + %s cd%05i >= 0\n",r,i,bigM,i);
      printf("TRqnD_%s: q%05i + %s cd%05i <= %s\n",r,i,bigM,i,bigM);
      break;
    case "b": 
      printf("TRvpeE_%s: vp%05i + vn%05i - ce%05i >= -%s\n",r,i,i,i,einsminusEpsilon);
      printf("TRvneE_%s: vp%05i + vn%05i + %s ce%05i <= %s\n",r,i,i,bigM,i,bigMplusEpsilon);
      printf("TRvpE_%s: v%05i + %s cd%05i >= 0\n",r,i,bigM,i);
      printf("TRvnE_%s: v%05i + %s cd%05i <= %s\n",r,i,bigM,i,bigM);
      printf("TRqpE_%s: q%05i + %s cd%05i + %s ce%05i >= %s\n",r,i,bigM,i,bigM,i,epsilon);
      printf("TRqnE_%s: q%05i + %s cd%05i - %s ce%05i <= %s\n",r,i,bigM,i,bigM,i,bigMminusEpsilon);
      break;
    case "E": 
      printf("TRvpF_%s: cd%05i = 0 -> v%05i >= 0\n",r,i,i);
      printf("TRvnF_%s: cd%05i = 1 -> v%05i <= 0\n",r,i,i);
      printf("TRqpF_%s: cd%05i = 0 -> q%05i >= %s\n",r,i,i,epsilon);
      printf("TRqnF_%s: cd%05i = 1 -> q%05i <= -%s\n",r,i,i,epsilon);
      break;
    case "A": 
      printf("TRvpG_%s: cd%05i = 0 -> v%05i >= 0\n",r,i,i);
      printf("TRvnG_%s: cd%05i = 1 -> v%05i <= 0\n",r,i,i);
      printf("TRqpG_%s: cd%05i = 0 -> q%05i >= 0\n",r,i,i);
      printf("TRqnG_%s: cd%05i = 1 -> q%05i <= 0\n",r,i,i);
      break;
    case "C": 
      printf("TRvpH_%s: cd%05i = 0 -> v%05i >= -%s\n",r,i,i,epsilon);
      printf("TRvnH_%s: cd%05i = 1 -> v%05i <= %s\n",r,i,i,epsilon);
      printf("TRqpH_%s: cd%05i = 0 -> q%05i >= %s\n",r,i,i,epsilon);
      printf("TRqnH_%s: cd%05i = 1 -> q%05i <= -%s\n",r,i,i,epsilon);
      break;
    case "D": 
      printf("TRvpI_%s: cd%05i = 0 -> v%05i >= -%s\n",r,i,i,epsilon);
      printf("TRvnI_%s: cd%05i = 1 -> v%05i <= %s\n",r,i,i,epsilon);
      printf("TRqpI_%s: cd%05i = 0 -> q%05i >= 0\n",r,i,i);
      printf("TRqnI_%s: cd%05i = 1 -> q%05i <= 0\n",r,i,i);
      break;
    case "B": 
      printf("TRvpJ_%s: cd%05i = 0 -> v%05i >= %s\n",r,i,i,epsilon);
      printf("TRqpJ_%s: cd%05i = 0 -> q%05i >= %s\n",r,i,i,epsilon);
      printf("TRvnJ_%s: cd%05i = 1 -> v%05i <= %s\n",r,i,i,epsilon);
      printf("TRqnJ_%s: cd%05i = 1 -> q%05i <= %s\n",r,i,i,epsilon);
      printf("TRvpeJ_%s: ce%05i = 0 -> v%05i >= -%s\n",r,i,i,epsilon);
      printf("TRqpeJ_%s: ce%05i = 0 -> q%05i >= -%s\n",r,i,i,epsilon);
      printf("TRvneJ_%s: ce%05i = 1 -> v%05i <= -%s\n",r,i,i,epsilon);
      printf("TRqneJ_%s: ce%05i = 1 -> q%05i <= -%s\n",r,i,i,epsilon);
      break;
    default: 
      print "Error, illegal type identifier "$1" in make-TR-lpf (compute-FBA -T), must be /[A-J]r?/" > "/dev/stderr";
      exit;
    }
    if (type=="B" || type=="b")
      printf("cd%05i\nce%05i\n",i,i) > "cons-var.lpf";
    else
      printf("cd%05i\n",i,i) > "cons-var.lpf";
  } close(D);
}' > cons.lpf;
}


function make-potential-lpf () {
  local kpenalty;
  log-equilibriums-assure
  cat log-equilibriums-rn.fgf | gawk 'BEGIN{D="TR-excluded-rea.fgf";while((getline<D)>0)X[$1]=1; close(D);}
    NF>0 && !($1 in X) {printf("%s <= k%05i <= %s\n", $2, $1, $2);}' > cons-vark.lpf
  if [ "$1" ]; then
 cat stoichmat-flat.fgf | gawk '{ST[$1]=(($1 in ST)?ST[$1]" ":"") sprintf($3" c%05i",$2);}
END {
  D="TR-excluded-rea.fgf";while((getline<D)>0)X[$1]=1; close(D);
  D="reaids_legalch.fgf";while((getline<D)>0){++r;
    if (r in X) continue;
    printf("POTENTIAL_%s: -q%05i +k%05i %s +kfp%05i-kfn%05i = 0\n", $2, r, r, ST[r], r, r);
  } close(D);
}' > cons-q.lpf

    echo | gawk 'BEGIN{D="TR-excluded-rea.fgf";while((getline<D)>0)X[$1]=1; close(D);}
                 {for (i=1;i<='$rea';i++) {if (i in X) continue;printf("kfp%05i<'"$1"'\nkfn%05i<'"$1"'\n",i,i);}}' > cons-varkf.lpf;
    if [ "$2" ]; then kpenalty="$2"; else kpenalty=10000; fi
    echo | gawk 'BEGIN{D="TR-excluded-rea.fgf";while((getline<D)>0)X[$1]=1; close(D);}
                 {for (i=1;i<='$rea';i++) {if (i in X) continue;printf("+ '"$kpenalty"' kfp%05i +'"$kpenalty"' kfn%05i\n",i,i);}}' > cost-kf.lpf;
  else
 cat stoichmat-flat.fgf | gawk '{ST[$1]=(($1 in ST)?ST[$1]" ":"") sprintf($3" c%05i",$2);}
END {
  D="TR-excluded-rea.fgf";while((getline<D)>0)X[$1]=1; close(D);
  D="reaids_legalch.fgf";while((getline<D)>0){++r;
    if (r in X) continue;
    printf("POTENTIAL_%s: -q%05i +k%05i %s = 0\n", $2, r, r, ST[r]);
  } close(D);
}' > cons-q.lpf
    echo -n > cost-kf.lpf;
    echo -n > cons-varkf.lpf;
  fi
# LPF for the concentrations
# cons-pn.lpf cons-cost.lpf: for the cost function
  echo | gawk 'BEGIN{D="TR-excluded-met.fgf";while((getline<D)>0)X[$1]=1; close(D);}
  {for (i=1;i<='$met';i++) if (!(i in X)) {
     printf("SPLIT_c%05i: c%05i -cp%05i +cn%05i = 0\n",i,i,i,i) > "cons-pn.lpf";
     printf("+cp%05i +cn%05i\n",i,i) > "cons-cost.lpf";
     printf("-200 <= c%05i <= 200\n",i) > "cons-varc.lpf";
}}' 
# general bound for potential
#  echo | gawk 'BEGIN{D="TR-excluded-rea.fgf";while((getline<D)>0)X[$1]=1; close(D);}
#  {for (i=1;i<='$rea';i++) {if (i in X) continue;printf("-800 <= q%05i <= 800\n",i);}}' > cons-varq.lpf
  echo | gawk 'BEGIN{D="TR-excluded-rea.fgf";while((getline<D)>0)X[$1]=1; close(D);}
  {for (i=1;i<='$rea';i++) {if (i in X) continue;printf("q%05i free\n",i);}}' > cons-varq.lpf
}


function update-concentration-ranges () {
  if [ ! -r concentration-class-ranges -o ! -r concentration-ranges-classes ]; then return; fi
      cat metabolites | gawk 'function isset(x) {if (x!="-") return 1; else return 0}
  function val(x) {if (match(x,/(.*)\(.*\)/,A)) return A[1]; else return x}
BEGIN{
   D="concentration-ranges-classes";while((getline<D)>0) {C[$1]=$2;if (!$2) print "Missing "$1 > "/dev/null";}close(D);
   D="concentration-class-ranges";while((getline<D)>0) {
  if (NF==6) {RA[$1]=$2;RB[$1]=$3;W[$1]=$4;RC[$1]=$5;RD[$1]=$6;
  } else if (NF==5) {RA[$1]=$2;RB[$1]=$3;
    if (isset($3) && isset($4)) W[$1]=sqrt(val($3)*val($4)); else W[$1]="-";
    RC[$1]=$4;RD[$1]=$5;
  } else if (NF==4) {RA[$1]=RB[$1]=$2;W[$1]=$3;RC[$1]=RD[$1]=$4;
  } else if (NF==3) {RA[$1]=RB[$1]=$2;
    if (isset($3) && isset($2)) W[$1]=sqrt(val($3)*val($2)); else W[$1]="-";
    RC[$1]=RD[$1]=$3;
  } else if (NF==2) {RA[$1]=RB[$1]=RC[$1]=RD[$1]=W[$1]=$2;}
  else print "Wrong line "$0" in concentration-class-ranges" > "/dev/stderr";

  if (isset(RB[$1]) && RA[$1]>val(RB[$1]))
    print "Warning, failed monotony in line "$0" in concentration-class-ranges, "RA[$1]">"val(RB[$1]) > "/dev/stderr";
  if (isset(RB[$1]) && isset(W[$1]) && val(RB[$1])>val(W[$1]))
    print "Warning, failed monotony in line "$0" in concentration-class-ranges, "val(RB[$1])">"val(W[$1]) > "/dev/stderr";
  if (isset(RC[$1]) && isset(W[$1]) && val(W[$1])>val(RC[$1]))
    print "Warning, failed monotony in line "$0" in concentration-class-ranges, "val(W[$1])">"val(RC[$1]) > "/dev/stderr";
  if (isset(RB[$1]) && isset(RC[$1]) && val(RB[$1])>val(RC[$1]))
    print "Warning, failed monotony in line "$0" in concentration-class-ranges, "val(RB[$1])">"val(RC[$1]) > "/dev/stderr";
  if (isset(RC[$1]) && val(RC[$1])>RD[$1])
    print "Warning, failed monotony in line "$0" in concentration-class-ranges, "val(RC[$1])">"RD[$1] > "/dev/stderr";
  }close(D);
  D="TR-excluded-met.fgf";while((getline<D)>0)X[$1]=1; close(D);
}
{ m++;if (m in X) next;
  if (!($1 in C)) {print "Error: "$1" not found in concentration-ranges-classes!" > "/dev/stderr";next}
  c=C[$1];
  if (c in RA) print $1, m, RA[c], RB[c], W[c], RC[c], RD[c];
  else {print "Warning: "$1" no class attached, very large range assumed!" > "/dev/stderr";
    print $1, m, 1e-21, 1e-15, 1e-9, 1e-3, 1e+3;}
}' > concentration-ranges-molaric.fgf

  gawk 'function isset(x) {if (x!="-") return 1; else return 0}
  function val(x) {if (match(x,/(.*)\(.*\)/,A)) return A[1]; else return x}
  function logcap(x){if (x<1e-40)return -92.1034; else return log(x)}
  function logt(x){if (x=="-") return "-";
    if (match(x,/^(.*)(\(.*\))$/,A)) return logcap(A[1])A[2];
    return logcap(x);}
{print $1, $2, logt($3), logt($4), logt($5), logt($6), logt($7);}' concentration-ranges-molaric.fgf > concentration-ranges.fgf

  cat concentration-class-ranges | gawk 'BEGIN{
    D="concentration-ranges-classes";while((getline<D)>0){C[$2]=($2 in C?C[$2]" ":"")$1; Cct[$2]++}close(D);}
  { print "Class "$1":";
    if ($1 in C) print C[$1]"\n"Cct[$1]" entries";
  }' > concentration-ranges-summary.txt
  if [ "$debug" = "debug" ]; then echo "FABASE: concentration ranges  `date +%M:%S`"; fi
}


function compute-TR-FBA () {
  local args; local tr; local i;
  for i in "$@"; do if expr "$i" : "^[A-Ea-e]r?$" > /dev/null; then tr=1;args="$args -T $i"; else args="$args $i";fi;done
  echo $args
  if [ "$tr" ]; then compute-FBA $args; else compute-FBA -T $args; fi
}
function compute-FBA () {
  local minintake; local tradminintake; local type; local lb; local ub; local kbound; local kpenalty; local soft;
  local wish; local wishcost; local fittype; local fitweight; local k; local prepareonly; local check; local docus;
  local TR; local biomax; local fluxmintype;
  local expressionweight;local signiflux;local lowex; local upex;
  local ret;
  if [ "$debug" = "debug" ]; then echo "FABASE: compute-FBA started  `date +%M:%S`"; fi
  if [ ! -r targetfluxes ]; then echo "targetfluxes are required for this function";return 1; fi
  type="";lb=1;ub=0;
  signiflux=1;lowex=0.49;upex=0.5;
  soft="0";wish="0";
  while [ $# -gt 0 ]; do 
    if expr "$1" : "-h" > /dev/null; then echo -e "usage: compute-FBA [options]\nOptions:\n\
-F <fluxmin-type> ... type of the fluxmin computation, default h, or 0 if -T is set\n\
    h ... forward flux: weight 1, backward flux: weight Keq\n\
    0 ... forward and backward flux: weight 1\n\
    1 ... forward flux: weight 1/(1+Keq), backward flux weight Keq/(1+Keq)\n\
    2 ... forward flux: weight 1/(1+Keq^2), backward flux: weight Keq/(1+Keq^2)\n\
    s ... forward flux: weight 1/sqrt(1+Keq^2), backward flux: weight Keq/sqrt(1+Keq^2)\n\
    e ... forward and backward flux: weight given in enzymes file (1 if not given)\n\
    E ... forward flux: weight given in enzymes file, backward flux: weight Keq multiplied with weight given in enzymes file\n\
-m <rea-names>..  ... Minimization of these reactions (several rea names may follow)\n\
-b <rea-names>..  ... Maximization of these reactions (several rea names may follow)\n\
-M <met-name>     ... alternative implementation of Minintake (requires metabolites marked with '(out)' )\n\
-f [<type> [<weight>]] ... use fitness maximization instead of fixing targetfluxes, default type 3, default weight 1e5\n\
    0 euklidian norm, not normalized\n\
    1 euklidian norm, linearly normalized type\n\
    2 euklidian norm, fully normalized type (quadratic)\n\
    3 Computationally very easy normalized linear type, but the value of the targetflux will be restricted to the same\n\
        sign as the target value\n\
    4 linear type. Not normalized.\n\
    5 linear type. Normalized.\n\
    6 maximum norm, Not normalized.\n\
    7 maximum norm, Normalized.\n\
    Normalization: each component is divided by the (squared for 0-2) absolute value of targetflux.\n\
      Ensures that each targetflux has the same relative impact.\n\
      If the targetflux is zero, its impact is considered to be 1.\n\
Options for expression
-x [<weight>]  ... use expression data match (uses file expressions), default weight 1e3\n\
-xu <number>   ... upper threshold on the expression level, default 0.5\n\
-xl <number>   ... lower threshold on the expression level, default 0.49\n\
-xs <number>   ... significant flux threshold, default 1 (Shlomi)\n\
Options for TR:\n\
-T             ... use TR criterion, default type\n\
-T [A-Ea-e]r?  ... use TR with type identifier\n\
-k <number>    ... potential tolerance maximum\n\
-K <number>    ... penalty multiplicator for potential tolerance\n\
-s [<weight>]  ... use soft bounds, set penalty weight (default 1)\n\
-w [<weight>]  ... use set points (wishpoints), to be found in concentration ranges, default weight 1e-5\n\
<num>..<num>   ... concentration range if no file concentration-ranges is available\n\
Program control options:\n\
-p             ... prepare only 'problem.lp', do not compute\n\
-t <seconds>   ... timeout in seconds, finish (single flux computation), default 300, 0 means unlimited time\n\
-n <nodes>     ... abolish computation number of nodes, default 5000, 0 means unlimited number of modes\n\
-e <1..4>      ... MIP emphasis setting to be tried out in critcal size models\n\
-C \"<cplex-parameter-line>\"      ... Give this line to cplex\n\
-c             ... check the results with another cplex run\n\
-d             ... print documentation files\n\
"; return 0;
    elif expr "$1" : "-T" > /dev/null; then if [ -r concentration-class-ranges ]; then TR=1;
      if [ $# -gt 1 ] && ! expr substr "$2" 1 1 = "-" > /dev/null; then type=$2; shift; fi
      else echo "concentration range information needed for TR, ignored" > /dev/stderr; fi
    elif expr "$1" : "-d" > /dev/null; then docus=1;
    elif expr "$1" : "-c" > /dev/null; then check=1;
    elif expr "$1" : "-p" > /dev/null; then prepareonly=1;
    elif expr "$1" : "-k" > /dev/null; then shift; kbound=$1;
    elif expr "$1" : "-K" > /dev/null; then shift; kpenalty=$1;
    elif expr "$1" : "-F" > /dev/null; then 
      if [ $# -gt 1 ] && ! expr substr "$2" 1 1 = "-" > /dev/null; then shift; fluxmintype=$1; else fluxmintype=h; fi;
    elif expr "$1" : "-x" > /dev/null; then 
      if [ $# -gt 1 ] && ! expr substr "$2" 1 1 = "-" > /dev/null; then shift; expressionweight=$1; else expressionweight=1000; fi;
    elif expr "$1" : "-xl" > /dev/null; then shift; lowex=$1;
    elif expr "$1" : "-xu" > /dev/null; then shift; upex=$1;
    elif expr "$1" : "-xs" > /dev/null; then shift; signiflux=$1;
    elif expr "$1" : "-w" > /dev/null; then 
      if [ $# -gt 1 ] && ! expr substr "$2" 1 1 = "-" > /dev/null; then shift; wish=$1; else wish="1e-5";fi;
    elif expr "$1" : "-f" > /dev/null; then 
      if [ $# -gt 1 ] && ! expr substr "$2" 1 1 = "-" > /dev/null; then shift; fittype=$1; else fittype=0;fi;
      if [ $# -gt 1 ] && ! expr substr "$2" 1 1 = "-" > /dev/null; then shift; fitweight=$1; else fitweight=1e5;fi;
    elif expr "$1" : "-s" > /dev/null; then
      if [ $# -gt 1 ] && ! expr substr "$2" 1 1 = "-" > /dev/null; then shift; soft=$1; else soft="1";fi;
    elif expr "$1" : "-t" > /dev/null; then shift; set-timeout $1;
    elif expr "$1" : "-n" > /dev/null; then shift; cplex-set-nodeout $1;
    elif expr "$1" : "-e" > /dev/null; then shift; cplex-set-mip-emphasis $1;
    elif expr "$1" : "-C" > /dev/null; then shift; set-cplex-parameterline "$1";
    elif expr "$1" : "-m" > /dev/null; then echo -n > cost.lpf
      while [ $# -gt 1 ] && ! expr substr "$2" 1 1 = "-" > /dev/null; do 
        echo "$2" | dict dict_rea_num.fgf | gawk '{printf("+ vp%05i + vn%05i\n", $1, $1)}' >> cost.lpf
        shift; 
      done
      minintake=1; 
    elif expr "$1" : "-b" > /dev/null; then echo -n > cost.lpf
      while [ $# -gt 1 ] && ! expr substr "$2" 1 1 = "-" > /dev/null; do 
        echo "$2" | dict dict_rea_num.fgf | gawk '{printf("- v%05i\n", $1, $1)}' >> cost.lpf
        shift; 
      done
      biomax=1; 
    elif expr "$1" : "-M" > /dev/null; then shift; minintake=$1; tradminintake=1;
    elif expr "$1" : "[ABCDEabcde]" > /dev/null; then type=$1;
    else
      echo "Do not understand parameter $1" > /dev/stderr;
    fi
    shift
  done

  if [ "$biomax" ]; then 
    if [ "$minintake" ]; then echo "-b and -m parameter must not be set at the same time" > /dev/stderr;return 1; fi
    if [ "$fittype" ]; then echo "-b and -f parameter must not be set at the same time" > /dev/stderr;return 1; fi
    if [ "$fluxmintype" ]; then echo "-b and -F parameter must not be set at the same time" > /dev/stderr;return 1; fi
  fi  

  if [ "$debug" ]; then echo "compute-FBA: parameters checked  `date +%M:%S`"; fi


  # check which optimization
  if [ "$tradminintake" ] ; then 
    gawk '{nr_rea++;
         if ($4=="=" && ( match($3,/'$minintake'\(out\)/) || match($6,/'$minintake'\(out\)/) ) ) 
           { printf("vp%05i + vn%05i\n", nr_rea, nr_rea);exit}}' reactions > cost.lpf
  elif [ ! "$minintake" -a ! "$biomax" ] ; then 
    if [ ! "$fluxmintype" -a ! "$fittype" ]; then 
      if [ $TR ]; then fluxmintype=0; else fluxmintype=h; fi; 
    fi
    if [ "$fluxmintype" ]; then
      if [ "$last_fluxmintype" != "$fluxmintype" ]; then
        update-fluxmin-cost "$fluxmintype";
	last_fluxmintype="$fluxmintype"
      fi
    else echo -n > cost.lpf; 
    fi
  fi

  if [ "$fittype" ]; then
    make-fitness-lpf $fittype $fitweight
  else
    make-vset-lpf
  fi
  if [ "$debug" ]; then echo "compute-FBA: LPFs prepared  `date +%M:%S`"; fi

  if [ "$expressionweight" ]; then
    make-expression-lpf -w $expressionweight -s $signiflux -l $lowex -u $upex -c
  fi

  ### TR
  # soft and hard bounds
  echo -n > cons-sh-cost.lpf;
  echo -n > cons-sh.lpf;
  if [ "$TR" ]; then
    make-TR-lpf $type;      # cons.lpf, cons-var.lpf
    if [ "$kpenalty" -a ! "$kbound" ]; then $kbound=1; fi
    make-potential-lpf $kbound $kpenalty # cons-vark.lpf cons-q.lpf cost-kf.lpf cons-cost.lpf cons-varc.lpf cons-varq.lpf
    if [ -r concentration-ranges.fgf ]; then
      cat concentration-ranges.fgf | gawk '{printf("%g<=c%05i<=%g\n",$3,$2,$7);}' > cons-varc.lpf;
        cat concentration-ranges.fgf | gawk 'function isset(x) {if (x!="-") return 1; else return 0}
            function weight(x) {if (match(x,/.*\((.*)\)/,A)) return A[1]; else return 1}
	    function val(x) {if (match(x,/(.*)\(.*\)/,A)) return A[1]; else return x}
            BEGIN{soft='"$soft"';wish='"$wish"';solver_noquad="'"$solver_noquad"'";
	      D="reaids_legalch.fgf";while((getline<D)>0){lR[$1]=$2} close(D);}
        {
	  if (soft && isset($4)) {
            printf("+ %g shlp%05i\n",soft*weight($4),$2) > "cons-sh-cost.lpf";
            printf("SOFTBOUNDSl_%s: - c%05i - shlp%05i + shln%05i = %g\n",lR[$1],$2,$2,$2,-val($4)) > "cons-sh.lpf";
          }
	  if (!solver_noquad && wish && isset($5)) {
            printf("+ [ %g c%05i^2 ]/2\n%+g c%05i\n", wish*weight($5), $2, -wish*val($5)*weight($5), $2) > "cons-sh-cost.lpf";
            printf("+ %g shlp%05i\n",soft*weight($4),$2) > "cons-sh-cost.lpf";
            printf("SOFTBOUNDSl_%s: - c%05i - shlp%05i + shln%05i = %g\n",lR[$1],$2,$2,$2,-val($4)) > "cons-sh.lpf";
          }
	  if (soft && isset($6)) {
            printf("+ %g shhp%05i\n",soft*weight($6),$2) > "cons-sh-cost.lpf";
            printf("SOFTBOUNDSh_%s: c%05i - shhp%05i + shhn%05i = %g\n",lR[$1],$2,$2,$2,val($6)) > "cons-sh.lpf";
          }
        }' > cons-sh-cost.lpf;
    else
      if expr $lb \< $ub > /dev/null; then
        echo $1 | gawk 'BEGIN{D="TR-excluded-met.fgf";while((getline<D)>0)X[$1]=1; close(D);}
         {for (i=1;i<='$met';i++) if (!(ct in X)) printf("'"$lb"' <= c%05i <= '"$ub"'\n",i);}' > cons-varc.lpf
      else
        echo | gawk 'BEGIN{D="TR-excluded-met.fgf";while((getline<D)>0)X[$1]=1; close(D);}
         {for (i=1;i<='$met';i++) if (!(ct in X)) printf("-200 <= c%05i <= 200\n",i);}' > cons-varc.lpf
      fi
    fi
    if [ "$debug" ]; then echo "compute-FBA: LPFs prepared  `date +%M:%S`"; fi
  fi;

  # prepare problem infile
  cat min.lpf cost.lpf > problem.lp
  if [ "$TR" ]; then cat cost-kf.lpf cons-sh-cost.lpf >> problem.lp; fi
  if [ "$fittype" ]; then cat fitness.lpf >> problem.lp; fi
  if [ "$expressionweight" ]; then cat x-cost.lpf >> problem.lp; fi

  cat defs.lpf  >> problem.lp
  cat defs-link.lpf >> problem.lp
  if [ "$fittype" ]; then cat fitness-def.lpf >> problem.lp; fi
  if [ "$expressionweight" ]; then cat x-rule.lpf >> problem.lp; fi
  cat ffix.lpf >> problem.lp
  if [ ! "$fittype" -a ! "$biomax" ]; then cat v-set.lpf >> problem.lp; fi
  if [ "$TR" ]; then cat cons.lpf cons-q.lpf cons-sh.lpf >> problem.lp; fi

  cat bounds.lpf >> problem.lp
  cat fluxbounds.lpf >> problem.lp;
  if [ "$TR" ]; then cat cons-varq.lpf cons-vark.lpf cons-varkf.lpf cons-varc.lpf >> problem.lp; fi

  cat binaries.lpf >> problem.lp;
  if [ "$TR" ]; then cat cons-var.lpf >> problem.lp; fi
  if [ "$expressionweight" ]; then cat x-bvar.lpf >> problem.lp; fi

  cat end.lpf >> problem.lp

  if [ "$debug" ]; then echo "compute-FBA: problem.lp prepared  `date +%M:%S`"; fi

  if [ $prepareonly ]; then return 0; fi
  if FB-optimization-std-call; then
    if [ -s solution.out ]; then
      if [ "$fittype" ]; then evaluate-fitness $fittype; fi
      if [ "$TR" ]; then
        if [ "$docus" ]; then
          if [ -r concentration-ranges.fgf ]; then 
            TR-FBA-doc-conc > TR-FBA-concentration-doc.txt
            echo "Documentation on concentrations stored in TR-FBA-concentration-doc.txt";
            TR-FBA-doc-pot2 > TR-FBA-potential-doc2.txt
          fi
          TR-FBA-doc-pot > TR-FBA-potential-doc.txt
          echo "Documentation on potentials stored in TR-FBA-potential-doc.txt and TR-FBA-potential-doc2.txt";
          TR-FBA-summary > TR-FBA-summary.txt
          echo "Documentation stored in TR-FBA-summary.txt";
          if [ "$debug" ]; then echo "TR-FBA: documentation ready  `date +%M:%S`"; fi
        fi;
        TR-FBA-doc-conc3 > concentrations.txt
      fi
      if [ $check ]; then
        if check-recent-fluxmin; then ret=0; else ret=1; fi
      else
        ret=0;
      fi
    else
      ret=0;
    fi
  else
    ret=1;
  fi

  if [ "$debug" ]; then echo "compute-FBA: optimization finished  `date +%M:%S`"; fi
  return $ret;
}

function compute-moma () {
  local refsolfile;local args;local finargs;local zerodo;
  zerodo=1;
  while [ $# -gt 0 ]; do 
    if expr "$1" : "-h" > /dev/null; then echo -e "usage: compute-moma [type]\nOptions:\n\
-f [<type>] ... change the type of fitness maximization, default 0\n\
    0 euklidian norm, not normalized\n\
    1 euklidian norm, linearly normalized type\n\
    2 euklidian norm, fully normalized (quadratic)\n\
    3 Computationally very easy normalized linear type, but the flux value will be restricted to the same sign\n\
      as the reference solution!\n\
    4 linear type. Not normalized.\n\
    5 linear type. Normalized.\n\
    6 maximum norm, Not normalized.\n\
    7 maximum norm, Normalized.\n\
    Normalization: each component is divided by the (squared for 0-2) absolute value of targetflux.\n\
      Ensures that each targetflux has the same relative impact.\n\
      If the targetflux is zero, its impact is considered to be 1.\n\
  see also compute-FBA -h, all options can also be used in this function\n\
\n\
"; return 0;
    elif [ -r "$1" ]; then
      refsolfile="$1";    	 
    elif expr "$1" : "-f" > /dev/null; then finargs=1; args="$args $1"
    elif expr "$1" : "-z" > /dev/null; then zerodo=0;
    else args="$args $1"
    fi
    shift
  done
  if [ ! $finargs ]; then args="$args -f 0"; fi
  if [ ! "$refsolfile" ]; then
    if [ -r refsolution.txt ]; then refsolfile=refsolution.txt;
    elif [ -r refsolution.out ]; then refsolfile=refsolution.out;
    elif [ -r refsolution.lpf ]; then refsolfile=refsolution.lpf;
    else
      echo "Error, missing reference solution in compute-moma (e.g. refsolution.txt)"; return 1;
    fi
  fi

  if ! gawk 'BEGIN{D="reaids.fgf";while((getline<D)>0){if (match($1,/_tr$/)) continue; R[++r]=$1;Rn[$1]=r} close(D);}
      !type{if ($1 in Rn) type="txt";
            else if (0+substr($1,2) in R) {
	      if (NF==2) type="out";
	      else if (NF==3 && $2=="=") type="lpf"
	      else {"Error, illegal file $refsolfile in compute-moma" > "/dev/stderr"; exit 1;}
	    }
	    else {"Error, illegal file $refsolfile in compute-moma" > "/dev/stderr"; exit 1;}
      }	    
      type=="txt"{T[$1]=$2}
      type=="out"{n=0+substr($1,2);T[R[n]]=$2}
      type=="lpf"{n=0+substr($1,2);T[R[n]]=$3}
    END{for (i=1;i<=r;i++) {t=0+T[R[i]];
      if ('"$zerodo"' || t!=0) print R[i],t}}' $refsolfile > targetfluxes; then
      echo "Error, illegal reference solution in compute-moma" > /dev/stderr; return 1;
  fi
  if compute-FBA $args; then return 0; else return 1; fi
}


function TR-FBA-doc-conc () {
  gawk --re-interval 'function n2M(a) {if (a>=1)return sprintf("%.1f",a)"M";else if (a>=1e-2)return sprintf("%.0f",1000*a)"mM";else if (a>=1e-3)return sprintf("%.1f",1000*a)"mM";else if (a>=1e-5)return sprintf("%.0f",1e+6*a) "microM";else if (a>=1e-6)return sprintf("%.1f",1e+6*a) "microM";else if (a>=1e-8)return sprintf("%.0f",1e+9*a) "nM";else if (a>=1e-9)return sprintf("%.1f",1e+9*a) "nM";else if (a>=1e-11)return sprintf("%.0f",1e+12*a) "pM";else if (a>=1e-12)return sprintf("%.1f",1e+12*a) "pM";else if (a>=1e-14)return sprintf("%.0f",1e+15*a) "fM";else if (a>=1e-15)return sprintf("%.1f",1e+15*a) "fM";else return a"M";}
    BEGIN{D="variables.out";while((getline<D)>0)
      if (match($0,/^c([0-9]{5}) +([^ ]*)$/,A)) V[A[1]+0]=A[2]; close(D);
    }
    {if ($2 in V) n=V[$2];else n=0;if (n>20) n=20;
     comm="";
     low=n2M(exp($3));high=n2M(exp($7));
     if ("'"$wish"'" && $5!="#" ) wp=", setpoint: "n2M(exp($5));
     if ("'"$soft"'" && $4!="#" ) {
       low="("low"..)"n2M(exp($4));
       high=n2M(exp($6))"..("high")";
       if (n<$4) comm=" below";
       else if (n>$6) comm=" above";
     }
     print $1, n2M(exp(n)) wp "; ranges: " low ".." high comm;  
  }' concentration-ranges.fgf
}

function TR-FBA-doc-conc2 () {
  gawk --re-interval 'function n2M(a) {if (a>=1)return sprintf("%.1f",a)"M";else if (a>=1e-2)return sprintf("%.0f",1000*a)"mM";else if (a>=1e-3)return sprintf("%.1f",1000*a)"mM";else if (a>=1e-5)return sprintf("%.0f",1e+6*a) "microM";else if (a>=1e-6)return sprintf("%.1f",1e+6*a) "microM";else if (a>=1e-8)return sprintf("%.0f",1e+9*a) "nM";else if (a>=1e-9)return sprintf("%.1f",1e+9*a) "nM";else if (a>=1e-11)return sprintf("%.0f",1e+12*a) "pM";else if (a>=1e-12)return sprintf("%.1f",1e+12*a) "pM";else if (a>=1e-14)return sprintf("%.0f",1e+15*a) "fM";else if (a>=1e-15)return sprintf("%.1f",1e+15*a) "fM";else return a"M";}
    BEGIN{D="variables.out";while((getline<D)>0){
        if (match($0,/^c([0-9]{5}) +([^ ]*)$/,A)) V[A[1]+0]=A[2];
        if (match($0,/^v([0-9]{5}) +([^ ]*)$/,A) && A[2]+0!=0) F[A[1]+0]=1;
      }close(D);
      D="TR-excluded-rea.fgf";while((getline<D)>0) {X[$1]=1;} close(D);
      D="stoichmat-flat.fgf";while((getline<D)>0) if ($1 in F && !($1 in X)) M[$2]=1;close(D);
      D="metabolites";while((getline<D)>0){MName[$1]=$2;}close(D);
    }
    $2 in M{if ($2 in V) n=V[$2];else n=0;if (n>20) n=20;
     comm="";
     low=n2M(exp($3));high=n2M(exp($7));
     if ("'"$wish"'" && $5!="#" ) wp=", setpoint: "n2M(exp($5));
     if ("'"$soft"'" && $4!="#" ) {
       low="("low"..)"n2M(exp($4));
       high=n2M(exp($6))"..("high")";
       if (n<$4) comm=" below";
       else if (n>$6) comm=" above";
     }
     print $1, MName[$1], n2M(exp(n)) wp "; ranges: " low ".." high comm;  
  }' concentration-ranges.fgf
}

function TR-FBA-doc-conc3 () {
  gawk --re-interval 'function n2M(a) {if (a>=1)return sprintf("%.1f",a)"M";else if (a>=1e-2)return sprintf("%.0f",1000*a)"mM";else if (a>=1e-3)return sprintf("%.1f",1000*a)"mM";else if (a>=1e-5)return sprintf("%.0f",1e+6*a) "microM";else if (a>=1e-6)return sprintf("%.1f",1e+6*a) "microM";else if (a>=1e-8)return sprintf("%.0f",1e+9*a) "nM";else if (a>=1e-9)return sprintf("%.1f",1e+9*a) "nM";else if (a>=1e-11)return sprintf("%.0f",1e+12*a) "pM";else if (a>=1e-12)return sprintf("%.1f",1e+12*a) "pM";else if (a>=1e-14)return sprintf("%.0f",1e+15*a) "fM";else if (a>=1e-15)return sprintf("%.1f",1e+15*a) "fM";else return a"M";}
    BEGIN{D="variables.out";while((getline<D)>0){
        if (match($0,/^c([0-9]{5}) +([^ ]*)$/,A)) V[A[1]+0]=A[2];
        if (match($0,/^v([0-9]{5}) +([^ ]*)$/,A) && A[2]+0!=0) F[A[1]+0]=1;
      }close(D);
      D="TR-excluded-rea.fgf";while((getline<D)>0) {X[$1]=1;} close(D);
      D="stoichmat-flat.fgf";while((getline<D)>0) if ($1 in F && !($1 in X)) M[$2]=1;close(D);
    }
    $2 in M{if ($2 in V) n=V[$2];else n=0;if (n>20) n=20;
     print $1, n2M(exp(n));
  }' concentration-ranges.fgf
}

function TR-FBA-doc-pot2 () {
gawk --re-interval 'BEGIN{D="metabolites";while((getline<D)>0){ct++;M[ct]=$1;}close(D);
D="reactions";while((getline<D)>0){nr_rea++; Rn[$1]=nr_rea; RN[nr_rea]=$1; } close(D);
D="TR-FBA-concentration-doc.txt";while((getline<D)>0){nr_rea++; Conc[$1]=substr($2,1,length($2)-1); } close(D);
D="TR-excluded-rea.fgf";while((getline<D)>0) {X[$1]=1;} close(D);}
match($0,/^c([0-9]{5}) +([^ ]*)$/,A){C[M[A[1]+0]]=A[2]}
match($0,/^k([0-9]{5}) +([^ ]*)$/,A){K[RN[A[1]+0]]=A[2]}
match($0,/^q([0-9]{5}) +([^ ]*)$/,A){Q[RN[A[1]+0]]=A[2]}
match($0,/^v([0-9]{5}) +([^ ]*)$/,A){V[RN[A[1]+0]]=A[2]}
END{D="reactions";while((getline<D)>0){rt++;if(rt in X) continue;if (!V[$1]) continue;
  min=1000;max=-1000;rea="";lines="";m="+";f=1;form="	";
  for (i=2;i<=NF;i++) {
    if ($i=="|") break;
    rea=rea" "$i;
    if (match($i,/^([+-]?[0-9]+\.?[0-9]*([eE][+-]?[0-9]+)?)$/,arr)) {f=arr[1]+0;continue;}
    if ($i=="=") {m="-";f=1;continue;}
    if ($i=="+") {f=1;continue;}
    v=C[$i]; if (v>max)max=v; if (v<min) min=v;
    lines=lines $i " " (($i in Conc)?Conc[$i]:"") " " (($i in C)?"log_concentration="0+C[$i]:"") "\n";
    form=form m (f==1?"":f) C[$i];
  }
  printf("%s\tflux=%f\tpotential=%f\tlog_concentration_range=%f\n", $1, V[$1],Q[$1], max-min);
  printf("reaction %s\n%s",rea,lines);
  printf("calculated_potential=%f=%f (std-q) %s\n",Q[$1],K[$1],form);
} close(D);}' variables.out
}

function TR-FBA-doc-pot () {
gawk --re-interval 'BEGIN{D="metabolites";while((getline<D)>0){ct++;M[ct]=$1;}close(D);
D="reactions";while((getline<D)>0){nr_rea++; Rn[$1]=nr_rea; RN[nr_rea]=$1; } close(D);
D="TR-excluded-rea.fgf";while((getline<D)>0) X[$1]=1; close(D);}
match($0,/^c([0-9]{5}) +([^ ]*)$/,A){C[M[A[1]+0]]=A[2]}
match($0,/^k([0-9]{5}) +([^ ]*)$/,A){K[RN[A[1]+0]]=A[2]}
match($0,/^q([0-9]{5}) +([^ ]*)$/,A){Q[RN[A[1]+0]]=A[2]}
match($0,/^v([0-9]{5}) +([^ ]*)$/,A){V[RN[A[1]+0]]=A[2]}
END{D="reactions";while((getline<D)>0){ct++;if(ct in X) continue;
  min=1000;max=-1000;rea="";lines="";
  for (i=2;i<=NF;i++) {
    if ($i=="|") break;
    rea=rea" "$i;
    if (match($i,/^(+|=|[+-]?[0-9]+\.?[0-9]*([eE][+-]?[0-9]+)?)$/)) continue;
    v=C[$i]; if (v>max)max=v; if (v<min) min=v;
    lines=lines $i " " v"\n";
  }
#  if (max-min>15) print $1 rea, max-min"\n"lines;
printf("%s\t%f\t%f\n", $1, V[$1],Q[$1]);
} close(D);}' variables.out > tmp
  cat tmp
  gawk '{c++;if ($3*$2==0 && $2!=$3)ct++;}END{print ct"/"c" dissenting zero entries"}' tmp
  rm tmp
}

function TR-FBA-doc-conc-concise () {
  gawk 'BEGIN{D="metabolites";while((getline<D)>0)M[$1]=$2;}/log_concentration=/{if (($1 in M)&&M[$1]!=$1) $1=$1" "M[$1];print}' TR-FBA-potential-doc2.txt | sort | uniq
}

function TR-FBA-summary () {
  echo -e "Metabolites:"
  gawk '{line=$1"\t"$2;print line}' metabolites
  echo -e "\nReactions:\n\
identifier\tequilibrium constant\treaction" 
  gawk '{line=$1"\t"$2"\t"$3;for (i=4;i<=NF;i++)line=line" "$i; print line}' reactions.txt
  if [ -r TR-excluded ]; then 
    echo -e "\nReactions and metabolites excluded from the TR property:" 
    cat TR-excluded
  fi;
  if [ -r targetfluxes ]; then 
    echo -e "\nTargetfluxes:" 
    cat targetfluxes | gawk '{line=$1"\t"$2;print line}'
  fi;
  echo -e "\nSolution:" 
  cat solution.out | mode-out2txt | gawk '{line=$1"\t"$2;print line}'
  echo -e "\nConcentrations realizing this solution:" 
  cat TR-FBA-concentration-doc.txt  | gawk '{line=$1"\t"substr($2,1,length($2)-1);print line}'
}


############################################################################
# Check recently computed solution
function check-recent-fluxmin () {
  mv problem.lp problem.lp.tmp
  mv solver.out solver.out.tmp
  mv variables.out variables.out.tmp
  ( cat min.lpf
  gawk '{f=substr($1,2);print "+fp"f"+fn"f}' solution.out
  gawk '/vp/{exit}{print}' defs.lpf
  cat reaids_legalch.fgf | gawk 'BEGIN{D="solution.out";while((getline<D)>0){F[$1]=$2}}
  { r++;
    v=sprintf("v%05i",r); 
    if (v in F) printf("FLUXSOLUTION_%s: %s +fp%05i -fn%05i = %s\n",$2, v, r, r, F[v]);
    else print "SOLUTIONZERO_"$2": "v" = 0";
  }'
  cat bounds.lpf
  cat fluxbounds.lpf
  cat end.lpf ) > problem.lp
  if solver-std-call; then
    out="`gawk --re-interval 'match($0,/^f.[0-9]{5} +([^ ]*)$/,A){if (A[1]!=0) sum+=A[1]}
      END{if (sum>1e-10) print "Inaccuracy "sum}' variables.out`"  # 
  else 
    out="infeasible";
  fi
  mv problem.lp problem.lp.check
  mv solver.out solver.out.check
  mv variables.out variables.out.check
  mv problem.lp.tmp problem.lp
  mv solver.out.tmp solver.out
  mv variables.out.tmp variables.out
  if [ "$out" ]; then echo "Warning, check fails: $out"; return 1; fi
}
if [ "$debug" = "debug" ]; then echo "FABASE: main computation functions  `date +%M:%S`"; fi

###################################################################################
# Text stuff
function reactions-printout () {
  local cleartext; local condensed; local equilibriums; local reanames;
  cleartext=0; condensed=0; equilibriums=0; reanames=0;
  while [ $# -gt 0 ]; do 
    if [ "$1" = "cleartext" ]; then cleartext=1;
    elif [ "$1" = "condensed" ]; then condensed=1;
    elif [ "$1" = "equilibriums" ]; then equilibriums=1;
    elif [ "$1" = "reanames" ]; then reanames=1;
    fi
    shift
  done

  cat reactions | gawk 'BEGIN{
   cleartext='"$cleartext"'; condensed='"$condensed"';
   equilibriums='"$equilibriums"'; reanames='"$reanames"';
  if (cleartext) {D="metabolites";while((getline<D)>0){N[$1]=$2;} close(D);}
  if (equilibriums) {D="equilibriums";while((getline<D)>0){E[$1]=$2;} close(D);}
  if (equilibriums) {D="TR-excluded-rea.fgf";while((getline<D)>0) X[$1]=1; close(D);}
  if (reanames) {D="reaction-names";while((getline<D)>0) S[$1]=substr($0,length($1)+2); close(D);}
}
{ rct++;
  head=$1 "\t";
  if (equilibriums) {
    if ($1 in E) f=E[$1];else f="<1>";
    if (rct in X) f="("f")";
    head=head f "\t";
  }

  r=0;
  right=left="";
  for (i=2;i<=NF;i++) {
    if ($i=="=") {r=1;continue}
    else if (condensed && ($i==1)) continue;
    else if (cleartext && ($i in N)) item=N[$i];
    else if ($i=="|") {
      if (match($(i+2),/^-[0-9Inf.eE+-]+/)) {
        if (match($(i+3),/^-[0-9Inf.eE+-]+/) || $(i+3)==0) arrow=" <--"; 
        else arrow=" <=>";
      } else arrow=" -->";
      break;
    } else
      item=$i;
    if (r) right=right" "item;
    else left=left" "item;
  }
  if (reanames) right=right "\t" S[$1];
  print head left arrow right;}'
}

function fabase-reactions-printout () {
reactions-printout equilibriums > reactions.txt
reactions-printout equilibriums condensed reanames > reactionsa.txt
reactions-printout equilibriums cleartext > reaclear.txt
reactions-printout equilibriums condensed cleartext reanames > reacleara.txt
if [ "$debug" = "debug" ]; then echo "FABASE: reaction printout  `date +%M:%S`"; fi
}

# beautifying der reactions:
function reactions-beautify () {
cat reactions | tr "\t" " " | gawk 'BEGIN{a=0;b=0;}
{if(match($0,/^([^ ]+) +([^ ].*[^ ]) *\|(.*)$/, arr)) {
    A[++ct]=arr[1]; B[ct]=arr[2]; C[ct]=arr[3];
    l=length(A[ct]);if (l>a) a=l; l=length(B[ct]);if (l>b) b=l;}}
END{for (i=1;i<=ct;i++) {
printf("%-"a"s  %-"b"s |", A[i], B[i]);
n=split(C[i], D);printf(" %s %4s %3s %1i %4i %4i", D[1], D[2], D[3], D[4], D[5], D[6]); 
for (j=7;j<=n;j++) {printf(" %s", D[j]);}printf("\n");
}}'
}

function reactions-greyzone () {
cat reactions | gawk 'BEGIN{D="equilibriums";while((getline<D)>0){E[$1]=$2;} close(D);}
{ if ($1 in E)f=E[$1]; else f=1;
  ct=0;$1=sprintf("%-3s %7.4g",$1,f); for (i=2;i<=NF;i++) {
  if ($i=="=") r=i;
  else if ($i=="|") ct=1;
  if (ct==3) {if ($i=="0") {rev=0;$r="-->";} else if ($i=="-Inf") {rev=1;$r="<-->";} else {print Error; exit;}}
  if (ct) {ct++; $i="";}}
  if (f>100&&rev) {R[++rct]=$0;Rv[rct]=f;}
    if (f<=10000&&!rev) {I[++ict]=$0;Iv[rct]=f;}
}
END {
for (i in R) ind[++j]=i;
print "Reversibles:"; for (i=1;i<=rct;i++) print R[i];
print "Irreversibles:";for (i=1;i<=ict;i++) print I[i];}'
}

if [ "$debug" = "debug" ]; then echo "FABASE: printout functions  `date +%M:%S`"; fi

# ensures equilibriums larger than 1
# This is only required for fluxmin of type other than 1
# This function must have equilibriums file!
function ensure-standard-directions () {
  rm -f eqstd reastd
  gawk 'BEGIN{D="equilibriums";l=0;while((getline<D)>0){K[$1]=$2;}close(D);}
{ if ($1 in K) k=K[$1]; else k=1;
  if (k<=1e-300) k=1e-300;
  if (k>=1e300) k=1e300;
  if (k<1) {
    if(match($0,/^([^ \t]+[ \t]+)([^ \t].+)( = )([^|]+[^ \t])([ \t]*\|[ \t]*[^ \t]+[ \t]+)([^ \t]+)[ \t]+([^ \t]+)([ \t]+.*)$/,arr)) {
      if (arr[6]=="-Inf")up="Inf"; else up=-arr[6];
      if (arr[7]=="Inf")low="-Inf"; else low=-arr[7];
      print arr[1]arr[4]arr[3]arr[2]arr[5]" "low" "up arr[8] > "reastd";  
    } else { print "Error, illegal reaction line "$0" in ensure-standard-directions" > "/dev/stderr";exit;}
    print $1,1/k > "eqstd";
  } else {
    print > "reastd"; 
    print $1,k > "eqstd";
  }}' reactions
  mv eqstd equilibriums
  mv reastd reactions
}    

# ensures that stoichiometries are not in xxe-yy notation which I do not trust all
#   my parsers in this file to handle correctly
# I should hav repaired this, but still leave this here
function ensure-pure-float-notation () {
  gawk '{line=$0;while(match(line,/^(.*) ([+-]?[0-9]\.?[0-9]*[eE])([+-])([0-9]+) (.*)$/,arr)) 
    line=arr[1] sprintf(" %"(arr[3]=="-"?"."7+arr[4]:"")"f ", 0+(arr[2]arr[3]arr[4])) arr[5]; print line}' reactions > newrea
  mv newrea reactions
}

function restrict-equilibriums () {
  if [ ! "$1" ]; then echo -e "usage (1): restrict-equilibriums <num>\n  caps equilibrium constants with <1/num> .. <num>\nusage (2): restrict-equilibriums <low> <high>\n  caps equilibrium constants with <low> .. <high>"; return; fi
  gawk 'BEGIN{if ("'"$2"'") {low=0+"'"$1"'"; high=0+"'"$2"'";}
    else {low=1/'"$1"'; high=0+"'"$1"'";}}
{ if ($2>high) print $1, high;
  else if ($2<low) print $1, low;
  else print}' equilibriums > neweq
  mv neweq equilibriums
}

# This function is not prooved to be compatible with incomplete equilibriums file (not an equilibrium for every reaction)
function well-formed-equilibriums () {
  local pl; local don; local linear;
  pl=5;linear=0;
  while [ $# -gt 0 ]; do 
    if expr "$1" : "-h" > /dev/null; then echo -e "usage: well-formed-equilibriums [<weight>]\nOptions:
-q  ... RMS measure
-l  ... linear measure
<weight> is the multiplicator by which the weight of the untrusted equilibriums is higher";
    elif expr "$1" : "-q" > /dev/null; then linear=0;
    elif expr "$1" : "-l" > /dev/null; then linear=1;
    elif expr "$1" : "[0-9]" > /dev/null; then pl=$1;
    else
      echo "Do not understand parameter $1" > /dev/stderr;
    fi
    shift
  done
  if [ "$solver_noquad" ]; then linear=1; fi
  cat reactions | \
      gawk 'BEGIN{D="metabolites";while((getline<D)>0){c++;M[$1]=c;}close(D);
  D="equilibriums";while((getline<D)>0){G[$1]=log($2);}close(D);
  D="trusted-equilibriums";while((getline<D)>0){T[$1]=1;}close(D);
  D="TR-excluded-rea.fgf";while((getline<D)>0){X[$1]=1;}close(D);}
{ ct++;  if (ct in X) next;
  m="+";form="";
  for (i=2;i<=NF;i++) {
    if ($i=="|") break;
    if (match($i,/^([+-]?[0-9]+\.?[0-9]*([eE][+-]?[0-9]+)?)$/,arr)) {f=arr[1]+0;continue;}
    if ($i=="=") {m="-";f=1;continue;}
    if ($i=="+") {f=1;continue;}
    if ($i in M) {form=form sprintf("%s %g h%05i ",m,f,M[$i]);continue;}
    print "Error";
    exit;
  }
  if (!($1 in T)) {
    form=form sprintf("+ f%05i ",ct,ct);
    printf("f%05i free\n",ct) > "wf-var.lpf"
  }
  print form "= " G[$1];
}' > wf.lpf
  echo | gawk '{for (i=1;i<='"$met"';i++) printf("h%05i free\n",i);}' >> wf-var.lpf
  if [ "$linear" = 1 ]; then
  echo | gawk 'BEING{D="trusted-equilibriums";while((getline<D)>0){T[$1]=1;}close(D);}
    {for (i=1;i<='"$rea"';i++) if (!($i in T)) printf("f%05i - fp%05i + fn%05i = 0\n",i,i,i);}' >> wf.lpf
  cat reactions | gawk 'BEGIN{D="untrusted-equilibriums";while((getline<D)>0){U[$1]=1;}close(D);
  D="trusted-equilibriums";while((getline<D)>0){T[$1]=1;}close(D);}
  {i++; if ($1 in T) next;
   if ($1 in U) printf("+ fp%05i + fn%05i \n",i,i);
   else printf("+ '"$pl"' fp%05i + '"$pl"' fn%05i\n",i,i);}' > wf-cost.lpf
  else
  cat reactions | gawk 'BEGIN{D="untrusted-equilibriums";while((getline<D)>0){U[$1]=1;}close(D);
  D="trusted-equilibriums";while((getline<D)>0){T[$1]=1;}close(D);
  print "[";}
  {i++; if ($1 in T) next;
   if ($1 in U) printf("+ f%05i^2 \n",i,i);
   else printf("+ '"$pl"' f%05i^2\n",i,i);}
END{print "]/2"}' > wf-cost.lpf
  fi
  cat min.lpf wf-cost.lpf st.lpf wf.lpf bounds.lpf wf-var.lpf end.lpf > problem.lp

  if ! solver-std-call; then
    echo "There is no solution for the well-formedness problem, check out solver.out!"
    return 1;
  fi

gawk --re-interval 'function abs(x){return (x<0?-x:x)}
BEGIN{D="equilibriums";while((getline<D)>0) E[$1]=$2;close(D);max=0}
{
  if (match($0,/^f([0-9]{5}) +([^ ]*)$/,A)){
    if (A[2]!=0) MOD[A[1]+0]=A[2];
    v=abs(A[2]);if (v>max) max=v;
  } else if (match($0,/^h([0-9]{5}) +([^ ]*)$/,A)){
    F[A[1]+0]=A[2];
  }
}
END{
  D="reaids.fgf";while((getline<D)>0){
    rn++;
    if ($1 in E) e=E[$1]; else {print "Warning, no value for "$1" in equilibriums, defaulted to 1" > "/dev/stderr";e=1;}
    if (rn in MOD) e=exp(log(e)-MOD[rn]);
    print $1,e > "corrected-equilibriums";
  } close(D);
  D="metids.fgf";while((getline<D)>0){
    mn++;
    print $1,F[mn] > "formations";
    print $1,F[mn]*2.5787334908" kJ/mol" > "eq-formations.txt";
  } close(D);
  print "maximal aberration: "max;
}' variables.out

cat corrected-equilibriums | gawk 'BEGIN{D="reactions";
  while((getline<D)>0) {
    if (match($0,/([^ ]+) *(.*)=(.*)\|[ \t]*[^ \t]+[ \t]+([^ \t]+)[ \t].*/,arr)) {
      R[arr[1]]=arr[2] ((arr[4]==0)?"-->":"<==>") arr[3];
    } 
  } close(D);
  D="equilibriums";while((getline<D)>0) E[$1]=$2;close(D);
  D="trusted-equilibriums";while((getline<D)>0){T[$1]=1;}close(D);
  OFS="\t"}
{ d2=-log(E[$1])*2.5787334908;d4=-log($2)*2.5787334908;
  if ($1 in T) print $1, R[$1], "trusted","",d2" kJ/mol";
  else if (d2==d4) print $1, R[$1], "unchanged","",d2" kJ/mol";
  else if (d2<d4) print $1, R[$1], "enlarged by", d4-d2" kJ/mol ", "from " d2" kJ/mol ", "to "d4" kJ/mol";
  else if (d2>d4) print $1, R[$1], "reduced by", d2-d4" kJ/mol ", "from " d2" kJ/mol ", "to "d4" kJ/mol";
}' > eq-corr-report.txt

  if [ ! -r original-equilibriums ]; then 
    echo "Modified equilibriums written to file corrected-equilibriums
  call:  'cp corrected-equilibriums equilibriums' to work with new values"; 
  fi
}

function formations2equilibriums () {
  cat reactions | gawk 'BEGIN{D="metabolites";while((getline<D)>0){c++;M[$1]=c;}close(D);
  D="formations";while((getline<D)>0){F[$1]=$2;}close(D);}
{ m=-1;sum=0;
  for (i=2;i<=NF;i++) {
    if ($i=="|") break;
    if (match($i,/^([+-]?[0-9]+\.?[0-9]*([eE][+-]?[0-9]+)?)$/,arr)) {f=arr[1]+0;continue;}
    if ($i=="=") {m=1;f=1;continue;}
    if ($i=="+") {f=1;continue;}
    if ($i in M) {sum+=m*f*F[$i];continue;}
    print "Error";
    exit;
  }
  print $1, -sum > "log-equilibriums.fgf"; 
  print $1, exp(-sum) > "equilibriums"; 
  }'
}
if [ "$debug" = "debug" ]; then echo "FABASE: equilibriums functions  `date +%M:%S`"; fi

#############################################################################
# Shlomi stuff
# Rules of the file expressions
# Not mentioned ... no information on expression
# First column:
# If the file enzymes present, enzyme identifier (not implemented yet)
#   if (!system("test -r enzymes")) {D="enzymes";while((getline<D)>0) {E[$1]} }
# If not, reaction identifier.
# Second column:
# Could be binary data 0 1, trivalue 0 0.5 1, real number
# Controlled by the options -u/-l
function compute-shlomi () {
  local signiflux;local lowex; local upex; local max; local cond;
  signiflux=1;lowex=0.49;upex=0.5;max=100000;
  if [ ! -r expressions ]; then echo "expressions are required for this function";return; fi
  while [ $# -gt 0 ]; do 
    if expr "$1" : "-h" > /dev/null; then echo -e "usage: compute-shlomi\nOptions:\n\ 
-u <number>    ... upper threshold on the expression level, default 0.5\n\
-l <number>    ... lower threshold on the expression level, default 0.49\n\
-s <number>    ... significant flux threshold, default 1 (Shlomi)\n\
-m <number>    ... upper bound on absolute value of any net flux, default 1e5\n\
-c             ... implementation with conditionals\n\
Specifications of the file expressions:\n\
  tab-seaprated\n\
  column 1: reaction identifier\n\
  column 2: expression level, real number or binary, it is controlled by -l/-u options\n\
  not mentioned in the file ... no information on expression\n\
  between the threshold ... moderatily expressed (algorithmically the same as no information)\n\
  if the upper threshold is not higher than the lower threshold, the upper takes precendence\n\
"; return;
    elif expr "$1" : "-l" > /dev/null; then shift; lowex=$1;
    elif expr "$1" : "-u" > /dev/null; then shift; upex=$1;
    elif expr "$1" : "-s" > /dev/null; then shift; signiflux=$1;
    elif expr "$1" : "-m" > /dev/null; then shift; max=$1;
    elif expr "$1" : "-c" > /dev/null; then
      if [ "$solver_nocond" ]; then 
        echo "Warning, conditionals implementation not available for the solver" > /dev/stderr;
      else cond=1;
      fi
    else
      echo "Do not understand parameter $1" > /dev/stderr;
    fi
    shift
  done
  update-fluxbounds $max
  echo $cond | gawk --re-interval 'BEGIN{
    D="reaids.fgf";while((getline<D)>0){Rn[$1]=++rlen;} close(D);
    D="reaids_legalch.fgf";while((getline<D)>0){RR[++rct]=$2;} close(D);
    D="expressions";while((getline<D)>0) {
      if (!($1 in Rn)) {print "Warning, "$1" not a reaction identifier!">"/dev/stderr"; continue;}
      if($2>='"$upex"')H[Rn[$1]]=1;else if($2<='"$lowex"')L[Rn[$1]]=1;}close(D);
    D="fluxbounds.lpf";while((getline<D)>0){
      if (match($0,/([^ ]+) <= v([0-9]{5}) <= ([^ ]+)/,A)) {Vmin[A[2]+0]=A[1];Vmax[A[2]+0]=A[3];}
      else if (match($0,/v([0-9]{5}) <= ([^ ]+)/,A)) {Vmin[A[1]+0]=0;Vmax[A[1]+0]=A[2];}
      else {print "Do not understand the line "$i" in fluxbounds.lpf" > "/dev/stderr"}
    } close(D);
  }
{ for (i=1;i<=rlen;i++) {
  if (i in H) {
    printf("+ dp%05i + dn%05i\n",i,i) > "x-cost.lpf"
    if ($1) {
      printf("dp%05i = 1 -> v%05i >= '"$signiflux"'\n",i,i) > "x-rule.lpf"
      printf("dn%05i = 1 -> v%05i <= - '"$signiflux"'\n",i,i) > "x-rule.lpf"
    } else {
      printf("v%05i %+g dp%05i >= %s\n",i,Vmin[i]-'"$signiflux"',i,Vmin[i]) > "x-rule.lpf"
      printf("v%05i %+g dn%05i <= %s\n",i,Vmax[i]+'"$signiflux"',i,Vmax[i]) > "x-rule.lpf"
    } 
    printf("dp%05i\ndn%05i\n",i,i) > "x-bvar.lpf"
  } else if (i in L) {
    printf("+ dz%05i\n",i) > "x-cost.lpf";
    if ($1) {
      printf("dz%05i = 1 -> v%05i = 0\n",i,i) > "x-rule.lpf"
    } else {
      printf("v%05i %+g dz%05i >= %s\n",i,Vmin[i],i,Vmin[i]) > "x-rule.lpf"
      printf("v%05i %+g dz%05i <= %s\n",i,Vmax[i],i,Vmax[i]) > "x-rule.lpf"
    }
    printf("dz%05i\n",i,i) > "x-bvar.lpf"
  }}}'

  cat max.lpf x-cost.lpf defs.lpf x-rule.lpf ffix.lpf bounds.lpf fluxbounds.lpf binaries.lpf x-bvar.lpf end.lpf > problem.lp

  if FB-optimization-std-call; then
    echo "Shlomi flux distribution stored in solution.txt";
  else
    echo "Shlomi flux distribution not found";
    return 1;
  fi
}

function compute-room () {
  local delta;
  local epsilon;
  local refsol;
  local cond;
  local max;
  delta=0.03;
  epsilon=0.001;
  cond=0;
  max=100000;
  while [ $# -gt 0 ]; do 
    if expr "$1" : "-h" > /dev/null; then echo -e "\
usage: compute-room <reference-solution>\n\
Syntax of the reference solution file:\n\
  reaction-ID <flux value>\n\
Options:\n\ 
-d <number>    ... relative range of tolerance, default 0.03\n\
-e <number>    ... absolute range of tolerance, default 0.001\n\
-m <number>    ... upper bound on absolute value of any net flux, default 1e5\n\
-c             ... implementation with conditionals\n\
"; return;
    elif expr "$1" : "-d" > /dev/null; then shift; delta=$1;
    elif expr "$1" : "-e" > /dev/null; then shift; epsilon=$1;
    elif expr "$1" : "-m" > /dev/null; then shift; max=$1;
    elif expr "$1" : "-c" > /dev/null; then
      if [ "$solver_nocond" ]; then 
        echo "Warning, conditionals implementation not available for the solver" > /dev/stderr;
      else cond=1;
      fi
    elif [ -r "$1" -a ! "$refsol" ]; then refsol="$1";
    else 
      echo "Do not understand parameter $1" > /dev/stderr;
    fi
    shift
  done
  if [ ! "$refsol" ]; then
      echo -e "Error, reference solution must be given!\n\
See compute-room -h for specification\n" > /dev/stderr; return;
  fi

  update-fluxbounds $max
  echo $cond $delta $epsilon | gawk --re-interval 'function abs(x){return (x<0?-x:x)}
    BEGIN{
    D="reaids.fgf";while((getline<D)>0){Rn[$1]=++rlen;} close(D);
    D="reaids_legalch.fgf";while((getline<D)>0){RR[++rct]=$2;} close(D);
    D="'"$refsol"'";while((getline<D)>0) {
      if (!($1 in Rn)) {
        print "Warning, "$1" not a reaction identifier in reference solution!">"/dev/stderr";
        continue;}
      Ref[Rn[$1]]=$2;}close(D);
    D="fluxbounds.lpf";while((getline<D)>0){
      if (match($0,/([^ ]+) <= v([0-9]{5}) <= ([^ ]+)/,A)) {Vmin[A[2]+0]=A[1];Vmax[A[2]+0]=A[3];}
      else if (match($0,/v([0-9]{5}) <= ([^ ]+)/,A)) {Vmin[A[1]+0]=0;Vmax[A[1]+0]=A[2];}
      else {print "Do not understand the line "$i" in fluxbounds.lpf" > "/dev/stderr"}
    } close(D);
  }
{ for (i=1;i<=rlen;i++) {
    printf("+ y%05i\n",i,i) > "x-cost.lpf"
    wui=Ref[i]+$2*abs(Ref[i])+$3;
    wli=Ref[i]-$2*abs(Ref[i])-$3;
    if ($1) {
      printf("y%05i = 0 -> v%05i <= %g\n",i,i,wui) > "x-rule.lpf"
      printf("y%05i = 0 -> v%05i >= %g\n",i,i,wli) > "x-rule.lpf"
    } else {
      printf("v%05i %+g y%05i <= %g\n",i,wui-Vmax[i],i,wui) > "x-rule.lpf"
      printf("v%05i %+g y%05i >= %g\n",i,wli-Vmin[i],i,wli) > "x-rule.lpf"
    } 
    printf("y%05i\n",i,i) > "x-bvar.lpf"
  }}'

  cat min.lpf x-cost.lpf defs.lpf x-rule.lpf ffix.lpf bounds.lpf fluxbounds.lpf binaries.lpf x-bvar.lpf end.lpf > problem.lp

  if FB-optimization-std-call; then
    echo "ROOM flux distribution computed";
  else
    echo "ROOM flux distribution not found";
    return 1;
  fi
}

#############################################################################
# Elmoden functions
# Auxiliary functions for mode decomposition/composition
# This function does the modern variant
function elmoden-finish () {
  local n;
  (( n=`cat elmoden.txt | wc -l` ))
  echo | gawk '{for (i=1;i<='$n';i++) printf("1%s",(i=='$n'?"\n":" "))}' > elm_consts.txt
  echo $n > num_modes.txt
  gawk '{print $1}' reactions > mode_rates_names.txt
  echo | gawk '{for (i=1;i<='$rea';i++) print i;}' > mode_rates.txt
echo "The collection has been written to files:
elmoden.txt
elm_consts.txt
num_modes.txt
mode_rates.txt
mode_rates_names.txt
which can be read into FluxAnalyzer"

}

# Tests if the first line is the sum of the rest of the pack
function test-elmoden () {
  local test;
  if [ ! -r elmoden.txt ]; then echo "Error: test-elmoden requires elmoden.txt"; return; fi;
test=`gawk 'NR==1{for (i=1;i<=NF;i++) F[i]=$i;nf=NF;}NR>1{for (i=1;i<=NF;i++) F[i]-=$i;}END{for (i=1;i<=nf;i++) if (F[i]^2>0.00001) print i, F[i];}' elmoden.txt`
if [ "$test" ]; then
  echo "The decomposition did not pass an integrity test.
The following values should actually be zero:
" $test
fi

}

function sort-elmoden () {
  if [ ! "$1" ]; then 
    sort -rg elmoden.txt > tmp
  else
    gawk '{print $'$1',$0;}' elmoden.txt | sort -rg | gawk '{$1="";print}' > tmp
  fi
  mv tmp elmoden.txt
}

function modes-elmoden-collect () {
  if [ ! "$1" ]; then echo "Error: usage: modes-elmoden-collect <mode1> ... <moden>"; return; fi
  mode-out2elmodenline $@ > elmoden.txt
  sort-elmoden $sorting_flux
  mv elmoden.txt tmp; 
  mode-sum $@ > elmoden.txt
  cat tmp >> elmoden.txt
  elmoden-finish
  test-elmoden
}

function decomp-modes-elmoden-collect () {
  if [ ! "$2" ]; then echo "Error: usage: modes-elmoden-collect <mode1> ... <moden>"; return; fi
  dec=$1;
  shift
echo | gawk 'BEGIN{
D="reactions";while((getline<D)>0){nr_rea++; Rn[$1]=nr_rea; RN[nr_rea]=$1; } close(D);
D="'$dec'";while((getline<D)>0){A[substr($1,2)+0]=$2;} close(D);}
FNR==1{if (NR>1) plush();a++;
  if (!(a in A) || (A[a]<=0.0001 && A[a]>=-0.0001)) {printthis=0;nextfile;} printthis=1;}
{B[substr($1,2)+0]=A[a]*$2;}
function plush () {
if (printthis) {
  for (i=1;i<=nr_rea;i++) printf("%-8.3f%s", (i in B)?B[i]:0, i==nr_rea?"\n":" ");
  for (i=1;i<=nr_rea;i++) if (i in B) S[i]+=B[i];
}
delete B;}
END{plush();
for (i=1;i<=nr_rea;i++) printf("%-8.3f%s", (i in S)?S[i]:0, i==nr_rea?"\n":" ") > "elmoden_sum.txt";}' $@ > elmoden.txt
  sort-elmoden $sorting_flux
  mv elmoden.txt tmp; 
  cat elmoden_sum.txt > elmoden.txt
  cat tmp >> elmoden.txt
  rm -f tmp elmoden_sum
  elmoden-finish
  test-elmoden
}

function mode-out2elmodenline () {
  if [ "$2" ]; then
    for i in $@; do
      cat $i | gawk '{i=substr($1,2)+0;V[i]=$2+0; if(i>n)n=i;} function pr() {for (i=1;i<='$rea';i++) printf("%g%s", (i in V?V[i]:0), (i=='$rea'?"\n":" "));}   FNR==1{if (s) {pr();delete V} s=1}  END{pr();}'
    done
  elif [ "$1" ]; then
    cat $1 | gawk '{i=substr($1,2)+0;V[i]=$2+0; if(i>n)n=i;} function pr() {for (i=1;i<='$rea';i++) printf("%g%s", (i in V?V[i]:0), (i=='$rea'?"\n":" "));}   FNR==1{if (s) {pr();delete V} s=1}  END{pr();}'
  else
    gawk '{i=substr($1,2)+0;V[i]=$2+0; if(i>n)n=i;} function pr() {for (i=1;i<='$rea';i++) printf("%g%s", (i in V?V[i]:0), (i=='$rea'?"\n":" "));}   FNR==1{if (s) {pr();delete V} s=1}  END{pr();}'
  fi
}
# Macht aus einem Mode eine elmodenline
function mode2elmodenline () {
  if [ "$1" ]; then
    for i in $@; do
      cat $i | gawk 'BEGIN{
D="reactions";while((getline<D)>0){nr_rea++; Rn[$1]=nr_rea; RN[nr_rea]=$1; } close(D);}
FNR==1 {if (match($0,/v[0-9]+ *= *[+-]?[0-9]+\.?[0-9]*([eE][+-]?[0-9]+)?/)) typelpf=1; 
else if (match($0,/v[0-9]+[ \t]*[+-]?[0-9]+\.?[0-9]*([eE][+-]?[0-9]+)?/)) typeout=1; 
else if (match($0,/[A-Za-z0-9]+[ \t]*[+-]?[0-9]+\.?[0-9]*([eE][+-]?[0-9]+)?/)) typetxt=1; 
if (NR>1) plush();
}
typeout {V[substr($1,2)+0]=$2; }
typetxt {V[Rn[$1]]=$2; }
typelpf {if (match($0,/v([0-9]+) *= *([+-]?[0-9]+\.?[0-9]*([eE][+-]?[0-9]+)?)/,arr)) V[arr[1]]=arr[2]+0; }
function plush () {
for (i=1;i<=nr_rea;i++) printf("%8.3f%s", ((i in V)?V[i]:0 ), (i==nr_rea?"\n":" "));
for (i=1;i<=nr_rea;i++) S[i]+=((i in V)?V[i]:0 );
delete V;
}
END { plush();
}'
    done
  else
    gawk 'BEGIN{
D="reactions";while((getline<D)>0){nr_rea++; Rn[$1]=nr_rea; RN[nr_rea]=$1; } close(D);}
FNR==1 {if (match($0,/v[0-9]+ *= *[+-]?[0-9]+\.?[0-9]*([eE][+-]?[0-9]+)?/)) typelpf=1; 
else if (match($0,/v[0-9]+[ \t]*[+-]?[0-9]+\.?[0-9]*([eE][+-]?[0-9]+)?/)) typeout=1; 
else if (match($0,/[A-Za-z0-9]+[ \t]*[+-]?[0-9]+\.?[0-9]*([eE][+-]?[0-9]+)?/)) typetxt=1; 
if (NR>1) plush();
}
typeout {V[substr($1,2)+0]=$2; }
typetxt {V[Rn[$1]]=$2; }
typelpf {if (match($0,/v([0-9]+) *= *([+-]?[0-9]+\.?[0-9]*([eE][+-]?[0-9]+)?)/,arr)) V[arr[1]]=arr[2]+0; }
function plush () {
for (i=1;i<=nr_rea;i++) printf("%8.3f%s", ((i in V)?V[i]:0 ), (i==nr_rea?"\n":" "));
for (i=1;i<=nr_rea;i++) S[i]+=((i in V)?V[i]:0 );
delete V;
}
END { plush();
for (i=1;i<=nr_rea;i++) printf("%8.3f%s", S[i], (i==nr_rea?"\n":" "));
}' 
  fi
}

# adds modes
function mode-sum () {
  if [ ! "$1" ]; then echo "usage mode-sum <mode1> ... <moden>"; return; fi
  gawk 'BEGIN{
D="dict_rea_num.fgf";while((getline<D)>0){nr_rea++; Rn[$1]=nr_rea; RN[nr_rea]=$1; } close(D);}
FNR==1 {if (match($0,/v[0-9]+ *= *[+-]?[0-9]+\.?[0-9]*([eE][+-]?[0-9]+)?/)) typelpf=1; 
else if (match($0,/v[0-9]+[ \t]*[+-]?[0-9]+\.?[0-9]*([eE][+-]?[0-9]+)?/)) typeout=1; 
else if (match($0,/[A-Za-z0-9]+[ \t]*[+-]?[0-9]+\.?[0-9]*([eE][+-]?[0-9]+)?/)) typetxt=1; 
if (NR>1) plush();
}
typeout {V[substr($1,2)+0]=$2; }
typetxt {V[Rn[$1]]=$2; }
typelpf {if (match($0,/v([0-9]+) *= *([+-]?[0-9]+\.?[0-9]*([eE][+-]?[0-9]+)?)/,arr)) V[arr[1]]=arr[2]+0; }
function plush () {
for (i=1;i<=nr_rea;i++) S[i]+=((i in V)?V[i]:0 );
delete V;
}
END { plush();
for (i=1;i<=nr_rea;i++) printf("%8.3f%s", S[i], (i==nr_rea?"\n":" "));
}' $@
}

if [ "$debug" = "debug" ]; then echo "FABASE: elmoden functions  `date +%M:%S`"; fi

#############################################################################
# Visualization of fabase modes
function solution2bina () {
  local solution;
  if [ "$1" ] ; then solution="$1"; else solution=solution.txt; fi
  gawk --re-interval 'BEGIN{D="metabolites";while((getline<D)>0) if ($4==1) X[$1]=1;close(D);
    D="reaction-names";while((getline<D)>0) {l=substr($0,length($1)+2);gsub(/\t/," ",l);Name[$1]=l;}close(D);
}
    {S[$1]=$2}
    END{
  D="reactions";while((getline<D)>0) if ($1 in S) {
    if(!match($0,/^[^ ]+ +(.*)| # ([^ ]+) ([^ ]+) /,A)){print "Error, illegal reaction line "$0" in solution2bina" > "/dev/stderr"}
    n=split(A[1],B," ");
    for (i=1;i<=n;i++) {
      if (B[i]=="1") continue;
      if (B[i]=="=") {if (A[2]=="-Inf" || A[2]<0) B[i]="<==>" else B[i]="-->"}
      rea=(rea?rea" ":"")B[i];
    } 
    print $1,($1 in Name?Name[$1]:$1);
  }

  for (s in S) 
}' solution.txt
}


function fabase-main () {
  fabase-solver-check
  if ! fabase-model-check; then return 1; fi
  fabase-network-init
  fabase-init-stoichmat
  if [ "$debug" = "debug" ]; then fabase-check-network; fi
  fabase-targetexchanges2fluxes

  fabase-simple-lpfs
  fabase-make-defs-lpf
  update-enzymes
  update-fluxbounds
  update-TR-excludes
  update-fluxfix
  if [ "$debug" = "debug" ]; then echo "FABASE: standard lpfs  `date +%M:%S`"; fi
  fabase-init-solver-defaults
  update-concentration-ranges
  make-compart-maximal-sbml2.3 > network.sbml
  fabase-reactions-printout
  unset last_fluxmintype
  if [ "$debug" = "debug" ]; then echo "FABASE: main startup finished  `date +%M:%S`"; fi
  if [ "$debug" = "debug" ]; then echo "FABASE: finish  `date +%M:%S`"; fi
}


### Suggestions:
# export -f mode-txt2out mode-out2txt mode-out2lpf compute-fluxmin mode-CB-decomposition
alias compute-consensus-FBA=compute-TR-FBA
function fabase-help () {
echo "Help: yet to come"
}
function fabase-functions () {
echo "Functions available:
1. Computation calls
  compute-FBA     (call compute-FBA -h for help)
  compute-fluxmin
  compute-minintake
  compute-fitness-fluxmin
  compute-fitness-minintake
  compute-FVA
  compute-shlomi  (call compute-shlomi -h for help)
  compute-moma  (call compute-moma -h for help)
  compute-room  (call compute-room -h for help)
2. Convert mode files
  mode-txt2out <mode>
  mode-out2txt <mode>
  mode-out2lpf <mode>
  mode-lpf2out <mode>
  mode-lpf2txt <mode>
  mode-out2elmodenline <mode>
  mode2elmodenline <mode>
  modes-elmoden-collect
  mode-sum <mode>
3. Print and modify reactions file
  print-expa-network      ... writes expa input file
  print-metatool-network  ... writes METATOOL input file
  print-dense-stoichmat  ... writes full stoichiometric matrix
  make-sbml2.1           ... writes SBML file network.sbml
  make-compart-minimal-sbml2.3 ... writes SBML file network.sbml
    integrating Compartments, SpeciesType
  make-compart-maximal-sbml2.3 ... writes SBML file network.sbml
    integrating Compartments, SpeciesType, Concentration ranges
  reactions-printout
  reactions-beautify
  reactions-greyzone
4. Modify equilibriums data
  well-formed-equilibriums ... ensure Wegscheider condition
  restrict-equilibriums <num> ... restrict the value to <num>
5. Update intermediate files (for faster operation than a complete 'source fabase')
  update-fluxbounds  ... to be called after a change of fluxconstraints, fluxbounds, setfluxes
  update-enzymes     ... to be called after a change of enzymes
  update-TR-excludes ... to be called after a change of TR-excluded
  update-fluxfix     ... to be called after a change of fluxfix
  update-concentration-ranges ... to be called after a change of concentration-ranges-classes, concentration-class-ranges, 
6. Miscellaneous
  fabase-clear    ... delete intermediate files
"
}

if [ ! "$nomodelprepare" ]; then fabase-main; fi
