# Supplementary material for: FASIMU: flexible software for flux-balance computation series in large metabolic networks
Source: BMC Bioinformatics. 2011 Jan 22;12:28. doi: 10.1186/1471-2105-12-28 (PMC3038154; doi:10.1186/1471-2105-12-28)
Supplement: Additional file 1 — FASIMU 2.2.1 release archive. This archive contains the complete FASIMU distributions and unzips in five directories: FASIMU contains the programs, FASIMU-Doc contains the documentation (manual and tutorial), FASIMU-Ery-Example contains a small example of the human erythrocyte, FASIM-Ecoli-Example a large example of the E. coli, FASIMU-Liver-Example another large example of the human hepatocyte. [file 1471-2105-12-28-S1.ZIP › FASIMU/reaction2fa]

#!/usr/bin/gawk -f
#############################################################################
# reaction2fa, part of FASIMU
#    Copyright (C) 2009   Andreas Hoppe
#
#    This program is free software: you can redistribute it and/or modify
#    it under the terms of the GNU General Public License version 3 as
#    published by the Free Software Foundation.
#
#    This program is distributed in the hope that it will be useful,
#    but WITHOUT ANY WARRANTY; without even the implied warranty of
#    MERCHANTABILITY or FITNESS FOR A PARTICULAR PURPOSE.  See the
#    GNU General Public License for more details.
#
#    You should have received a copy of the GNU General Public License
#    along with this program.  If not, see <http://www.gnu.org/licenses/>.
#
#############################################################################
function usage() {
  print "reaction2fa version 1.0" > stderr;
  print "Preparing inputfiles for fa2lpf and FluxAnalyzer from arbitrary reaction schemes" > stderr;
  print "usage: usage: reaction2fa <reaction-pattern> ..." > stderr;
  exit (1);
  print "Options:" > stderr;
  print " -s <string>  ...  suffix on metabolites which marks open boundary (=exchange metabolite)" > stderr;
}
BEGIN {
  stderr="/dev/stderr";
  errfile="/dev/stderr";
  filename=filecode="-";
  for (i = 1; i < ARGC; i++) {
    if (!match(ARGV[i],"^-") && (match(ARGV[i],"*") || match(ARGV[i],"?"))) {
      wildcard[++wcs]=ARGV[i];
      delete ARGV[i];
    } else if (!system("test -r "ARGV[i]))
      filecount++;
    else {
      if (match(ARGV[i],"^-")) {
        if (ARGV[i] == "-h") {usage();exit}
        else if (ARGV[i] == "-s") {
          if (i == ARGC-1)
            Warning("-s at the end of parameter list, ignored");
          else {
            delete ARGV[i];
            i++;
            opensuff=ARGV[i];
          }
        } else {
          print "unrecognized option "ARGV[i] > stderr;
          usage();
        }
      } else {
        Warning("File "ARGV[i]" not found, discarded");
      } 
      delete ARGV[i];
    }
  }
}


function Output(line) {
  if (outfile) print line > outfile;
  else print line;
}

function Info(str) {
  if (filename!="-") print "pdbstrip: " str " ("filename")" >> errfile;
  else if (filecode!="-") print "pdbstrip: " str " ("filecode")" >> errfile;
  else print "pdbstrip: " str >> errfile;
}  
function Warning(str) {
  Info("Warning, " str "!");
}  

function Error(str) {
  if (filename) print "pdbstrip: Error, " str " ("filename")!" > stderr;
  else print "pdbstrip: Error, " str "!" > stderr;
  exit (1);
}  

{c=1;l="";side=right=left=0;mct=0;
  for (i=2;i<=NF;i++) {
    if ($i=="+") {l=l "+ ";c=1;}
    else if ($i=="<--") {l=l "= ";forw=0;back=1;c=1;side=1;}
    else if ($i=="-->") {l=l "= ";forw=1;back=0;c=1;side=1;}
    else if ($i=="<=>" || $i=="<-->") {l=l "= ";forw=1;back=1;c=1;side=1;}
    else if (match($i,/^([0-9]+\.?[0-9]*[Ee]?[+-]?[0-9]*)$/,arr)) {c=arr[1]+0}
    else { l=l c " " $i " "; c=1; Met[$i]=1; if (side) right=1; else left=1; LMet[++mct]=$i}
  }
  if (right && left) {
    printf("%-8s %-40s | # %s %s 0  20  20 1 1 0.001\n",$1, l, back?"-Inf":"   0",forw?"Inf":"  0") > "reactions";
    print $1, 1 > "equilibriums";
    print $1 > "TR-excluded";
  } else if (mct==1) {
#    print "Inserting "LMet[1] > "/dev/stderr";
    XMet[LMet[1]]=1;
    delete LMet;
  } else {print "Error, not implemented "$0 > "/dev/stderr";exit }
}

END {
#  for (i in  XMet) print i > "/dev/stderr";
  n=asorti(Met, Mets);
  for (i = 1; i <= n; i++)
    if (opensuff) 
      printf("%-12s %-12s 0.001 %i\n", Mets[i], Mets[i], match(Mets[i],opensuff"$")?1:0) > "metabolites";
    else
      printf("%-12s %-12s 0.001 %i\n", Mets[i], Mets[i], (Mets[i] in XMet)?1:0) > "metabolites";
}
