# Supplementary material for: FASIMU: flexible software for flux-balance computation series in large metabolic networks
Source: BMC Bioinformatics. 2011 Jan 22;12:28. doi: 10.1186/1471-2105-12-28 (PMC3038154; doi:10.1186/1471-2105-12-28)
Supplement: Additional file 1 — FASIMU 2.2.1 release archive. This archive contains the complete FASIMU distributions and unzips in five directories: FASIMU contains the programs, FASIMU-Doc contains the documentation (manual and tutorial), FASIMU-Ery-Example contains a small example of the human erythrocyte, FASIM-Ecoli-Example a large example of the E. coli, FASIMU-Liver-Example another large example of the human hepatocyte. [file 1471-2105-12-28-S1.ZIP › FASIMU_Ecoli_Example/Ec_iAF1260_flux2.xml]

<?xml version="1.0" encoding="UTF-8"?>
<sbml xmlns="http://www.sbml.org/sbml/level2" level="2" version="1" xmlns:html="http://www.w3.org/1999/xhtml">
<model id="Ec_iAF1260" name="Ec_iAF1260">
<listOfUnitDefinitions>
	<unitDefinition id="mmol_per_gDW_per_hr">
		<listOfUnits>
			<unit kind="mole" scale="-3"/>
			<unit kind="gram" exponent="-1"/>
			<unit kind="second" multiplier=".00027777" exponent="-1"/>
		</listOfUnits>
	</unitDefinition>
</listOfUnitDefinitions>
<listOfCompartments>
	<compartment id="Extra_organism"/>
	<compartment id="Periplasm" outside="Extra_organism"/>
	<compartment id="Cytosol" outside="Periplasm"/>
</listOfCompartments>
<listOfSpecies>
	<species id="M_10fthf_c" name="M_10_Formyltetrahydrofolate_C20H21N7O7" compartment="Cytosol" charge="-2" boundaryCondition="false"/>
	<species id="M_12dgr120_c" name="M_1_2_Diacyl_sn_glycerol__didodecanoyl__n_C120__C27H52O5" compartment="Cytosol" charge="0" boundaryCondition="false"/>
	<species id="M_12dgr120_p" name="M_1_2_Diacyl_sn_glycerol__didodecanoyl__n_C120__C27H52O5" compartment="Periplasm" charge="0" boundaryCondition="false"/>
	<species id="M_12dgr140_c" name="M_1_2_Diacyl_sn_glycerol__ditetradecanoyl__n_C140__C31H60O5" compartment="Cytosol" charge="0" boundaryCondition="false"/>
	<species id="M_12dgr140_p" name="M_1_2_Diacyl_sn_glycerol__ditetradecanoyl__n_C140__C31H60O5" compartment="Periplasm" charge="0" boundaryCondition="false"/>
	<species id="M_12dgr141_c" name="M_1_2_Diacyl_sn_glycerol__ditetradec_7_enoyl__n_C141__C31H56O5" compartment="Cytosol" charge="0" boundaryCondition="false"/>
	<species id="M_12dgr141_p" name="M_1_2_Diacyl_sn_glycerol__ditetradec_7_enoyl__n_C141__C31H56O5" compartment="Periplasm" charge="0" boundaryCondition="false"/>
	<species id="M_12dgr160_c" name="M_1_2_Diacyl_sn_glycerol__dihexadecanoyl__n_C160__C35H68O5" compartment="Cytosol" charge="0" boundaryCondition="false"/>
	<species id="M_12dgr160_p" name="M_1_2_Diacyl_sn_glycerol__dihexadecanoyl__n_C160__C35H68O5" compartment="Periplasm" charge="0" boundaryCondition="false"/>
	<species id="M_12dgr161_c" name="M_1_2_Diacyl_sn_glycerol__dihexadec_9_enoyl__n_C161__C35H64O5" compartment="Cytosol" charge="0" boundaryCondition="false"/>
	<species id="M_12dgr161_p" name="M_1_2_Diacyl_sn_glycerol__dihexadec_9_enoyl__n_C161__C35H64O5" compartment="Periplasm" charge="0" boundaryCondition="false"/>
	<species id="M_12dgr180_c" name="M_1_2_Diacyl_sn_glycerol__dioctadecanoyl__n_C180__C39H76O5" compartment="Cytosol" charge="0" boundaryCondition="false"/>
	<species id="M_12dgr180_p" name="M_1_2_Diacyl_sn_glycerol__dioctadecanoyl__n_C180__C39H76O5" compartment="Periplasm" charge="0" boundaryCondition="false"/>
	<species id="M_12dgr181_c" name="M_1_2_Diacyl_sn_glycerol__dioctadec_11_enoyl__n_C181__C39H72O5" compartment="Cytosol" charge="0" boundaryCondition="false"/>
	<species id="M_12dgr181_p" name="M_1_2_Diacyl_sn_glycerol__dioctadec_11_enoyl__n_C181__C39H72O5" compartment="Periplasm" charge="0" boundaryCondition="false"/>
	<species id="M_12ppd_R_c" name="M__R__Propane_1_2_diol_C3H8O2" compartment="Cytosol" charge="0" boundaryCondition="false"/>
	<species id="M_12ppd_R_e" name="M__R__Propane_1_2_diol_C3H8O2" compartment="Extra_organism" charge="0" boundaryCondition="false"/>
	<species id="M_12ppd_R_p" name="M__R__Propane_1_2_diol_C3H8O2" compartment="Periplasm" charge="0" boundaryCondition="false"/>
	<species id="M_12ppd_S_c" name="M__S__Propane_1_2_diol_C3H8O2" compartment="Cytosol" charge="0" boundaryCondition="false"/>
	<species id="M_12ppd_S_e" name="M__S__Propane_1_2_diol_C3H8O2" compartment="Extra_organism" charge="0" boundaryCondition="false"/>
	<species id="M_12ppd_S_p" name="M__S__Propane_1_2_diol_C3H8O2" compartment="Periplasm" charge="0" boundaryCondition="false"/>
	<species id="M_13dpg_c" name="M_3_Phospho_D_glyceroyl_phosphate_C3H4O10P2" compartment="Cytosol" charge="-4" boundaryCondition="false"/>
	<species id="M_14glucan_c" name="M_1_4_alpha_D_glucan_C36H62O31" compartment="Cytosol" charge="0" boundaryCondition="false"/>
	<species id="M_14glucan_e" name="M_1_4_alpha_D_glucan_C36H62O31" compartment="Extra_organism" charge="0" boundaryCondition="false"/>
	<species id="M_14glucan_p" name="M_1_4_alpha_D_glucan_C36H62O31" compartment="Periplasm" charge="0" boundaryCondition="false"/>
	<species id="M_15dap_c" name="M_1_5_Diaminopentane_C5H16N2" compartment="Cytosol" charge="2" boundaryCondition="false"/>
	<species id="M_15dap_e" name="M_1_5_Diaminopentane_C5H16N2" compartment="Extra_organism" charge="2" boundaryCondition="false"/>
	<species id="M_15dap_p" name="M_1_5_Diaminopentane_C5H16N2" compartment="Periplasm" charge="2" boundaryCondition="false"/>
	<species id="M_1agpe120_p" name="M_1_Acyl_sn_glycero_3_phosphoethanolamine__n_C120__C17H36NO7P1" compartment="Periplasm" charge="0" boundaryCondition="false"/>
	<species id="M_1agpe140_p" name="M_1_Acyl_sn_glycero_3_phosphoethanolamine__n_C140__C19H40NO7P1" compartment="Periplasm" charge="0" boundaryCondition="false"/>
	<species id="M_1agpe141_p" name="M_1_Acyl_sn_glycero_3_phosphoethanolamine__n_C141__C19H38NO7P1" compartment="Periplasm" charge="0" boundaryCondition="false"/>
	<species id="M_1agpe160_p" name="M_1_Acyl_sn_glycero_3_phosphoethanolamine__n_C160__C21H44NO7P1" compartment="Periplasm" charge="0" boundaryCondition="false"/>
	<species id="M_1agpe161_p" name="M_1_Acyl_sn_glycero_3_phosphoethanolamine__n_C161__C21H42NO7P1" compartment="Periplasm" charge="0" boundaryCondition="false"/>
	<species id="M_1agpe180_p" name="M_1_Acyl_sn_glycero_3_phosphoethanolamine__n_C180__C23H48NO7P1" compartment="Periplasm" charge="0" boundaryCondition="false"/>
	<species id="M_1agpe181_p" name="M_1_Acyl_sn_glycero_3_phosphoethanolamine__n_C181__C23H46NO7P1" compartment="Periplasm" charge="0" boundaryCondition="false"/>
	<species id="M_1agpg120_p" name="M_1_Acyl_sn_glycero_3_phosphoglycerol__n_C120__C18H36O9P1" compartment="Periplasm" charge="-1" boundaryCondition="false"/>
	<species id="M_1agpg140_p" name="M_1_Acyl_sn_glycero_3_phosphoglycerol__n_C140__C20H40O9P1" compartment="Periplasm" charge="-1" boundaryCondition="false"/>
	<species id="M_1agpg141_p" name="M_1_Acyl_sn_glycero_3_phosphoglycerol__n_C141__C20H38O9P1" compartment="Periplasm" charge="-1" boundaryCondition="false"/>
	<species id="M_1agpg160_p" name="M_1_Acyl_sn_glycero_3_phosphoglycerol__n_C160__C22H44O9P1" compartment="Periplasm" charge="-1" boundaryCondition="false"/>
	<species id="M_1agpg161_p" name="M_1_Acyl_sn_glycero_3_phosphoglycerol__n_C161__C22H42O9P1" compartment="Periplasm" charge="-1" boundaryCondition="false"/>
	<species id="M_1agpg180_p" name="M_1_Acyl_sn_glycero_3_phosphoglycerol__n_C180__C24H48O9P1" compartment="Periplasm" charge="-1" boundaryCondition="false"/>
	<species id="M_1agpg181_p" name="M_1_Acyl_sn_glycero_3_phosphoglycerol__n_C181__C24H46O9P1" compartment="Periplasm" charge="-1" boundaryCondition="false"/>
	<species id="M_1ddecg3p_c" name="M_1_dodecanoyl_sn_glycerol_3_phosphate_C15H29O7P1" compartment="Cytosol" charge="-2" boundaryCondition="false"/>
	<species id="M_1ddecg3p_p" name="M_1_dodecanoyl_sn_glycerol_3_phosphate_C15H29O7P1" compartment="Periplasm" charge="-2" boundaryCondition="false"/>
	<species id="M_1hdec9eg3p_c" name="M_1_hexadec_9_enoyl_sn_glycerol_3_phosphate_C19H35O7P1" compartment="Cytosol" charge="-2" boundaryCondition="false"/>
	<species id="M_1hdec9eg3p_p" name="M_1_hexadec_9_enoyl_sn_glycerol_3_phosphate_C19H35O7P1" compartment="Periplasm" charge="-2" boundaryCondition="false"/>
	<species id="M_1hdecg3p_c" name="M_1_hexadecanoyl_sn_glycerol_3_phosphate_C19H37O7P1" compartment="Cytosol" charge="-2" boundaryCondition="false"/>
	<species id="M_1hdecg3p_p" name="M_1_hexadecanoyl_sn_glycerol_3_phosphate_C19H37O7P1" compartment="Periplasm" charge="-2" boundaryCondition="false"/>
	<species id="M_1odec11eg3p_c" name="M_1_octadec_11_enoyl_sn_glycerol_3_phosphate_C21H39O7P1" compartment="Cytosol" charge="-2" boundaryCondition="false"/>
	<species id="M_1odec11eg3p_p" name="M_1_octadec_11_enoyl_sn_glycerol_3_phosphate_C21H39O7P1" compartment="Periplasm" charge="-2" boundaryCondition="false"/>
	<species id="M_1odecg3p_c" name="M_1_octadecanoyl_sn_glycerol_3_phosphate_C21H41O7P1" compartment="Cytosol" charge="-2" boundaryCondition="false"/>
	<species id="M_1odecg3p_p" name="M_1_octadecanoyl_sn_glycerol_3_phosphate_C21H41O7P1" compartment="Periplasm" charge="-2" boundaryCondition="false"/>
	<species id="M_1pyr5c_c" name="M_1_Pyrroline_5_carboxylate_C5H6NO2" compartment="Cytosol" charge="-1" boundaryCondition="false"/>
	<species id="M_1tdec7eg3p_c" name="M_1_tetradec_7_enoyl_sn_glycerol_3_phosphate_C17H31O7P1" compartment="Cytosol" charge="-2" boundaryCondition="false"/>
	<species id="M_1tdec7eg3p_p" name="M_1_tetradec_7_enoyl_sn_glycerol_3_phosphate_C17H31O7P1" compartment="Periplasm" charge="-2" boundaryCondition="false"/>
	<species id="M_1tdecg3p_c" name="M_1_tetradecanoyl_sn_glycerol_3_phosphate_C17H33O7P1" compartment="Cytosol" charge="-2" boundaryCondition="false"/>
	<species id="M_1tdecg3p_p" name="M_1_tetradecanoyl_sn_glycerol_3_phosphate_C17H33O7P1" compartment="Periplasm" charge="-2" boundaryCondition="false"/>
	<species id="M_23camp_e" name="M_2__3__Cyclic_AMP_C10H11N5O6P" compartment="Extra_organism" charge="-1" boundaryCondition="false"/>
	<species id="M_23camp_p" name="M_2__3__Cyclic_AMP_C10H11N5O6P" compartment="Periplasm" charge="-1" boundaryCondition="false"/>
	<species id="M_23ccmp_e" name="M_2__3__Cyclic_CMP_C9H11N3O7P" compartment="Extra_organism" charge="-1" boundaryCondition="false"/>
	<species id="M_23ccmp_p" name="M_2__3__Cyclic_CMP_C9H11N3O7P" compartment="Periplasm" charge="-1" boundaryCondition="false"/>
	<species id="M_23cgmp_e" name="M_2__3__Cyclic_GMP_C10H11N5O7P" compartment="Extra_organism" charge="-1" boundaryCondition="false"/>
	<species id="M_23cgmp_p" name="M_2__3__Cyclic_GMP_C10H11N5O7P" compartment="Periplasm" charge="-1" boundaryCondition="false"/>
	<species id="M_23cump_e" name="M_2__3__Cyclic_UMP_C9H10N2O8P" compartment="Extra_organism" charge="-1" boundaryCondition="false"/>
	<species id="M_23cump_p" name="M_2__3__Cyclic_UMP_C9H10N2O8P" compartment="Periplasm" charge="-1" boundaryCondition="false"/>
	<species id="M_23dappa_c" name="M_2_3_diaminopropionate_C3H9N2O2" compartment="Cytosol" charge="1" boundaryCondition="false"/>
	<species id="M_23dappa_e" name="M_2_3_diaminopropionate_C3H9N2O2" compartment="Extra_organism" charge="1" boundaryCondition="false"/>
	<species id="M_23dappa_p" name="M_2_3_diaminopropionate_C3H9N2O2" compartment="Periplasm" charge="1" boundaryCondition="false"/>
	<species id="M_23ddhb_c" name="M_2_3_Dihydro_2_3_dihydroxybenzoate_C7H7O4" compartment="Cytosol" charge="-1" boundaryCondition="false"/>
	<species id="M_23dhb_c" name="M_2_3_Dihydroxybenzoate_C7H5O4" compartment="Cytosol" charge="-1" boundaryCondition="false"/>
	<species id="M_23dhba_c" name="M__2_3_Dihydroxybenzoyl_adenylate_C17H17N5O10P" compartment="Cytosol" charge="-1" boundaryCondition="false"/>
	<species id="M_23dhbzs_c" name="M_2_3_dihydroxybenzoylserine_C10H10NO6" compartment="Cytosol" charge="-1" boundaryCondition="false"/>
	<species id="M_23dhdp_c" name="M_2_3_Dihydrodipicolinate_C7H5NO4" compartment="Cytosol" charge="-2" boundaryCondition="false"/>
	<species id="M_23dhmb_c" name="M__R__2_3_Dihydroxy_3_methylbutanoate_C5H9O4" compartment="Cytosol" charge="-1" boundaryCondition="false"/>
	<species id="M_23dhmp_c" name="M__R__2_3_Dihydroxy_3_methylpentanoate_C6H11O4" compartment="Cytosol" charge="-1" boundaryCondition="false"/>
	<species id="M_23doguln_c" name="M_2_3_Dioxo_L_gulonate_C6H7O7" compartment="Cytosol" charge="-1" boundaryCondition="false"/>
	<species id="M_25aics_c" name="M__S__2_5_Amino_1__5_phospho_D_ribosyl_imidazole_4_carboxamidosuccinate_C13H15N4O12P" compartment="Cytosol" charge="-4" boundaryCondition="false"/>
	<species id="M_25dkglcn_c" name="M_2_5_diketo_D_gluconate_C6H7O7" compartment="Cytosol" charge="-1" boundaryCondition="false"/>
	<species id="M_25drapp_c" name="M_2_5_Diamino_6__ribosylamino__4__3H__pyrimidinone_5__phosphate_C9H14N5O8P" compartment="Cytosol" charge="-2" boundaryCondition="false"/>
	<species id="M_26dap_LL_c" name="M_LL_2_6_Diaminoheptanedioate_C7H14N2O4" compartment="Cytosol" charge="0" boundaryCondition="false"/>
	<species id="M_26dap_M_c" name="M_meso_2_6_Diaminoheptanedioate_C7H14N2O4" compartment="Cytosol" charge="0" boundaryCondition="false"/>
	<species id="M_26dap_M_e" name="M_meso_2_6_Diaminoheptanedioate_C7H14N2O4" compartment="Extra_organism" charge="0" boundaryCondition="false"/>
	<species id="M_26dap_M_p" name="M_meso_2_6_Diaminoheptanedioate_C7H14N2O4" compartment="Periplasm" charge="0" boundaryCondition="false"/>
	<species id="M_2agpe120_c" name="M_2_Acyl_sn_glycero_3_phosphoethanolamine__n_C120__C17H36NO7P1" compartment="Cytosol" charge="0" boundaryCondition="false"/>
	<species id="M_2agpe120_p" name="M_2_Acyl_sn_glycero_3_phosphoethanolamine__n_C120__C17H36NO7P1" compartment="Periplasm" charge="0" boundaryCondition="false"/>
	<species id="M_2agpe140_c" name="M_2_Acyl_sn_glycero_3_phosphoethanolamine__n_C140__C19H40NO7P1" compartment="Cytosol" charge="0" boundaryCondition="false"/>
	<species id="M_2agpe140_p" name="M_2_Acyl_sn_glycero_3_phosphoethanolamine__n_C140__C19H40NO7P1" compartment="Periplasm" charge="0" boundaryCondition="false"/>
	<species id="M_2agpe141_c" name="M_2_Acyl_sn_glycero_3_phosphoethanolamine__n_C141__C19H38NO7P1" compartment="Cytosol" charge="0" boundaryCondition="false"/>
	<species id="M_2agpe141_p" name="M_2_Acyl_sn_glycero_3_phosphoethanolamine__n_C141__C19H38NO7P1" compartment="Periplasm" charge="0" boundaryCondition="false"/>
	<species id="M_2agpe160_c" name="M_2_Acyl_sn_glycero_3_phosphoethanolamine__n_C160__C21H44NO7P1" compartment="Cytosol" charge="0" boundaryCondition="false"/>
	<species id="M_2agpe160_p" name="M_2_Acyl_sn_glycero_3_phosphoethanolamine__n_C160__C21H44NO7P1" compartment="Periplasm" charge="0" boundaryCondition="false"/>
	<species id="M_2agpe161_c" name="M_2_Acyl_sn_glycero_3_phosphoethanolamine__n_C161__C21H42NO7P1" compartment="Cytosol" charge="0" boundaryCondition="false"/>
	<species id="M_2agpe161_p" name="M_2_Acyl_sn_glycero_3_phosphoethanolamine__n_C161__C21H42NO7P1" compartment="Periplasm" charge="0" boundaryCondition="false"/>
	<species id="M_2agpe180_c" name="M_2_Acyl_sn_glycero_3_phosphoethanolamine__n_C180__C23H48NO7P1" compartment="Cytosol" charge="0" boundaryCondition="false"/>
	<species id="M_2agpe180_p" name="M_2_Acyl_sn_glycero_3_phosphoethanolamine__n_C180__C23H48NO7P1" compartment="Periplasm" charge="0" boundaryCondition="false"/>
	<species id="M_2agpe181_c" name="M_2_Acyl_sn_glycero_3_phosphoethanolamine__n_C181__C23H46NO7P1" compartment="Cytosol" charge="0" boundaryCondition="false"/>
	<species id="M_2agpe181_p" name="M_2_Acyl_sn_glycero_3_phosphoethanolamine__n_C181__C23H46NO7P1" compartment="Periplasm" charge="0" boundaryCondition="false"/>
	<species id="M_2agpg120_c" name="M_2_Acyl_sn_glycero_3_phosphoglycerol__n_C120__C18H36O9P1" compartment="Cytosol" charge="-1" boundaryCondition="false"/>
	<species id="M_2agpg120_p" name="M_2_Acyl_sn_glycero_3_phosphoglycerol__n_C120__C18H36O9P1" compartment="Periplasm" charge="-1" boundaryCondition="false"/>
	<species id="M_2agpg140_c" name="M_2_Acyl_sn_glycero_3_phosphoglycerol__n_C140__C20H40O9P1" compartment="Cytosol" charge="-1" boundaryCondition="false"/>
	<species id="M_2agpg140_p" name="M_2_Acyl_sn_glycero_3_phosphoglycerol__n_C140__C20H40O9P1" compartment="Periplasm" charge="-1" boundaryCondition="false"/>
	<species id="M_2agpg141_c" name="M_2_Acyl_sn_glycero_3_phosphoglycerol__n_C141__C20H38O9P1" compartment="Cytosol" charge="-1" boundaryCondition="false"/>
	<species id="M_2agpg141_p" name="M_2_Acyl_sn_glycero_3_phosphoglycerol__n_C141__C20H38O9P1" compartment="Periplasm" charge="-1" boundaryCondition="false"/>
	<species id="M_2agpg160_c" name="M_2_Acyl_sn_glycero_3_phosphoglycerol__n_C160__C22H44O9P1" compartment="Cytosol" charge="-1" boundaryCondition="false"/>
	<species id="M_2agpg160_p" name="M_2_Acyl_sn_glycero_3_phosphoglycerol__n_C160__C22H44O9P1" compartment="Periplasm" charge="-1" boundaryCondition="false"/>
	<species id="M_2agpg161_c" name="M_2_Acyl_sn_glycero_3_phosphoglycerol__n_C161__C22H42O9P1" compartment="Cytosol" charge="-1" boundaryCondition="false"/>
	<species id="M_2agpg161_p" name="M_2_Acyl_sn_glycero_3_phosphoglycerol__n_C161__C22H42O9P1" compartment="Periplasm" charge="-1" boundaryCondition="false"/>
	<species id="M_2agpg180_c" name="M_2_Acyl_sn_glycero_3_phosphoglycerol__n_C180__C24H48O9P1" compartment="Cytosol" charge="-1" boundaryCondition="false"/>
	<species id="M_2agpg180_p" name="M_2_Acyl_sn_glycero_3_phosphoglycerol__n_C180__C24H48O9P1" compartment="Periplasm" charge="-1" boundaryCondition="false"/>
	<species id="M_2agpg181_c" name="M_2_Acyl_sn_glycero_3_phosphoglycerol__n_C181__C24H46O9P1" compartment="Cytosol" charge="-1" boundaryCondition="false"/>
	<species id="M_2agpg181_p" name="M_2_Acyl_sn_glycero_3_phosphoglycerol__n_C181__C24H46O9P1" compartment="Periplasm" charge="-1" boundaryCondition="false"/>
	<species id="M_2ahbut_c" name="M__S__2_Aceto_2_hydroxybutanoate_C6H9O4" compartment="Cytosol" charge="-1" boundaryCondition="false"/>
	<species id="M_2amsa_c" name="M_2_Aminomalonate_semialdehyde_C3H5NO3" compartment="Cytosol" charge="0" boundaryCondition="false"/>
	<species id="M_2aobut_c" name="M_L_2_Amino_3_oxobutanoate_C4H7NO3" compartment="Cytosol" charge="0" boundaryCondition="false"/>
	<species id="M_2cpr5p_c" name="M_1__2_Carboxyphenylamino__1_deoxy_D_ribulose_5_phosphate_C12H13NO9P" compartment="Cytosol" charge="-3" boundaryCondition="false"/>
	<species id="M_2dda7p_c" name="M_2_Dehydro_3_deoxy_D_arabino_heptonate_7_phosphate_C7H10O10P" compartment="Cytosol" charge="-3" boundaryCondition="false"/>
	<species id="M_2ddecg3p_c" name="M_2_dodecanoyl_sn_glycerol_3_phosphate_C15H30O7P1" compartment="Cytosol" charge="-1" boundaryCondition="false"/>
	<species id="M_2ddecg3p_p" name="M_2_dodecanoyl_sn_glycerol_3_phosphate_C15H30O7P1" compartment="Periplasm" charge="-1" boundaryCondition="false"/>
	<species id="M_2ddg6p_c" name="M_2_Dehydro_3_deoxy_D_gluconate_6_phosphate_C6H8O9P" compartment="Cytosol" charge="-3" boundaryCondition="false"/>
	<species id="M_2ddglcn_c" name="M_2_Dehydro_3_deoxy_D_gluconate_C6H9O6" compartment="Cytosol" charge="-1" boundaryCondition="false"/>
	<species id="M_2ddglcn_e" name="M_2_Dehydro_3_deoxy_D_gluconate_C6H9O6" compartment="Extra_organism" charge="-1" boundaryCondition="false"/>
	<species id="M_2ddglcn_p" name="M_2_Dehydro_3_deoxy_D_gluconate_C6H9O6" compartment="Periplasm" charge="-1" boundaryCondition="false"/>
	<species id="M_2dh3dgal6p_c" name="M_2_Dehydro_3_deoxy_D_galactonate_6_phosphate_C6H8O9P" compartment="Cytosol" charge="-3" boundaryCondition="false"/>
	<species id="M_2dh3dgal_c" name="M_2_Dehydro_3_deoxy_D_galactonate_C6H9O6" compartment="Cytosol" charge="-1" boundaryCondition="false"/>
	<species id="M_2dhglcn_c" name="M_2_Dehydro_D_gluconate_C6H9O7" compartment="Cytosol" charge="-1" boundaryCondition="false"/>
	<species id="M_2dhguln_c" name="M_2_Dehydro_L_gulonate_C6H9O7" compartment="Cytosol" charge="-1" boundaryCondition="false"/>
	<species id="M_2dhp_c" name="M_2_Dehydropantoate_C6H9O4" compartment="Cytosol" charge="-1" boundaryCondition="false"/>
	<species id="M_2dmmq8_c" name="M_2_Demethylmenaquinone_8_C50H70O2" compartment="Cytosol" charge="0" boundaryCondition="false"/>
	<species id="M_2dmmql8_c" name="M_2_Demethylmenaquinol_8_C50H72O2" compartment="Cytosol" charge="0" boundaryCondition="false"/>
	<species id="M_2dr1p_c" name="M_2_Deoxy_D_ribose_1_phosphate_C5H9O7P" compartment="Cytosol" charge="-2" boundaryCondition="false"/>
	<species id="M_2dr5p_c" name="M_2_Deoxy_D_ribose_5_phosphate_C5H9O7P" compartment="Cytosol" charge="-2" boundaryCondition="false"/>
	<species id="M_2h3oppan_c" name="M_2_Hydroxy_3_oxopropanoate_C3H3O4" compartment="Cytosol" charge="-1" boundaryCondition="false"/>
	<species id="M_2hdec9eg3p_c" name="M_2_hexadec_9_enoyl_sn_glycerol_3_phosphate_C19H36O7P1" compartment="Cytosol" charge="-1" boundaryCondition="false"/>
	<species id="M_2hdec9eg3p_p" name="M_2_hexadec_9_enoyl_sn_glycerol_3_phosphate_C19H36O7P1" compartment="Periplasm" charge="-1" boundaryCondition="false"/>
	<species id="M_2hdecg3p_c" name="M_2_hexadecanoyl_sn_glycerol_3_phosphate_C19H38O7P1" compartment="Cytosol" charge="-1" boundaryCondition="false"/>
	<species id="M_2hdecg3p_p" name="M_2_hexadecanoyl_sn_glycerol_3_phosphate_C19H38O7P1" compartment="Periplasm" charge="-1" boundaryCondition="false"/>
	<species id="M_2ippm_c" name="M_2_Isopropylmaleate_C7H8O4" compartment="Cytosol" charge="-2" boundaryCondition="false"/>
	<species id="M_2kmb_c" name="M_2_keto_4_methylthiobutyrate_C5H7O3S" compartment="Cytosol" charge="-1" boundaryCondition="false"/>
	<species id="M_2mahmp_c" name="M_2_Methyl_4_amino_5_hydroxymethylpyrimidine_diphosphate_C6H8N3O7P2" compartment="Cytosol" charge="-3" boundaryCondition="false"/>
	<species id="M_2mcacn_c" name="M_cis_2_Methylaconitate_C7H5O6" compartment="Cytosol" charge="-3" boundaryCondition="false"/>
	<species id="M_2mcit_c" name="M_2_Methylcitrate_C7H7O7" compartment="Cytosol" charge="-3" boundaryCondition="false"/>
	<species id="M_2me4p_c" name="M_2_C_methyl_D_erythritol_4_phosphate_C5H11O7P" compartment="Cytosol" charge="-2" boundaryCondition="false"/>
	<species id="M_2mecdp_c" name="M_2_C_methyl_D_erythritol_2_4_cyclodiphosphate_C5H10O9P2" compartment="Cytosol" charge="-2" boundaryCondition="false"/>
	<species id="M_2obut_c" name="M_2_Oxobutanoate_C4H5O3" compartment="Cytosol" charge="-1" boundaryCondition="false"/>
	<species id="M_2odec11eg3p_c" name="M_2_octadec_11_enoyl_sn_glycerol_3_phosphate_C21H40O7P1" compartment="Cytosol" charge="-1" boundaryCondition="false"/>
	<species id="M_2odec11eg3p_p" name="M_2_octadec_11_enoyl_sn_glycerol_3_phosphate_C21H40O7P1" compartment="Periplasm" charge="-1" boundaryCondition="false"/>
	<species id="M_2odecg3p_c" name="M_2_octadecanoyl_sn_glycerol_3_phosphate_C21H42O7P1" compartment="Cytosol" charge="-1" boundaryCondition="false"/>
	<species id="M_2odecg3p_p" name="M_2_octadecanoyl_sn_glycerol_3_phosphate_C21H42O7P1" compartment="Periplasm" charge="-1" boundaryCondition="false"/>
	<species id="M_2ohph_c" name="M_2_Octaprenyl_6_hydroxyphenol_C46H70O2" compartment="Cytosol" charge="0" boundaryCondition="false"/>
	<species id="M_2ombzl_c" name="M_2_Octaprenyl_6_methoxy_1_4_benzoquinol_C47H72O3" compartment="Cytosol" charge="0" boundaryCondition="false"/>
	<species id="M_2omhmbl_c" name="M_2_Octaprenyl_3_methyl_5_hydroxy_6_methoxy_1_4_benzoquinol_C48H74O4" compartment="Cytosol" charge="0" boundaryCondition="false"/>
	<species id="M_2ommbl_c" name="M_2_Octaprenyl_3_methyl_6_methoxy__1_4_benzoquinol_C48H74O3" compartment="Cytosol" charge="0" boundaryCondition="false"/>
	<species id="M_2omph_c" name="M_2_Octaprenyl_6_methoxyphenol_C47H72O2" compartment="Cytosol" charge="0" boundaryCondition="false"/>
	<species id="M_2oph_c" name="M_2_Octaprenylphenol_C46H70O" compartment="Cytosol" charge="0" boundaryCondition="false"/>
	<species id="M_2p4c2me_c" name="M_2_phospho_4__cytidine_5__diphospho__2_C_methyl_D_erythritol_C14H22N3O17P3" compartment="Cytosol" charge="-4" boundaryCondition="false"/>
	<species id="M_2pg_c" name="M_D_Glycerate_2_phosphate_C3H4O7P" compartment="Cytosol" charge="-3" boundaryCondition="false"/>
	<species id="M_2pglyc_c" name="M_2_Phosphoglycolate_C2H2O6P" compartment="Cytosol" charge="-3" boundaryCondition="false"/>
	<species id="M_2shchc_c" name="M_2_Succinyl_6_hydroxy_2_4_cyclohexadiene_1_carboxylate_C11H10O6" compartment="Cytosol" charge="-2" boundaryCondition="false"/>
	<species id="M_2tdec7eg3p_c" name="M_2_tetradec_7_enoyl_sn_glycerol_3_phosphate_C17H32O7P1" compartment="Cytosol" charge="-1" boundaryCondition="false"/>
	<species id="M_2tdec7eg3p_p" name="M_2_tetradec_7_enoyl_sn_glycerol_3_phosphate_C17H32O7P1" compartment="Periplasm" charge="-1" boundaryCondition="false"/>
	<species id="M_2tdecg3p_c" name="M_2_tetradecanoyl_sn_glycerol_3_phosphate_C17H34O7P1" compartment="Cytosol" charge="-1" boundaryCondition="false"/>
	<species id="M_2tdecg3p_p" name="M_2_tetradecanoyl_sn_glycerol_3_phosphate_C17H34O7P1" compartment="Periplasm" charge="-1" boundaryCondition="false"/>
	<species id="M_2tpr3dpcoa_c" name="M_2___5___triphosphoribosyl__3__dephospho_CoA_C26H40N7O26P5S" compartment="Cytosol" charge="-6" boundaryCondition="false"/>
	<species id="M_34dhpac_e" name="M_3_4_Dihydroxyphenylacetaldehyde_C8H8O3" compartment="Extra_organism" charge="0" boundaryCondition="false"/>
	<species id="M_34dhpac_p" name="M_3_4_Dihydroxyphenylacetaldehyde_C8H8O3" compartment="Periplasm" charge="0" boundaryCondition="false"/>
	<species id="M_34hpp_c" name="M_3__4_Hydroxyphenyl_pyruvate_C9H7O4" compartment="Cytosol" charge="-1" boundaryCondition="false"/>
	<species id="M_3amp_e" name="M_3__AMP_C10H12N5O7P" compartment="Extra_organism" charge="-2" boundaryCondition="false"/>
	<species id="M_3amp_p" name="M_3__AMP_C10H12N5O7P" compartment="Periplasm" charge="-2" boundaryCondition="false"/>
	<species id="M_3c2hmp_c" name="M_3_Carboxy_2_hydroxy_4_methylpentanoate_C7H10O5" compartment="Cytosol" charge="-2" boundaryCondition="false"/>
	<species id="M_3c3hmp_c" name="M_3_Carboxy_3_hydroxy_4_methylpentanoate_C7H10O5" compartment="Cytosol" charge="-2" boundaryCondition="false"/>
	<species id="M_3c4mop_c" name="M_3_Carboxy_4_methyl_2_oxopentanoate_C7H8O5" compartment="Cytosol" charge="-2" boundaryCondition="false"/>
	<species id="M_3cmp_e" name="M_3__cmp_C9H12N3O8P" compartment="Extra_organism" charge="-2" boundaryCondition="false"/>
	<species id="M_3cmp_p" name="M_3__cmp_C9H12N3O8P" compartment="Periplasm" charge="-2" boundaryCondition="false"/>
	<species id="M_3dhguln_c" name="M_3_Dehydro_L_gulonate_C6H9O7" compartment="Cytosol" charge="-1" boundaryCondition="false"/>
	<species id="M_3dhgulnp_c" name="M_3_keto_L_gulonate_6_phosphate_C6H8O10P" compartment="Cytosol" charge="-3" boundaryCondition="false"/>
	<species id="M_3dhq_c" name="M_3_Dehydroquinate_C7H9O6" compartment="Cytosol" charge="-1" boundaryCondition="false"/>
	<species id="M_3dhsk_c" name="M_3_Dehydroshikimate_C7H7O5" compartment="Cytosol" charge="-1" boundaryCondition="false"/>
	<species id="M_3gmp_e" name="M_3__GMP_C10H12N5O8P" compartment="Extra_organism" charge="-2" boundaryCondition="false"/>
	<species id="M_3gmp_p" name="M_3__GMP_C10H12N5O8P" compartment="Periplasm" charge="-2" boundaryCondition="false"/>
	<species id="M_3haACP_c" name="M__3R__3_Hydroxyacyl_acyl_carrier_protein_C15H27N2O9PRS" compartment="Cytosol" charge="-1" boundaryCondition="false"/>
	<species id="M_3hbcoa_c" name="M__S__3_Hydroxybutanoyl_CoA_C25H38N7O18P3S" compartment="Cytosol" charge="-4" boundaryCondition="false"/>
	<species id="M_3hcddec5eACP_c" name="M__R__3_hydroxy_cis_dodec_5_enoyl_acyl_carrier_protein_C23H41N2O9PRS" compartment="Cytosol" charge="-1" boundaryCondition="false"/>
	<species id="M_3hcinnm_c" name="M_3_hydroxycinnamic_acid_C9H7O3" compartment="Cytosol" charge="-1" boundaryCondition="false"/>
	<species id="M_3hcinnm_e" name="M_3_hydroxycinnamic_acid_C9H7O3" compartment="Extra_organism" charge="-1" boundaryCondition="false"/>
	<species id="M_3hcinnm_p" name="M_3_hydroxycinnamic_acid_C9H7O3" compartment="Periplasm" charge="-1" boundaryCondition="false"/>
	<species id="M_3hcmrs7eACP_c" name="M__R__3_hydroxy_cis_myristol_7_eoyl_acyl_carrier_protein_C25H45N2O9PRS" compartment="Cytosol" charge="-1" boundaryCondition="false"/>
	<species id="M_3hcpalm9eACP_c" name="M__R__3_hydroxy_cis_palm_9_eoyl_acyl_carrier_protein_C27H49N2O9PRS" compartment="Cytosol" charge="-1" boundaryCondition="false"/>
	<species id="M_3hcvac11eACP_c" name="M__R__3_hydroxy_cis_vacc_11_enoyl_acyl_carrier_protein_C29H53N2O9PRS" compartment="Cytosol" charge="-1" boundaryCondition="false"/>
	<species id="M_3hdcoa_c" name="M__S__3_Hydroxydecanoyl_CoA_C31H50N7O18P3S" compartment="Cytosol" charge="-4" boundaryCondition="false"/>
	<species id="M_3hddcoa_c" name="M__S__3_Hydroxydodecanoyl_CoA_C33H54N7O18P3S" compartment="Cytosol" charge="-4" boundaryCondition="false"/>
	<species id="M_3hddecACP_c" name="M__R__3_Hydroxydodecanoyl_acyl_carrier_protein_C23H43N2O9PRS" compartment="Cytosol" charge="-1" boundaryCondition="false"/>
	<species id="M_3hdecACP_c" name="M__R__3_Hydroxydecanoyl_acyl_carrier_protein_C21H39N2O9PRS" compartment="Cytosol" charge="-1" boundaryCondition="false"/>
	<species id="M_3hhcoa_c" name="M__S__3_Hydroxyhexanoyl_CoA_C27H42N7O18P3S" compartment="Cytosol" charge="-4" boundaryCondition="false"/>
	<species id="M_3hhdcoa_c" name="M__S__3_Hydroxyhexadecanoyl_CoA_C37H62N7O18P3S" compartment="Cytosol" charge="-4" boundaryCondition="false"/>
	<species id="M_3hhexACP_c" name="M__R__3_Hydroxyhexanoyl_acyl_carrier_protein_C17H31N2O9PRS" compartment="Cytosol" charge="-1" boundaryCondition="false"/>
	<species id="M_3hmrsACP_c" name="M__R__3_Hydroxytetradecanoyl_acyl_carrier_protein_C25H47N2O9PRS" compartment="Cytosol" charge="-1" boundaryCondition="false"/>
	<species id="M_3hocoa_c" name="M__S__3_Hydroxyoctanoyl_CoA_C29H46N7O18P3S" compartment="Cytosol" charge="-4" boundaryCondition="false"/>
	<species id="M_3hoctACP_c" name="M__R__3_Hydroxyoctanoyl_acyl_carrier_protein_C19H35N2O9PRS" compartment="Cytosol" charge="-1" boundaryCondition="false"/>
	<species id="M_3hoctaACP_c" name="M__R__3_Hydroxyoctadecanoyl_acyl_carrier_protein_C29H55N2O9PRS" compartment="Cytosol" charge="-1" boundaryCondition="false"/>
	<species id="M_3hodcoa_c" name="M__S__3_Hydroxyoctadecanoyl_CoA_C39H66N7O18P3S" compartment="Cytosol" charge="-4" boundaryCondition="false"/>
	<species id="M_3hpalmACP_c" name="M_R_3_hydroxypalmitoyl_acyl_carrier_protein_C27H51N2O9PRS" compartment="Cytosol" charge="-1" boundaryCondition="false"/>
	<species id="M_3hpppn_c" name="M_3__3_hydroxy_phenyl_propionate_C9H9O3" compartment="Cytosol" charge="-1" boundaryCondition="false"/>
	<species id="M_3hpppn_e" name="M_3__3_hydroxy_phenyl_propionate_C9H9O3" compartment="Extra_organism" charge="-1" boundaryCondition="false"/>
	<species id="M_3hpppn_p" name="M_3__3_hydroxy_phenyl_propionate_C9H9O3" compartment="Periplasm" charge="-1" boundaryCondition="false"/>
	<species id="M_3htdcoa_c" name="M__S__3_Hydroxytetradecanoyl_CoA_C35H58N7O18P3S" compartment="Cytosol" charge="-4" boundaryCondition="false"/>
	<species id="M_3ig3p_c" name="M_C___3_Indolyl__glycerol_3_phosphate_C11H12NO6P" compartment="Cytosol" charge="-2" boundaryCondition="false"/>
	<species id="M_3mob_c" name="M_3_Methyl_2_oxobutanoate_C5H7O3" compartment="Cytosol" charge="-1" boundaryCondition="false"/>
	<species id="M_3mop_c" name="M__S__3_Methyl_2_oxopentanoate_C6H9O3" compartment="Cytosol" charge="-1" boundaryCondition="false"/>
	<species id="M_3ocddec5eACP_c" name="M_3_oxo_cis_dodec_5_enoyl_acyl_carrier_protein_C23H39N2O9PRS" compartment="Cytosol" charge="-1" boundaryCondition="false"/>
	<species id="M_3ocmrs7eACP_c" name="M_3_oxo_cis_myristol_7_eoyl_acyl_carrier_protein_C25H43N2O9PRS" compartment="Cytosol" charge="-1" boundaryCondition="false"/>
	<species id="M_3ocpalm9eACP_c" name="M_3_oxo_cis_palm_9_eoyl_acyl_carrier_protein_C27H47N2O9PRS" compartment="Cytosol" charge="-1" boundaryCondition="false"/>
	<species id="M_3ocvac11eACP_c" name="M_3_oxo_cis_vacc_11_enoyl_acyl_carrier_protein_C29H51N2O9PRS" compartment="Cytosol" charge="-1" boundaryCondition="false"/>
	<species id="M_3odcoa_c" name="M_3_Oxodecanoyl_CoA_C31H48N7O18P3S" compartment="Cytosol" charge="-4" boundaryCondition="false"/>
	<species id="M_3oddcoa_c" name="M_3_Oxododecanoyl_CoA_C33H52N7O18P3S" compartment="Cytosol" charge="-4" boundaryCondition="false"/>
	<species id="M_3oddecACP_c" name="M_3_Oxododecanoyl_acyl_carrier_protein_C23H41N2O9PRS" compartment="Cytosol" charge="-1" boundaryCondition="false"/>
	<species id="M_3odecACP_c" name="M_3_Oxodecanoyl_acyl_carrier_protein_C21H37N2O9PRS" compartment="Cytosol" charge="-1" boundaryCondition="false"/>
	<species id="M_3ohcoa_c" name="M_3_Oxohexanoyl_CoA_C27H40N7O18P3S" compartment="Cytosol" charge="-4" boundaryCondition="false"/>
	<species id="M_3ohdcoa_c" name="M_3_Oxohexadecanoyl_CoA_C37H60N7O18P3S" compartment="Cytosol" charge="-4" boundaryCondition="false"/>
	<species id="M_3ohexACP_c" name="M_3_Oxohexanoyl_acyl_carrier_protein_C17H29N2O9PRS" compartment="Cytosol" charge="-1" boundaryCondition="false"/>
	<species id="M_3omrsACP_c" name="M_3_Oxotetradecanoyl_acyl_carrier_protein_C25H45N2O9PRS" compartment="Cytosol" charge="-1" boundaryCondition="false"/>
	<species id="M_3oocoa_c" name="M_3_Oxooctanoyl_CoA_C29H44N7O18P3S" compartment="Cytosol" charge="-4" boundaryCondition="false"/>
	<species id="M_3ooctACP_c" name="M_3_Oxooctanoyl_acyl_carrier_protein_C19H33N2O9PRS" compartment="Cytosol" charge="-1" boundaryCondition="false"/>
	<species id="M_3ooctdACP_c" name="M_3_Oxooctadecanoyl_acyl_carrier_protein_C29H53N2O9PRS" compartment="Cytosol" charge="-1" boundaryCondition="false"/>
	<species id="M_3oodcoa_c" name="M_3_Oxooctadecanoyl_CoA_C39H64N7O18P3S" compartment="Cytosol" charge="-4" boundaryCondition="false"/>
	<species id="M_3opalmACP_c" name="M_3_Oxohexadecanoyl_acyl_carrier_protein_C27H49N2O9PRS" compartment="Cytosol" charge="-1" boundaryCondition="false"/>
	<species id="M_3ophb_c" name="M_3_Octaprenyl_4_hydroxybenzoate_C47H69O3" compartment="Cytosol" charge="-1" boundaryCondition="false"/>
	<species id="M_3otdcoa_c" name="M_3_Oxotetradecanoyl_CoA_C35H56N7O18P3S" compartment="Cytosol" charge="-4" boundaryCondition="false"/>
	<species id="M_3pg_c" name="M_3_Phospho_D_glycerate_C3H4O7P" compartment="Cytosol" charge="-3" boundaryCondition="false"/>
	<species id="M_3php_c" name="M_3_Phosphohydroxypyruvate_C3H2O7P" compartment="Cytosol" charge="-3" boundaryCondition="false"/>
	<species id="M_3psme_c" name="M_5_O__1_Carboxyvinyl__3_phosphoshikimate_C10H9O10P" compartment="Cytosol" charge="-4" boundaryCondition="false"/>
	<species id="M_3sala_c" name="M_3_Sulfino_L_alanine_C3H5NO4S" compartment="Cytosol" charge="-2" boundaryCondition="false"/>
	<species id="M_3ump_e" name="M_3__UMP_C9H11N2O9P" compartment="Extra_organism" charge="-2" boundaryCondition="false"/>
	<species id="M_3ump_p" name="M_3__UMP_C9H11N2O9P" compartment="Periplasm" charge="-2" boundaryCondition="false"/>
	<species id="M_4abut_c" name="M_4_Aminobutanoate_C4H9NO2" compartment="Cytosol" charge="0" boundaryCondition="false"/>
	<species id="M_4abut_e" name="M_4_Aminobutanoate_C4H9NO2" compartment="Extra_organism" charge="0" boundaryCondition="false"/>
	<species id="M_4abut_p" name="M_4_Aminobutanoate_C4H9NO2" compartment="Periplasm" charge="0" boundaryCondition="false"/>
	<species id="M_4abutn_c" name="M_4_Aminobutanal_C4H10NO" compartment="Cytosol" charge="1" boundaryCondition="false"/>
	<species id="M_4abz_c" name="M_4_Aminobenzoate_C7H6NO2" compartment="Cytosol" charge="-1" boundaryCondition="false"/>
	<species id="M_4adcho_c" name="M_4_amino_4_deoxychorismate_C10H10NO5" compartment="Cytosol" charge="-1" boundaryCondition="false"/>
	<species id="M_4ahmmp_c" name="M_4_Amino_5_hydroxymethyl_2_methylpyrimidine_C6H9N3O" compartment="Cytosol" charge="0" boundaryCondition="false"/>
	<species id="M_4ampm_c" name="M_4_Amino_2_methyl_5_phosphomethylpyrimidine_C6H8N3O4P" compartment="Cytosol" charge="-2" boundaryCondition="false"/>
	<species id="M_4c2me_c" name="M_4__cytidine_5__diphospho__2_C_methyl_D_erythritol_C14H23N3O14P2" compartment="Cytosol" charge="-2" boundaryCondition="false"/>
	<species id="M_4h2opntn_c" name="M_4_Hydroxy_2_oxopentanoate_C5H7O4" compartment="Cytosol" charge="-1" boundaryCondition="false"/>
	<species id="M_4hba_c" name="M_4_Hydroxy_benzyl_alcohol_C7H8O2" compartment="Cytosol" charge="0" boundaryCondition="false"/>
	<species id="M_4hbz_c" name="M_4_Hydroxybenzoate_C7H5O3" compartment="Cytosol" charge="-1" boundaryCondition="false"/>
	<species id="M_4hoxpacd_e" name="M_4_Hydroxyphenylacetaldehyde_C8H8O2" compartment="Extra_organism" charge="0" boundaryCondition="false"/>
	<species id="M_4hoxpacd_p" name="M_4_Hydroxyphenylacetaldehyde_C8H8O2" compartment="Periplasm" charge="0" boundaryCondition="false"/>
	<species id="M_4hthr_c" name="M_4_Hydroxy_L_threonine_C4H9NO4" compartment="Cytosol" charge="0" boundaryCondition="false"/>
	<species id="M_4mhetz_c" name="M_4_Methyl_5__2_hydroxyethyl__thiazole_C6H9NOS" compartment="Cytosol" charge="0" boundaryCondition="false"/>
	<species id="M_4mop_c" name="M_4_Methyl_2_oxopentanoate_C6H9O3" compartment="Cytosol" charge="-1" boundaryCondition="false"/>
	<species id="M_4mpetz_c" name="M_4_Methyl_5__2_phosphoethyl__thiazole_C6H8NO4PS" compartment="Cytosol" charge="-2" boundaryCondition="false"/>
	<species id="M_4pasp_c" name="M_4_Phospho_L_aspartate_C4H6NO7P" compartment="Cytosol" charge="-2" boundaryCondition="false"/>
	<species id="M_4per_c" name="M_4_Phospho_D_erythronate_C4H6O8P" compartment="Cytosol" charge="-3" boundaryCondition="false"/>
	<species id="M_4ppan_c" name="M_D_4__Phosphopantothenate_C9H15NO8P" compartment="Cytosol" charge="-3" boundaryCondition="false"/>
	<species id="M_4ppcys_c" name="M_N___R__4_Phosphopantothenoyl__L_cysteine_C12H20N2O9PS" compartment="Cytosol" charge="-3" boundaryCondition="false"/>
	<species id="M_4r5au_c" name="M_4__1_D_Ribitylamino__5_aminouracil_C9H16N4O6" compartment="Cytosol" charge="0" boundaryCondition="false"/>
	<species id="M_5aizc_c" name="M_5_amino_1__5_phospho_D_ribosyl_imidazole_4_carboxylate_C9H11N3O9P" compartment="Cytosol" charge="-3" boundaryCondition="false"/>
	<species id="M_5aop_c" name="M_5_Amino_4_oxopentanoate_C5H9NO3" compartment="Cytosol" charge="0" boundaryCondition="false"/>
	<species id="M_5aprbu_c" name="M_5_Amino_6__5__phosphoribitylamino_uracil_C9H15N4O9P" compartment="Cytosol" charge="-2" boundaryCondition="false"/>
	<species id="M_5apru_c" name="M_5_Amino_6__5__phosphoribosylamino_uracil_C9H13N4O9P" compartment="Cytosol" charge="-2" boundaryCondition="false"/>
	<species id="M_5caiz_c" name="M_5_phosphoribosyl_5_carboxyaminoimidazole_C9H11N3O9P" compartment="Cytosol" charge="-3" boundaryCondition="false"/>
	<species id="M_5dglcn_c" name="M_5_Dehydro_D_gluconate_C6H9O7" compartment="Cytosol" charge="-1" boundaryCondition="false"/>
	<species id="M_5dglcn_e" name="M_5_Dehydro_D_gluconate_C6H9O7" compartment="Extra_organism" charge="-1" boundaryCondition="false"/>
	<species id="M_5dglcn_p" name="M_5_Dehydro_D_gluconate_C6H9O7" compartment="Periplasm" charge="-1" boundaryCondition="false"/>
	<species id="M_5dh4dglc_c" name="M_5_Dehydro_4_deoxy_D_glucarate_C6H6O7" compartment="Cytosol" charge="-2" boundaryCondition="false"/>
	<species id="M_5drib_c" name="M_5__deoxyribose_C5H10O4" compartment="Cytosol" charge="0" boundaryCondition="false"/>
	<species id="M_5mdr1p_c" name="M_5_Methylthio_5_deoxy_D_ribose_1_phosphate_C6H11O7PS" compartment="Cytosol" charge="-2" boundaryCondition="false"/>
	<species id="M_5mdru1p_c" name="M_5_Methylthio_5_deoxy_D_ribulose_1_phosphate_C6H11O7PS" compartment="Cytosol" charge="-2" boundaryCondition="false"/>
	<species id="M_5mta_c" name="M_5_Methylthioadenosine_C11H15N5O3S" compartment="Cytosol" charge="0" boundaryCondition="false"/>
	<species id="M_5mthf_c" name="M_5_Methyltetrahydrofolate_C20H24N7O6" compartment="Cytosol" charge="-1" boundaryCondition="false"/>
	<species id="M_5mtr_c" name="M_5_Methylthio_D_ribose_C6H12O4S" compartment="Cytosol" charge="0" boundaryCondition="false"/>
	<species id="M_5prdmbz_c" name="M_N1__5_Phospho_alpha_D_ribosyl__5_6_dimethylbenzimidazole_C14H17N2O7P" compartment="Cytosol" charge="-2" boundaryCondition="false"/>
	<species id="M_6hmhpt_c" name="M_6_hydroxymethyl_dihydropterin_C7H9N5O2" compartment="Cytosol" charge="0" boundaryCondition="false"/>
	<species id="M_6hmhptpp_c" name="M_6_hydroxymethyl_dihydropterin_pyrophosphate_C7H8N5O8P2" compartment="Cytosol" charge="-3" boundaryCondition="false"/>
	<species id="M_6pgc_c" name="M_6_Phospho_D_gluconate_C6H10O10P" compartment="Cytosol" charge="-3" boundaryCondition="false"/>
	<species id="M_6pgl_c" name="M_6_phospho_D_glucono_1_5_lactone_C6H9O9P" compartment="Cytosol" charge="-2" boundaryCondition="false"/>
	<species id="M_8aonn_c" name="M_8_Amino_7_oxononanoate_C9H17NO3" compartment="Cytosol" charge="0" boundaryCondition="false"/>
	<species id="M_ACP_c" name="M_acyl_carrier_protein_C11H21N2O7PRS" compartment="Cytosol" charge="-1" boundaryCondition="false"/>
	<species id="M_LalaDgluMdapDala_c" name="M_L_alanine_D_glutamate_meso_2_6_diaminoheptanedioate_D_alanine_C18H30N5O9" compartment="Cytosol" charge="-1" boundaryCondition="false"/>
	<species id="M_LalaDgluMdapDala_e" name="M_L_alanine_D_glutamate_meso_2_6_diaminoheptanedioate_D_alanine_C18H30N5O9" compartment="Extra_organism" charge="-1" boundaryCondition="false"/>
	<species id="M_LalaDgluMdapDala_p" name="M_L_alanine_D_glutamate_meso_2_6_diaminoheptanedioate_D_alanine_C18H30N5O9" compartment="Periplasm" charge="-1" boundaryCondition="false"/>
	<species id="M_LalaDgluMdap_c" name="M_L_alanine_D_glutamate_meso_2_6_diaminoheptanedioate_C15H25N4O8" compartment="Cytosol" charge="-1" boundaryCondition="false"/>
	<species id="M_LalaDgluMdap_e" name="M_L_alanine_D_glutamate_meso_2_6_diaminoheptanedioate_C15H25N4O8" compartment="Extra_organism" charge="-1" boundaryCondition="false"/>
	<species id="M_LalaDgluMdap_p" name="M_L_alanine_D_glutamate_meso_2_6_diaminoheptanedioate_C15H25N4O8" compartment="Periplasm" charge="-1" boundaryCondition="false"/>
	<species id="M_LalaDglu_c" name="M_L_alanine_D_glutamate_C8H13N2O5" compartment="Cytosol" charge="-1" boundaryCondition="false"/>
	<species id="M_LalaLglu_c" name="M_L_alanine_L_glutamate_C8H13N2O5" compartment="Cytosol" charge="-1" boundaryCondition="false"/>
	<species id="M_N1aspmd_c" name="M_N1_Acetylspermidine_C9H23N3O" compartment="Cytosol" charge="2" boundaryCondition="false"/>
	<species id="M_Nmtrp_c" name="M_N_Methyltryptophan_C12H14N2O2" compartment="Cytosol" charge="0" boundaryCondition="false"/>
	<species id="M_Sfglutth_c" name="M_S_Formylglutathione_C11H16N3O7S" compartment="Cytosol" charge="-1" boundaryCondition="false"/>
	<species id="M_aacald_c" name="M_Aminoacetaldehyde_C2H6NO" compartment="Cytosol" charge="1" boundaryCondition="false"/>
	<species id="M_aacoa_c" name="M_Acetoacetyl_CoA_C25H36N7O18P3S" compartment="Cytosol" charge="-4" boundaryCondition="false"/>
	<species id="M_aact_c" name="M_Aminoacetone_C3H8NO" compartment="Cytosol" charge="1" boundaryCondition="false"/>
	<species id="M_acACP_c" name="M_Acetyl_ACP_C13H23N2O8PRS" compartment="Cytosol" charge="-1" boundaryCondition="false"/>
	<species id="M_ac_c" name="M_Acetate_C2H3O2" compartment="Cytosol" charge="-1" boundaryCondition="false"/>
	<species id="M_ac_e" name="M_Acetate_C2H3O2" compartment="Extra_organism" charge="-1" boundaryCondition="false"/>
	<species id="M_ac_p" name="M_Acetate_C2H3O2" compartment="Periplasm" charge="-1" boundaryCondition="false"/>
	<species id="M_acac_c" name="M_Acetoacetate_C4H5O3" compartment="Cytosol" charge="-1" boundaryCondition="false"/>
	<species id="M_acac_e" name="M_Acetoacetate_C4H5O3" compartment="Extra_organism" charge="-1" boundaryCondition="false"/>
	<species id="M_acac_p" name="M_Acetoacetate_C4H5O3" compartment="Periplasm" charge="-1" boundaryCondition="false"/>
	<species id="M_acald_c" name="M_Acetaldehyde_C2H4O" compartment="Cytosol" charge="0" boundaryCondition="false"/>
	<species id="M_acald_e" name="M_Acetaldehyde_C2H4O" compartment="Extra_organism" charge="0" boundaryCondition="false"/>
	<species id="M_acald_p" name="M_Acetaldehyde_C2H4O" compartment="Periplasm" charge="0" boundaryCondition="false"/>
	<species id="M_acanth_c" name="M_N_Acetylanthranilate_C9H8NO3" compartment="Cytosol" charge="-1" boundaryCondition="false"/>
	<species id="M_accoa_c" name="M_Acetyl_CoA_C23H34N7O17P3S" compartment="Cytosol" charge="-4" boundaryCondition="false"/>
	<species id="M_acetol_c" name="M_Acetol_C3H6O2" compartment="Cytosol" charge="0" boundaryCondition="false"/>
	<species id="M_acg5p_c" name="M_N_Acetyl_L_glutamyl_5_phosphate_C7H9NO8P" compartment="Cytosol" charge="-3" boundaryCondition="false"/>
	<species id="M_acg5sa_c" name="M_N_Acetyl_L_glutamate_5_semialdehyde_C7H10NO4" compartment="Cytosol" charge="-1" boundaryCondition="false"/>
	<species id="M_acgal1p_e" name="M_N_Acetyl_D_galactosamine_1_phosphate_C8H14NO9P" compartment="Extra_organism" charge="-2" boundaryCondition="false"/>
	<species id="M_acgal1p_p" name="M_N_Acetyl_D_galactosamine_1_phosphate_C8H14NO9P" compartment="Periplasm" charge="-2" boundaryCondition="false"/>
	<species id="M_acgal_e" name="M_N_Acetyl_D_galactosamine_C8H15NO6" compartment="Extra_organism" charge="0" boundaryCondition="false"/>
	<species id="M_acgal_p" name="M_N_Acetyl_D_galactosamine_C8H15NO6" compartment="Periplasm" charge="0" boundaryCondition="false"/>
	<species id="M_acgam1p_c" name="M_N_Acetyl_D_glucosamine_1_phosphate_C8H14NO9P" compartment="Cytosol" charge="-2" boundaryCondition="false"/>
	<species id="M_acgam1p_e" name="M_N_Acetyl_D_glucosamine_1_phosphate_C8H14NO9P" compartment="Extra_organism" charge="-2" boundaryCondition="false"/>
	<species id="M_acgam1p_p" name="M_N_Acetyl_D_glucosamine_1_phosphate_C8H14NO9P" compartment="Periplasm" charge="-2" boundaryCondition="false"/>
	<species id="M_acgam6p_c" name="M_N_Acetyl_D_glucosamine_6_phosphate_C8H14NO9P" compartment="Cytosol" charge="-2" boundaryCondition="false"/>
	<species id="M_acgam_c" name="M_N_Acetyl_D_glucosamine_C8H15NO6" compartment="Cytosol" charge="0" boundaryCondition="false"/>
	<species id="M_acgam_e" name="M_N_Acetyl_D_glucosamine_C8H15NO6" compartment="Extra_organism" charge="0" boundaryCondition="false"/>
	<species id="M_acgam_p" name="M_N_Acetyl_D_glucosamine_C8H15NO6" compartment="Periplasm" charge="0" boundaryCondition="false"/>
	<species id="M_acglc_D_c" name="M_6_Acetyl_D_glucose_C8H14O7" compartment="Cytosol" charge="0" boundaryCondition="false"/>
	<species id="M_acglu_c" name="M_N_Acetyl_L_glutamate_C7H9NO5" compartment="Cytosol" charge="-2" boundaryCondition="false"/>
	<species id="M_acmalt_c" name="M_Acetyl_maltose_C14H24O12" compartment="Cytosol" charge="0" boundaryCondition="false"/>
	<species id="M_acmana_c" name="M_N_Acetyl_D_mannosamine_C8H15NO6" compartment="Cytosol" charge="0" boundaryCondition="false"/>
	<species id="M_acmana_e" name="M_N_Acetyl_D_mannosamine_C8H15NO6" compartment="Extra_organism" charge="0" boundaryCondition="false"/>
	<species id="M_acmana_p" name="M_N_Acetyl_D_mannosamine_C8H15NO6" compartment="Periplasm" charge="0" boundaryCondition="false"/>
	<species id="M_acmanap_c" name="M_N_Acetyl_D_mannosamine_6_phosphate_C8H14NO9P" compartment="Cytosol" charge="-2" boundaryCondition="false"/>
	<species id="M_acmum6p_c" name="M_N_acetylmuramate_6_phosphate_C11H17NO11P" compartment="Cytosol" charge="-3" boundaryCondition="false"/>
	<species id="M_acmum_e" name="M_N_Acetylmuramate_C11H18NO8" compartment="Extra_organism" charge="-1" boundaryCondition="false"/>
	<species id="M_acmum_p" name="M_N_Acetylmuramate_C11H18NO8" compartment="Periplasm" charge="-1" boundaryCondition="false"/>
	<species id="M_acnam_c" name="M_N_Acetylneuraminate_C11H18NO9" compartment="Cytosol" charge="-1" boundaryCondition="false"/>
	<species id="M_acnam_e" name="M_N_Acetylneuraminate_C11H18NO9" compartment="Extra_organism" charge="-1" boundaryCondition="false"/>
	<species id="M_acnam_p" name="M_N_Acetylneuraminate_C11H18NO9" compartment="Periplasm" charge="-1" boundaryCondition="false"/>
	<species id="M_acolipa_e" name="M_4_Amino_4_deoxy_L_arabinose_modified_core_oligosaccharide_lipid_A_C181H314N3O103P4" compartment="Extra_organism" charge="-9" boundaryCondition="false"/>
	<species id="M_acolipa_p" name="M_4_Amino_4_deoxy_L_arabinose_modified_core_oligosaccharide_lipid_A_C181H314N3O103P4" compartment="Periplasm" charge="-9" boundaryCondition="false"/>
	<species id="M_acon_C_c" name="M_cis_Aconitate_C6H3O6" compartment="Cytosol" charge="-3" boundaryCondition="false"/>
	<species id="M_acon_T_c" name="M_trans_Aconitate_C6H3O6" compartment="Cytosol" charge="-3" boundaryCondition="false"/>
	<species id="M_aconm_c" name="M_E_3_carboxy_2_pentenedioate_6_methyl_ester_C7H6O6" compartment="Cytosol" charge="-2" boundaryCondition="false"/>
	<species id="M_acorn_c" name="M_N2_Acetyl_L_ornithine_C7H14N2O3" compartment="Cytosol" charge="0" boundaryCondition="false"/>
	<species id="M_acser_c" name="M_O_Acetyl_L_serine_C5H9NO4" compartment="Cytosol" charge="0" boundaryCondition="false"/>
	<species id="M_acser_e" name="M_O_Acetyl_L_serine_C5H9NO4" compartment="Extra_organism" charge="0" boundaryCondition="false"/>
	<species id="M_acser_p" name="M_O_Acetyl_L_serine_C5H9NO4" compartment="Periplasm" charge="0" boundaryCondition="false"/>
	<species id="M_actACP_c" name="M_Acetoacetyl_ACP_C15H25N2O9PRS" compartment="Cytosol" charge="-1" boundaryCondition="false"/>
	<species id="M_actp_c" name="M_Acetyl_phosphate_C2H3O5P" compartment="Cytosol" charge="-2" boundaryCondition="false"/>
	<species id="M_ade_c" name="M_Adenine_C5H5N5" compartment="Cytosol" charge="0" boundaryCondition="false"/>
	<species id="M_ade_e" name="M_Adenine_C5H5N5" compartment="Extra_organism" charge="0" boundaryCondition="false"/>
	<species id="M_ade_p" name="M_Adenine_C5H5N5" compartment="Periplasm" charge="0" boundaryCondition="false"/>
	<species id="M_adn_c" name="M_Adenosine_C10H13N5O4" compartment="Cytosol" charge="0" boundaryCondition="false"/>
	<species id="M_adn_e" name="M_Adenosine_C10H13N5O4" compartment="Extra_organism" charge="0" boundaryCondition="false"/>
	<species id="M_adn_p" name="M_Adenosine_C10H13N5O4" compartment="Periplasm" charge="0" boundaryCondition="false"/>
	<species id="M_adocbi_c" name="M_Adenosyl_cobinamide_C58H84CoN16O11" compartment="Cytosol" charge="1" boundaryCondition="false"/>
	<species id="M_adocbip_c" name="M_Adenosyl_cobinamide_phosphate_C58H83CoN16O14P" compartment="Cytosol" charge="-1" boundaryCondition="false"/>
	<species id="M_adocbl_c" name="M_Adenosylcobalamin_C72H100CoN18O17P" compartment="Cytosol" charge="0" boundaryCondition="false"/>
	<species id="M_adocbl_e" name="M_Adenosylcobalamin_C72H100CoN18O17P" compartment="Extra_organism" charge="0" boundaryCondition="false"/>
	<species id="M_adocbl_p" name="M_Adenosylcobalamin_C72H100CoN18O17P" compartment="Periplasm" charge="0" boundaryCondition="false"/>
	<species id="M_adp_c" name="M_ADP_C10H12N5O10P2" compartment="Cytosol" charge="-3" boundaryCondition="false"/>
	<species id="M_adpglc_c" name="M_ADPglucose_C16H23N5O15P2" compartment="Cytosol" charge="-2" boundaryCondition="false"/>
	<species id="M_adphep_DD_c" name="M_ADP_D_glycero_D_manno_heptose_C17H25N5O16P2" compartment="Cytosol" charge="-2" boundaryCondition="false"/>
	<species id="M_adphep_LD_c" name="M_ADP_L_glycero_D_manno_heptose_C17H25N5O16P2" compartment="Cytosol" charge="-2" boundaryCondition="false"/>
	<species id="M_adprib_c" name="M_ADPribose_C15H21N5O14P2" compartment="Cytosol" charge="-2" boundaryCondition="false"/>
	<species id="M_ag_c" name="M_silver_Ag" compartment="Cytosol" charge="1" boundaryCondition="false"/>
	<species id="M_ag_e" name="M_silver_Ag" compartment="Extra_organism" charge="1" boundaryCondition="false"/>
	<species id="M_agdpcbi_c" name="M_Adenosine_GDP_cobinamide_C68H95CoN21O21P2" compartment="Cytosol" charge="-1" boundaryCondition="false"/>
	<species id="M_agm_c" name="M_Agmatine_C5H16N4" compartment="Cytosol" charge="2" boundaryCondition="false"/>
	<species id="M_agm_e" name="M_Agmatine_C5H16N4" compartment="Extra_organism" charge="2" boundaryCondition="false"/>
	<species id="M_agm_p" name="M_Agmatine_C5H16N4" compartment="Periplasm" charge="2" boundaryCondition="false"/>
	<species id="M_ahcys_c" name="M_S_Adenosyl_L_homocysteine_C14H20N6O5S" compartment="Cytosol" charge="0" boundaryCondition="false"/>
	<species id="M_ahdt_c" name="M_2_Amino_4_hydroxy_6__erythro_1_2_3_trihydroxypropyl_dihydropteridine_triphosphate_C9H12N5O13P3" compartment="Cytosol" charge="-4" boundaryCondition="false"/>
	<species id="M_aicar_c" name="M_5_Amino_1__5_Phospho_D_ribosyl_imidazole_4_carboxamide_C9H13N4O8P" compartment="Cytosol" charge="-2" boundaryCondition="false"/>
	<species id="M_air_c" name="M_5_amino_1__5_phospho_D_ribosyl_imidazole_C8H12N3O7P" compartment="Cytosol" charge="-2" boundaryCondition="false"/>
	<species id="M_akg_c" name="M_2_Oxoglutarate_C5H4O5" compartment="Cytosol" charge="-2" boundaryCondition="false"/>
	<species id="M_akg_e" name="M_2_Oxoglutarate_C5H4O5" compartment="Extra_organism" charge="-2" boundaryCondition="false"/>
	<species id="M_akg_p" name="M_2_Oxoglutarate_C5H4O5" compartment="Periplasm" charge="-2" boundaryCondition="false"/>
	<species id="M_ala_B_c" name="M_beta_Alanine_C3H7NO2" compartment="Cytosol" charge="0" boundaryCondition="false"/>
	<species id="M_ala_B_e" name="M_beta_Alanine_C3H7NO2" compartment="Extra_organism" charge="0" boundaryCondition="false"/>
	<species id="M_ala_B_p" name="M_beta_Alanine_C3H7NO2" compartment="Periplasm" charge="0" boundaryCondition="false"/>
	<species id="M_ala_D_c" name="M_D_Alanine_C3H7NO2" compartment="Cytosol" charge="0" boundaryCondition="false"/>
	<species id="M_ala_D_e" name="M_D_Alanine_C3H7NO2" compartment="Extra_organism" charge="0" boundaryCondition="false"/>
	<species id="M_ala_D_p" name="M_D_Alanine_C3H7NO2" compartment="Periplasm" charge="0" boundaryCondition="false"/>
	<species id="M_ala_L_c" name="M_L_Alanine_C3H7NO2" compartment="Cytosol" charge="0" boundaryCondition="false"/>
	<species id="M_ala_L_e" name="M_L_Alanine_C3H7NO2" compartment="Extra_organism" charge="0" boundaryCondition="false"/>
	<species id="M_ala_L_p" name="M_L_Alanine_C3H7NO2" compartment="Periplasm" charge="0" boundaryCondition="false"/>
	<species id="M_alaala_c" name="M_D_Alanyl_D_alanine_C6H12N2O3" compartment="Cytosol" charge="0" boundaryCondition="false"/>
	<species id="M_alaala_e" name="M_D_Alanyl_D_alanine_C6H12N2O3" compartment="Extra_organism" charge="0" boundaryCondition="false"/>
	<species id="M_alaala_p" name="M_D_Alanyl_D_alanine_C6H12N2O3" compartment="Periplasm" charge="0" boundaryCondition="false"/>
	<species id="M_alac_S_c" name="M__S__2_Acetolactate_C5H7O4" compartment="Cytosol" charge="-1" boundaryCondition="false"/>
	<species id="M_alatrna_c" name="M_L_Alanyl_tRNA_Ala__C3H6NOR" compartment="Cytosol" charge="1" boundaryCondition="false"/>
	<species id="M_all6p_c" name="M_D_Allose_6_phosphate_C6H11O9P" compartment="Cytosol" charge="-2" boundaryCondition="false"/>
	<species id="M_all_D_c" name="M_D_Allose_C6H12O6" compartment="Cytosol" charge="0" boundaryCondition="false"/>
	<species id="M_all_D_e" name="M_D_Allose_C6H12O6" compartment="Extra_organism" charge="0" boundaryCondition="false"/>
	<species id="M_all_D_p" name="M_D_Allose_C6H12O6" compartment="Periplasm" charge="0" boundaryCondition="false"/>
	<species id="M_alltn_c" name="M_Allantoin_C4H6N4O3" compartment="Cytosol" charge="0" boundaryCondition="false"/>
	<species id="M_alltn_e" name="M_Allantoin_C4H6N4O3" compartment="Extra_organism" charge="0" boundaryCondition="false"/>
	<species id="M_alltn_p" name="M_Allantoin_C4H6N4O3" compartment="Periplasm" charge="0" boundaryCondition="false"/>
	<species id="M_alltt_c" name="M_Allantoate_C4H7N4O4" compartment="Cytosol" charge="-1" boundaryCondition="false"/>
	<species id="M_allul6p_c" name="M_Allulose_6_phosphate_C6H11O9P" compartment="Cytosol" charge="-2" boundaryCondition="false"/>
	<species id="M_alpp_p" name="M_applipoprotein_X" compartment="Periplasm" charge="0" boundaryCondition="false"/>
	<species id="M_altrn_c" name="M_D_Altronate_C6H11O7" compartment="Cytosol" charge="-1" boundaryCondition="false"/>
	<species id="M_amet_c" name="M_S_Adenosyl_L_methionine_C15H23N6O5S" compartment="Cytosol" charge="1" boundaryCondition="false"/>
	<species id="M_ametam_c" name="M_S_Adenosylmethioninamine_C14H24N6O3S" compartment="Cytosol" charge="2" boundaryCondition="false"/>
	<species id="M_amob_c" name="M_S_Adenosyl_4_methylthio_2_oxobutanoate_C15H19N5O6S" compartment="Cytosol" charge="0" boundaryCondition="false"/>
	<species id="M_amp_c" name="M_AMP_C10H12N5O7P" compartment="Cytosol" charge="-2" boundaryCondition="false"/>
	<species id="M_amp_e" name="M_AMP_C10H12N5O7P" compartment="Extra_organism" charge="-2" boundaryCondition="false"/>
	<species id="M_amp_p" name="M_AMP_C10H12N5O7P" compartment="Periplasm" charge="-2" boundaryCondition="false"/>
	<species id="M_anhgm3p_c" name="M_N_Acetyl_D_glucosamine_anhydrous_N_Acetylmuramyl_tripeptide_C34H52N6O19" compartment="Cytosol" charge="-2" boundaryCondition="false"/>
	<species id="M_anhgm3p_p" name="M_N_Acetyl_D_glucosamine_anhydrous_N_Acetylmuramyl_tripeptide_C34H52N6O19" compartment="Periplasm" charge="-2" boundaryCondition="false"/>
	<species id="M_anhgm4p_c" name="M_N_Acetyl_D_glucosamine_anhydrous_N_Acetylmuramyl_tetrapeptide_C37H57N7O20" compartment="Cytosol" charge="-2" boundaryCondition="false"/>
	<species id="M_anhgm4p_p" name="M_N_Acetyl_D_glucosamine_anhydrous_N_Acetylmuramyl_tetrapeptide_C37H57N7O20" compartment="Periplasm" charge="-2" boundaryCondition="false"/>
	<species id="M_anhgm_c" name="M_N_Acetyl_D_glucosamine_anhydrous_N_Acetylmuramic_acid_C19H29N2O12" compartment="Cytosol" charge="-1" boundaryCondition="false"/>
	<species id="M_anhgm_e" name="M_N_Acetyl_D_glucosamine_anhydrous_N_Acetylmuramic_acid_C19H29N2O12" compartment="Extra_organism" charge="-1" boundaryCondition="false"/>
	<species id="M_anhgm_p" name="M_N_Acetyl_D_glucosamine_anhydrous_N_Acetylmuramic_acid_C19H29N2O12" compartment="Periplasm" charge="-1" boundaryCondition="false"/>
	<species id="M_anhm3p_c" name="M_1_6_anhydrous_N_Acetylmuramyl_tripeptide_C26H39N5O14" compartment="Cytosol" charge="-2" boundaryCondition="false"/>
	<species id="M_anhm4p_c" name="M_1_6_anhydrous_N_Acetylmuramyl_tetrapeptide_C29H44N6O15" compartment="Cytosol" charge="-2" boundaryCondition="false"/>
	<species id="M_anhm_c" name="M_1_6_anhydrous_N_Acetylmuramate_C11H16NO7" compartment="Cytosol" charge="-1" boundaryCondition="false"/>
	<species id="M_anth_c" name="M_Anthranilate_C7H6NO2" compartment="Cytosol" charge="-1" boundaryCondition="false"/>
	<species id="M_ap4a_c" name="M_P1_P4_Bis_5__adenosyl__tetraphosphate_C20H24N10O19P4" compartment="Cytosol" charge="-4" boundaryCondition="false"/>
	<species id="M_ap5a_c" name="M_P1_P5_Bis_5__adenosyl__pentaphosphate_C20H24N10O22P5" compartment="Cytosol" charge="-5" boundaryCondition="false"/>
	<species id="M_apg120_c" name="M_acyl_phosphatidylglycerol__n_C120__C42H80O11P" compartment="Cytosol" charge="-1" boundaryCondition="false"/>
	<species id="M_apg140_c" name="M_acyl_phosphatidylglycerol__n_C140__C48H92O11P" compartment="Cytosol" charge="-1" boundaryCondition="false"/>
	<species id="M_apg141_c" name="M_acyl_phosphatidylglycerol__n_C141__C48H86O11P" compartment="Cytosol" charge="-1" boundaryCondition="false"/>
	<species id="M_apg160_c" name="M_acyl_phosphatidylglycerol__n_C160__C54H104O11P" compartment="Cytosol" charge="-1" boundaryCondition="false"/>
	<species id="M_apg161_c" name="M_acyl_phosphatidylglycerol__n_C161__C54H98O11P" compartment="Cytosol" charge="-1" boundaryCondition="false"/>
	<species id="M_apg180_c" name="M_acyl_phosphatidylglycerol__n_C180__C60H116O11P" compartment="Cytosol" charge="-1" boundaryCondition="false"/>
	<species id="M_apg181_c" name="M_acyl_phosphatidylglycerol__n_C181__C60H110O11P" compartment="Cytosol" charge="-1" boundaryCondition="false"/>
	<species id="M_apoACP_c" name="M_apoprotein_acyl_carrier_protein_RHO" compartment="Cytosol" charge="0" boundaryCondition="false"/>
	<species id="M_aps_c" name="M_Adenosine_5__phosphosulfate_C10H12N5O10PS" compartment="Cytosol" charge="-2" boundaryCondition="false"/>
	<species id="M_ara5p_c" name="M_D_Arabinose_5_phosphate_C5H9O8P" compartment="Cytosol" charge="-2" boundaryCondition="false"/>
	<species id="M_arab_L_c" name="M_L_Arabinose_C5H10O5" compartment="Cytosol" charge="0" boundaryCondition="false"/>
	<species id="M_arab_L_e" name="M_L_Arabinose_C5H10O5" compartment="Extra_organism" charge="0" boundaryCondition="false"/>
	<species id="M_arab_L_p" name="M_L_Arabinose_C5H10O5" compartment="Periplasm" charge="0" boundaryCondition="false"/>
	<species id="M_aragund_c" name="M_O_acetyl_rhamanosyl_N_acetylglucosamyl_undecaprenyl_diphosphate_C71H115N1O17P2" compartment="Cytosol" charge="-2" boundaryCondition="false"/>
	<species id="M_arbt6p_c" name="M_Arbutin_6_phosphate_C12H15O10P" compartment="Cytosol" charge="-2" boundaryCondition="false"/>
	<species id="M_arbtn_c" name="M_aerobactin_minus_Fe3_C22H33N4O13" compartment="Cytosol" charge="-3" boundaryCondition="false"/>
	<species id="M_arbtn_e" name="M_aerobactin_minus_Fe3_C22H33N4O13" compartment="Extra_organism" charge="-3" boundaryCondition="false"/>
	<species id="M_arbtn_fe3_c" name="M_Aerobactin_C22H33FeN4O13" compartment="Cytosol" charge="0" boundaryCondition="false"/>
	<species id="M_arbtn_fe3_e" name="M_Aerobactin_C22H33FeN4O13" compartment="Extra_organism" charge="0" boundaryCondition="false"/>
	<species id="M_arbtn_fe3_p" name="M_Aerobactin_C22H33FeN4O13" compartment="Periplasm" charge="0" boundaryCondition="false"/>
	<species id="M_arbtn_p" name="M_aerobactin_minus_Fe3_C22H33N4O13" compartment="Periplasm" charge="-3" boundaryCondition="false"/>
	<species id="M_arg_L_c" name="M_L_Arginine_C6H15N4O2" compartment="Cytosol" charge="1" boundaryCondition="false"/>
	<species id="M_arg_L_e" name="M_L_Arginine_C6H15N4O2" compartment="Extra_organism" charge="1" boundaryCondition="false"/>
	<species id="M_arg_L_p" name="M_L_Arginine_C6H15N4O2" compartment="Periplasm" charge="1" boundaryCondition="false"/>
	<species id="M_argsuc_c" name="M_N_omega___L_Arginino_succinate_C10H17N4O6" compartment="Cytosol" charge="-1" boundaryCondition="false"/>
	<species id="M_argtrna_c" name="M_L_Arginyl_tRNA_Arg__C6H14N4OR" compartment="Cytosol" charge="2" boundaryCondition="false"/>
	<species id="M_ascb6p_c" name="M_L_ascorbate_6_phosphate_C6H7O9P" compartment="Cytosol" charge="-2" boundaryCondition="false"/>
	<species id="M_ascb_L_e" name="M_L_Ascorbate_C6H8O6" compartment="Extra_organism" charge="0" boundaryCondition="false"/>
	<species id="M_ascb_L_p" name="M_L_Ascorbate_C6H8O6" compartment="Periplasm" charge="0" boundaryCondition="false"/>
	<species id="M_asn_L_c" name="M_L_Asparagine_C4H8N2O3" compartment="Cytosol" charge="0" boundaryCondition="false"/>
	<species id="M_asn_L_e" name="M_L_Asparagine_C4H8N2O3" compartment="Extra_organism" charge="0" boundaryCondition="false"/>
	<species id="M_asn_L_p" name="M_L_Asparagine_C4H8N2O3" compartment="Periplasm" charge="0" boundaryCondition="false"/>
	<species id="M_asntrna_c" name="M_L_Asparaginyl_tRNA_Asn__C14H23N2O12PR2" compartment="Cytosol" charge="1" boundaryCondition="false"/>
	<species id="M_aso3_c" name="M_arsenite_AsO3" compartment="Cytosol" charge="-3" boundaryCondition="false"/>
	<species id="M_aso3_e" name="M_arsenite_AsO3" compartment="Extra_organism" charge="-3" boundaryCondition="false"/>
	<species id="M_aso3_p" name="M_arsenite_AsO3" compartment="Periplasm" charge="-3" boundaryCondition="false"/>
	<species id="M_aso4_c" name="M_arsenate_AsO4" compartment="Cytosol" charge="-3" boundaryCondition="false"/>
	<species id="M_asp_L_c" name="M_L_Aspartate_C4H6NO4" compartment="Cytosol" charge="-1" boundaryCondition="false"/>
	<species id="M_asp_L_e" name="M_L_Aspartate_C4H6NO4" compartment="Extra_organism" charge="-1" boundaryCondition="false"/>
	<species id="M_asp_L_p" name="M_L_Aspartate_C4H6NO4" compartment="Periplasm" charge="-1" boundaryCondition="false"/>
	<species id="M_aspsa_c" name="M_L_Aspartate_4_semialdehyde_C4H7NO3" compartment="Cytosol" charge="0" boundaryCondition="false"/>
	<species id="M_asptrna_c" name="M_L_Aspartyl_tRNA_Asp__C4H5NO3R" compartment="Cytosol" charge="0" boundaryCondition="false"/>
	<species id="M_athr_L_c" name="M_L_Allo_threonine_C4H9NO3" compartment="Cytosol" charge="0" boundaryCondition="false"/>
	<species id="M_atp_c" name="M_ATP_C10H12N5O13P3" compartment="Cytosol" charge="-4" boundaryCondition="false"/>
	<species id="M_b2coa_c" name="M_Crotonoyl_CoA_C25H36N7O17P3S" compartment="Cytosol" charge="-4" boundaryCondition="false"/>
	<species id="M_bbtcoa_c" name="M_gamma_butyrobetainyl_CoA_C28H46N8O17P3S" compartment="Cytosol" charge="-3" boundaryCondition="false"/>
	<species id="M_betald_c" name="M_Betaine_aldehyde_C5H12NO" compartment="Cytosol" charge="1" boundaryCondition="false"/>
	<species id="M_bglycogen_c" name="M_branching_glycogen_C6H10O5" compartment="Cytosol" charge="0" boundaryCondition="false"/>
	<species id="M_btal_c" name="M_Butanal_C4H8O" compartment="Cytosol" charge="0" boundaryCondition="false"/>
	<species id="M_btcoa_c" name="M_Butanoyl_CoA_C25H38N7O17P3S" compartment="Cytosol" charge="-4" boundaryCondition="false"/>
	<species id="M_btn_c" name="M_Biotin_C10H15N2O3S" compartment="Cytosol" charge="-1" boundaryCondition="false"/>
	<species id="M_btnso_c" name="M_d_biotin_d_sulfoxide_C10H15N2O4S" compartment="Cytosol" charge="-1" boundaryCondition="false"/>
	<species id="M_but2eACP_c" name="M_But_2_enoyl_acyl_carrier_protein_C15H25N2O8PRS" compartment="Cytosol" charge="-1" boundaryCondition="false"/>
	<species id="M_butACP_c" name="M_Butyryl_ACP__n_C40ACP__C15H27N2O8PRS" compartment="Cytosol" charge="-1" boundaryCondition="false"/>
	<species id="M_but_c" name="M_Butyrate__n_C40__C4H7O2" compartment="Cytosol" charge="-1" boundaryCondition="false"/>
	<species id="M_but_e" name="M_Butyrate__n_C40__C4H7O2" compartment="Extra_organism" charge="-1" boundaryCondition="false"/>
	<species id="M_but_p" name="M_Butyrate__n_C40__C4H7O2" compartment="Periplasm" charge="-1" boundaryCondition="false"/>
	<species id="M_butso3_c" name="M_butanesulfonate_C4H9O3S" compartment="Cytosol" charge="-1" boundaryCondition="false"/>
	<species id="M_butso3_e" name="M_butanesulfonate_C4H9O3S" compartment="Extra_organism" charge="-1" boundaryCondition="false"/>
	<species id="M_butso3_p" name="M_butanesulfonate_C4H9O3S" compartment="Periplasm" charge="-1" boundaryCondition="false"/>
	<species id="M_ca2_c" name="M_Calcium_Ca" compartment="Cytosol" charge="2" boundaryCondition="false"/>
	<species id="M_ca2_e" name="M_Calcium_Ca" compartment="Extra_organism" charge="2" boundaryCondition="false"/>
	<species id="M_ca2_p" name="M_Calcium_Ca" compartment="Periplasm" charge="2" boundaryCondition="false"/>
	<species id="M_camp_c" name="M_cAMP_C10H11N5O6P" compartment="Cytosol" charge="-1" boundaryCondition="false"/>
	<species id="M_cbasp_c" name="M_N_Carbamoyl_L_aspartate_C5H6N2O5" compartment="Cytosol" charge="-2" boundaryCondition="false"/>
	<species id="M_cbi_c" name="M_Cobinamide_C48H72CoN11O8" compartment="Cytosol" charge="0" boundaryCondition="false"/>
	<species id="M_cbi_e" name="M_Cobinamide_C48H72CoN11O8" compartment="Extra_organism" charge="0" boundaryCondition="false"/>
	<species id="M_cbi_p" name="M_Cobinamide_C48H72CoN11O8" compartment="Periplasm" charge="0" boundaryCondition="false"/>
	<species id="M_cbl1_c" name="M_Cob_I_alamin_C62H88CoN13O14P" compartment="Cytosol" charge="-1" boundaryCondition="false"/>
	<species id="M_cbl1_e" name="M_Cob_I_alamin_C62H88CoN13O14P" compartment="Extra_organism" charge="-1" boundaryCondition="false"/>
	<species id="M_cbl1_p" name="M_Cob_I_alamin_C62H88CoN13O14P" compartment="Periplasm" charge="-1" boundaryCondition="false"/>
	<species id="M_cbp_c" name="M_Carbamoyl_phosphate_CH2NO5P" compartment="Cytosol" charge="-2" boundaryCondition="false"/>
	<species id="M_cd2_c" name="M_Cadmium_Cd" compartment="Cytosol" charge="2" boundaryCondition="false"/>
	<species id="M_cd2_e" name="M_Cadmium_Cd" compartment="Extra_organism" charge="2" boundaryCondition="false"/>
	<species id="M_cd2_p" name="M_Cadmium_Cd" compartment="Periplasm" charge="2" boundaryCondition="false"/>
	<species id="M_cddec5eACP_c" name="M_cis_dodec_5_enoyl_acyl_carrier_protein__n_C121__C23H41N2O8PRS" compartment="Cytosol" charge="-1" boundaryCondition="false"/>
	<species id="M_cdec3eACP_c" name="M_cis_dec_3_enoyl_acyl_carrier_protein__n_C101__C21H37N2O8PRS" compartment="Cytosol" charge="-1" boundaryCondition="false"/>
	<species id="M_cdp_c" name="M_CDP_C9H12N3O11P2" compartment="Cytosol" charge="-3" boundaryCondition="false"/>
	<species id="M_cdpdddecg_c" name="M_CDP_1_2_didodecanoylglycerol_C36H63N3O15P2" compartment="Cytosol" charge="-2" boundaryCondition="false"/>
	<species id="M_cdpdhdec9eg_c" name="M_CDP_1_2_dihexadec_9_enoylglycerol_C44H75N3O15P2" compartment="Cytosol" charge="-2" boundaryCondition="false"/>
	<species id="M_cdpdhdecg_c" name="M_CDP_1_2_dihexadecanoylglycerol_C44H79N3O15P2" compartment="Cytosol" charge="-2" boundaryCondition="false"/>
	<species id="M_cdpdodec11eg_c" name="M_CDP_1_2_dioctadec_11_enoylglycerol_C48H83N3O15P2" compartment="Cytosol" charge="-2" boundaryCondition="false"/>
	<species id="M_cdpdodecg_c" name="M_CDP_1_2_dioctadecanoylglycerol_C48H87N3O15P2" compartment="Cytosol" charge="-2" boundaryCondition="false"/>
	<species id="M_cdpdtdec7eg_c" name="M_CDP_1_2_ditetradec_7_enoylglycerol_C40H67N3O15P2" compartment="Cytosol" charge="-2" boundaryCondition="false"/>
	<species id="M_cdpdtdecg_c" name="M_CDP_1_2_ditetradecanoylglycerol_C40H71N3O15P2" compartment="Cytosol" charge="-2" boundaryCondition="false"/>
	<species id="M_cechddd_c" name="M_cis_3__3_carboxyethyl__3_5_cyclohexadiene_1_2_diol_C9H11O4" compartment="Cytosol" charge="-1" boundaryCondition="false"/>
	<species id="M_cenchddd_c" name="M_cis_3__3_carboxyethenyl__3_5_cyclohexadiene_1_2_diol_C9H9O4" compartment="Cytosol" charge="-1" boundaryCondition="false"/>
	<species id="M_cgly_c" name="M_Cys_Gly_C5H10N2O3S" compartment="Cytosol" charge="0" boundaryCondition="false"/>
	<species id="M_cgly_e" name="M_Cys_Gly_C5H10N2O3S" compartment="Extra_organism" charge="0" boundaryCondition="false"/>
	<species id="M_cgly_p" name="M_Cys_Gly_C5H10N2O3S" compartment="Periplasm" charge="0" boundaryCondition="false"/>
	<species id="M_chol_c" name="M_Choline_C5H14NO" compartment="Cytosol" charge="1" boundaryCondition="false"/>
	<species id="M_chol_e" name="M_Choline_C5H14NO" compartment="Extra_organism" charge="1" boundaryCondition="false"/>
	<species id="M_chol_p" name="M_Choline_C5H14NO" compartment="Periplasm" charge="1" boundaryCondition="false"/>
	<species id="M_chor_c" name="M_chorismate_C10H8O6" compartment="Cytosol" charge="-2" boundaryCondition="false"/>
	<species id="M_cinnm_c" name="M_trans_Cinnamate_C9H7O2" compartment="Cytosol" charge="-1" boundaryCondition="false"/>
	<species id="M_cit_c" name="M_Citrate_C6H5O7" compartment="Cytosol" charge="-3" boundaryCondition="false"/>
	<species id="M_cit_e" name="M_Citrate_C6H5O7" compartment="Extra_organism" charge="-3" boundaryCondition="false"/>
	<species id="M_cit_p" name="M_Citrate_C6H5O7" compartment="Periplasm" charge="-3" boundaryCondition="false"/>
	<species id="M_citr_L_c" name="M_L_Citrulline_C6H13N3O3" compartment="Cytosol" charge="0" boundaryCondition="false"/>
	<species id="M_ckdo_c" name="M_CMP_3_deoxy_D_manno_octulosonate_C17H24N3O15P" compartment="Cytosol" charge="-2" boundaryCondition="false"/>
	<species id="M_cl_c" name="M_Chloride_Cl" compartment="Cytosol" charge="-1" boundaryCondition="false"/>
	<species id="M_cl_e" name="M_Chloride_Cl" compartment="Extra_organism" charge="-1" boundaryCondition="false"/>
	<species id="M_cl_p" name="M_Chloride_Cl" compartment="Periplasm" charge="-1" boundaryCondition="false"/>
	<species id="M_clpn120_p" name="M_cardiolipin__tetradodecanoyl__n_C120__C57H108O17P2" compartment="Periplasm" charge="-2" boundaryCondition="false"/>
	<species id="M_clpn140_p" name="M_cardiolipin__tetratetradecanoyl__n_C140__C65H124O17P2" compartment="Periplasm" charge="-2" boundaryCondition="false"/>
	<species id="M_clpn141_p" name="M_cardiolipin__tetratetradec_7_enoyl__n_C141__C65H116O17P2" compartment="Periplasm" charge="-2" boundaryCondition="false"/>
	<species id="M_clpn160_p" name="M_cardiolipin__tetrahexadecanoyl__n_C160__C73H140O17P2" compartment="Periplasm" charge="-2" boundaryCondition="false"/>
	<species id="M_clpn161_p" name="M_cardiolipin__tetrahexadec_9_enoyl__n_C161__C73H132O17P2" compartment="Periplasm" charge="-2" boundaryCondition="false"/>
	<species id="M_clpn180_p" name="M_cardiolipin__tetraoctadecanoyl__n_C180__C81H156O17P2" compartment="Periplasm" charge="-2" boundaryCondition="false"/>
	<species id="M_clpn181_p" name="M_cardiolipin__tetraoctadec_11_enoyl__n_C181__C81H148O17P2" compartment="Periplasm" charge="-2" boundaryCondition="false"/>
	<species id="M_cmp_c" name="M_CMP_C9H12N3O8P" compartment="Cytosol" charge="-2" boundaryCondition="false"/>
	<species id="M_cmp_e" name="M_CMP_C9H12N3O8P" compartment="Extra_organism" charge="-2" boundaryCondition="false"/>
	<species id="M_cmp_p" name="M_CMP_C9H12N3O8P" compartment="Periplasm" charge="-2" boundaryCondition="false"/>
	<species id="M_co2_c" name="M_CO2_CO2" compartment="Cytosol" charge="0" boundaryCondition="false"/>
	<species id="M_co2_e" name="M_CO2_CO2" compartment="Extra_organism" charge="0" boundaryCondition="false"/>
	<species id="M_co2_p" name="M_CO2_CO2" compartment="Periplasm" charge="0" boundaryCondition="false"/>
	<species id="M_coa_c" name="M_Coenzyme_A_C21H32N7O16P3S" compartment="Cytosol" charge="-4" boundaryCondition="false"/>
	<species id="M_cobalt2_c" name="M_Co2_Co" compartment="Cytosol" charge="2" boundaryCondition="false"/>
	<species id="M_cobalt2_e" name="M_Co2_Co" compartment="Extra_organism" charge="2" boundaryCondition="false"/>
	<species id="M_cobalt2_p" name="M_Co2_Co" compartment="Periplasm" charge="2" boundaryCondition="false"/>
	<species id="M_colipa_c" name="M_core_oligosaccharide_lipid_A_C176H303N2O100P4" compartment="Cytosol" charge="-11" boundaryCondition="false"/>
	<species id="M_colipa_e" name="M_core_oligosaccharide_lipid_A_C176H303N2O100P4" compartment="Extra_organism" charge="-11" boundaryCondition="false"/>
	<species id="M_colipa_p" name="M_core_oligosaccharide_lipid_A_C176H303N2O100P4" compartment="Periplasm" charge="-11" boundaryCondition="false"/>
	<species id="M_cpe160_c" name="M_cyclopropane_phosphatidylethanolamine__dihexadec_9_10_cyclo_anoyl__n_C160_cyclo__C39H74N1O8P1" compartment="Cytosol" charge="0" boundaryCondition="false"/>
	<species id="M_cpe180_c" name="M_cyclopropane_phosphatidylethanolamine__dioctadec_11_12_cyclo_anoyl__n_C180_cyclo__C43H82N1O8P1" compartment="Cytosol" charge="0" boundaryCondition="false"/>
	<species id="M_cpg160_c" name="M_cyclopropane_phosphatidylglycerol__dihexadec_9_10_cyclo_anoyl__n_C160_cyclo__C40H74O10P1" compartment="Cytosol" charge="-1" boundaryCondition="false"/>
	<species id="M_cpg180_c" name="M_cyclopropane_phosphatidylglycerol__dioctadec_11_12_cyclo_anoyl__n_C180_cyclo__C44H82O10P1" compartment="Cytosol" charge="-1" boundaryCondition="false"/>
	<species id="M_cpgn_c" name="M_coprogen_C35H52N6O13Fe" compartment="Cytosol" charge="-1" boundaryCondition="false"/>
	<species id="M_cpgn_e" name="M_coprogen_C35H52N6O13Fe" compartment="Extra_organism" charge="-1" boundaryCondition="false"/>
	<species id="M_cpgn_p" name="M_coprogen_C35H52N6O13Fe" compartment="Periplasm" charge="-1" boundaryCondition="false"/>
	<species id="M_cpgn_un_c" name="M_coprogen_unloaded__no_Fe_III___C35H52N6O13" compartment="Cytosol" charge="-4" boundaryCondition="false"/>
	<species id="M_cpgn_un_e" name="M_coprogen_unloaded__no_Fe_III___C35H52N6O13" compartment="Extra_organism" charge="-4" boundaryCondition="false"/>
	<species id="M_cpgn_un_p" name="M_coprogen_unloaded__no_Fe_III___C35H52N6O13" compartment="Periplasm" charge="-4" boundaryCondition="false"/>
	<species id="M_cpppg3_c" name="M_Coproporphyrinogen_III_C36H40N4O8" compartment="Cytosol" charge="-4" boundaryCondition="false"/>
	<species id="M_crnDcoa_c" name="M_D_carnitinyl_CoA_C28H46N8O18P3S" compartment="Cytosol" charge="-3" boundaryCondition="false"/>
	<species id="M_crn_D_c" name="M_D_Carnitine_C7H15NO3" compartment="Cytosol" charge="0" boundaryCondition="false"/>
	<species id="M_crn_D_p" name="M_D_Carnitine_C7H15NO3" compartment="Periplasm" charge="0" boundaryCondition="false"/>
	<species id="M_crn_c" name="M_L_Carnitine_C7H15NO3" compartment="Cytosol" charge="0" boundaryCondition="false"/>
	<species id="M_crn_e" name="M_L_Carnitine_C7H15NO3" compartment="Extra_organism" charge="0" boundaryCondition="false"/>
	<species id="M_crn_p" name="M_L_Carnitine_C7H15NO3" compartment="Periplasm" charge="0" boundaryCondition="false"/>
	<species id="M_crncoa_c" name="M_L_Carnitinyl_CoA_C28H46N8O18P3S" compartment="Cytosol" charge="-3" boundaryCondition="false"/>
	<species id="M_csn_c" name="M_Cytosine_C4H5N3O" compartment="Cytosol" charge="0" boundaryCondition="false"/>
	<species id="M_csn_e" name="M_Cytosine_C4H5N3O" compartment="Extra_organism" charge="0" boundaryCondition="false"/>
	<species id="M_csn_p" name="M_Cytosine_C4H5N3O" compartment="Periplasm" charge="0" boundaryCondition="false"/>
	<species id="M_ctbt_c" name="M_crotonobetaine_C7H13NO2" compartment="Cytosol" charge="0" boundaryCondition="false"/>
	<species id="M_ctbt_p" name="M_crotonobetaine_C7H13NO2" compartment="Periplasm" charge="0" boundaryCondition="false"/>
	<species id="M_ctbtcoa_c" name="M_crotonobetainyl_CoA_C28H44N8O17P3S" compartment="Cytosol" charge="-3" boundaryCondition="false"/>
	<species id="M_ctp_c" name="M_CTP_C9H12N3O14P3" compartment="Cytosol" charge="-4" boundaryCondition="false"/>
	<species id="M_cu2_c" name="M_Cu2_Cu" compartment="Cytosol" charge="2" boundaryCondition="false"/>
	<species id="M_cu2_e" name="M_Cu2_Cu" compartment="Extra_organism" charge="2" boundaryCondition="false"/>
	<species id="M_cu2_p" name="M_Cu2_Cu" compartment="Periplasm" charge="2" boundaryCondition="false"/>
	<species id="M_cu_c" name="M_Cu_Cu" compartment="Cytosol" charge="1" boundaryCondition="false"/>
	<species id="M_cu_e" name="M_Cu_Cu" compartment="Extra_organism" charge="1" boundaryCondition="false"/>
	<species id="M_cu_p" name="M_Cu_Cu" compartment="Periplasm" charge="1" boundaryCondition="false"/>
	<species id="M_cyan_c" name="M_Hydrogen_cyanide_CHN" compartment="Cytosol" charge="0" boundaryCondition="false"/>
	<species id="M_cyan_e" name="M_Hydrogen_cyanide_CHN" compartment="Extra_organism" charge="0" boundaryCondition="false"/>
	<species id="M_cyan_p" name="M_Hydrogen_cyanide_CHN" compartment="Periplasm" charge="0" boundaryCondition="false"/>
	<species id="M_cynt_c" name="M_Cyanate_CNO" compartment="Cytosol" charge="-1" boundaryCondition="false"/>
	<species id="M_cynt_e" name="M_Cyanate_CNO" compartment="Extra_organism" charge="-1" boundaryCondition="false"/>
	<species id="M_cynt_p" name="M_Cyanate_CNO" compartment="Periplasm" charge="-1" boundaryCondition="false"/>
	<species id="M_cys_D_c" name="M_D_Cysteine_C3H7NO2S" compartment="Cytosol" charge="0" boundaryCondition="false"/>
	<species id="M_cys_D_e" name="M_D_Cysteine_C3H7NO2S" compartment="Extra_organism" charge="0" boundaryCondition="false"/>
	<species id="M_cys_D_p" name="M_D_Cysteine_C3H7NO2S" compartment="Periplasm" charge="0" boundaryCondition="false"/>
	<species id="M_cys_L_c" name="M_L_Cysteine_C3H7NO2S" compartment="Cytosol" charge="0" boundaryCondition="false"/>
	<species id="M_cys_L_e" name="M_L_Cysteine_C3H7NO2S" compartment="Extra_organism" charge="0" boundaryCondition="false"/>
	<species id="M_cys_L_p" name="M_L_Cysteine_C3H7NO2S" compartment="Periplasm" charge="0" boundaryCondition="false"/>
	<species id="M_cyst_L_c" name="M_L_Cystathionine_C7H14N2O4S" compartment="Cytosol" charge="0" boundaryCondition="false"/>
	<species id="M_cystrna_c" name="M_L_Cysteinyl_tRNA_Cys__C3H6NOSR" compartment="Cytosol" charge="1" boundaryCondition="false"/>
	<species id="M_cytd_c" name="M_Cytidine_C9H13N3O5" compartment="Cytosol" charge="0" boundaryCondition="false"/>
	<species id="M_cytd_e" name="M_Cytidine_C9H13N3O5" compartment="Extra_organism" charge="0" boundaryCondition="false"/>
	<species id="M_cytd_p" name="M_Cytidine_C9H13N3O5" compartment="Periplasm" charge="0" boundaryCondition="false"/>
	<species id="M_dad_2_c" name="M_Deoxyadenosine_C10H13N5O3" compartment="Cytosol" charge="0" boundaryCondition="false"/>
	<species id="M_dad_2_e" name="M_Deoxyadenosine_C10H13N5O3" compartment="Extra_organism" charge="0" boundaryCondition="false"/>
	<species id="M_dad_2_p" name="M_Deoxyadenosine_C10H13N5O3" compartment="Periplasm" charge="0" boundaryCondition="false"/>
	<species id="M_dad_5_c" name="M_5__Deoxyadenosine_C10H13N5O3" compartment="Cytosol" charge="0" boundaryCondition="false"/>
	<species id="M_dadp_c" name="M_dADP_C10H12N5O9P2" compartment="Cytosol" charge="-3" boundaryCondition="false"/>
	<species id="M_damp_c" name="M_dAMP_C10H12N5O6P" compartment="Cytosol" charge="-2" boundaryCondition="false"/>
	<species id="M_damp_e" name="M_dAMP_C10H12N5O6P" compartment="Extra_organism" charge="-2" boundaryCondition="false"/>
	<species id="M_damp_p" name="M_dAMP_C10H12N5O6P" compartment="Periplasm" charge="-2" boundaryCondition="false"/>
	<species id="M_dann_c" name="M_7_8_Diaminononanoate_C9H21N2O2" compartment="Cytosol" charge="1" boundaryCondition="false"/>
	<species id="M_datp_c" name="M_dATP_C10H12N5O12P3" compartment="Cytosol" charge="-4" boundaryCondition="false"/>
	<species id="M_db4p_c" name="M_3_4_dihydroxy_2_butanone_4_phosphate_C4H7O6P" compartment="Cytosol" charge="-2" boundaryCondition="false"/>
	<species id="M_dc2coa_c" name="M_trans_Dec_2_enoyl_CoA_C31H48N7O17P3S" compartment="Cytosol" charge="-4" boundaryCondition="false"/>
	<species id="M_dcaACP_c" name="M_Decanoyl_ACP__n_C100ACP__C21H39N2O8PRS" compartment="Cytosol" charge="-1" boundaryCondition="false"/>
	<species id="M_dca_c" name="M_Decanoate__n_C100__C10H19O2" compartment="Cytosol" charge="-1" boundaryCondition="false"/>
	<species id="M_dca_e" name="M_Decanoate__n_C100__C10H19O2" compartment="Extra_organism" charge="-1" boundaryCondition="false"/>
	<species id="M_dca_p" name="M_Decanoate__n_C100__C10H19O2" compartment="Periplasm" charge="-1" boundaryCondition="false"/>
	<species id="M_dcacoa_c" name="M_Decanoyl_CoA__n_C100CoA__C31H50N7O17P3S" compartment="Cytosol" charge="-4" boundaryCondition="false"/>
	<species id="M_dcamp_c" name="M_N6__1_2_Dicarboxyethyl__AMP_C14H14N5O11P" compartment="Cytosol" charge="-4" boundaryCondition="false"/>
	<species id="M_dcdp_c" name="M_dCDP_C9H12N3O10P2" compartment="Cytosol" charge="-3" boundaryCondition="false"/>
	<species id="M_dcmp_c" name="M_dCMP_C9H12N3O7P" compartment="Cytosol" charge="-2" boundaryCondition="false"/>
	<species id="M_dcmp_e" name="M_dCMP_C9H12N3O7P" compartment="Extra_organism" charge="-2" boundaryCondition="false"/>
	<species id="M_dcmp_p" name="M_dCMP_C9H12N3O7P" compartment="Periplasm" charge="-2" boundaryCondition="false"/>
	<species id="M_dctp_c" name="M_dCTP_C9H12N3O13P3" compartment="Cytosol" charge="-4" boundaryCondition="false"/>
	<species id="M_dcyt_c" name="M_Deoxycytidine_C9H13N3O4" compartment="Cytosol" charge="0" boundaryCondition="false"/>
	<species id="M_dcyt_e" name="M_Deoxycytidine_C9H13N3O4" compartment="Extra_organism" charge="0" boundaryCondition="false"/>
	<species id="M_dcyt_p" name="M_Deoxycytidine_C9H13N3O4" compartment="Periplasm" charge="0" boundaryCondition="false"/>
	<species id="M_dd2coa_c" name="M_trans_Dodec_2_enoyl_CoA_C33H52N7O17P3S" compartment="Cytosol" charge="-4" boundaryCondition="false"/>
	<species id="M_ddcaACP_c" name="M_Dodecanoyl_ACP__n_C120ACP__C23H43N2O8PRS" compartment="Cytosol" charge="-1" boundaryCondition="false"/>
	<species id="M_ddca_c" name="M_Dodecanoate__n_C120__C12H23O2" compartment="Cytosol" charge="-1" boundaryCondition="false"/>
	<species id="M_ddca_e" name="M_Dodecanoate__n_C120__C12H23O2" compartment="Extra_organism" charge="-1" boundaryCondition="false"/>
	<species id="M_ddca_p" name="M_Dodecanoate__n_C120__C12H23O2" compartment="Periplasm" charge="-1" boundaryCondition="false"/>
	<species id="M_ddcacoa_c" name="M_Dodecanoyl_CoA__n_C120CoA__C33H54N7O17P3S" compartment="Cytosol" charge="-4" boundaryCondition="false"/>
	<species id="M_dgdp_c" name="M_dGDP_C10H12N5O10P2" compartment="Cytosol" charge="-3" boundaryCondition="false"/>
	<species id="M_dgmp_c" name="M_dGMP_C10H12N5O7P" compartment="Cytosol" charge="-2" boundaryCondition="false"/>
	<species id="M_dgmp_e" name="M_dGMP_C10H12N5O7P" compartment="Extra_organism" charge="-2" boundaryCondition="false"/>
	<species id="M_dgmp_p" name="M_dGMP_C10H12N5O7P" compartment="Periplasm" charge="-2" boundaryCondition="false"/>
	<species id="M_dgsn_c" name="M_Deoxyguanosine_C10H13N5O4" compartment="Cytosol" charge="0" boundaryCondition="false"/>
	<species id="M_dgsn_e" name="M_Deoxyguanosine_C10H13N5O4" compartment="Extra_organism" charge="0" boundaryCondition="false"/>
	<species id="M_dgsn_p" name="M_Deoxyguanosine_C10H13N5O4" compartment="Periplasm" charge="0" boundaryCondition="false"/>
	<species id="M_dgtp_c" name="M_dGTP_C10H12N5O13P3" compartment="Cytosol" charge="-4" boundaryCondition="false"/>
	<species id="M_dha_c" name="M_Dihydroxyacetone_C3H6O3" compartment="Cytosol" charge="0" boundaryCondition="false"/>
	<species id="M_dha_e" name="M_Dihydroxyacetone_C3H6O3" compartment="Extra_organism" charge="0" boundaryCondition="false"/>
	<species id="M_dha_p" name="M_Dihydroxyacetone_C3H6O3" compartment="Periplasm" charge="0" boundaryCondition="false"/>
	<species id="M_dhap_c" name="M_Dihydroxyacetone_phosphate_C3H5O6P" compartment="Cytosol" charge="-2" boundaryCondition="false"/>
	<species id="M_dhcinnm_c" name="M_2_3_dihydroxicinnamic_acid_C9H7O4" compartment="Cytosol" charge="-1" boundaryCondition="false"/>
	<species id="M_dhf_c" name="M_7_8_Dihydrofolate_C19H19N7O6" compartment="Cytosol" charge="-2" boundaryCondition="false"/>
	<species id="M_dhmptp_c" name="M_dihydromonapterin_triphosphate_C9H12N5O13P3" compartment="Cytosol" charge="-4" boundaryCondition="false"/>
	<species id="M_dhna_c" name="M_1_4_Dihydroxy_2_naphthoate_C11H7O4" compartment="Cytosol" charge="-1" boundaryCondition="false"/>
	<species id="M_dhnpt_c" name="M_Dihydroneopterin_C9H13N5O4" compartment="Cytosol" charge="0" boundaryCondition="false"/>
	<species id="M_dhor_S_c" name="M__S__Dihydroorotate_C5H5N2O4" compartment="Cytosol" charge="-1" boundaryCondition="false"/>
	<species id="M_dhpmp_c" name="M_Dihydroneopterin_monophosphate_C9H12N5O7P" compartment="Cytosol" charge="-2" boundaryCondition="false"/>
	<species id="M_dhpppn_c" name="M_3__2_3_Dihydroxyphenyl_propanoate_C9H9O4" compartment="Cytosol" charge="-1" boundaryCondition="false"/>
	<species id="M_dhpt_c" name="M_Dihydropteroate_C14H13N6O3" compartment="Cytosol" charge="-1" boundaryCondition="false"/>
	<species id="M_dhptd_c" name="M_4_5_dihydroxy_2_3_pentanedione_C5H8O4" compartment="Cytosol" charge="0" boundaryCondition="false"/>
	<species id="M_didp_c" name="M_dIDP_C10H11N4O10P2" compartment="Cytosol" charge="-3" boundaryCondition="false"/>
	<species id="M_dimp_c" name="M_dIMP_C10H11N4O7P" compartment="Cytosol" charge="-2" boundaryCondition="false"/>
	<species id="M_dimp_e" name="M_dIMP_C10H11N4O7P" compartment="Extra_organism" charge="-2" boundaryCondition="false"/>
	<species id="M_dimp_p" name="M_dIMP_C10H11N4O7P" compartment="Periplasm" charge="-2" boundaryCondition="false"/>
	<species id="M_din_c" name="M_Deoxyinosine_C10H12N4O4" compartment="Cytosol" charge="0" boundaryCondition="false"/>
	<species id="M_din_e" name="M_Deoxyinosine_C10H12N4O4" compartment="Extra_organism" charge="0" boundaryCondition="false"/>
	<species id="M_din_p" name="M_Deoxyinosine_C10H12N4O4" compartment="Periplasm" charge="0" boundaryCondition="false"/>
	<species id="M_ditp_c" name="M_dITP_C10H11N4O13P3" compartment="Cytosol" charge="-4" boundaryCondition="false"/>
	<species id="M_dkmpp_c" name="M_2_3_diketo_5_methylthio_1_phosphopentane_C6H9O6PS" compartment="Cytosol" charge="-2" boundaryCondition="false"/>
	<species id="M_dmbzid_c" name="M_5_6_Dimethylbenzimidazole_C9H10N2" compartment="Cytosol" charge="0" boundaryCondition="false"/>
	<species id="M_dmlz_c" name="M_6_7_Dimethyl_8__1_D_ribityl_lumazine_C13H18N4O6" compartment="Cytosol" charge="0" boundaryCondition="false"/>
	<species id="M_dmpp_c" name="M_Dimethylallyl_diphosphate_C5H9O7P2" compartment="Cytosol" charge="-3" boundaryCondition="false"/>
	<species id="M_dms_c" name="M_Dimethyl_sulfide_C2H6S" compartment="Cytosol" charge="0" boundaryCondition="false"/>
	<species id="M_dms_e" name="M_Dimethyl_sulfide_C2H6S" compartment="Extra_organism" charge="0" boundaryCondition="false"/>
	<species id="M_dms_p" name="M_Dimethyl_sulfide_C2H6S" compartment="Periplasm" charge="0" boundaryCondition="false"/>
	<species id="M_dmso_c" name="M_Dimethyl_sulfoxide_C2H6OS" compartment="Cytosol" charge="0" boundaryCondition="false"/>
	<species id="M_dmso_e" name="M_Dimethyl_sulfoxide_C2H6OS" compartment="Extra_organism" charge="0" boundaryCondition="false"/>
	<species id="M_dmso_p" name="M_Dimethyl_sulfoxide_C2H6OS" compartment="Periplasm" charge="0" boundaryCondition="false"/>
	<species id="M_dnad_c" name="M_Deamino_NAD_C21H24N6O15P2" compartment="Cytosol" charge="-2" boundaryCondition="false"/>
	<species id="M_dopa_e" name="M_Dopamine_C8H12NO2" compartment="Extra_organism" charge="1" boundaryCondition="false"/>
	<species id="M_dopa_p" name="M_Dopamine_C8H12NO2" compartment="Periplasm" charge="1" boundaryCondition="false"/>
	<species id="M_dpcoa_c" name="M_Dephospho_CoA_C21H33N7O13P2S" compartment="Cytosol" charge="-2" boundaryCondition="false"/>
	<species id="M_dsbaox_p" name="M_periplasmic_protein_disulfide_isomerase_I__oxidized__X" compartment="Periplasm" charge="0" boundaryCondition="false"/>
	<species id="M_dsbard_p" name="M_periplasmic_protein_disulfide_isomerase_I__reduced__XH2" compartment="Periplasm" charge="0" boundaryCondition="false"/>
	<species id="M_dsbcox_p" name="M_protein_disulfide_isomerase_II__oxidized__X" compartment="Periplasm" charge="0" boundaryCondition="false"/>
	<species id="M_dsbcrd_p" name="M_protein_disulfide_isomerase_II__reduced__XH2" compartment="Periplasm" charge="0" boundaryCondition="false"/>
	<species id="M_dsbdox_c" name="M_fused_thioldisulfide_interchange_protein__oxidized__X" compartment="Cytosol" charge="0" boundaryCondition="false"/>
	<species id="M_dsbdrd_c" name="M_fused_thioldisulfide_interchange_protein__reduced__XH2" compartment="Cytosol" charge="0" boundaryCondition="false"/>
	<species id="M_dsbgox_p" name="M_periplasmic_disulfide_isomerasethiol_disulphide_oxidase__oxidized__X" compartment="Periplasm" charge="0" boundaryCondition="false"/>
	<species id="M_dsbgrd_p" name="M_periplasmic_disulfide_isomerasethiol_disulphide_oxidase__reduced__XH2" compartment="Periplasm" charge="0" boundaryCondition="false"/>
	<species id="M_dscl_c" name="M_dihydrosirohydrochlorin_C42H41N4O16" compartment="Cytosol" charge="-7" boundaryCondition="false"/>
	<species id="M_dtbt_c" name="M_Dethiobiotin_C10H17N2O3" compartment="Cytosol" charge="-1" boundaryCondition="false"/>
	<species id="M_dtdp4aaddg_c" name="M_dTDP_4_acetamido_4_6_dideoxy_D_galactose_C18H27N3O15P2" compartment="Cytosol" charge="-2" boundaryCondition="false"/>
	<species id="M_dtdp4addg_c" name="M_dTDP_4_amino_4_6_dideoxy_D_galactose_C16H26N3O14P2" compartment="Cytosol" charge="-1" boundaryCondition="false"/>
	<species id="M_dtdp4d6dg_c" name="M_dTDP_4_dehydro_6_deoxy_D_glucose_C16H22N2O15P2" compartment="Cytosol" charge="-2" boundaryCondition="false"/>
	<species id="M_dtdp4d6dm_c" name="M_dTDP_4_dehydro_6_deoxy_L_mannose_C16H22N2O15P2" compartment="Cytosol" charge="-2" boundaryCondition="false"/>
	<species id="M_dtdp_c" name="M_dTDP_C10H13N2O11P2" compartment="Cytosol" charge="-3" boundaryCondition="false"/>
	<species id="M_dtdpglu_c" name="M_dTDPglucose_C16H24N2O16P2" compartment="Cytosol" charge="-2" boundaryCondition="false"/>
	<species id="M_dtdprmn_c" name="M_dTDP_L_rhamnose_C16H24N2O15P2" compartment="Cytosol" charge="-2" boundaryCondition="false"/>
	<species id="M_dtmp_c" name="M_dTMP_C10H13N2O8P" compartment="Cytosol" charge="-2" boundaryCondition="false"/>
	<species id="M_dtmp_e" name="M_dTMP_C10H13N2O8P" compartment="Extra_organism" charge="-2" boundaryCondition="false"/>
	<species id="M_dtmp_p" name="M_dTMP_C10H13N2O8P" compartment="Periplasm" charge="-2" boundaryCondition="false"/>
	<species id="M_dttp_c" name="M_dTTP_C10H13N2O14P3" compartment="Cytosol" charge="-4" boundaryCondition="false"/>
	<species id="M_dudp_c" name="M_dUDP_C9H11N2O11P2" compartment="Cytosol" charge="-3" boundaryCondition="false"/>
	<species id="M_dump_c" name="M_dUMP_C9H11N2O8P" compartment="Cytosol" charge="-2" boundaryCondition="false"/>
	<species id="M_dump_e" name="M_dUMP_C9H11N2O8P" compartment="Extra_organism" charge="-2" boundaryCondition="false"/>
	<species id="M_dump_p" name="M_dUMP_C9H11N2O8P" compartment="Periplasm" charge="-2" boundaryCondition="false"/>
	<species id="M_duri_c" name="M_Deoxyuridine_C9H12N2O5" compartment="Cytosol" charge="0" boundaryCondition="false"/>
	<species id="M_duri_e" name="M_Deoxyuridine_C9H12N2O5" compartment="Extra_organism" charge="0" boundaryCondition="false"/>
	<species id="M_duri_p" name="M_Deoxyuridine_C9H12N2O5" compartment="Periplasm" charge="0" boundaryCondition="false"/>
	<species id="M_dutp_c" name="M_dUTP_C9H11N2O14P3" compartment="Cytosol" charge="-4" boundaryCondition="false"/>
	<species id="M_dxyl5p_c" name="M_1_deoxy_D_xylulose_5_phosphate_C5H9O7P" compartment="Cytosol" charge="-2" boundaryCondition="false"/>
	<species id="M_dxyl_c" name="M_1_deoxy_D_xylulose_C5H10O4" compartment="Cytosol" charge="0" boundaryCondition="false"/>
	<species id="M_e4p_c" name="M_D_Erythrose_4_phosphate_C4H7O7P" compartment="Cytosol" charge="-2" boundaryCondition="false"/>
	<species id="M_eca2und_p" name="M__enterobacterial_common_antigen_x2_undecaprenyl_diphosphate_C103H162N6O37P2" compartment="Periplasm" charge="-4" boundaryCondition="false"/>
	<species id="M_eca3und_p" name="M__enterobacterial_common_antigen_x3_undecaprenyl_diphosphate_C127H198N9O52P2" compartment="Periplasm" charge="-5" boundaryCondition="false"/>
	<species id="M_eca4colipa_e" name="M__enterobacterial_common_antigen_x4_core_oligosaccharide_lipid_A_C272H447N14O160P4" compartment="Extra_organism" charge="-15" boundaryCondition="false"/>
	<species id="M_eca4colipa_p" name="M__enterobacterial_common_antigen_x4_core_oligosaccharide_lipid_A_C272H447N14O160P4" compartment="Periplasm" charge="-15" boundaryCondition="false"/>
	<species id="M_eca4und_p" name="M__enterobacterial_common_antigen_x4_undecaprenyl_diphosphate_C151H234N12O67P2" compartment="Periplasm" charge="-6" boundaryCondition="false"/>
	<species id="M_eig3p_c" name="M_D_erythro_1__Imidazol_4_yl_glycerol_3_phosphate_C6H9N2O6P" compartment="Cytosol" charge="-2" boundaryCondition="false"/>
	<species id="M_enlipa_e" name="M_phosphoethanolamine_KDO_2__lipid__A__C112H202N3O42P3" compartment="Extra_organism" charge="-6" boundaryCondition="false"/>
	<species id="M_enlipa_p" name="M_phosphoethanolamine_KDO_2__lipid__A__C112H202N3O42P3" compartment="Periplasm" charge="-6" boundaryCondition="false"/>
	<species id="M_enter_c" name="M_Enterochelin_C30H27N3O15" compartment="Cytosol" charge="0" boundaryCondition="false"/>
	<species id="M_enter_e" name="M_Enterochelin_C30H27N3O15" compartment="Extra_organism" charge="0" boundaryCondition="false"/>
	<species id="M_enter_p" name="M_Enterochelin_C30H27N3O15" compartment="Periplasm" charge="0" boundaryCondition="false"/>
	<species id="M_etha_c" name="M_Ethanolamine_C2H8NO" compartment="Cytosol" charge="1" boundaryCondition="false"/>
	<species id="M_etha_e" name="M_Ethanolamine_C2H8NO" compartment="Extra_organism" charge="1" boundaryCondition="false"/>
	<species id="M_etha_p" name="M_Ethanolamine_C2H8NO" compartment="Periplasm" charge="1" boundaryCondition="false"/>
	<species id="M_ethso3_c" name="M_ethanesulfonate_C2H5O3S" compartment="Cytosol" charge="-1" boundaryCondition="false"/>
	<species id="M_ethso3_e" name="M_ethanesulfonate_C2H5O3S" compartment="Extra_organism" charge="-1" boundaryCondition="false"/>
	<species id="M_ethso3_p" name="M_ethanesulfonate_C2H5O3S" compartment="Periplasm" charge="-1" boundaryCondition="false"/>
	<species id="M_etoh_c" name="M_Ethanol_C2H6O" compartment="Cytosol" charge="0" boundaryCondition="false"/>
	<species id="M_etoh_e" name="M_Ethanol_C2H6O" compartment="Extra_organism" charge="0" boundaryCondition="false"/>
	<species id="M_etoh_p" name="M_Ethanol_C2H6O" compartment="Periplasm" charge="0" boundaryCondition="false"/>
	<species id="M_f1p_c" name="M_D_Fructose_1_phosphate_C6H11O9P" compartment="Cytosol" charge="-2" boundaryCondition="false"/>
	<species id="M_f6p_c" name="M_D_Fructose_6_phosphate_C6H11O9P" compartment="Cytosol" charge="-2" boundaryCondition="false"/>
	<species id="M_f6p_e" name="M_D_Fructose_6_phosphate_C6H11O9P" compartment="Extra_organism" charge="-2" boundaryCondition="false"/>
	<species id="M_f6p_p" name="M_D_Fructose_6_phosphate_C6H11O9P" compartment="Periplasm" charge="-2" boundaryCondition="false"/>
	<species id="M_fad_c" name="M_Flavin_adenine_dinucleotide_oxidized_C27H31N9O15P2" compartment="Cytosol" charge="-2" boundaryCondition="false"/>
	<species id="M_fadh2_c" name="M_Flavin_adenine_dinucleotide_reduced_C27H33N9O15P2" compartment="Cytosol" charge="-2" boundaryCondition="false"/>
	<species id="M_fald_c" name="M_Formaldehyde_CH2O" compartment="Cytosol" charge="0" boundaryCondition="false"/>
	<species id="M_fald_e" name="M_Formaldehyde_CH2O" compartment="Extra_organism" charge="0" boundaryCondition="false"/>
	<species id="M_fald_p" name="M_Formaldehyde_CH2O" compartment="Periplasm" charge="0" boundaryCondition="false"/>
	<species id="M_fc1p_c" name="M_L_Fuculose_1_phosphate_C6H11O8P" compartment="Cytosol" charge="-2" boundaryCondition="false"/>
	<species id="M_fcl_L_c" name="M_L_fuculose_C6H12O5" compartment="Cytosol" charge="0" boundaryCondition="false"/>
	<species id="M_fdp_c" name="M_D_Fructose_1_6_bisphosphate_C6H10O12P2" compartment="Cytosol" charge="-4" boundaryCondition="false"/>
	<species id="M_fe2_c" name="M_Fe2_Fe" compartment="Cytosol" charge="2" boundaryCondition="false"/>
	<species id="M_fe2_e" name="M_Fe2_Fe" compartment="Extra_organism" charge="2" boundaryCondition="false"/>
	<species id="M_fe2_p" name="M_Fe2_Fe" compartment="Periplasm" charge="2" boundaryCondition="false"/>
	<species id="M_fe3_c" name="M_Fe3_Fe" compartment="Cytosol" charge="3" boundaryCondition="false"/>
	<species id="M_fe3_e" name="M_Fe3_Fe" compartment="Extra_organism" charge="3" boundaryCondition="false"/>
	<species id="M_fe3_p" name="M_Fe3_Fe" compartment="Periplasm" charge="3" boundaryCondition="false"/>
	<species id="M_fe3dcit_e" name="M_Fe_III_dicitrate_C12H10FeO14" compartment="Extra_organism" charge="-3" boundaryCondition="false"/>
	<species id="M_fe3dcit_p" name="M_Fe_III_dicitrate_C12H10FeO14" compartment="Periplasm" charge="-3" boundaryCondition="false"/>
	<species id="M_fe3dhbzs_c" name="M_ferric_2_3_dihydroxybenzoylserine_C10H10NO6Fe" compartment="Cytosol" charge="2" boundaryCondition="false"/>
	<species id="M_fe3dhbzs_e" name="M_ferric_2_3_dihydroxybenzoylserine_C10H10NO6Fe" compartment="Extra_organism" charge="2" boundaryCondition="false"/>
	<species id="M_fe3dhbzs_p" name="M_ferric_2_3_dihydroxybenzoylserine_C10H10NO6Fe" compartment="Periplasm" charge="2" boundaryCondition="false"/>
	<species id="M_fe3hox_c" name="M_Fe_III_hydroxamate_C9H18O6N3Fe" compartment="Cytosol" charge="0" boundaryCondition="false"/>
	<species id="M_fe3hox_e" name="M_Fe_III_hydroxamate_C9H18O6N3Fe" compartment="Extra_organism" charge="0" boundaryCondition="false"/>
	<species id="M_fe3hox_p" name="M_Fe_III_hydroxamate_C9H18O6N3Fe" compartment="Periplasm" charge="0" boundaryCondition="false"/>
	<species id="M_fe3hox_un_c" name="M_Fe_III_hydoxamate__unloaded_C9H18O6N3" compartment="Cytosol" charge="-3" boundaryCondition="false"/>
	<species id="M_fe3hox_un_e" name="M_Fe_III_hydoxamate__unloaded_C9H18O6N3" compartment="Extra_organism" charge="-3" boundaryCondition="false"/>
	<species id="M_fe3hox_un_p" name="M_Fe_III_hydoxamate__unloaded_C9H18O6N3" compartment="Periplasm" charge="-3" boundaryCondition="false"/>
	<species id="M_fecrm_c" name="M_Ferrichrome_C27H42FeN9O12" compartment="Cytosol" charge="0" boundaryCondition="false"/>
	<species id="M_fecrm_e" name="M_Ferrichrome_C27H42FeN9O12" compartment="Extra_organism" charge="0" boundaryCondition="false"/>
	<species id="M_fecrm_p" name="M_Ferrichrome_C27H42FeN9O12" compartment="Periplasm" charge="0" boundaryCondition="false"/>
	<species id="M_fecrm_un_c" name="M_Ferrichrome_minus_Fe_III__C27H42N9O12" compartment="Cytosol" charge="-3" boundaryCondition="false"/>
	<species id="M_fecrm_un_e" name="M_Ferrichrome_minus_Fe_III__C27H42N9O12" compartment="Extra_organism" charge="-3" boundaryCondition="false"/>
	<species id="M_fecrm_un_p" name="M_Ferrichrome_minus_Fe_III__C27H42N9O12" compartment="Periplasm" charge="-3" boundaryCondition="false"/>
	<species id="M_feenter_c" name="M_Fe_enterobactin_C30H27FeN3O15" compartment="Cytosol" charge="3" boundaryCondition="false"/>
	<species id="M_feenter_e" name="M_Fe_enterobactin_C30H27FeN3O15" compartment="Extra_organism" charge="3" boundaryCondition="false"/>
	<species id="M_feenter_p" name="M_Fe_enterobactin_C30H27FeN3O15" compartment="Periplasm" charge="3" boundaryCondition="false"/>
	<species id="M_feoxam_c" name="M_ferroxamine_C25H46FeN6O8" compartment="Cytosol" charge="1" boundaryCondition="false"/>
	<species id="M_feoxam_e" name="M_ferroxamine_C25H46FeN6O8" compartment="Extra_organism" charge="1" boundaryCondition="false"/>
	<species id="M_feoxam_p" name="M_ferroxamine_C25H46FeN6O8" compartment="Periplasm" charge="1" boundaryCondition="false"/>
	<species id="M_feoxam_un_c" name="M_ferroxamine_minus_Fe_3__C25H46N6O8" compartment="Cytosol" charge="-2" boundaryCondition="false"/>
	<species id="M_feoxam_un_e" name="M_ferroxamine_minus_Fe_3__C25H46N6O8" compartment="Extra_organism" charge="-2" boundaryCondition="false"/>
	<species id="M_feoxam_un_p" name="M_ferroxamine_minus_Fe_3__C25H46N6O8" compartment="Periplasm" charge="-2" boundaryCondition="false"/>
	<species id="M_fgam_c" name="M_N2_Formyl_N1__5_phospho_D_ribosyl_glycinamide_C8H13N2O9P" compartment="Cytosol" charge="-2" boundaryCondition="false"/>
	<species id="M_fldox_c" name="M_flavodoxin__oxidized__X" compartment="Cytosol" charge="0" boundaryCondition="false"/>
	<species id="M_fldrd_c" name="M_flavodoxin__reduced__XH2" compartment="Cytosol" charge="0" boundaryCondition="false"/>
	<species id="M_fmettrna_c" name="M_N_Formylmethionyl_tRNA_C6H9NO2SR" compartment="Cytosol" charge="0" boundaryCondition="false"/>
	<species id="M_fmn_c" name="M_FMN_C17H19N4O9P" compartment="Cytosol" charge="-2" boundaryCondition="false"/>
	<species id="M_fmnh2_c" name="M_Reduced_FMN_C17H21N4O9P" compartment="Cytosol" charge="-2" boundaryCondition="false"/>
	<species id="M_for_c" name="M_Formate_CH1O2" compartment="Cytosol" charge="-1" boundaryCondition="false"/>
	<species id="M_for_e" name="M_Formate_CH1O2" compartment="Extra_organism" charge="-1" boundaryCondition="false"/>
	<species id="M_for_p" name="M_Formate_CH1O2" compartment="Periplasm" charge="-1" boundaryCondition="false"/>
	<species id="M_fpram_c" name="M_2__Formamido__N1__5_phospho_D_ribosyl_acetamidine_C8H15N3O8P" compartment="Cytosol" charge="-1" boundaryCondition="false"/>
	<species id="M_fprica_c" name="M_5_Formamido_1__5_phospho_D_ribosyl_imidazole_4_carboxamide_C10H13N4O9P" compartment="Cytosol" charge="-2" boundaryCondition="false"/>
	<species id="M_frdp_c" name="M_Farnesyl_diphosphate_C15H25O7P2" compartment="Cytosol" charge="-3" boundaryCondition="false"/>
	<species id="M_fru_c" name="M_D_Fructose_C6H12O6" compartment="Cytosol" charge="0" boundaryCondition="false"/>
	<species id="M_fru_e" name="M_D_Fructose_C6H12O6" compartment="Extra_organism" charge="0" boundaryCondition="false"/>
	<species id="M_fru_p" name="M_D_Fructose_C6H12O6" compartment="Periplasm" charge="0" boundaryCondition="false"/>
	<species id="M_frulys_c" name="M_fructoselysine_C12H25N2O7" compartment="Cytosol" charge="1" boundaryCondition="false"/>
	<species id="M_frulys_e" name="M_fructoselysine_C12H25N2O7" compartment="Extra_organism" charge="1" boundaryCondition="false"/>
	<species id="M_frulys_p" name="M_fructoselysine_C12H25N2O7" compartment="Periplasm" charge="1" boundaryCondition="false"/>
	<species id="M_frulysp_c" name="M_fructoselysine_Phosphate_C12H24N2O10P" compartment="Cytosol" charge="-1" boundaryCondition="false"/>
	<species id="M_fruur_c" name="M_D_Fructuronate_C6H9O7" compartment="Cytosol" charge="-1" boundaryCondition="false"/>
	<species id="M_fruur_e" name="M_D_Fructuronate_C6H9O7" compartment="Extra_organism" charge="-1" boundaryCondition="false"/>
	<species id="M_fruur_p" name="M_D_Fructuronate_C6H9O7" compartment="Periplasm" charge="-1" boundaryCondition="false"/>
	<species id="M_fuc_L_c" name="M_L_Fucose_C6H12O5" compartment="Cytosol" charge="0" boundaryCondition="false"/>
	<species id="M_fuc_L_e" name="M_L_Fucose_C6H12O5" compartment="Extra_organism" charge="0" boundaryCondition="false"/>
	<species id="M_fuc_L_p" name="M_L_Fucose_C6H12O5" compartment="Periplasm" charge="0" boundaryCondition="false"/>
	<species id="M_fum_c" name="M_Fumarate_C4H2O4" compartment="Cytosol" charge="-2" boundaryCondition="false"/>
	<species id="M_fum_e" name="M_Fumarate_C4H2O4" compartment="Extra_organism" charge="-2" boundaryCondition="false"/>
	<species id="M_fum_p" name="M_Fumarate_C4H2O4" compartment="Periplasm" charge="-2" boundaryCondition="false"/>
	<species id="M_g1p_c" name="M_D_Glucose_1_phosphate_C6H11O9P" compartment="Cytosol" charge="-2" boundaryCondition="false"/>
	<species id="M_g1p_e" name="M_D_Glucose_1_phosphate_C6H11O9P" compartment="Extra_organism" charge="-2" boundaryCondition="false"/>
	<species id="M_g1p_p" name="M_D_Glucose_1_phosphate_C6H11O9P" compartment="Periplasm" charge="-2" boundaryCondition="false"/>
	<species id="M_g3p_c" name="M_Glyceraldehyde_3_phosphate_C3H5O6P" compartment="Cytosol" charge="-2" boundaryCondition="false"/>
	<species id="M_g3pc_c" name="M_sn_Glycero_3_phosphocholine_C8H20NO6P" compartment="Cytosol" charge="0" boundaryCondition="false"/>
	<species id="M_g3pc_e" name="M_sn_Glycero_3_phosphocholine_C8H20NO6P" compartment="Extra_organism" charge="0" boundaryCondition="false"/>
	<species id="M_g3pc_p" name="M_sn_Glycero_3_phosphocholine_C8H20NO6P" compartment="Periplasm" charge="0" boundaryCondition="false"/>
	<species id="M_g3pe_c" name="M_sn_Glycero_3_phosphoethanolamine_C5H14NO6P" compartment="Cytosol" charge="0" boundaryCondition="false"/>
	<species id="M_g3pe_e" name="M_sn_Glycero_3_phosphoethanolamine_C5H14NO6P" compartment="Extra_organism" charge="0" boundaryCondition="false"/>
	<species id="M_g3pe_p" name="M_sn_Glycero_3_phosphoethanolamine_C5H14NO6P" compartment="Periplasm" charge="0" boundaryCondition="false"/>
	<species id="M_g3pg_c" name="M_Glycerophosphoglycerol_C6H14O8P" compartment="Cytosol" charge="-1" boundaryCondition="false"/>
	<species id="M_g3pg_e" name="M_Glycerophosphoglycerol_C6H14O8P" compartment="Extra_organism" charge="-1" boundaryCondition="false"/>
	<species id="M_g3pg_p" name="M_Glycerophosphoglycerol_C6H14O8P" compartment="Periplasm" charge="-1" boundaryCondition="false"/>
	<species id="M_g3pi_c" name="M_sn_Glycero_3_phospho_1_inositol_C9H18O11P" compartment="Cytosol" charge="-1" boundaryCondition="false"/>
	<species id="M_g3pi_e" name="M_sn_Glycero_3_phospho_1_inositol_C9H18O11P" compartment="Extra_organism" charge="-1" boundaryCondition="false"/>
	<species id="M_g3pi_p" name="M_sn_Glycero_3_phospho_1_inositol_C9H18O11P" compartment="Periplasm" charge="-1" boundaryCondition="false"/>
	<species id="M_g3ps_c" name="M_Glycerophosphoserine_C6H13NO8P" compartment="Cytosol" charge="-1" boundaryCondition="false"/>
	<species id="M_g3ps_e" name="M_Glycerophosphoserine_C6H13NO8P" compartment="Extra_organism" charge="-1" boundaryCondition="false"/>
	<species id="M_g3ps_p" name="M_Glycerophosphoserine_C6H13NO8P" compartment="Periplasm" charge="-1" boundaryCondition="false"/>
	<species id="M_g6p_c" name="M_D_Glucose_6_phosphate_C6H11O9P" compartment="Cytosol" charge="-2" boundaryCondition="false"/>
	<species id="M_g6p_e" name="M_D_Glucose_6_phosphate_C6H11O9P" compartment="Extra_organism" charge="-2" boundaryCondition="false"/>
	<species id="M_g6p_p" name="M_D_Glucose_6_phosphate_C6H11O9P" compartment="Periplasm" charge="-2" boundaryCondition="false"/>
	<species id="M_gagicolipa_c" name="M_galactosyl_glucosyl_inner_core_oligosaccharide_lipid_A_C157H271N2O84P4" compartment="Cytosol" charge="-11" boundaryCondition="false"/>
	<species id="M_gal1p_c" name="M_alpha_D_Galactose_1_phosphate_C6H11O9P" compartment="Cytosol" charge="-2" boundaryCondition="false"/>
	<species id="M_gal1p_e" name="M_alpha_D_Galactose_1_phosphate_C6H11O9P" compartment="Extra_organism" charge="-2" boundaryCondition="false"/>
	<species id="M_gal1p_p" name="M_alpha_D_Galactose_1_phosphate_C6H11O9P" compartment="Periplasm" charge="-2" boundaryCondition="false"/>
	<species id="M_gal_bD_e" name="M_beta_D_Galactose_C6H12O6" compartment="Extra_organism" charge="0" boundaryCondition="false"/>
	<species id="M_gal_bD_p" name="M_beta_D_Galactose_C6H12O6" compartment="Periplasm" charge="0" boundaryCondition="false"/>
	<species id="M_gal_c" name="M_D_Galactose_C6H12O6" compartment="Cytosol" charge="0" boundaryCondition="false"/>
	<species id="M_gal_e" name="M_D_Galactose_C6H12O6" compartment="Extra_organism" charge="0" boundaryCondition="false"/>
	<species id="M_gal_p" name="M_D_Galactose_C6H12O6" compartment="Periplasm" charge="0" boundaryCondition="false"/>
	<species id="M_galct_D_c" name="M_D_Galactarate_C6H8O8" compartment="Cytosol" charge="-2" boundaryCondition="false"/>
	<species id="M_galct_D_e" name="M_D_Galactarate_C6H8O8" compartment="Extra_organism" charge="-2" boundaryCondition="false"/>
	<species id="M_galct_D_p" name="M_D_Galactarate_C6H8O8" compartment="Periplasm" charge="-2" boundaryCondition="false"/>
	<species id="M_galctn_D_c" name="M_D_Galactonate_C6H11O7" compartment="Cytosol" charge="-1" boundaryCondition="false"/>
	<species id="M_galctn_D_e" name="M_D_Galactonate_C6H11O7" compartment="Extra_organism" charge="-1" boundaryCondition="false"/>
	<species id="M_galctn_D_p" name="M_D_Galactonate_C6H11O7" compartment="Periplasm" charge="-1" boundaryCondition="false"/>
	<species id="M_galctn_L_c" name="M_L_Galactonate_C6H11O7" compartment="Cytosol" charge="-1" boundaryCondition="false"/>
	<species id="M_galctn_L_e" name="M_L_Galactonate_C6H11O7" compartment="Extra_organism" charge="-1" boundaryCondition="false"/>
	<species id="M_galctn_L_p" name="M_L_Galactonate_C6H11O7" compartment="Periplasm" charge="-1" boundaryCondition="false"/>
	<species id="M_galt1p_c" name="M_Galactitol_1_phosphate_C6H13O9P" compartment="Cytosol" charge="-2" boundaryCondition="false"/>
	<species id="M_galt_e" name="M_Galactitol_C6H14O6" compartment="Extra_organism" charge="0" boundaryCondition="false"/>
	<species id="M_galt_p" name="M_Galactitol_C6H14O6" compartment="Periplasm" charge="0" boundaryCondition="false"/>
	<species id="M_galur_c" name="M_D_Galacturonate_C6H9O7" compartment="Cytosol" charge="-1" boundaryCondition="false"/>
	<species id="M_galur_e" name="M_D_Galacturonate_C6H9O7" compartment="Extra_organism" charge="-1" boundaryCondition="false"/>
	<species id="M_galur_p" name="M_D_Galacturonate_C6H9O7" compartment="Periplasm" charge="-1" boundaryCondition="false"/>
	<species id="M_gam1p_c" name="M_D_Glucosamine_1_phosphate_C6H13NO8P" compartment="Cytosol" charge="-1" boundaryCondition="false"/>
	<species id="M_gam6p_c" name="M_D_Glucosamine_6_phosphate_C6H13NO8P" compartment="Cytosol" charge="-1" boundaryCondition="false"/>
	<species id="M_gam6p_e" name="M_D_Glucosamine_6_phosphate_C6H13NO8P" compartment="Extra_organism" charge="-1" boundaryCondition="false"/>
	<species id="M_gam6p_p" name="M_D_Glucosamine_6_phosphate_C6H13NO8P" compartment="Periplasm" charge="-1" boundaryCondition="false"/>
	<species id="M_gam_e" name="M_D_Glucosamine_C6H14NO5" compartment="Extra_organism" charge="1" boundaryCondition="false"/>
	<species id="M_gam_p" name="M_D_Glucosamine_C6H14NO5" compartment="Periplasm" charge="1" boundaryCondition="false"/>
	<species id="M_gar_c" name="M_N1__5_Phospho_D_ribosyl_glycinamide_C7H14N2O8P" compartment="Cytosol" charge="-1" boundaryCondition="false"/>
	<species id="M_garagund_c" name="M_glucosyl_O_acetyl_rhamanosyl_N_acetylglucosamyl_undecaprenyl_diphosphate_C77H125N1O22P2" compartment="Cytosol" charge="-2" boundaryCondition="false"/>
	<species id="M_gbbtn_c" name="M_gamma_butyrobetaine_C7H15NO2" compartment="Cytosol" charge="0" boundaryCondition="false"/>
	<species id="M_gbbtn_e" name="M_gamma_butyrobetaine_C7H15NO2" compartment="Extra_organism" charge="0" boundaryCondition="false"/>
	<species id="M_gbbtn_p" name="M_gamma_butyrobetaine_C7H15NO2" compartment="Periplasm" charge="0" boundaryCondition="false"/>
	<species id="M_gcald_c" name="M_Glycolaldehyde_C2H4O2" compartment="Cytosol" charge="0" boundaryCondition="false"/>
	<species id="M_gdp_c" name="M_GDP_C10H12N5O11P2" compartment="Cytosol" charge="-3" boundaryCondition="false"/>
	<species id="M_gdp_e" name="M_GDP_C10H12N5O11P2" compartment="Extra_organism" charge="-3" boundaryCondition="false"/>
	<species id="M_gdp_p" name="M_GDP_C10H12N5O11P2" compartment="Periplasm" charge="-3" boundaryCondition="false"/>
	<species id="M_gdpddman_c" name="M_GDP_4_dehydro_6_deoxy_D_mannose_C16H21N5O15P2" compartment="Cytosol" charge="-2" boundaryCondition="false"/>
	<species id="M_gdpfuc_c" name="M_GDP_L_fucose_C16H23N5O15P2" compartment="Cytosol" charge="-2" boundaryCondition="false"/>
	<species id="M_gdpmann_c" name="M_GDP_D_mannose_C16H23N5O16P2" compartment="Cytosol" charge="-2" boundaryCondition="false"/>
	<species id="M_gdpofuc_c" name="M_GDP_4_oxo_L_fucose_C16H21N5O15P2" compartment="Cytosol" charge="-2" boundaryCondition="false"/>
	<species id="M_gdptp_c" name="M_Guanosine_3__diphosphate_5__triphosphate_C10H11N5O20P5" compartment="Cytosol" charge="-7" boundaryCondition="false"/>
	<species id="M_gfgaragund_c" name="M_galactofuranosyl_glucosyl_O_acetyl_rhamanosyl_N_acetylglucosamyl_undecaprenyl_diphosphate_C83H135N1O27P2" compartment="Cytosol" charge="-2" boundaryCondition="false"/>
	<species id="M_gg4abut_c" name="M_gamma_glutamyl_gamma_aminobutyric_acid_C9H15O5N2" compartment="Cytosol" charge="-1" boundaryCondition="false"/>
	<species id="M_ggagicolipa_c" name="M_glucosyl_galactosyl_glucosyl_inner_core_oligosaccharide_lipid_A_C163H281N2O89P4" compartment="Cytosol" charge="-11" boundaryCondition="false"/>
	<species id="M_ggbutal_c" name="M_gamma_glutamyl_gamma_butyraldehyde_C9H16O4N2" compartment="Cytosol" charge="0" boundaryCondition="false"/>
	<species id="M_gggagicolipa_c" name="M_glucosyl_glucosyl_galactosyl_glucosyl_inner_core_oligosaccharide_lipid_A_C169H291N2O94P4" compartment="Cytosol" charge="-11" boundaryCondition="false"/>
	<species id="M_ggptrc_c" name="M_gamma_glutamyl_putrescine_C9H20O3N3" compartment="Cytosol" charge="1" boundaryCondition="false"/>
	<species id="M_gicolipa_c" name="M_glucosyl_inner_core_oligosaccharide_lipid_A_C151H261N2O79P4" compartment="Cytosol" charge="-11" boundaryCondition="false"/>
	<species id="M_glc_D_c" name="M_D_Glucose_C6H12O6" compartment="Cytosol" charge="0" boundaryCondition="false"/>
	<species id="M_glc_D_e" name="M_D_Glucose_C6H12O6" compartment="Extra_organism" charge="0" boundaryCondition="false"/>
	<species id="M_glc_D_p" name="M_D_Glucose_C6H12O6" compartment="Periplasm" charge="0" boundaryCondition="false"/>
	<species id="M_glcn_c" name="M_D_Gluconate_C6H11O7" compartment="Cytosol" charge="-1" boundaryCondition="false"/>
	<species id="M_glcn_e" name="M_D_Gluconate_C6H11O7" compartment="Extra_organism" charge="-1" boundaryCondition="false"/>
	<species id="M_glcn_p" name="M_D_Gluconate_C6H11O7" compartment="Periplasm" charge="-1" boundaryCondition="false"/>
	<species id="M_glcr_c" name="M_D_Glucarate_C6H8O8" compartment="Cytosol" charge="-2" boundaryCondition="false"/>
	<species id="M_glcr_e" name="M_D_Glucarate_C6H8O8" compartment="Extra_organism" charge="-2" boundaryCondition="false"/>
	<species id="M_glcr_p" name="M_D_Glucarate_C6H8O8" compartment="Periplasm" charge="-2" boundaryCondition="false"/>
	<species id="M_glcur1p_e" name="M_D_Glucuronate_1_phosphate_C6H8O10P" compartment="Extra_organism" charge="-3" boundaryCondition="false"/>
	<species id="M_glcur1p_p" name="M_D_Glucuronate_1_phosphate_C6H8O10P" compartment="Periplasm" charge="-3" boundaryCondition="false"/>
	<species id="M_glcur_c" name="M_D_Glucuronate_C6H9O7" compartment="Cytosol" charge="-1" boundaryCondition="false"/>
	<species id="M_glcur_e" name="M_D_Glucuronate_C6H9O7" compartment="Extra_organism" charge="-1" boundaryCondition="false"/>
	<species id="M_glcur_p" name="M_D_Glucuronate_C6H9O7" compartment="Periplasm" charge="-1" boundaryCondition="false"/>
	<species id="M_gln_L_c" name="M_L_Glutamine_C5H10N2O3" compartment="Cytosol" charge="0" boundaryCondition="false"/>
	<species id="M_gln_L_e" name="M_L_Glutamine_C5H10N2O3" compartment="Extra_organism" charge="0" boundaryCondition="false"/>
	<species id="M_gln_L_p" name="M_L_Glutamine_C5H10N2O3" compartment="Periplasm" charge="0" boundaryCondition="false"/>
	<species id="M_glntrna_c" name="M_L_Glutaminyl_tRNA_Gln__C5H9N2O2R" compartment="Cytosol" charge="1" boundaryCondition="false"/>
	<species id="M_glu1sa_c" name="M_L_Glutamate_1_semialdehyde_C5H9NO3" compartment="Cytosol" charge="0" boundaryCondition="false"/>
	<species id="M_glu5p_c" name="M_L_Glutamate_5_phosphate_C5H8NO7P" compartment="Cytosol" charge="-2" boundaryCondition="false"/>
	<species id="M_glu5sa_c" name="M_L_Glutamate_5_semialdehyde_C5H9NO3" compartment="Cytosol" charge="0" boundaryCondition="false"/>
	<species id="M_glu_D_c" name="M_D_Glutamate_C5H8NO4" compartment="Cytosol" charge="-1" boundaryCondition="false"/>
	<species id="M_glu_L_c" name="M_L_Glutamate_C5H8NO4" compartment="Cytosol" charge="-1" boundaryCondition="false"/>
	<species id="M_glu_L_e" name="M_L_Glutamate_C5H8NO4" compartment="Extra_organism" charge="-1" boundaryCondition="false"/>
	<species id="M_glu_L_p" name="M_L_Glutamate_C5H8NO4" compartment="Periplasm" charge="-1" boundaryCondition="false"/>
	<species id="M_glucys_c" name="M_gamma_L_Glutamyl_L_cysteine_C8H13N2O5S" compartment="Cytosol" charge="-1" boundaryCondition="false"/>
	<species id="M_glutrna_c" name="M_L_Glutamyl_tRNA_Glu__C5H7NO3R" compartment="Cytosol" charge="0" boundaryCondition="false"/>
	<species id="M_glx_c" name="M_Glyoxylate_C2H1O3" compartment="Cytosol" charge="-1" boundaryCondition="false"/>
	<species id="M_gly_c" name="M_Glycine_C2H5NO2" compartment="Cytosol" charge="0" boundaryCondition="false"/>
	<species id="M_gly_e" name="M_Glycine_C2H5NO2" compartment="Extra_organism" charge="0" boundaryCondition="false"/>
	<species id="M_gly_p" name="M_Glycine_C2H5NO2" compartment="Periplasm" charge="0" boundaryCondition="false"/>
	<species id="M_glyald_c" name="M_D_Glyceraldehyde_C3H6O3" compartment="Cytosol" charge="0" boundaryCondition="false"/>
	<species id="M_glyald_e" name="M_D_Glyceraldehyde_C3H6O3" compartment="Extra_organism" charge="0" boundaryCondition="false"/>
	<species id="M_glyald_p" name="M_D_Glyceraldehyde_C3H6O3" compartment="Periplasm" charge="0" boundaryCondition="false"/>
	<species id="M_glyb_c" name="M_Glycine_betaine_C5H11NO2" compartment="Cytosol" charge="0" boundaryCondition="false"/>
	<species id="M_glyb_e" name="M_Glycine_betaine_C5H11NO2" compartment="Extra_organism" charge="0" boundaryCondition="false"/>
	<species id="M_glyb_p" name="M_Glycine_betaine_C5H11NO2" compartment="Periplasm" charge="0" boundaryCondition="false"/>
	<species id="M_glyc2p_e" name="M_Glycerol_2_phosphate_C3H7O6P" compartment="Extra_organism" charge="-2" boundaryCondition="false"/>
	<species id="M_glyc2p_p" name="M_Glycerol_2_phosphate_C3H7O6P" compartment="Periplasm" charge="-2" boundaryCondition="false"/>
	<species id="M_glyc3p_c" name="M_Glycerol_3_phosphate_C3H7O6P" compartment="Cytosol" charge="-2" boundaryCondition="false"/>
	<species id="M_glyc3p_e" name="M_Glycerol_3_phosphate_C3H7O6P" compartment="Extra_organism" charge="-2" boundaryCondition="false"/>
	<species id="M_glyc3p_p" name="M_Glycerol_3_phosphate_C3H7O6P" compartment="Periplasm" charge="-2" boundaryCondition="false"/>
	<species id="M_glyc_R_c" name="M__R__Glycerate_C3H5O4" compartment="Cytosol" charge="-1" boundaryCondition="false"/>
	<species id="M_glyc_R_e" name="M__R__Glycerate_C3H5O4" compartment="Extra_organism" charge="-1" boundaryCondition="false"/>
	<species id="M_glyc_R_p" name="M__R__Glycerate_C3H5O4" compartment="Periplasm" charge="-1" boundaryCondition="false"/>
	<species id="M_glyc_c" name="M_Glycerol_C3H8O3" compartment="Cytosol" charge="0" boundaryCondition="false"/>
	<species id="M_glyc_e" name="M_Glycerol_C3H8O3" compartment="Extra_organism" charge="0" boundaryCondition="false"/>
	<species id="M_glyc_p" name="M_Glycerol_C3H8O3" compartment="Periplasm" charge="0" boundaryCondition="false"/>
	<species id="M_glyclt_c" name="M_Glycolate_C2H3O3" compartment="Cytosol" charge="-1" boundaryCondition="false"/>
	<species id="M_glyclt_e" name="M_Glycolate_C2H3O3" compartment="Extra_organism" charge="-1" boundaryCondition="false"/>
	<species id="M_glyclt_p" name="M_Glycolate_C2H3O3" compartment="Periplasm" charge="-1" boundaryCondition="false"/>
	<species id="M_glycogen_c" name="M_glycogen_C6H10O5" compartment="Cytosol" charge="0" boundaryCondition="false"/>
	<species id="M_glytrna_c" name="M_Glycyl_tRNA_Gly__C2H4NOR" compartment="Cytosol" charge="1" boundaryCondition="false"/>
	<species id="M_gmhep17bp_c" name="M_D_Glycero_D_manno_heptose_1_7_bisphosphate_C7H12O13P2" compartment="Cytosol" charge="-4" boundaryCondition="false"/>
	<species id="M_gmhep1p_c" name="M_D_Glycero_D_manno_heptose_1_phosphate_C7H13O10P" compartment="Cytosol" charge="-2" boundaryCondition="false"/>
	<species id="M_gmhep7p_c" name="M_D_Glycero_D_manno_heptose_7_phosphate_C7H13O10P" compartment="Cytosol" charge="-2" boundaryCondition="false"/>
	<species id="M_gmp_c" name="M_GMP_C10H12N5O8P" compartment="Cytosol" charge="-2" boundaryCondition="false"/>
	<species id="M_gmp_e" name="M_GMP_C10H12N5O8P" compartment="Extra_organism" charge="-2" boundaryCondition="false"/>
	<species id="M_gmp_p" name="M_GMP_C10H12N5O8P" compartment="Periplasm" charge="-2" boundaryCondition="false"/>
	<species id="M_gp4g_c" name="M_P1_P4_Bis_5__guanosyl__tetraphosphate_C20H24N10O21P4" compartment="Cytosol" charge="-4" boundaryCondition="false"/>
	<species id="M_grdp_c" name="M_Geranyl_diphosphate_C10H17O7P2" compartment="Cytosol" charge="-3" boundaryCondition="false"/>
	<species id="M_grxox_c" name="M_glutaredoxin__oxidized__X" compartment="Cytosol" charge="0" boundaryCondition="false"/>
	<species id="M_grxrd_c" name="M_glutaredoxin__reduced__XH2" compartment="Cytosol" charge="0" boundaryCondition="false"/>
	<species id="M_gsn_c" name="M_Guanosine_C10H13N5O5" compartment="Cytosol" charge="0" boundaryCondition="false"/>
	<species id="M_gsn_e" name="M_Guanosine_C10H13N5O5" compartment="Extra_organism" charge="0" boundaryCondition="false"/>
	<species id="M_gsn_p" name="M_Guanosine_C10H13N5O5" compartment="Periplasm" charge="0" boundaryCondition="false"/>
	<species id="M_gthox_c" name="M_Oxidized_glutathione_C20H30N6O12S2" compartment="Cytosol" charge="-2" boundaryCondition="false"/>
	<species id="M_gthox_e" name="M_Oxidized_glutathione_C20H30N6O12S2" compartment="Extra_organism" charge="-2" boundaryCondition="false"/>
	<species id="M_gthox_p" name="M_Oxidized_glutathione_C20H30N6O12S2" compartment="Periplasm" charge="-2" boundaryCondition="false"/>
	<species id="M_gthrd_c" name="M_Reduced_glutathione_C10H16N3O6S" compartment="Cytosol" charge="-1" boundaryCondition="false"/>
	<species id="M_gthrd_e" name="M_Reduced_glutathione_C10H16N3O6S" compartment="Extra_organism" charge="-1" boundaryCondition="false"/>
	<species id="M_gthrd_p" name="M_Reduced_glutathione_C10H16N3O6S" compartment="Periplasm" charge="-1" boundaryCondition="false"/>
	<species id="M_gtp_c" name="M_GTP_C10H12N5O14P3" compartment="Cytosol" charge="-4" boundaryCondition="false"/>
	<species id="M_gtp_e" name="M_GTP_C10H12N5O14P3" compartment="Extra_organism" charge="-4" boundaryCondition="false"/>
	<species id="M_gtp_p" name="M_GTP_C10H12N5O14P3" compartment="Periplasm" charge="-4" boundaryCondition="false"/>
	<species id="M_gtspmd_c" name="M_Glutathionylspermidine_C17H36N6O5S" compartment="Cytosol" charge="2" boundaryCondition="false"/>
	<species id="M_gua_c" name="M_Guanine_C5H5N5O" compartment="Cytosol" charge="0" boundaryCondition="false"/>
	<species id="M_gua_e" name="M_Guanine_C5H5N5O" compartment="Extra_organism" charge="0" boundaryCondition="false"/>
	<species id="M_gua_p" name="M_Guanine_C5H5N5O" compartment="Periplasm" charge="0" boundaryCondition="false"/>
	<species id="M_h2_c" name="M_H2_H2" compartment="Cytosol" charge="0" boundaryCondition="false"/>
	<species id="M_h2_e" name="M_H2_H2" compartment="Extra_organism" charge="0" boundaryCondition="false"/>
	<species id="M_h2_p" name="M_H2_H2" compartment="Periplasm" charge="0" boundaryCondition="false"/>
	<species id="M_h2mb4p_c" name="M_1_hydroxy_2_methyl_2__E__butenyl_4_diphosphate_C5H9O8P2" compartment="Cytosol" charge="-3" boundaryCondition="false"/>
	<species id="M_h2o2_c" name="M_Hydrogen_peroxide_H2O2" compartment="Cytosol" charge="0" boundaryCondition="false"/>
	<species id="M_h2o2_e" name="M_Hydrogen_peroxide_H2O2" compartment="Extra_organism" charge="0" boundaryCondition="false"/>
	<species id="M_h2o2_p" name="M_Hydrogen_peroxide_H2O2" compartment="Periplasm" charge="0" boundaryCondition="false"/>
	<species id="M_h2o_c" name="M_H2O_H2O" compartment="Cytosol" charge="0" boundaryCondition="false"/>
	<species id="M_h2o_e" name="M_H2O_H2O" compartment="Extra_organism" charge="0" boundaryCondition="false"/>
	<species id="M_h2o_p" name="M_H2O_H2O" compartment="Periplasm" charge="0" boundaryCondition="false"/>
	<species id="M_h2s_c" name="M_Hydrogen_sulfide_H2S" compartment="Cytosol" charge="0" boundaryCondition="false"/>
	<species id="M_h2s_e" name="M_Hydrogen_sulfide_H2S" compartment="Extra_organism" charge="0" boundaryCondition="false"/>
	<species id="M_h2s_p" name="M_Hydrogen_sulfide_H2S" compartment="Periplasm" charge="0" boundaryCondition="false"/>
	<species id="M_h_c" name="M_H_H" compartment="Cytosol" charge="1" boundaryCondition="false"/>
	<species id="M_h_e" name="M_H_H" compartment="Extra_organism" charge="1" boundaryCondition="false"/>
	<species id="M_h_p" name="M_H_H" compartment="Periplasm" charge="1" boundaryCondition="false"/>
	<species id="M_hacolipa_e" name="M_hepta_acylated_core_oligosaccharide_lipid_A__E_coli__C192H333N2O101P4" compartment="Extra_organism" charge="-11" boundaryCondition="false"/>
	<species id="M_halipa_e" name="M_hepta_acylated_KDO_2__lipid__A__C126H226N2O40P2" compartment="Extra_organism" charge="-6" boundaryCondition="false"/>
	<species id="M_hco3_c" name="M_Bicarbonate_CHO3" compartment="Cytosol" charge="-1" boundaryCondition="false"/>
	<species id="M_hcys_L_c" name="M_L_Homocysteine_C4H9NO2S" compartment="Cytosol" charge="0" boundaryCondition="false"/>
	<species id="M_hdca_c" name="M_Hexadecanoate__n_C160__C16H31O2" compartment="Cytosol" charge="-1" boundaryCondition="false"/>
	<species id="M_hdca_e" name="M_Hexadecanoate__n_C160__C16H31O2" compartment="Extra_organism" charge="-1" boundaryCondition="false"/>
	<species id="M_hdca_p" name="M_Hexadecanoate__n_C160__C16H31O2" compartment="Periplasm" charge="-1" boundaryCondition="false"/>
	<species id="M_hdcea_c" name="M_Hexadecenoate__n_C161__C16H29O2" compartment="Cytosol" charge="-1" boundaryCondition="false"/>
	<species id="M_hdcea_e" name="M_Hexadecenoate__n_C161__C16H29O2" compartment="Extra_organism" charge="-1" boundaryCondition="false"/>
	<species id="M_hdcea_p" name="M_Hexadecenoate__n_C161__C16H29O2" compartment="Periplasm" charge="-1" boundaryCondition="false"/>
	<species id="M_hdcoa_c" name="M_Hexadecenoyl_CoA__n_C161CoA__C37H60N7O17P3S" compartment="Cytosol" charge="-4" boundaryCondition="false"/>
	<species id="M_hdd2coa_c" name="M_trans_Hexadec_2_enoyl_CoA_C37H60N7O17P3S" compartment="Cytosol" charge="-4" boundaryCondition="false"/>
	<species id="M_hdeACP_c" name="M_cis_hexadec_9_enoyl_acyl_carrier_protein__n_C161__C27H49N2O8PRS" compartment="Cytosol" charge="-1" boundaryCondition="false"/>
	<species id="M_hemeO_c" name="M_Heme_O_C49H56FeN4O5" compartment="Cytosol" charge="-2" boundaryCondition="false"/>
	<species id="M_hexACP_c" name="M_Hexanoyl_ACP__n_C60ACP__C17H31N2O8PRS" compartment="Cytosol" charge="-1" boundaryCondition="false"/>
	<species id="M_hg2_c" name="M_Hg2_Hg" compartment="Cytosol" charge="2" boundaryCondition="false"/>
	<species id="M_hg2_e" name="M_Hg2_Hg" compartment="Extra_organism" charge="2" boundaryCondition="false"/>
	<species id="M_hg2_p" name="M_Hg2_Hg" compartment="Periplasm" charge="2" boundaryCondition="false"/>
	<species id="M_hhlipa_c" name="M_heptosyl_heptosyl_kdo2_lipidA_C124H220N2O51P2" compartment="Cytosol" charge="-6" boundaryCondition="false"/>
	<species id="M_his_L_c" name="M_L_Histidine_C6H9N3O2" compartment="Cytosol" charge="0" boundaryCondition="false"/>
	<species id="M_his_L_e" name="M_L_Histidine_C6H9N3O2" compartment="Extra_organism" charge="0" boundaryCondition="false"/>
	<species id="M_his_L_p" name="M_L_Histidine_C6H9N3O2" compartment="Periplasm" charge="0" boundaryCondition="false"/>
	<species id="M_hisp_c" name="M_L_Histidinol_phosphate_C6H11N3O4P" compartment="Cytosol" charge="-1" boundaryCondition="false"/>
	<species id="M_histd_c" name="M_L_Histidinol_C6H12N3O" compartment="Cytosol" charge="1" boundaryCondition="false"/>
	<species id="M_histrna_c" name="M_L_Histidyl_tRNA_His__C6H8N3OR" compartment="Cytosol" charge="1" boundaryCondition="false"/>
	<species id="M_hkndd_c" name="M_2_Hydroxy_6_oxonona_2_4_diene_1_9_dioate_C9H8O6" compartment="Cytosol" charge="-2" boundaryCondition="false"/>
	<species id="M_hkntd_c" name="M_2_hydroxy_6_ketononatrienedioate_C9H6O6" compartment="Cytosol" charge="-2" boundaryCondition="false"/>
	<species id="M_hlipa_c" name="M_heptosyl_kdo2_lipidA_C117H208N2O45P2" compartment="Cytosol" charge="-6" boundaryCondition="false"/>
	<species id="M_hmbil_c" name="M_Hydroxymethylbilane_C40H38N4O17" compartment="Cytosol" charge="-8" boundaryCondition="false"/>
	<species id="M_hmfurn_c" name="M_4_hydroxy_5_methyl_3_2H__furanone_C5H6O3" compartment="Cytosol" charge="0" boundaryCondition="false"/>
	<species id="M_hmgth_c" name="M_hydroxymethylglutathione_C11H18N3O7S" compartment="Cytosol" charge="-1" boundaryCondition="false"/>
	<species id="M_hom_L_c" name="M_L_Homoserine_C4H9NO3" compartment="Cytosol" charge="0" boundaryCondition="false"/>
	<species id="M_hom_L_e" name="M_L_Homoserine_C4H9NO3" compartment="Extra_organism" charge="0" boundaryCondition="false"/>
	<species id="M_hom_L_p" name="M_L_Homoserine_C4H9NO3" compartment="Periplasm" charge="0" boundaryCondition="false"/>
	<species id="M_hphhlipa_c" name="M_heptosyl_phospho_heptosyl_heptosyl_kdo2_lipidA_C131H231N2O60P3" compartment="Cytosol" charge="-8" boundaryCondition="false"/>
	<species id="M_hpyr_c" name="M_Hydroxypyruvate_C3H3O4" compartment="Cytosol" charge="-1" boundaryCondition="false"/>
	<species id="M_hqn_c" name="M_Hydroquinone_C6H6O2" compartment="Cytosol" charge="0" boundaryCondition="false"/>
	<species id="M_hx2coa_c" name="M_trans_Hex_2_enoyl_CoA_C27H40N7O17P3S" compartment="Cytosol" charge="-4" boundaryCondition="false"/>
	<species id="M_hxa_c" name="M_Hexanoate__n_C60__C6H11O2" compartment="Cytosol" charge="-1" boundaryCondition="false"/>
	<species id="M_hxa_e" name="M_Hexanoate__n_C60__C6H11O2" compartment="Extra_organism" charge="-1" boundaryCondition="false"/>
	<species id="M_hxa_p" name="M_Hexanoate__n_C60__C6H11O2" compartment="Periplasm" charge="-1" boundaryCondition="false"/>
	<species id="M_hxan_c" name="M_Hypoxanthine_C5H4N4O" compartment="Cytosol" charge="0" boundaryCondition="false"/>
	<species id="M_hxan_e" name="M_Hypoxanthine_C5H4N4O" compartment="Extra_organism" charge="0" boundaryCondition="false"/>
	<species id="M_hxan_p" name="M_Hypoxanthine_C5H4N4O" compartment="Periplasm" charge="0" boundaryCondition="false"/>
	<species id="M_hxcoa_c" name="M_Hexanoyl_CoA__n_C60CoA__C27H42N7O17P3S" compartment="Cytosol" charge="-4" boundaryCondition="false"/>
	<species id="M_iasp_c" name="M_Iminoaspartate_C4H3NO4" compartment="Cytosol" charge="-2" boundaryCondition="false"/>
	<species id="M_ichor_c" name="M_Isochorismate_C10H8O6" compartment="Cytosol" charge="-2" boundaryCondition="false"/>
	<species id="M_icit_c" name="M_Isocitrate_C6H5O7" compartment="Cytosol" charge="-3" boundaryCondition="false"/>
	<species id="M_icolipa_c" name="M_inner_core_oligosaccharide_lipid_A__E_coli__C145H251N2O74P4" compartment="Cytosol" charge="-11" boundaryCondition="false"/>
	<species id="M_idon_L_c" name="M_L_Idonate_C6H11O7" compartment="Cytosol" charge="-1" boundaryCondition="false"/>
	<species id="M_idon_L_e" name="M_L_Idonate_C6H11O7" compartment="Extra_organism" charge="-1" boundaryCondition="false"/>
	<species id="M_idon_L_p" name="M_L_Idonate_C6H11O7" compartment="Periplasm" charge="-1" boundaryCondition="false"/>
	<species id="M_idp_c" name="M_IDP_C10H11N4O11P2" compartment="Cytosol" charge="-3" boundaryCondition="false"/>
	<species id="M_ile_L_c" name="M_L_Isoleucine_C6H13NO2" compartment="Cytosol" charge="0" boundaryCondition="false"/>
	<species id="M_ile_L_e" name="M_L_Isoleucine_C6H13NO2" compartment="Extra_organism" charge="0" boundaryCondition="false"/>
	<species id="M_ile_L_p" name="M_L_Isoleucine_C6H13NO2" compartment="Periplasm" charge="0" boundaryCondition="false"/>
	<species id="M_iletrna_c" name="M_L_Isoleucyl_tRNA_Ile__C6H12NOR" compartment="Cytosol" charge="1" boundaryCondition="false"/>
	<species id="M_imacp_c" name="M_3__Imidazol_4_yl__2_oxopropyl_phosphate_C6H7N2O5P" compartment="Cytosol" charge="-2" boundaryCondition="false"/>
	<species id="M_imp_c" name="M_IMP_C10H11N4O8P" compartment="Cytosol" charge="-2" boundaryCondition="false"/>
	<species id="M_imp_e" name="M_IMP_C10H11N4O8P" compartment="Extra_organism" charge="-2" boundaryCondition="false"/>
	<species id="M_imp_p" name="M_IMP_C10H11N4O8P" compartment="Periplasm" charge="-2" boundaryCondition="false"/>
	<species id="M_indole_c" name="M_Indole_C8H7N" compartment="Cytosol" charge="0" boundaryCondition="false"/>
	<species id="M_indole_e" name="M_Indole_C8H7N" compartment="Extra_organism" charge="0" boundaryCondition="false"/>
	<species id="M_indole_p" name="M_Indole_C8H7N" compartment="Periplasm" charge="0" boundaryCondition="false"/>
	<species id="M_inost_c" name="M_myo_Inositol_C6H12O6" compartment="Cytosol" charge="0" boundaryCondition="false"/>
	<species id="M_inost_e" name="M_myo_Inositol_C6H12O6" compartment="Extra_organism" charge="0" boundaryCondition="false"/>
	<species id="M_inost_p" name="M_myo_Inositol_C6H12O6" compartment="Periplasm" charge="0" boundaryCondition="false"/>
	<species id="M_ins_c" name="M_Inosine_C10H12N4O5" compartment="Cytosol" charge="0" boundaryCondition="false"/>
	<species id="M_ins_e" name="M_Inosine_C10H12N4O5" compartment="Extra_organism" charge="0" boundaryCondition="false"/>
	<species id="M_ins_p" name="M_Inosine_C10H12N4O5" compartment="Periplasm" charge="0" boundaryCondition="false"/>
	<species id="M_ipdp_c" name="M_Isopentenyl_diphosphate_C5H9O7P2" compartment="Cytosol" charge="-3" boundaryCondition="false"/>
	<species id="M_isetac_c" name="M_Isethionic_acid_C2H5O4S" compartment="Cytosol" charge="-1" boundaryCondition="false"/>
	<species id="M_isetac_e" name="M_Isethionic_acid_C2H5O4S" compartment="Extra_organism" charge="-1" boundaryCondition="false"/>
	<species id="M_isetac_p" name="M_Isethionic_acid_C2H5O4S" compartment="Periplasm" charge="-1" boundaryCondition="false"/>
	<species id="M_itp_c" name="M_ITP_C10H11N4O14P3" compartment="Cytosol" charge="-4" boundaryCondition="false"/>
	<species id="M_k_c" name="M_potassium_K" compartment="Cytosol" charge="1" boundaryCondition="false"/>
	<species id="M_k_e" name="M_potassium_K" compartment="Extra_organism" charge="1" boundaryCondition="false"/>
	<species id="M_k_p" name="M_potassium_K" compartment="Periplasm" charge="1" boundaryCondition="false"/>
	<species id="M_kdo2lipid4L_c" name="M_KDO_2__lipid_IV_A__with_laurate_C96H170N2O38P2" compartment="Cytosol" charge="-6" boundaryCondition="false"/>
	<species id="M_kdo2lipid4_c" name="M_KDO_2__lipid_IV_A__C84H148N2O37P2" compartment="Cytosol" charge="-6" boundaryCondition="false"/>
	<species id="M_kdo2lipid4_e" name="M_KDO_2__lipid_IV_A__C84H148N2O37P2" compartment="Extra_organism" charge="-6" boundaryCondition="false"/>
	<species id="M_kdo2lipid4_p" name="M_KDO_2__lipid_IV_A__C84H148N2O37P2" compartment="Periplasm" charge="-6" boundaryCondition="false"/>
	<species id="M_kdo2lipid4p_c" name="M_KDO_2__lipid_IV_A__with_palmitoleoyl_C100H176N2O38P2" compartment="Cytosol" charge="-6" boundaryCondition="false"/>
	<species id="M_kdo8p_c" name="M_3_Deoxy_D_manno_octulosonate_8_phosphate_C8H12O11P" compartment="Cytosol" charge="-3" boundaryCondition="false"/>
	<species id="M_kdo_c" name="M_3_Deoxy_D_manno_2_octulosonate_C8H13O8" compartment="Cytosol" charge="-1" boundaryCondition="false"/>
	<species id="M_kdolipid4_c" name="M_KDO_lipid_IV_A__C76H137N2O30P2" compartment="Cytosol" charge="-5" boundaryCondition="false"/>
	<species id="M_kphphhlipa_c" name="M_kdo_phospho_heptosyl_phospho_heptosyl_heptosyl_kdo2_lipidA_C139H241N2O70P4" compartment="Cytosol" charge="-11" boundaryCondition="false"/>
	<species id="M_lac_D_c" name="M_D_Lactate_C3H5O3" compartment="Cytosol" charge="-1" boundaryCondition="false"/>
	<species id="M_lac_D_e" name="M_D_Lactate_C3H5O3" compartment="Extra_organism" charge="-1" boundaryCondition="false"/>
	<species id="M_lac_D_p" name="M_D_Lactate_C3H5O3" compartment="Periplasm" charge="-1" boundaryCondition="false"/>
	<species id="M_lac_L_c" name="M_L_Lactate_C3H5O3" compartment="Cytosol" charge="-1" boundaryCondition="false"/>
	<species id="M_lac_L_e" name="M_L_Lactate_C3H5O3" compartment="Extra_organism" charge="-1" boundaryCondition="false"/>
	<species id="M_lac_L_p" name="M_L_Lactate_C3H5O3" compartment="Periplasm" charge="-1" boundaryCondition="false"/>
	<species id="M_lald_D_c" name="M_D_Lactaldehyde_C3H6O2" compartment="Cytosol" charge="0" boundaryCondition="false"/>
	<species id="M_lald_L_c" name="M_L_Lactaldehyde_C3H6O2" compartment="Cytosol" charge="0" boundaryCondition="false"/>
	<species id="M_lcts_c" name="M_Lactose_C12H22O11" compartment="Cytosol" charge="0" boundaryCondition="false"/>
	<species id="M_lcts_e" name="M_Lactose_C12H22O11" compartment="Extra_organism" charge="0" boundaryCondition="false"/>
	<species id="M_lcts_p" name="M_Lactose_C12H22O11" compartment="Periplasm" charge="0" boundaryCondition="false"/>
	<species id="M_leu_L_c" name="M_L_Leucine_C6H13NO2" compartment="Cytosol" charge="0" boundaryCondition="false"/>
	<species id="M_leu_L_e" name="M_L_Leucine_C6H13NO2" compartment="Extra_organism" charge="0" boundaryCondition="false"/>
	<species id="M_leu_L_p" name="M_L_Leucine_C6H13NO2" compartment="Periplasm" charge="0" boundaryCondition="false"/>
	<species id="M_leutrna_c" name="M_L_Leucyl_tRNA_Leu__C6H12NOR" compartment="Cytosol" charge="1" boundaryCondition="false"/>
	<species id="M_lgt_S_c" name="M__R__S_Lactoylglutathione_C13H20N3O8S" compartment="Cytosol" charge="-1" boundaryCondition="false"/>
	<species id="M_lipa_c" name="M_KDO_2__lipid__A__C110H196N2O39P2" compartment="Cytosol" charge="-6" boundaryCondition="false"/>
	<species id="M_lipa_cold_c" name="M_cold_adapted_KDO_2__lipid__A__C114H202N2O39P2" compartment="Cytosol" charge="-6" boundaryCondition="false"/>
	<species id="M_lipa_cold_e" name="M_cold_adapted_KDO_2__lipid__A__C114H202N2O39P2" compartment="Extra_organism" charge="-6" boundaryCondition="false"/>
	<species id="M_lipa_cold_p" name="M_cold_adapted_KDO_2__lipid__A__C114H202N2O39P2" compartment="Periplasm" charge="-6" boundaryCondition="false"/>
	<species id="M_lipa_e" name="M_KDO_2__lipid__A__C110H196N2O39P2" compartment="Extra_organism" charge="-6" boundaryCondition="false"/>
	<species id="M_lipa_p" name="M_KDO_2__lipid__A__C110H196N2O39P2" compartment="Periplasm" charge="-6" boundaryCondition="false"/>
	<species id="M_lipidA_c" name="M_2_3_2_3__Tetrakis_beta_hydroxymyristoyl__D_glucosaminyl_1_6_beta_D_glucosamine_1_4__bisphosphate_C68H126N2O23P2" compartment="Cytosol" charge="-4" boundaryCondition="false"/>
	<species id="M_lipidAds_c" name="M_Lipid_A_Disaccharide_C68H127N2O20P" compartment="Cytosol" charge="-2" boundaryCondition="false"/>
	<species id="M_lipidX_c" name="M_2_3_Bis_3_hydroxytetradecanoyl__beta_D_glucosaminyl_1_phosphate_C34H64NO12P" compartment="Cytosol" charge="-2" boundaryCondition="false"/>
	<species id="M_lpp_p" name="M_lipoprotein_XC16H30O1" compartment="Periplasm" charge="0" boundaryCondition="false"/>
	<species id="M_lys_L_c" name="M_L_Lysine_C6H15N2O2" compartment="Cytosol" charge="1" boundaryCondition="false"/>
	<species id="M_lys_L_e" name="M_L_Lysine_C6H15N2O2" compartment="Extra_organism" charge="1" boundaryCondition="false"/>
	<species id="M_lys_L_p" name="M_L_Lysine_C6H15N2O2" compartment="Periplasm" charge="1" boundaryCondition="false"/>
	<species id="M_lystrna_c" name="M_L_Lysine_tRNA__Lys__C6H14N2OR" compartment="Cytosol" charge="2" boundaryCondition="false"/>
	<species id="M_lyx_L_c" name="M_L_Lyxose_C5H10O5" compartment="Cytosol" charge="0" boundaryCondition="false"/>
	<species id="M_lyx_L_e" name="M_L_Lyxose_C5H10O5" compartment="Extra_organism" charge="0" boundaryCondition="false"/>
	<species id="M_lyx_L_p" name="M_L_Lyxose_C5H10O5" compartment="Periplasm" charge="0" boundaryCondition="false"/>
	<species id="M_malACP_c" name="M_Malonyl_acyl_carrier_protein_C14H22N2O10PRS" compartment="Cytosol" charge="-2" boundaryCondition="false"/>
	<species id="M_mal_D_c" name="M_D_Malate_C4H4O5" compartment="Cytosol" charge="-2" boundaryCondition="false"/>
	<species id="M_mal_D_e" name="M_D_Malate_C4H4O5" compartment="Extra_organism" charge="-2" boundaryCondition="false"/>
	<species id="M_mal_D_p" name="M_D_Malate_C4H4O5" compartment="Periplasm" charge="-2" boundaryCondition="false"/>
	<species id="M_mal_L_c" name="M_L_Malate_C4H4O5" compartment="Cytosol" charge="-2" boundaryCondition="false"/>
	<species id="M_mal_L_e" name="M_L_Malate_C4H4O5" compartment="Extra_organism" charge="-2" boundaryCondition="false"/>
	<species id="M_mal_L_p" name="M_L_Malate_C4H4O5" compartment="Periplasm" charge="-2" boundaryCondition="false"/>
	<species id="M_malcoa_c" name="M_Malonyl_CoA_C24H33N7O19P3S" compartment="Cytosol" charge="-5" boundaryCondition="false"/>
	<species id="M_malt6p_c" name="M_Maltose_6__phosphate_C12H21O14P" compartment="Cytosol" charge="-2" boundaryCondition="false"/>
	<species id="M_malt_c" name="M_Maltose_C12H22O11" compartment="Cytosol" charge="0" boundaryCondition="false"/>
	<species id="M_malt_e" name="M_Maltose_C12H22O11" compartment="Extra_organism" charge="0" boundaryCondition="false"/>
	<species id="M_malt_p" name="M_Maltose_C12H22O11" compartment="Periplasm" charge="0" boundaryCondition="false"/>
	<species id="M_malthp_c" name="M_Maltoheptaose_C42H72O36" compartment="Cytosol" charge="0" boundaryCondition="false"/>
	<species id="M_malthx_c" name="M_Maltohexaose_C36H62O31" compartment="Cytosol" charge="0" boundaryCondition="false"/>
	<species id="M_malthx_e" name="M_Maltohexaose_C36H62O31" compartment="Extra_organism" charge="0" boundaryCondition="false"/>
	<species id="M_malthx_p" name="M_Maltohexaose_C36H62O31" compartment="Periplasm" charge="0" boundaryCondition="false"/>
	<species id="M_maltpt_c" name="M_Maltopentaose_C30H52O26" compartment="Cytosol" charge="0" boundaryCondition="false"/>
	<species id="M_maltpt_e" name="M_Maltopentaose_C30H52O26" compartment="Extra_organism" charge="0" boundaryCondition="false"/>
	<species id="M_maltpt_p" name="M_Maltopentaose_C30H52O26" compartment="Periplasm" charge="0" boundaryCondition="false"/>
	<species id="M_malttr_c" name="M_Maltotriose_C18H32O16" compartment="Cytosol" charge="0" boundaryCondition="false"/>
	<species id="M_malttr_e" name="M_Maltotriose_C18H32O16" compartment="Extra_organism" charge="0" boundaryCondition="false"/>
	<species id="M_malttr_p" name="M_Maltotriose_C18H32O16" compartment="Periplasm" charge="0" boundaryCondition="false"/>
	<species id="M_maltttr_c" name="M_Maltotetraose_C24H42O21" compartment="Cytosol" charge="0" boundaryCondition="false"/>
	<species id="M_maltttr_e" name="M_Maltotetraose_C24H42O21" compartment="Extra_organism" charge="0" boundaryCondition="false"/>
	<species id="M_maltttr_p" name="M_Maltotetraose_C24H42O21" compartment="Periplasm" charge="0" boundaryCondition="false"/>
	<species id="M_man1p_c" name="M_D_Mannose_1_phosphate_C6H11O9P" compartment="Cytosol" charge="-2" boundaryCondition="false"/>
	<species id="M_man6p_c" name="M_D_Mannose_6_phosphate_C6H11O9P" compartment="Cytosol" charge="-2" boundaryCondition="false"/>
	<species id="M_man6p_e" name="M_D_Mannose_6_phosphate_C6H11O9P" compartment="Extra_organism" charge="-2" boundaryCondition="false"/>
	<species id="M_man6p_p" name="M_D_Mannose_6_phosphate_C6H11O9P" compartment="Periplasm" charge="-2" boundaryCondition="false"/>
	<species id="M_man6pglyc_c" name="M_2_alpha_D_Mannosyl_6_phosphate__D_glycerate_C9H14O12P" compartment="Cytosol" charge="-3" boundaryCondition="false"/>
	<species id="M_man_c" name="M_D_Mannose_C6H12O6" compartment="Cytosol" charge="0" boundaryCondition="false"/>
	<species id="M_man_e" name="M_D_Mannose_C6H12O6" compartment="Extra_organism" charge="0" boundaryCondition="false"/>
	<species id="M_man_p" name="M_D_Mannose_C6H12O6" compartment="Periplasm" charge="0" boundaryCondition="false"/>
	<species id="M_mana_c" name="M_D_Mannonate_C6H11O7" compartment="Cytosol" charge="-1" boundaryCondition="false"/>
	<species id="M_manglyc_e" name="M_2_alpha_D_Mannosyl__D_glycerate_C9H15O9" compartment="Extra_organism" charge="-1" boundaryCondition="false"/>
	<species id="M_manglyc_p" name="M_2_alpha_D_Mannosyl__D_glycerate_C9H15O9" compartment="Periplasm" charge="-1" boundaryCondition="false"/>
	<species id="M_melib_c" name="M_Melibiose_C12H22O11" compartment="Cytosol" charge="0" boundaryCondition="false"/>
	<species id="M_melib_e" name="M_Melibiose_C12H22O11" compartment="Extra_organism" charge="0" boundaryCondition="false"/>
	<species id="M_melib_p" name="M_Melibiose_C12H22O11" compartment="Periplasm" charge="0" boundaryCondition="false"/>
	<species id="M_mercppyr_c" name="M_Mercaptopyruvate_C3H3O3S" compartment="Cytosol" charge="-1" boundaryCondition="false"/>
	<species id="M_met_D_c" name="M_D_Methionine_C5H10NO2S" compartment="Cytosol" charge="0" boundaryCondition="false"/>
	<species id="M_met_D_e" name="M_D_Methionine_C5H10NO2S" compartment="Extra_organism" charge="0" boundaryCondition="false"/>
	<species id="M_met_D_p" name="M_D_Methionine_C5H10NO2S" compartment="Periplasm" charge="0" boundaryCondition="false"/>
	<species id="M_met_L_c" name="M_L_Methionine_C5H11NO2S" compartment="Cytosol" charge="0" boundaryCondition="false"/>
	<species id="M_met_L_e" name="M_L_Methionine_C5H11NO2S" compartment="Extra_organism" charge="0" boundaryCondition="false"/>
	<species id="M_met_L_p" name="M_L_Methionine_C5H11NO2S" compartment="Periplasm" charge="0" boundaryCondition="false"/>
	<species id="M_methf_c" name="M_5_10_Methenyltetrahydrofolate_C20H20N7O6" compartment="Cytosol" charge="-1" boundaryCondition="false"/>
	<species id="M_metsox_R_L_c" name="M_L_methionine_R_sulfoxide_C5H11NO3S" compartment="Cytosol" charge="0" boundaryCondition="false"/>
	<species id="M_metsox_R_L_e" name="M_L_methionine_R_sulfoxide_C5H11NO3S" compartment="Extra_organism" charge="0" boundaryCondition="false"/>
	<species id="M_metsox_R_L_p" name="M_L_methionine_R_sulfoxide_C5H11NO3S" compartment="Periplasm" charge="0" boundaryCondition="false"/>
	<species id="M_metsox_S_L_c" name="M_L_Methionine_Sulfoxide_C5H11NO3S" compartment="Cytosol" charge="0" boundaryCondition="false"/>
	<species id="M_metsox_S_L_e" name="M_L_Methionine_Sulfoxide_C5H11NO3S" compartment="Extra_organism" charge="0" boundaryCondition="false"/>
	<species id="M_metsox_S_L_p" name="M_L_Methionine_Sulfoxide_C5H11NO3S" compartment="Periplasm" charge="0" boundaryCondition="false"/>
	<species id="M_mettrna_c" name="M_L_Methionyl_tRNA__Met__C5H10NOSR" compartment="Cytosol" charge="1" boundaryCondition="false"/>
	<species id="M_mg2_c" name="M_magnesium_Mg" compartment="Cytosol" charge="2" boundaryCondition="false"/>
	<species id="M_mg2_e" name="M_magnesium_Mg" compartment="Extra_organism" charge="2" boundaryCondition="false"/>
	<species id="M_mg2_p" name="M_magnesium_Mg" compartment="Periplasm" charge="2" boundaryCondition="false"/>
	<species id="M_mi1p_D_c" name="M_1D_myo_Inositol_1_phosphate_C6H11O9P" compartment="Cytosol" charge="-2" boundaryCondition="false"/>
	<species id="M_micit_c" name="M_methylisocitrate_C7H7O7" compartment="Cytosol" charge="-3" boundaryCondition="false"/>
	<species id="M_minohp_e" name="M_myo_Inositol_hexakisphosphate_C6H6O24P6" compartment="Extra_organism" charge="-12" boundaryCondition="false"/>
	<species id="M_minohp_p" name="M_myo_Inositol_hexakisphosphate_C6H6O24P6" compartment="Periplasm" charge="-12" boundaryCondition="false"/>
	<species id="M_mlthf_c" name="M_5_10_Methylenetetrahydrofolate_C20H21N7O6" compartment="Cytosol" charge="-2" boundaryCondition="false"/>
	<species id="M_mmcoa_R_c" name="M__R__Methylmalonyl_CoA_C25H35N7O19P3S" compartment="Cytosol" charge="-5" boundaryCondition="false"/>
	<species id="M_mmcoa_S_c" name="M__S__Methylmalonyl_CoA_C25H35N7O19P3S" compartment="Cytosol" charge="-5" boundaryCondition="false"/>
	<species id="M_mmet_c" name="M_S_Methyl_L_methionine_C6H14NO2S" compartment="Cytosol" charge="1" boundaryCondition="false"/>
	<species id="M_mmet_e" name="M_S_Methyl_L_methionine_C6H14NO2S" compartment="Extra_organism" charge="1" boundaryCondition="false"/>
	<species id="M_mmet_p" name="M_S_Methyl_L_methionine_C6H14NO2S" compartment="Periplasm" charge="1" boundaryCondition="false"/>
	<species id="M_mn2_c" name="M_Mn2_Mn" compartment="Cytosol" charge="2" boundaryCondition="false"/>
	<species id="M_mn2_e" name="M_Mn2_Mn" compartment="Extra_organism" charge="2" boundaryCondition="false"/>
	<species id="M_mn2_p" name="M_Mn2_Mn" compartment="Periplasm" charge="2" boundaryCondition="false"/>
	<species id="M_mnl1p_c" name="M_D_Mannitol_1_phosphate_C6H13O9P" compartment="Cytosol" charge="-2" boundaryCondition="false"/>
	<species id="M_mnl_e" name="M_D_Mannitol_C6H14O6" compartment="Extra_organism" charge="0" boundaryCondition="false"/>
	<species id="M_mnl_p" name="M_D_Mannitol_C6H14O6" compartment="Periplasm" charge="0" boundaryCondition="false"/>
	<species id="M_mobd_c" name="M_Molybdate_MoO4" compartment="Cytosol" charge="-2" boundaryCondition="false"/>
	<species id="M_mobd_e" name="M_Molybdate_MoO4" compartment="Extra_organism" charge="-2" boundaryCondition="false"/>
	<species id="M_mobd_p" name="M_Molybdate_MoO4" compartment="Periplasm" charge="-2" boundaryCondition="false"/>
	<species id="M_mql8_c" name="M_Menaquinol_8_C51H74O2" compartment="Cytosol" charge="0" boundaryCondition="false"/>
	<species id="M_mqn8_c" name="M_Menaquinone_8_C51H72O2" compartment="Cytosol" charge="0" boundaryCondition="false"/>
	<species id="M_mso3_c" name="M_methanesulfonate_CH3O3S" compartment="Cytosol" charge="-1" boundaryCondition="false"/>
	<species id="M_mso3_e" name="M_methanesulfonate_CH3O3S" compartment="Extra_organism" charge="-1" boundaryCondition="false"/>
	<species id="M_mso3_p" name="M_methanesulfonate_CH3O3S" compartment="Periplasm" charge="-1" boundaryCondition="false"/>
	<species id="M_mthgxl_c" name="M_Methylglyoxal_C3H4O2" compartment="Cytosol" charge="0" boundaryCondition="false"/>
	<species id="M_murein3p3p_p" name="M_two_linked_disacharide_tripeptide_murein_units__uncrosslinked__middle_of_chain__C68H104N12O38" compartment="Periplasm" charge="-4" boundaryCondition="false"/>
	<species id="M_murein3px3p_p" name="M_two_disacharide_linked_murein_units__tripeptide_crosslinked_tripeptide__A2pm_A2pm___middle_of_chain__C68H102N12O37" compartment="Periplasm" charge="-4" boundaryCondition="false"/>
	<species id="M_murein3px4p_p" name="M_two_disacharide_linked_murein_units__tripeptide_crosslinked_tetrapeptide__A2pm_D_ala___middle_of_chain__C71H107N13O38" compartment="Periplasm" charge="-4" boundaryCondition="false"/>
	<species id="M_murein4p3p_p" name="M_two_linked_disacharide_tetrapeptide_and_tripeptide_murein_units__uncrosslinked__middle_of_chain__C71H109N13O39" compartment="Periplasm" charge="-4" boundaryCondition="false"/>
	<species id="M_murein4p4p_p" name="M_two_linked_disacharide_tetrapeptide_murein_units__uncrosslinked__middle_of_chain__C74H114N14O40" compartment="Periplasm" charge="-4" boundaryCondition="false"/>
	<species id="M_murein4px4p4p_p" name="M_three_disacharide_linked_murein_units__tetrapeptide_crosslinked_tetrapeptide__A2pm_D_ala___one_uncrosslinked_tetrapaptide___middle_of_chain__C111H169N21O59" compartment="Periplasm" charge="-6" boundaryCondition="false"/>
	<species id="M_murein4px4p_p" name="M_two_disacharide_linked_murein_units__tetrapeptide_corsslinked_tetrapeptide__A2pm_D_ala___middle_of_chain__C74H112N14O39" compartment="Periplasm" charge="-4" boundaryCondition="false"/>
	<species id="M_murein4px4px4p_p" name="M_three_disacharide_linked_murein_units__tetrapeptide_crosslinked_tetrapeptide__A2pm_D_ala___tetrapeptide_corsslinked_tetrapeptide__A2pm_D_ala____middle_of_chain__C111H167N21O58" compartment="Periplasm" charge="-6" boundaryCondition="false"/>
	<species id="M_murein5p3p_p" name="M_two_linked_disacharide_pentapeptide_and_tripeptide_murein_units__uncrosslinked__middle_of_chain__C74H114N14O40" compartment="Periplasm" charge="-4" boundaryCondition="false"/>
	<species id="M_murein5p4p_p" name="M_two_linked_disacharide_pentapeptide_and_tetrapeptide_murein_units__uncrosslinked__middle_of_chain__C77H119N15O41" compartment="Periplasm" charge="-4" boundaryCondition="false"/>
	<species id="M_murein5p5p5p_p" name="M_three_linked_disacharide_pentapeptide_murein_units__uncrosslinked__middle_of_chain__C120H186N24O63" compartment="Periplasm" charge="-6" boundaryCondition="false"/>
	<species id="M_murein5p5p_p" name="M_two_linked_disacharide_pentapeptide_murein_units__uncrosslinked__middle_of_chain__C80H124N16O42" compartment="Periplasm" charge="-4" boundaryCondition="false"/>
	<species id="M_murein5px3p_p" name="M_two_disacharide_linked_murein_units__pentapeptide_corsslinked_tripeptide__A2pm_A2pm___middle_of_chain__C74H112N14O39" compartment="Periplasm" charge="-4" boundaryCondition="false"/>
	<species id="M_murein5px4p_p" name="M_two_disacharide_linked_murein_units__pentapeptide_crosslinked_tetrapeptide__A2pm_D_ala___middle_of_chain__C77H117N15O40" compartment="Periplasm" charge="-4" boundaryCondition="false"/>
	<species id="M_murein5px4px4p_p" name="M_three_disacharide_linked_murein_units__pentapeptide_crosslinked_tetrapeptide__A2pm_D_ala__tetrapeptide_corsslinked_tetrapeptide__A2pm_D_ala____middle_of_chain__C114H172N22O59" compartment="Periplasm" charge="-6" boundaryCondition="false"/>
	<species id="M_myrsACP_c" name="M_Myristoyl_ACP__n_C140ACP__C25H47N2O8PRS" compartment="Cytosol" charge="-1" boundaryCondition="false"/>
	<species id="M_n2o_c" name="M_Nitrous_oxide_N2O" compartment="Cytosol" charge="0" boundaryCondition="false"/>
	<species id="M_n2o_e" name="M_Nitrous_oxide_N2O" compartment="Extra_organism" charge="0" boundaryCondition="false"/>
	<species id="M_n2o_p" name="M_Nitrous_oxide_N2O" compartment="Periplasm" charge="0" boundaryCondition="false"/>
	<species id="M_n8aspmd_c" name="M_N8_Acetylspermidine_C9H23N3O" compartment="Cytosol" charge="2" boundaryCondition="false"/>
	<species id="M_na1_c" name="M_Sodium_Na" compartment="Cytosol" charge="1" boundaryCondition="false"/>
	<species id="M_na1_e" name="M_Sodium_Na" compartment="Extra_organism" charge="1" boundaryCondition="false"/>
	<species id="M_na1_p" name="M_Sodium_Na" compartment="Periplasm" charge="1" boundaryCondition="false"/>
	<species id="M_nac_c" name="M_Nicotinate_C6H4NO2" compartment="Cytosol" charge="-1" boundaryCondition="false"/>
	<species id="M_nac_e" name="M_Nicotinate_C6H4NO2" compartment="Extra_organism" charge="-1" boundaryCondition="false"/>
	<species id="M_nac_p" name="M_Nicotinate_C6H4NO2" compartment="Periplasm" charge="-1" boundaryCondition="false"/>
	<species id="M_nad_c" name="M_Nicotinamide_adenine_dinucleotide_C21H26N7O14P2" compartment="Cytosol" charge="-1" boundaryCondition="false"/>
	<species id="M_nadh_c" name="M_Nicotinamide_adenine_dinucleotide___reduced_C21H27N7O14P2" compartment="Cytosol" charge="-2" boundaryCondition="false"/>
	<species id="M_nadp_c" name="M_Nicotinamide_adenine_dinucleotide_phosphate_C21H25N7O17P3" compartment="Cytosol" charge="-3" boundaryCondition="false"/>
	<species id="M_nadph_c" name="M_Nicotinamide_adenine_dinucleotide_phosphate___reduced_C21H26N7O17P3" compartment="Cytosol" charge="-4" boundaryCondition="false"/>
	<species id="M_ncam_c" name="M_Nicotinamide_C6H6N2O" compartment="Cytosol" charge="0" boundaryCondition="false"/>
	<species id="M_nh4_c" name="M_Ammonium_H4N" compartment="Cytosol" charge="1" boundaryCondition="false"/>
	<species id="M_nh4_e" name="M_Ammonium_H4N" compartment="Extra_organism" charge="1" boundaryCondition="false"/>
	<species id="M_nh4_p" name="M_Ammonium_H4N" compartment="Periplasm" charge="1" boundaryCondition="false"/>
	<species id="M_ni2_c" name="M_nickel_Ni" compartment="Cytosol" charge="2" boundaryCondition="false"/>
	<species id="M_ni2_e" name="M_nickel_Ni" compartment="Extra_organism" charge="2" boundaryCondition="false"/>
	<species id="M_ni2_p" name="M_nickel_Ni" compartment="Periplasm" charge="2" boundaryCondition="false"/>
	<species id="M_nicrnt_c" name="M_Nicotinate_D_ribonucleotide_C11H12NO9P" compartment="Cytosol" charge="-2" boundaryCondition="false"/>
	<species id="M_nmn_c" name="M_NMN_C11H14N2O8P" compartment="Cytosol" charge="-1" boundaryCondition="false"/>
	<species id="M_nmn_e" name="M_NMN_C11H14N2O8P" compartment="Extra_organism" charge="-1" boundaryCondition="false"/>
	<species id="M_nmn_p" name="M_NMN_C11H14N2O8P" compartment="Periplasm" charge="-1" boundaryCondition="false"/>
	<species id="M_no2_c" name="M_Nitrite_NO2" compartment="Cytosol" charge="-1" boundaryCondition="false"/>
	<species id="M_no2_e" name="M_Nitrite_NO2" compartment="Extra_organism" charge="-1" boundaryCondition="false"/>
	<species id="M_no2_p" name="M_Nitrite_NO2" compartment="Periplasm" charge="-1" boundaryCondition="false"/>
	<species id="M_no3_c" name="M_Nitrate_NO3" compartment="Cytosol" charge="-1" boundaryCondition="false"/>
	<species id="M_no3_e" name="M_Nitrate_NO3" compartment="Extra_organism" charge="-1" boundaryCondition="false"/>
	<species id="M_no3_p" name="M_Nitrate_NO3" compartment="Periplasm" charge="-1" boundaryCondition="false"/>
	<species id="M_no_c" name="M_Nitric_oxide_NO" compartment="Cytosol" charge="0" boundaryCondition="false"/>
	<species id="M_no_e" name="M_Nitric_oxide_NO" compartment="Extra_organism" charge="0" boundaryCondition="false"/>
	<species id="M_no_p" name="M_Nitric_oxide_NO" compartment="Periplasm" charge="0" boundaryCondition="false"/>
	<species id="M_o16a2und_p" name="M__O16_antigen_x2_undecaprenyl_diphosphate_C123H200N2O57P2" compartment="Periplasm" charge="-2" boundaryCondition="false"/>
	<species id="M_o16a3und_p" name="M__O16_antigen_x3_undecaprenyl_diphosphate_C157H255N3O82P2" compartment="Periplasm" charge="-2" boundaryCondition="false"/>
	<species id="M_o16a4colipa_e" name="M__O16_antigen_x4_core_oligosaccharide_lipid_A_C312H523N6O200P4" compartment="Extra_organism" charge="-11" boundaryCondition="false"/>
	<species id="M_o16a4colipa_p" name="M__O16_antigen_x4_core_oligosaccharide_lipid_A_C312H523N6O200P4" compartment="Periplasm" charge="-11" boundaryCondition="false"/>
	<species id="M_o16a4und_p" name="M__O16_antigen_x4_undecaprenyl_diphosphate_C191H310N4O107P2" compartment="Periplasm" charge="-2" boundaryCondition="false"/>
	<species id="M_o16aund_c" name="M_O16_antigen_undecaprenyl_diphosphate_C89H145N1O32P2" compartment="Cytosol" charge="-2" boundaryCondition="false"/>
	<species id="M_o16aund_p" name="M_O16_antigen_undecaprenyl_diphosphate_C89H145N1O32P2" compartment="Periplasm" charge="-2" boundaryCondition="false"/>
	<species id="M_o2_c" name="M_O2_O2" compartment="Cytosol" charge="0" boundaryCondition="false"/>
	<species id="M_o2_e" name="M_O2_O2" compartment="Extra_organism" charge="0" boundaryCondition="false"/>
	<species id="M_o2_p" name="M_O2_O2" compartment="Periplasm" charge="0" boundaryCondition="false"/>
	<species id="M_o2s_c" name="M_Superoxide_anion_O2" compartment="Cytosol" charge="-1" boundaryCondition="false"/>
	<species id="M_o2s_e" name="M_Superoxide_anion_O2" compartment="Extra_organism" charge="-1" boundaryCondition="false"/>
	<species id="M_o2s_p" name="M_Superoxide_anion_O2" compartment="Periplasm" charge="-1" boundaryCondition="false"/>
	<species id="M_oaa_c" name="M_Oxaloacetate_C4H2O5" compartment="Cytosol" charge="-2" boundaryCondition="false"/>
	<species id="M_oc2coa_c" name="M_trans_Oct_2_enoyl_CoA_C29H44N7O17P3S" compartment="Cytosol" charge="-4" boundaryCondition="false"/>
	<species id="M_ocACP_c" name="M_Octanoyl_ACP__n_C80ACP__C19H35N2O8PRS" compartment="Cytosol" charge="-1" boundaryCondition="false"/>
	<species id="M_occoa_c" name="M_Octanoyl_CoA__n_C80CoA__C29H46N7O17P3S" compartment="Cytosol" charge="-4" boundaryCondition="false"/>
	<species id="M_ocdcaACP_c" name="M_Octadecanoyl_ACP__n_C180ACP__C29H55N2O8PRS" compartment="Cytosol" charge="-1" boundaryCondition="false"/>
	<species id="M_ocdca_c" name="M_octadecanoate__n_C180__C18H35O2" compartment="Cytosol" charge="-1" boundaryCondition="false"/>
	<species id="M_ocdca_e" name="M_octadecanoate__n_C180__C18H35O2" compartment="Extra_organism" charge="-1" boundaryCondition="false"/>
	<species id="M_ocdca_p" name="M_octadecanoate__n_C180__C18H35O2" compartment="Periplasm" charge="-1" boundaryCondition="false"/>
	<species id="M_ocdcea_c" name="M_octadecenoate__n_C181__C18H33O2" compartment="Cytosol" charge="-1" boundaryCondition="false"/>
	<species id="M_ocdcea_e" name="M_octadecenoate__n_C181__C18H33O2" compartment="Extra_organism" charge="-1" boundaryCondition="false"/>
	<species id="M_ocdcea_p" name="M_octadecenoate__n_C181__C18H33O2" compartment="Periplasm" charge="-1" boundaryCondition="false"/>
	<species id="M_octa_c" name="M_octanoate__n_C80__C8H15O2" compartment="Cytosol" charge="-1" boundaryCondition="false"/>
	<species id="M_octa_e" name="M_octanoate__n_C80__C8H15O2" compartment="Extra_organism" charge="-1" boundaryCondition="false"/>
	<species id="M_octa_p" name="M_octanoate__n_C80__C8H15O2" compartment="Periplasm" charge="-1" boundaryCondition="false"/>
	<species id="M_octdp_c" name="M_all_trans_Octaprenyl_diphosphate_C40H65O7P2" compartment="Cytosol" charge="-3" boundaryCondition="false"/>
	<species id="M_octeACP_c" name="M_cis_octadec_11_enoyl_acyl_carrier_protein__n_C181__C29H53N2O8PRS" compartment="Cytosol" charge="-1" boundaryCondition="false"/>
	<species id="M_od2coa_c" name="M_trans_Octadec_2_enoyl_CoA_C39H64N7O17P3S" compartment="Cytosol" charge="-4" boundaryCondition="false"/>
	<species id="M_odecoa_c" name="M_Octadecenoyl_CoA__n_C181CoA__C39H64N7O17P3S" compartment="Cytosol" charge="-4" boundaryCondition="false"/>
	<species id="M_ohpb_c" name="M_2_Oxo_3_hydroxy_4_phosphobutanoate_C4H4O8P" compartment="Cytosol" charge="-3" boundaryCondition="false"/>
	<species id="M_op4en_c" name="M_2_Oxopent_4_enoate_C5H5O3" compartment="Cytosol" charge="-1" boundaryCondition="false"/>
	<species id="M_orn_c" name="M_Ornithine_C5H13N2O2" compartment="Cytosol" charge="1" boundaryCondition="false"/>
	<species id="M_orn_e" name="M_Ornithine_C5H13N2O2" compartment="Extra_organism" charge="1" boundaryCondition="false"/>
	<species id="M_orn_p" name="M_Ornithine_C5H13N2O2" compartment="Periplasm" charge="1" boundaryCondition="false"/>
	<species id="M_orot5p_c" name="M_Orotidine_5__phosphate_C10H10N2O11P" compartment="Cytosol" charge="-3" boundaryCondition="false"/>
	<species id="M_orot_c" name="M_Orotate_C5H3N2O4" compartment="Cytosol" charge="-1" boundaryCondition="false"/>
	<species id="M_orot_e" name="M_Orotate_C5H3N2O4" compartment="Extra_organism" charge="-1" boundaryCondition="false"/>
	<species id="M_orot_p" name="M_Orotate_C5H3N2O4" compartment="Periplasm" charge="-1" boundaryCondition="false"/>
	<species id="M_oxam_c" name="M_Oxamate_C2H2NO3" compartment="Cytosol" charge="-1" boundaryCondition="false"/>
	<species id="M_oxur_c" name="M_Oxalureate_C3H3N2O4" compartment="Cytosol" charge="-1" boundaryCondition="false"/>
	<species id="M_pa120_c" name="M_1_2_didodecanoyl_sn_glycerol_3_phosphate_C27H51O8P1" compartment="Cytosol" charge="-2" boundaryCondition="false"/>
	<species id="M_pa120_p" name="M_1_2_didodecanoyl_sn_glycerol_3_phosphate_C27H51O8P1" compartment="Periplasm" charge="-2" boundaryCondition="false"/>
	<species id="M_pa140_c" name="M_1_2_ditetradecanoyl_sn_glycerol_3_phosphate_C31H59O8P1" compartment="Cytosol" charge="-2" boundaryCondition="false"/>
	<species id="M_pa140_p" name="M_1_2_ditetradecanoyl_sn_glycerol_3_phosphate_C31H59O8P1" compartment="Periplasm" charge="-2" boundaryCondition="false"/>
	<species id="M_pa141_c" name="M_1_2_ditetradec_7_enoyl_sn_glycerol_3_phosphate_C31H55O8P1" compartment="Cytosol" charge="-2" boundaryCondition="false"/>
	<species id="M_pa141_p" name="M_1_2_ditetradec_7_enoyl_sn_glycerol_3_phosphate_C31H55O8P1" compartment="Periplasm" charge="-2" boundaryCondition="false"/>
	<species id="M_pa160_c" name="M_1_2_dihexadecanoyl_sn_glycerol_3_phosphate_C35H67O8P1" compartment="Cytosol" charge="-2" boundaryCondition="false"/>
	<species id="M_pa160_p" name="M_1_2_dihexadecanoyl_sn_glycerol_3_phosphate_C35H67O8P1" compartment="Periplasm" charge="-2" boundaryCondition="false"/>
	<species id="M_pa161_c" name="M_1_2_dihexadec_9_enoyl_sn_glycerol_3_phosphate_C35H63O8P1" compartment="Cytosol" charge="-2" boundaryCondition="false"/>
	<species id="M_pa161_p" name="M_1_2_dihexadec_9_enoyl_sn_glycerol_3_phosphate_C35H63O8P1" compartment="Periplasm" charge="-2" boundaryCondition="false"/>
	<species id="M_pa180_c" name="M_1_2_dioctadecanoyl_sn_glycerol_3_phosphate_C39H75O8P1" compartment="Cytosol" charge="-2" boundaryCondition="false"/>
	<species id="M_pa180_p" name="M_1_2_dioctadecanoyl_sn_glycerol_3_phosphate_C39H75O8P1" compartment="Periplasm" charge="-2" boundaryCondition="false"/>
	<species id="M_pa181_c" name="M_1_2_dioctadec_11_enoyl_sn_glycerol_3_phosphate_C39H71O8P1" compartment="Cytosol" charge="-2" boundaryCondition="false"/>
	<species id="M_pa181_p" name="M_1_2_dioctadec_11_enoyl_sn_glycerol_3_phosphate_C39H71O8P1" compartment="Periplasm" charge="-2" boundaryCondition="false"/>
	<species id="M_pac_c" name="M_Phenylacetic_acid_C8H7O2" compartment="Cytosol" charge="-1" boundaryCondition="false"/>
	<species id="M_pacald_c" name="M_Phenylacetaldehyde_C8H8O" compartment="Cytosol" charge="0" boundaryCondition="false"/>
	<species id="M_pacald_e" name="M_Phenylacetaldehyde_C8H8O" compartment="Extra_organism" charge="0" boundaryCondition="false"/>
	<species id="M_pacald_p" name="M_Phenylacetaldehyde_C8H8O" compartment="Periplasm" charge="0" boundaryCondition="false"/>
	<species id="M_palmACP_c" name="M_Palmitoyl_ACP__n_C160ACP__C27H51N2O8PRS" compartment="Cytosol" charge="-1" boundaryCondition="false"/>
	<species id="M_pan4p_c" name="M_Pantetheine_4__phosphate_C11H21N2O7PS" compartment="Cytosol" charge="-2" boundaryCondition="false"/>
	<species id="M_pant_R_c" name="M__R__Pantoate_C6H11O4" compartment="Cytosol" charge="-1" boundaryCondition="false"/>
	<species id="M_pap_c" name="M_Adenosine_3__5__bisphosphate_C10H11N5O10P2" compartment="Cytosol" charge="-4" boundaryCondition="false"/>
	<species id="M_paps_c" name="M_3__Phosphoadenylyl_sulfate_C10H11N5O13P2S" compartment="Cytosol" charge="-4" boundaryCondition="false"/>
	<species id="M_pdx5p_c" name="M_Pyridoxine_5__phosphate_C8H10NO6P" compartment="Cytosol" charge="-2" boundaryCondition="false"/>
	<species id="M_pe120_c" name="M_phosphatidylethanolamine__didodecanoyl__n_C120__C29H58N1O8P1" compartment="Cytosol" charge="0" boundaryCondition="false"/>
	<species id="M_pe120_p" name="M_phosphatidylethanolamine__didodecanoyl__n_C120__C29H58N1O8P1" compartment="Periplasm" charge="0" boundaryCondition="false"/>
	<species id="M_pe140_c" name="M_phosphatidylethanolamine__ditetradecanoyl__n_C140__C33H66N1O8P1" compartment="Cytosol" charge="0" boundaryCondition="false"/>
	<species id="M_pe140_p" name="M_phosphatidylethanolamine__ditetradecanoyl__n_C140__C33H66N1O8P1" compartment="Periplasm" charge="0" boundaryCondition="false"/>
	<species id="M_pe141_c" name="M_phosphatidylethanolamine__ditetradec_7_enoyl__n_C141__C33H62N1O8P1" compartment="Cytosol" charge="0" boundaryCondition="false"/>
	<species id="M_pe141_p" name="M_phosphatidylethanolamine__ditetradec_7_enoyl__n_C141__C33H62N1O8P1" compartment="Periplasm" charge="0" boundaryCondition="false"/>
	<species id="M_pe160_c" name="M_phosphatidylethanolamine__dihexadecanoyl__n_C160__C37H74N1O8P1" compartment="Cytosol" charge="0" boundaryCondition="false"/>
	<species id="M_pe160_p" name="M_phosphatidylethanolamine__dihexadecanoyl__n_C160__C37H74N1O8P1" compartment="Periplasm" charge="0" boundaryCondition="false"/>
	<species id="M_pe161_c" name="M_phosphatidylethanolamine__dihexadec_9enoyl__n_C161__C37H70N1O8P1" compartment="Cytosol" charge="0" boundaryCondition="false"/>
	<species id="M_pe161_p" name="M_phosphatidylethanolamine__dihexadec_9enoyl__n_C161__C37H70N1O8P1" compartment="Periplasm" charge="0" boundaryCondition="false"/>
	<species id="M_pe180_c" name="M_phosphatidylethanolamine__dioctadecanoyl__n_C180__C41H82N1O8P1" compartment="Cytosol" charge="0" boundaryCondition="false"/>
	<species id="M_pe180_p" name="M_phosphatidylethanolamine__dioctadecanoyl__n_C180__C41H82N1O8P1" compartment="Periplasm" charge="0" boundaryCondition="false"/>
	<species id="M_pe181_c" name="M_phosphatidylethanolamine__dioctadec_11_enoyl__n_C181__C41H78N1O8P1" compartment="Cytosol" charge="0" boundaryCondition="false"/>
	<species id="M_pe181_p" name="M_phosphatidylethanolamine__dioctadec_11_enoyl__n_C181__C41H78N1O8P1" compartment="Periplasm" charge="0" boundaryCondition="false"/>
	<species id="M_peamn_e" name="M_Phenethylamine_C8H12N" compartment="Extra_organism" charge="1" boundaryCondition="false"/>
	<species id="M_peamn_p" name="M_Phenethylamine_C8H12N" compartment="Periplasm" charge="1" boundaryCondition="false"/>
	<species id="M_pep_c" name="M_Phosphoenolpyruvate_C3H2O6P" compartment="Cytosol" charge="-3" boundaryCondition="false"/>
	<species id="M_pg120_c" name="M_Phosphatidylglycerol__didodecanoyl__n_C120__C30H58O10P1" compartment="Cytosol" charge="-1" boundaryCondition="false"/>
	<species id="M_pg120_p" name="M_Phosphatidylglycerol__didodecanoyl__n_C120__C30H58O10P1" compartment="Periplasm" charge="-1" boundaryCondition="false"/>
	<species id="M_pg140_c" name="M_Phosphatidylglycerol__ditetradecanoyl__n_C140__C34H66O10P1" compartment="Cytosol" charge="-1" boundaryCondition="false"/>
	<species id="M_pg140_p" name="M_Phosphatidylglycerol__ditetradecanoyl__n_C140__C34H66O10P1" compartment="Periplasm" charge="-1" boundaryCondition="false"/>
	<species id="M_pg141_c" name="M_Phosphatidylglycerol__ditetradec_7_enoyl__n_C141__C34H62O10P1" compartment="Cytosol" charge="-1" boundaryCondition="false"/>
	<species id="M_pg141_p" name="M_Phosphatidylglycerol__ditetradec_7_enoyl__n_C141__C34H62O10P1" compartment="Periplasm" charge="-1" boundaryCondition="false"/>
	<species id="M_pg160_c" name="M_Phosphatidylglycerol__dihexadecanoyl__n_C160__C38H74O10P1" compartment="Cytosol" charge="-1" boundaryCondition="false"/>
	<species id="M_pg160_p" name="M_Phosphatidylglycerol__dihexadecanoyl__n_C160__C38H74O10P1" compartment="Periplasm" charge="-1" boundaryCondition="false"/>
	<species id="M_pg161_c" name="M_Phosphatidylglycerol__dihexadec_9_enoyl__n_C161__C38H70O10P1" compartment="Cytosol" charge="-1" boundaryCondition="false"/>
	<species id="M_pg161_p" name="M_Phosphatidylglycerol__dihexadec_9_enoyl__n_C161__C38H70O10P1" compartment="Periplasm" charge="-1" boundaryCondition="false"/>
	<species id="M_pg180_c" name="M_Phosphatidylglycerol__dioctadecanoyl__n_C180__C42H82O10P1" compartment="Cytosol" charge="-1" boundaryCondition="false"/>
	<species id="M_pg180_p" name="M_Phosphatidylglycerol__dioctadecanoyl__n_C180__C42H82O10P1" compartment="Periplasm" charge="-1" boundaryCondition="false"/>
	<species id="M_pg181_c" name="M_Phosphatidylglycerol__dioctadec_11_enoyl__n_C181__C42H78O10P1" compartment="Cytosol" charge="-1" boundaryCondition="false"/>
	<species id="M_pg181_p" name="M_Phosphatidylglycerol__dioctadec_11_enoyl__n_C181__C42H78O10P1" compartment="Periplasm" charge="-1" boundaryCondition="false"/>
	<species id="M_pgp120_c" name="M_Phosphatidylglycerophosphate__didodecanoyl__n_C120__C30H57O13P2" compartment="Cytosol" charge="-3" boundaryCondition="false"/>
	<species id="M_pgp120_p" name="M_Phosphatidylglycerophosphate__didodecanoyl__n_C120__C30H57O13P2" compartment="Periplasm" charge="-3" boundaryCondition="false"/>
	<species id="M_pgp140_c" name="M_Phosphatidylglycerophosphate__ditetradecanoyl__n_C140__C34H65O13P2" compartment="Cytosol" charge="-3" boundaryCondition="false"/>
	<species id="M_pgp140_p" name="M_Phosphatidylglycerophosphate__ditetradecanoyl__n_C140__C34H65O13P2" compartment="Periplasm" charge="-3" boundaryCondition="false"/>
	<species id="M_pgp141_c" name="M_Phosphatidylglycerophosphate__ditetradec_7_enoyl__n_C141__C34H61O13P2" compartment="Cytosol" charge="-3" boundaryCondition="false"/>
	<species id="M_pgp141_p" name="M_Phosphatidylglycerophosphate__ditetradec_7_enoyl__n_C141__C34H61O13P2" compartment="Periplasm" charge="-3" boundaryCondition="false"/>
	<species id="M_pgp160_c" name="M_Phosphatidylglycerophosphate__dihexadecanoyl__n_C160__C38H73O13P2" compartment="Cytosol" charge="-3" boundaryCondition="false"/>
	<species id="M_pgp160_p" name="M_Phosphatidylglycerophosphate__dihexadecanoyl__n_C160__C38H73O13P2" compartment="Periplasm" charge="-3" boundaryCondition="false"/>
	<species id="M_pgp161_c" name="M_Phosphatidylglycerophosphate__dihexadec_9_enoyl__n_C161__C38H69O13P2" compartment="Cytosol" charge="-3" boundaryCondition="false"/>
	<species id="M_pgp161_p" name="M_Phosphatidylglycerophosphate__dihexadec_9_enoyl__n_C161__C38H69O13P2" compartment="Periplasm" charge="-3" boundaryCondition="false"/>
	<species id="M_pgp180_c" name="M_Phosphatidylglycerophosphate__dioctadecanoyl__n_C180__C42H81O13P2" compartment="Cytosol" charge="-3" boundaryCondition="false"/>
	<species id="M_pgp180_p" name="M_Phosphatidylglycerophosphate__dioctadecanoyl__n_C180__C42H81O13P2" compartment="Periplasm" charge="-3" boundaryCondition="false"/>
	<species id="M_pgp181_c" name="M_Phosphatidylglycerophosphate__dioctadec_11_enoyl__n_C181__C42H77O13P2" compartment="Cytosol" charge="-3" boundaryCondition="false"/>
	<species id="M_pgp181_p" name="M_Phosphatidylglycerophosphate__dioctadec_11_enoyl__n_C181__C42H77O13P2" compartment="Periplasm" charge="-3" boundaryCondition="false"/>
	<species id="M_phaccoa_c" name="M_Phenylacetyl_CoA_C29H38N7O17P3S" compartment="Cytosol" charge="-4" boundaryCondition="false"/>
	<species id="M_phe_L_c" name="M_L_Phenylalanine_C9H11NO2" compartment="Cytosol" charge="0" boundaryCondition="false"/>
	<species id="M_phe_L_e" name="M_L_Phenylalanine_C9H11NO2" compartment="Extra_organism" charge="0" boundaryCondition="false"/>
	<species id="M_phe_L_p" name="M_L_Phenylalanine_C9H11NO2" compartment="Periplasm" charge="0" boundaryCondition="false"/>
	<species id="M_pheme_c" name="M_Protoheme_C34H30FeN4O4" compartment="Cytosol" charge="-2" boundaryCondition="false"/>
	<species id="M_pheme_e" name="M_Protoheme_C34H30FeN4O4" compartment="Extra_organism" charge="-2" boundaryCondition="false"/>
	<species id="M_pheme_p" name="M_Protoheme_C34H30FeN4O4" compartment="Periplasm" charge="-2" boundaryCondition="false"/>
	<species id="M_phetrna_c" name="M_L_Phenylalanyl_tRNA_Phe__C9H10NOR" compartment="Cytosol" charge="1" boundaryCondition="false"/>
	<species id="M_phhlipa_c" name="M_phospho_heptosyl_heptosyl_kdo2_lipidA_C124H219N2O54P3" compartment="Cytosol" charge="-8" boundaryCondition="false"/>
	<species id="M_phom_c" name="M_O_Phospho_L_homoserine_C4H8NO6P" compartment="Cytosol" charge="-2" boundaryCondition="false"/>
	<species id="M_phphhlipa_c" name="M_phospho_heptosyl_phospho_heptosyl_heptosyl_kdo2_lipidA_C131H230N2O63P4" compartment="Cytosol" charge="-10" boundaryCondition="false"/>
	<species id="M_phpyr_c" name="M_Phenylpyruvate_C9H7O3" compartment="Cytosol" charge="-1" boundaryCondition="false"/>
	<species id="M_phthr_c" name="M_O_Phospho_4_hydroxy_L_threonine_C4H8NO7P" compartment="Cytosol" charge="-2" boundaryCondition="false"/>
	<species id="M_pi_c" name="M_Phosphate_HO4P" compartment="Cytosol" charge="-2" boundaryCondition="false"/>
	<species id="M_pi_e" name="M_Phosphate_HO4P" compartment="Extra_organism" charge="-2" boundaryCondition="false"/>
	<species id="M_pi_p" name="M_Phosphate_HO4P" compartment="Periplasm" charge="-2" boundaryCondition="false"/>
	<species id="M_pmcoa_c" name="M_Pimeloyl_CoA_C28H41N7O19P3S" compartment="Cytosol" charge="-5" boundaryCondition="false"/>
	<species id="M_pmtcoa_c" name="M_Palmitoyl_CoA__n_C160CoA__C37H62N7O17P3S" compartment="Cytosol" charge="-4" boundaryCondition="false"/>
	<species id="M_pnto_R_c" name="M__R__Pantothenate_C9H16NO5" compartment="Cytosol" charge="-1" boundaryCondition="false"/>
	<species id="M_pnto_R_e" name="M__R__Pantothenate_C9H16NO5" compartment="Extra_organism" charge="-1" boundaryCondition="false"/>
	<species id="M_pnto_R_p" name="M__R__Pantothenate_C9H16NO5" compartment="Periplasm" charge="-1" boundaryCondition="false"/>
	<species id="M_ppa_c" name="M_Propionate__n_C30__C3H5O2" compartment="Cytosol" charge="-1" boundaryCondition="false"/>
	<species id="M_ppa_e" name="M_Propionate__n_C30__C3H5O2" compartment="Extra_organism" charge="-1" boundaryCondition="false"/>
	<species id="M_ppa_p" name="M_Propionate__n_C30__C3H5O2" compartment="Periplasm" charge="-1" boundaryCondition="false"/>
	<species id="M_ppal_c" name="M_Propanal_C3H6O" compartment="Cytosol" charge="0" boundaryCondition="false"/>
	<species id="M_ppal_e" name="M_Propanal_C3H6O" compartment="Extra_organism" charge="0" boundaryCondition="false"/>
	<species id="M_ppal_p" name="M_Propanal_C3H6O" compartment="Periplasm" charge="0" boundaryCondition="false"/>
	<species id="M_ppap_c" name="M_Propanoyl_phosphate_C3H5O5P" compartment="Cytosol" charge="-2" boundaryCondition="false"/>
	<species id="M_ppbng_c" name="M_Porphobilinogen_C10H13N2O4" compartment="Cytosol" charge="-1" boundaryCondition="false"/>
	<species id="M_ppcoa_c" name="M_Propanoyl_CoA_C24H36N7O17P3S" compartment="Cytosol" charge="-4" boundaryCondition="false"/>
	<species id="M_ppgpp_c" name="M_Guanosine_3__5__bis_diphosphate__C10H11N5O17P4" compartment="Cytosol" charge="-6" boundaryCondition="false"/>
	<species id="M_pphn_c" name="M_Prephenate_C10H8O6" compartment="Cytosol" charge="-2" boundaryCondition="false"/>
	<species id="M_ppi_c" name="M_Diphosphate_HO7P2" compartment="Cytosol" charge="-3" boundaryCondition="false"/>
	<species id="M_ppp9_c" name="M_Protoporphyrin_C34H32N4O4" compartment="Cytosol" charge="-2" boundaryCondition="false"/>
	<species id="M_pppg9_c" name="M_Protoporphyrinogen_IX_C34H38N4O4" compartment="Cytosol" charge="-2" boundaryCondition="false"/>
	<species id="M_pppi_c" name="M_Inorganic_triphosphate_HO10P3" compartment="Cytosol" charge="-4" boundaryCondition="false"/>
	<species id="M_pppn_c" name="M_Phenylpropanoate_C9H9O2" compartment="Cytosol" charge="-1" boundaryCondition="false"/>
	<species id="M_pppn_e" name="M_Phenylpropanoate_C9H9O2" compartment="Extra_organism" charge="-1" boundaryCondition="false"/>
	<species id="M_pppn_p" name="M_Phenylpropanoate_C9H9O2" compartment="Periplasm" charge="-1" boundaryCondition="false"/>
	<species id="M_ppt_e" name="M_Phosphonate_HO3P" compartment="Extra_organism" charge="-2" boundaryCondition="false"/>
	<species id="M_ppt_p" name="M_Phosphonate_HO3P" compartment="Periplasm" charge="-2" boundaryCondition="false"/>
	<species id="M_pram_c" name="M_5_Phospho_beta_D_ribosylamine_C5H11NO7P" compartment="Cytosol" charge="-1" boundaryCondition="false"/>
	<species id="M_pran_c" name="M_N__5_Phospho_D_ribosyl_anthranilate_C12H13NO9P" compartment="Cytosol" charge="-3" boundaryCondition="false"/>
	<species id="M_prbamp_c" name="M_1__5_Phosphoribosyl__AMP_C15H19N5O14P2" compartment="Cytosol" charge="-4" boundaryCondition="false"/>
	<species id="M_prbatp_c" name="M_1__5_Phosphoribosyl__ATP_C15H19N5O20P4" compartment="Cytosol" charge="-6" boundaryCondition="false"/>
	<species id="M_prfp_c" name="M_1__5_Phosphoribosyl__5__5_phosphoribosylamino_methylideneaminoimidazole_4_carboxamide_C15H21N5O15P2" compartment="Cytosol" charge="-4" boundaryCondition="false"/>
	<species id="M_prlp_c" name="M_5__5_phospho_1_deoxyribulos_1_ylamino_methylideneamino_1__5_phosphoribosyl_imidazole_4_carboxamide_C15H21N5O15P2" compartment="Cytosol" charge="-4" boundaryCondition="false"/>
	<species id="M_pro_L_c" name="M_L_Proline_C5H9NO2" compartment="Cytosol" charge="0" boundaryCondition="false"/>
	<species id="M_pro_L_e" name="M_L_Proline_C5H9NO2" compartment="Extra_organism" charge="0" boundaryCondition="false"/>
	<species id="M_pro_L_p" name="M_L_Proline_C5H9NO2" compartment="Periplasm" charge="0" boundaryCondition="false"/>
	<species id="M_progly_c" name="M_L_Prolinylglycine_C7H12N2O3" compartment="Cytosol" charge="0" boundaryCondition="false"/>
	<species id="M_progly_e" name="M_L_Prolinylglycine_C7H12N2O3" compartment="Extra_organism" charge="0" boundaryCondition="false"/>
	<species id="M_progly_p" name="M_L_Prolinylglycine_C7H12N2O3" compartment="Periplasm" charge="0" boundaryCondition="false"/>
	<species id="M_protrna_c" name="M_L_Prolyl_tRNA_Pro__C5H8NOR" compartment="Cytosol" charge="1" boundaryCondition="false"/>
	<species id="M_prpp_c" name="M_5_Phospho_alpha_D_ribose_1_diphosphate_C5H8O14P3" compartment="Cytosol" charge="-5" boundaryCondition="false"/>
	<species id="M_ps120_c" name="M_phosphatidylserine__didodecanoyl__n_C120__C30H57N1O10P1" compartment="Cytosol" charge="-1" boundaryCondition="false"/>
	<species id="M_ps140_c" name="M_phosphatidylserine__ditetradecanoyl__n_C140__C34H65N1O10P1" compartment="Cytosol" charge="-1" boundaryCondition="false"/>
	<species id="M_ps141_c" name="M_phosphatidylserine__ditetradec_7_enoyl__n_C141__C34H61N1O10P1" compartment="Cytosol" charge="-1" boundaryCondition="false"/>
	<species id="M_ps160_c" name="M_phosphatidylserine__dihexadecanoyl__n_C160__C38H73N1O10P1" compartment="Cytosol" charge="-1" boundaryCondition="false"/>
	<species id="M_ps161_c" name="M_phosphatidylserine__dihexadec_9_enoyl__n_C161__C38H69N1O10P1" compartment="Cytosol" charge="-1" boundaryCondition="false"/>
	<species id="M_ps180_c" name="M_phosphatidylserine__dioctadecanoyl__n_C180__C42H81N1O10P1" compartment="Cytosol" charge="-1" boundaryCondition="false"/>
	<species id="M_ps181_c" name="M_phosphatidylserine__dioctadec_11_enoyl__n_C181__C42H77N1O10P1" compartment="Cytosol" charge="-1" boundaryCondition="false"/>
	<species id="M_psclys_c" name="M_psicoselysine_C12H25N2O7" compartment="Cytosol" charge="1" boundaryCondition="false"/>
	<species id="M_psclys_e" name="M_psicoselysine_C12H25N2O7" compartment="Extra_organism" charge="1" boundaryCondition="false"/>
	<species id="M_psclys_p" name="M_psicoselysine_C12H25N2O7" compartment="Periplasm" charge="1" boundaryCondition="false"/>
	<species id="M_pser_L_c" name="M_O_Phospho_L_serine_C3H6NO6P" compartment="Cytosol" charge="-2" boundaryCondition="false"/>
	<species id="M_pser_L_e" name="M_O_Phospho_L_serine_C3H6NO6P" compartment="Extra_organism" charge="-2" boundaryCondition="false"/>
	<species id="M_pser_L_p" name="M_O_Phospho_L_serine_C3H6NO6P" compartment="Periplasm" charge="-2" boundaryCondition="false"/>
	<species id="M_ptrc_c" name="M_Putrescine_C4H14N2" compartment="Cytosol" charge="2" boundaryCondition="false"/>
	<species id="M_ptrc_e" name="M_Putrescine_C4H14N2" compartment="Extra_organism" charge="2" boundaryCondition="false"/>
	<species id="M_ptrc_p" name="M_Putrescine_C4H14N2" compartment="Periplasm" charge="2" boundaryCondition="false"/>
	<species id="M_pyam5p_c" name="M_Pyridoxamine_5__phosphate_C8H12N2O5P" compartment="Cytosol" charge="-1" boundaryCondition="false"/>
	<species id="M_pydam_c" name="M_Pyridoxamine_C8H13N2O2" compartment="Cytosol" charge="1" boundaryCondition="false"/>
	<species id="M_pydx5p_c" name="M_Pyridoxal_5__phosphate_C8H8NO6P" compartment="Cytosol" charge="-2" boundaryCondition="false"/>
	<species id="M_pydx_c" name="M_Pyridoxal_C8H9NO3" compartment="Cytosol" charge="0" boundaryCondition="false"/>
	<species id="M_pydxn_c" name="M_Pyridoxine_C8H11NO3" compartment="Cytosol" charge="0" boundaryCondition="false"/>
	<species id="M_pyr_c" name="M_Pyruvate_C3H3O3" compartment="Cytosol" charge="-1" boundaryCondition="false"/>
	<species id="M_pyr_e" name="M_Pyruvate_C3H3O3" compartment="Extra_organism" charge="-1" boundaryCondition="false"/>
	<species id="M_pyr_p" name="M_Pyruvate_C3H3O3" compartment="Periplasm" charge="-1" boundaryCondition="false"/>
	<species id="M_q8_c" name="M_Ubiquinone_8_C49H74O4" compartment="Cytosol" charge="0" boundaryCondition="false"/>
	<species id="M_q8h2_c" name="M_Ubiquinol_8_C49H76O4" compartment="Cytosol" charge="0" boundaryCondition="false"/>
	<species id="M_quln_c" name="M_Quinolinate_C7H3NO4" compartment="Cytosol" charge="-2" boundaryCondition="false"/>
	<species id="M_r15bp_c" name="M_D_Ribose_1_5_bisphosphate_C5H8O11P2" compartment="Cytosol" charge="-4" boundaryCondition="false"/>
	<species id="M_r1p_c" name="M_alpha_D_Ribose_1_phosphate_C5H9O8P" compartment="Cytosol" charge="-2" boundaryCondition="false"/>
	<species id="M_r5p_c" name="M_alpha_D_Ribose_5_phosphate_C5H9O8P" compartment="Cytosol" charge="-2" boundaryCondition="false"/>
	<species id="M_r5p_e" name="M_alpha_D_Ribose_5_phosphate_C5H9O8P" compartment="Extra_organism" charge="-2" boundaryCondition="false"/>
	<species id="M_r5p_p" name="M_alpha_D_Ribose_5_phosphate_C5H9O8P" compartment="Periplasm" charge="-2" boundaryCondition="false"/>
	<species id="M_ragund_c" name="M_rhamanosyl_N_acetylglucosamyl_undecaprenyl_diphosphate_C69H113N1O16P2" compartment="Cytosol" charge="-2" boundaryCondition="false"/>
	<species id="M_rbflvrd_c" name="M_Reduced_riboflavin_C17H22N4O6" compartment="Cytosol" charge="0" boundaryCondition="false"/>
	<species id="M_rbl_L_c" name="M_L_Ribulose_C5H10O5" compartment="Cytosol" charge="0" boundaryCondition="false"/>
	<species id="M_rdmbzi_c" name="M_N1__alpha_D_ribosyl__5_6_dimethylbenzimidazole_C14H18N2O4" compartment="Cytosol" charge="0" boundaryCondition="false"/>
	<species id="M_rhcys_c" name="M_S_Ribosyl_L_homocysteine_C9H17NO6S" compartment="Cytosol" charge="0" boundaryCondition="false"/>
	<species id="M_rib_D_c" name="M_D_Ribose_C5H10O5" compartment="Cytosol" charge="0" boundaryCondition="false"/>
	<species id="M_rib_D_e" name="M_D_Ribose_C5H10O5" compartment="Extra_organism" charge="0" boundaryCondition="false"/>
	<species id="M_rib_D_p" name="M_D_Ribose_C5H10O5" compartment="Periplasm" charge="0" boundaryCondition="false"/>
	<species id="M_ribflv_c" name="M_Riboflavin_C17H20N4O6" compartment="Cytosol" charge="0" boundaryCondition="false"/>
	<species id="M_rml1p_c" name="M_L_Rhamnulose_1_phosphate_C6H11O8P" compartment="Cytosol" charge="-2" boundaryCondition="false"/>
	<species id="M_rml_c" name="M_L_Rhamnulose_C6H12O5" compartment="Cytosol" charge="0" boundaryCondition="false"/>
	<species id="M_rmn_c" name="M_L_Rhamnose_C6H12O5" compartment="Cytosol" charge="0" boundaryCondition="false"/>
	<species id="M_rmn_e" name="M_L_Rhamnose_C6H12O5" compartment="Extra_organism" charge="0" boundaryCondition="false"/>
	<species id="M_rmn_p" name="M_L_Rhamnose_C6H12O5" compartment="Periplasm" charge="0" boundaryCondition="false"/>
	<species id="M_ru5p_D_c" name="M_D_Ribulose_5_phosphate_C5H9O8P" compartment="Cytosol" charge="-2" boundaryCondition="false"/>
	<species id="M_ru5p_L_c" name="M_L_Ribulose_5_phosphate_C5H9O8P" compartment="Cytosol" charge="-2" boundaryCondition="false"/>
	<species id="M_s7p_c" name="M_Sedoheptulose_7_phosphate_C7H13O10P" compartment="Cytosol" charge="-2" boundaryCondition="false"/>
	<species id="M_s_c" name="M_Sulfur_S" compartment="Cytosol" charge="0" boundaryCondition="false"/>
	<species id="M_sarcs_c" name="M_Sarcosine_C3H7NO2" compartment="Cytosol" charge="0" boundaryCondition="false"/>
	<species id="M_sbt6p_c" name="M_D_Sorbitol_6_phosphate_C6H13O9P" compartment="Cytosol" charge="-2" boundaryCondition="false"/>
	<species id="M_sbt_D_e" name="M_D_Sorbitol_C6H14O6" compartment="Extra_organism" charge="0" boundaryCondition="false"/>
	<species id="M_sbt_D_p" name="M_D_Sorbitol_C6H14O6" compartment="Periplasm" charge="0" boundaryCondition="false"/>
	<species id="M_sbzcoa_c" name="M_O_Succinylbenzoyl_CoA_C32H39N7O20P3S" compartment="Cytosol" charge="-5" boundaryCondition="false"/>
	<species id="M_scl_c" name="M_sirohydrochlorin_C42H39N4O16" compartment="Cytosol" charge="-7" boundaryCondition="false"/>
	<species id="M_sectrna_c" name="M_L_Selenocysteinyl_tRNA_Sec__C3H6NOSeR" compartment="Cytosol" charge="1" boundaryCondition="false"/>
	<species id="M_seln_c" name="M_Selenide_HSe" compartment="Cytosol" charge="-1" boundaryCondition="false"/>
	<species id="M_selnp_c" name="M_Selenophosphate_H2O3PSe" compartment="Cytosol" charge="-1" boundaryCondition="false"/>
	<species id="M_ser_D_c" name="M_D_Serine_C3H7NO3" compartment="Cytosol" charge="0" boundaryCondition="false"/>
	<species id="M_ser_D_e" name="M_D_Serine_C3H7NO3" compartment="Extra_organism" charge="0" boundaryCondition="false"/>
	<species id="M_ser_D_p" name="M_D_Serine_C3H7NO3" compartment="Periplasm" charge="0" boundaryCondition="false"/>
	<species id="M_ser_L_c" name="M_L_Serine_C3H7NO3" compartment="Cytosol" charge="0" boundaryCondition="false"/>
	<species id="M_ser_L_e" name="M_L_Serine_C3H7NO3" compartment="Extra_organism" charge="0" boundaryCondition="false"/>
	<species id="M_ser_L_p" name="M_L_Serine_C3H7NO3" compartment="Periplasm" charge="0" boundaryCondition="false"/>
	<species id="M_seramp_c" name="M_L_seryl_AMP_C13H19N6O9P" compartment="Cytosol" charge="0" boundaryCondition="false"/>
	<species id="M_sertrna_c" name="M_L_Seryl_tRNA_Ser__C3H6NO2R" compartment="Cytosol" charge="1" boundaryCondition="false"/>
	<species id="M_sertrna_sec__c" name="M_L_Seryl_tRNA_Sec__C3H6NO2R" compartment="Cytosol" charge="1" boundaryCondition="false"/>
	<species id="M_sheme_c" name="M_Siroheme_C42H36FeN4O16" compartment="Cytosol" charge="-8" boundaryCondition="false"/>
	<species id="M_skm5p_c" name="M_Shikimate_5_phosphate_C7H8O8P" compartment="Cytosol" charge="-3" boundaryCondition="false"/>
	<species id="M_skm_c" name="M_Shikimate_C7H9O5" compartment="Cytosol" charge="-1" boundaryCondition="false"/>
	<species id="M_skm_e" name="M_Shikimate_C7H9O5" compartment="Extra_organism" charge="-1" boundaryCondition="false"/>
	<species id="M_skm_p" name="M_Shikimate_C7H9O5" compartment="Periplasm" charge="-1" boundaryCondition="false"/>
	<species id="M_sl26da_c" name="M_N_Succinyl_LL_2_6_diaminoheptanedioate_C11H16N2O7" compartment="Cytosol" charge="-2" boundaryCondition="false"/>
	<species id="M_sl2a6o_c" name="M_N_Succinyl_2_L_amino_6_oxoheptanedioate_C11H12NO8" compartment="Cytosol" charge="-3" boundaryCondition="false"/>
	<species id="M_so2_c" name="M_sulfur_dioxide_O2S" compartment="Cytosol" charge="0" boundaryCondition="false"/>
	<species id="M_so2_e" name="M_sulfur_dioxide_O2S" compartment="Extra_organism" charge="0" boundaryCondition="false"/>
	<species id="M_so2_p" name="M_sulfur_dioxide_O2S" compartment="Periplasm" charge="0" boundaryCondition="false"/>
	<species id="M_so3_c" name="M_Sulfite_O3S" compartment="Cytosol" charge="-2" boundaryCondition="false"/>
	<species id="M_so3_e" name="M_Sulfite_O3S" compartment="Extra_organism" charge="-2" boundaryCondition="false"/>
	<species id="M_so3_p" name="M_Sulfite_O3S" compartment="Periplasm" charge="-2" boundaryCondition="false"/>
	<species id="M_so4_c" name="M_Sulfate_O4S" compartment="Cytosol" charge="-2" boundaryCondition="false"/>
	<species id="M_so4_e" name="M_Sulfate_O4S" compartment="Extra_organism" charge="-2" boundaryCondition="false"/>
	<species id="M_so4_p" name="M_Sulfate_O4S" compartment="Periplasm" charge="-2" boundaryCondition="false"/>
	<species id="M_spmd_c" name="M_Spermidine_C7H22N3" compartment="Cytosol" charge="3" boundaryCondition="false"/>
	<species id="M_spmd_e" name="M_Spermidine_C7H22N3" compartment="Extra_organism" charge="3" boundaryCondition="false"/>
	<species id="M_spmd_p" name="M_Spermidine_C7H22N3" compartment="Periplasm" charge="3" boundaryCondition="false"/>
	<species id="M_ssaltpp_c" name="M_Succinate_semialdehyde_thiamin_diphosphate_anion_C16H21N4O10P2S" compartment="Cytosol" charge="-3" boundaryCondition="false"/>
	<species id="M_stcoa_c" name="M_Stearoyl_CoA__n_C180CoA__C39H66N7O17P3S" compartment="Cytosol" charge="-4" boundaryCondition="false"/>
	<species id="M_suc6p_c" name="M_Sucrose_6_phosphate_C12H21O14P" compartment="Cytosol" charge="-2" boundaryCondition="false"/>
	<species id="M_sucarg_c" name="M_N2_Succinyl_L_arginine_C10H17N4O5" compartment="Cytosol" charge="-1" boundaryCondition="false"/>
	<species id="M_sucbz_c" name="M_o_Succinylbenzoate_C11H8O5" compartment="Cytosol" charge="-2" boundaryCondition="false"/>
	<species id="M_succ_c" name="M_Succinate_C4H4O4" compartment="Cytosol" charge="-2" boundaryCondition="false"/>
	<species id="M_succ_e" name="M_Succinate_C4H4O4" compartment="Extra_organism" charge="-2" boundaryCondition="false"/>
	<species id="M_succ_p" name="M_Succinate_C4H4O4" compartment="Periplasm" charge="-2" boundaryCondition="false"/>
	<species id="M_succoa_c" name="M_Succinyl_CoA_C25H35N7O19P3S" compartment="Cytosol" charge="-5" boundaryCondition="false"/>
	<species id="M_sucglu_c" name="M_N2_Succinyl_L_glutamate_C9H10NO7" compartment="Cytosol" charge="-3" boundaryCondition="false"/>
	<species id="M_sucgsa_c" name="M_N2_Succinyl_L_glutamate_5_semialdehyde_C9H11NO6" compartment="Cytosol" charge="-2" boundaryCondition="false"/>
	<species id="M_suchms_c" name="M_O_Succinyl_L_homoserine_C8H12NO6" compartment="Cytosol" charge="-1" boundaryCondition="false"/>
	<species id="M_sucorn_c" name="M_N2_Succinyl_L_ornithine_C9H15N2O5" compartment="Cytosol" charge="-1" boundaryCondition="false"/>
	<species id="M_sucr_e" name="M_Sucrose_C12H22O11" compartment="Extra_organism" charge="0" boundaryCondition="false"/>
	<species id="M_sucr_p" name="M_Sucrose_C12H22O11" compartment="Periplasm" charge="0" boundaryCondition="false"/>
	<species id="M_sucsal_c" name="M_Succinic_semialdehyde_C4H5O3" compartment="Cytosol" charge="-1" boundaryCondition="false"/>
	<species id="M_sulfac_c" name="M_sulfoacetate_C2H2O5S" compartment="Cytosol" charge="-2" boundaryCondition="false"/>
	<species id="M_sulfac_e" name="M_sulfoacetate_C2H2O5S" compartment="Extra_organism" charge="-2" boundaryCondition="false"/>
	<species id="M_sulfac_p" name="M_sulfoacetate_C2H2O5S" compartment="Periplasm" charge="-2" boundaryCondition="false"/>
	<species id="M_t3c11vaceACP_c" name="M_trans_3_cis_11_vacceoyl_acyl_carrier_protein_C29H51N2O8PRS" compartment="Cytosol" charge="-1" boundaryCondition="false"/>
	<species id="M_t3c5ddeceACP_c" name="M_trans_3_cis_5_dodecenoyl_acyl_carrier_protein_C23H39N2O8PRS" compartment="Cytosol" charge="-1" boundaryCondition="false"/>
	<species id="M_t3c7mrseACP_c" name="M_trans_3_cis_7_myristoleoyl_acyl_carrier_protein_C25H43N2O8PRS" compartment="Cytosol" charge="-1" boundaryCondition="false"/>
	<species id="M_t3c9palmeACP_c" name="M_trans_3_cis_9_palmitoleoyl_acyl_carrier_protein_C27H47N2O8PRS" compartment="Cytosol" charge="-1" boundaryCondition="false"/>
	<species id="M_tag6p_D_c" name="M_D_Tagatose_6_phosphate_C6H11O9P" compartment="Cytosol" charge="-2" boundaryCondition="false"/>
	<species id="M_tagdp_D_c" name="M_D_Tagatose_1_6_biphosphate_C6H10O12P2" compartment="Cytosol" charge="-4" boundaryCondition="false"/>
	<species id="M_tagur_c" name="M_D_Tagaturonate_C6H9O7" compartment="Cytosol" charge="-1" boundaryCondition="false"/>
	<species id="M_tartr_L_c" name="M_L_tartrate_C4H4O6" compartment="Cytosol" charge="-2" boundaryCondition="false"/>
	<species id="M_tartr_L_e" name="M_L_tartrate_C4H4O6" compartment="Extra_organism" charge="-2" boundaryCondition="false"/>
	<species id="M_tartr_L_p" name="M_L_tartrate_C4H4O6" compartment="Periplasm" charge="-2" boundaryCondition="false"/>
	<species id="M_taur_c" name="M_Taurine_C2H7NO3S" compartment="Cytosol" charge="0" boundaryCondition="false"/>
	<species id="M_taur_e" name="M_Taurine_C2H7NO3S" compartment="Extra_organism" charge="0" boundaryCondition="false"/>
	<species id="M_taur_p" name="M_Taurine_C2H7NO3S" compartment="Periplasm" charge="0" boundaryCondition="false"/>
	<species id="M_tcynt_c" name="M_Thiocyanate_CNS" compartment="Cytosol" charge="-1" boundaryCondition="false"/>
	<species id="M_tcynt_e" name="M_Thiocyanate_CNS" compartment="Extra_organism" charge="-1" boundaryCondition="false"/>
	<species id="M_tcynt_p" name="M_Thiocyanate_CNS" compartment="Periplasm" charge="-1" boundaryCondition="false"/>
	<species id="M_td2coa_c" name="M_trans_Tetradec_2_enoyl_CoA_C35H56N7O17P3S" compartment="Cytosol" charge="-4" boundaryCondition="false"/>
	<species id="M_tdcoa_c" name="M_Tetradecanoyl_CoA__n_C140CoA__C35H58N7O17P3S" compartment="Cytosol" charge="-4" boundaryCondition="false"/>
	<species id="M_tddec2eACP_c" name="M_trans_Dodec_2_enoyl_acyl_carrier_protein_C23H41N2O8PRS" compartment="Cytosol" charge="-1" boundaryCondition="false"/>
	<species id="M_tdeACP_c" name="M_cis_tetradec_7_enoyl_acyl_carrier_protein__n_C141__C25H45N2O8PRS" compartment="Cytosol" charge="-1" boundaryCondition="false"/>
	<species id="M_tdec2eACP_c" name="M_trans_Dec_2_enoyl_acyl_carrier_protein_C21H37N2O8PRS" compartment="Cytosol" charge="-1" boundaryCondition="false"/>
	<species id="M_tdecoa_c" name="M_Tetradecenoyl_CoA__n_C141CoA__C35H56N7O17P3S" compartment="Cytosol" charge="-4" boundaryCondition="false"/>
	<species id="M_thdp_c" name="M_2_3_4_5_Tetrahydrodipicolinate_C7H7NO4" compartment="Cytosol" charge="-2" boundaryCondition="false"/>
	<species id="M_thex2eACP_c" name="M_trans_Hex_2_enoyl_acyl_carrier_protein_C17H29N2O8PRS" compartment="Cytosol" charge="-1" boundaryCondition="false"/>
	<species id="M_thf_c" name="M_5_6_7_8_Tetrahydrofolate_C19H21N7O6" compartment="Cytosol" charge="-2" boundaryCondition="false"/>
	<species id="M_thm_c" name="M_Thiamin_C12H17N4OS" compartment="Cytosol" charge="1" boundaryCondition="false"/>
	<species id="M_thm_e" name="M_Thiamin_C12H17N4OS" compartment="Extra_organism" charge="1" boundaryCondition="false"/>
	<species id="M_thm_p" name="M_Thiamin_C12H17N4OS" compartment="Periplasm" charge="1" boundaryCondition="false"/>
	<species id="M_thmmp_c" name="M_Thiamin_monophosphate_C12H16N4O4PS" compartment="Cytosol" charge="-1" boundaryCondition="false"/>
	<species id="M_thmpp_c" name="M_Thiamine_diphosphate_C12H16N4O7P2S" compartment="Cytosol" charge="-2" boundaryCondition="false"/>
	<species id="M_thr_L_c" name="M_L_Threonine_C4H9NO3" compartment="Cytosol" charge="0" boundaryCondition="false"/>
	<species id="M_thr_L_e" name="M_L_Threonine_C4H9NO3" compartment="Extra_organism" charge="0" boundaryCondition="false"/>
	<species id="M_thr_L_p" name="M_L_Threonine_C4H9NO3" compartment="Periplasm" charge="0" boundaryCondition="false"/>
	<species id="M_thrp_e" name="M_L_Threonine_O_3_phosphate_C4H8NO6P" compartment="Extra_organism" charge="-2" boundaryCondition="false"/>
	<species id="M_thrp_p" name="M_L_Threonine_O_3_phosphate_C4H8NO6P" compartment="Periplasm" charge="-2" boundaryCondition="false"/>
	<species id="M_thrtrna_c" name="M_L_Threonyl_tRNA_Thr__C4H8NO2R" compartment="Cytosol" charge="1" boundaryCondition="false"/>
	<species id="M_thym_c" name="M_Thymine_C5H6N2O2" compartment="Cytosol" charge="0" boundaryCondition="false"/>
	<species id="M_thym_e" name="M_Thymine_C5H6N2O2" compartment="Extra_organism" charge="0" boundaryCondition="false"/>
	<species id="M_thym_p" name="M_Thymine_C5H6N2O2" compartment="Periplasm" charge="0" boundaryCondition="false"/>
	<species id="M_thymd_c" name="M_Thymidine_C10H14N2O5" compartment="Cytosol" charge="0" boundaryCondition="false"/>
	<species id="M_thymd_e" name="M_Thymidine_C10H14N2O5" compartment="Extra_organism" charge="0" boundaryCondition="false"/>
	<species id="M_thymd_p" name="M_Thymidine_C10H14N2O5" compartment="Periplasm" charge="0" boundaryCondition="false"/>
	<species id="M_tma_c" name="M_trimethylamine_C3H10N" compartment="Cytosol" charge="1" boundaryCondition="false"/>
	<species id="M_tma_e" name="M_trimethylamine_C3H10N" compartment="Extra_organism" charge="1" boundaryCondition="false"/>
	<species id="M_tma_p" name="M_trimethylamine_C3H10N" compartment="Periplasm" charge="1" boundaryCondition="false"/>
	<species id="M_tmao_c" name="M_Trimethylamine_N_oxide_C3H9NO" compartment="Cytosol" charge="0" boundaryCondition="false"/>
	<species id="M_tmao_e" name="M_Trimethylamine_N_oxide_C3H9NO" compartment="Extra_organism" charge="0" boundaryCondition="false"/>
	<species id="M_tmao_p" name="M_Trimethylamine_N_oxide_C3H9NO" compartment="Periplasm" charge="0" boundaryCondition="false"/>
	<species id="M_tmrs2eACP_c" name="M_trans_Tetradec_2_enoyl_acyl_carrier_protein_C25H45N2O8PRS" compartment="Cytosol" charge="-1" boundaryCondition="false"/>
	<species id="M_toct2eACP_c" name="M_trans_Oct_2_enoyl_acyl_carrier_protein_C19H33N2O8PRS" compartment="Cytosol" charge="-1" boundaryCondition="false"/>
	<species id="M_toctd2eACP_c" name="M_trans_octadec_2_enoyl_acyl_carrier_protein_C29H53N2O8PRS" compartment="Cytosol" charge="-1" boundaryCondition="false"/>
	<species id="M_tpalm2eACP_c" name="M_trans_Hexadec_2_enoyl_acyl_carrier_protein_C27H49N2O8PRS" compartment="Cytosol" charge="-1" boundaryCondition="false"/>
	<species id="M_trdox_c" name="M_Oxidized_thioredoxin_X" compartment="Cytosol" charge="0" boundaryCondition="false"/>
	<species id="M_trdrd_c" name="M_Reduced_thioredoxin_XH2" compartment="Cytosol" charge="0" boundaryCondition="false"/>
	<species id="M_tre6p_c" name="M_alpha_alpha__Trehalose_6_phosphate_C12H21O14P" compartment="Cytosol" charge="-2" boundaryCondition="false"/>
	<species id="M_tre_c" name="M_Trehalose_C12H22O11" compartment="Cytosol" charge="0" boundaryCondition="false"/>
	<species id="M_tre_e" name="M_Trehalose_C12H22O11" compartment="Extra_organism" charge="0" boundaryCondition="false"/>
	<species id="M_tre_p" name="M_Trehalose_C12H22O11" compartment="Periplasm" charge="0" boundaryCondition="false"/>
	<species id="M_trnaala_c" name="M_tRNA_Ala__R" compartment="Cytosol" charge="0" boundaryCondition="false"/>
	<species id="M_trnaarg_c" name="M_tRNA_Arg__R" compartment="Cytosol" charge="0" boundaryCondition="false"/>
	<species id="M_trnaasn_c" name="M_tRNA_Asn__C10H17O10PR2" compartment="Cytosol" charge="0" boundaryCondition="false"/>
	<species id="M_trnaasp_c" name="M_tRNA_Asp__R" compartment="Cytosol" charge="0" boundaryCondition="false"/>
	<species id="M_trnacys_c" name="M_tRNA_Cys__R" compartment="Cytosol" charge="0" boundaryCondition="false"/>
	<species id="M_trnagln_c" name="M_tRNA_Gln__R" compartment="Cytosol" charge="0" boundaryCondition="false"/>
	<species id="M_trnaglu_c" name="M_tRNA__Glu__R" compartment="Cytosol" charge="0" boundaryCondition="false"/>
	<species id="M_trnagly_c" name="M_tRNA_Gly__R" compartment="Cytosol" charge="0" boundaryCondition="false"/>
	<species id="M_trnahis_c" name="M_tRNA_His__R" compartment="Cytosol" charge="0" boundaryCondition="false"/>
	<species id="M_trnaile_c" name="M_tRNA_Ile__R" compartment="Cytosol" charge="0" boundaryCondition="false"/>
	<species id="M_trnaleu_c" name="M_tRNA_Leu__R" compartment="Cytosol" charge="0" boundaryCondition="false"/>
	<species id="M_trnalys_c" name="M_tRNA_Lys__R" compartment="Cytosol" charge="0" boundaryCondition="false"/>
	<species id="M_trnamet_c" name="M_tRNA_Met__R" compartment="Cytosol" charge="0" boundaryCondition="false"/>
	<species id="M_trnaphe_c" name="M_tRNA_Phe__R" compartment="Cytosol" charge="0" boundaryCondition="false"/>
	<species id="M_trnapro_c" name="M_tRNA_Pro__R" compartment="Cytosol" charge="0" boundaryCondition="false"/>
	<species id="M_trnasecys_c" name="M_tRNA_SeCys__R" compartment="Cytosol" charge="0" boundaryCondition="false"/>
	<species id="M_trnaser_c" name="M_tRNA_Ser__R" compartment="Cytosol" charge="0" boundaryCondition="false"/>
	<species id="M_trnathr_c" name="M_tRNA_Thr__R" compartment="Cytosol" charge="0" boundaryCondition="false"/>
	<species id="M_trnatrp_c" name="M_tRNA_Trp__R" compartment="Cytosol" charge="0" boundaryCondition="false"/>
	<species id="M_trnatyr_c" name="M_tRNA_Tyr__R" compartment="Cytosol" charge="0" boundaryCondition="false"/>
	<species id="M_trnaval_c" name="M_tRNA_Val__R" compartment="Cytosol" charge="0" boundaryCondition="false"/>
	<species id="M_trp_L_c" name="M_L_Tryptophan_C11H12N2O2" compartment="Cytosol" charge="0" boundaryCondition="false"/>
	<species id="M_trp_L_e" name="M_L_Tryptophan_C11H12N2O2" compartment="Extra_organism" charge="0" boundaryCondition="false"/>
	<species id="M_trp_L_p" name="M_L_Tryptophan_C11H12N2O2" compartment="Periplasm" charge="0" boundaryCondition="false"/>
	<species id="M_trptrna_c" name="M_L_Tryptophanyl_tRNA_Trp__C11H11N2OR" compartment="Cytosol" charge="1" boundaryCondition="false"/>
	<species id="M_tsul_c" name="M_Thiosulfate_O3S2" compartment="Cytosol" charge="-2" boundaryCondition="false"/>
	<species id="M_tsul_e" name="M_Thiosulfate_O3S2" compartment="Extra_organism" charge="-2" boundaryCondition="false"/>
	<species id="M_tsul_p" name="M_Thiosulfate_O3S2" compartment="Periplasm" charge="-2" boundaryCondition="false"/>
	<species id="M_ttdca_c" name="M_tetradecanoate__n_C140__C14H27O2" compartment="Cytosol" charge="-1" boundaryCondition="false"/>
	<species id="M_ttdca_e" name="M_tetradecanoate__n_C140__C14H27O2" compartment="Extra_organism" charge="-1" boundaryCondition="false"/>
	<species id="M_ttdca_p" name="M_tetradecanoate__n_C140__C14H27O2" compartment="Periplasm" charge="-1" boundaryCondition="false"/>
	<species id="M_ttdcea_c" name="M_tetradecenoate__n_C141__C14H25O2" compartment="Cytosol" charge="-1" boundaryCondition="false"/>
	<species id="M_ttdcea_e" name="M_tetradecenoate__n_C141__C14H25O2" compartment="Extra_organism" charge="-1" boundaryCondition="false"/>
	<species id="M_ttdcea_p" name="M_tetradecenoate__n_C141__C14H25O2" compartment="Periplasm" charge="-1" boundaryCondition="false"/>
	<species id="M_tungs_c" name="M_tungstate_O4W1" compartment="Cytosol" charge="-2" boundaryCondition="false"/>
	<species id="M_tungs_e" name="M_tungstate_O4W1" compartment="Extra_organism" charge="-2" boundaryCondition="false"/>
	<species id="M_tungs_p" name="M_tungstate_O4W1" compartment="Periplasm" charge="-2" boundaryCondition="false"/>
	<species id="M_tym_e" name="M_Tyramine_C8H12NO" compartment="Extra_organism" charge="1" boundaryCondition="false"/>
	<species id="M_tym_p" name="M_Tyramine_C8H12NO" compartment="Periplasm" charge="1" boundaryCondition="false"/>
	<species id="M_tyr_L_c" name="M_L_Tyrosine_C9H11NO3" compartment="Cytosol" charge="0" boundaryCondition="false"/>
	<species id="M_tyr_L_e" name="M_L_Tyrosine_C9H11NO3" compartment="Extra_organism" charge="0" boundaryCondition="false"/>
	<species id="M_tyr_L_p" name="M_L_Tyrosine_C9H11NO3" compartment="Periplasm" charge="0" boundaryCondition="false"/>
	<species id="M_tyrp_e" name="M_Phosphotyrosine_C9H10NO6P" compartment="Extra_organism" charge="-2" boundaryCondition="false"/>
	<species id="M_tyrp_p" name="M_Phosphotyrosine_C9H10NO6P" compartment="Periplasm" charge="-2" boundaryCondition="false"/>
	<species id="M_tyrtrna_c" name="M_L_Tyrosyl_tRNA_Tyr__C9H10NO2R" compartment="Cytosol" charge="1" boundaryCondition="false"/>
	<species id="M_u23ga_c" name="M_UDP_2_3_bis_3_hydroxytetradecanoyl_glucosamine_C43H75N3O20P2" compartment="Cytosol" charge="-2" boundaryCondition="false"/>
	<species id="M_u3aga_c" name="M_UDP_3_O__3_hydroxytetradecanoyl__N_acetylglucosamine_C31H51N3O19P2" compartment="Cytosol" charge="-2" boundaryCondition="false"/>
	<species id="M_u3hga_c" name="M_UDP_3_O__3_hydroxytetradecanoyl__D_glucosamine_C29H50N3O18P2" compartment="Cytosol" charge="-1" boundaryCondition="false"/>
	<species id="M_uLa4fn_c" name="M_undecaprenyl_phosphate_4_amino_4_formyl_L_arabinose_C61H99N1O8P1" compartment="Cytosol" charge="-1" boundaryCondition="false"/>
	<species id="M_uLa4n_c" name="M_undecaprenyl_phosphate_4_amino_4_deoxy_L_arabinose_C60H100N1O7P1" compartment="Cytosol" charge="0" boundaryCondition="false"/>
	<species id="M_uLa4n_p" name="M_undecaprenyl_phosphate_4_amino_4_deoxy_L_arabinose_C60H100N1O7P1" compartment="Periplasm" charge="0" boundaryCondition="false"/>
	<species id="M_uaagmda_c" name="M_Undecaprenyl_diphospho_N_acetylmuramoyl__N_acetylglucosamine__L_ala_D_glu_meso_2_6_diaminopimeloyl_D_ala_D_ala_C95H152N8O28P2" compartment="Cytosol" charge="-4" boundaryCondition="false"/>
	<species id="M_uaccg_c" name="M_UDP_N_acetyl_3_O__1_carboxyvinyl__D_glucosamine_C20H26N3O19P2" compartment="Cytosol" charge="-3" boundaryCondition="false"/>
	<species id="M_uacgam_c" name="M_UDP_N_acetyl_D_glucosamine_C17H25N3O17P2" compartment="Cytosol" charge="-2" boundaryCondition="false"/>
	<species id="M_uacgam_e" name="M_UDP_N_acetyl_D_glucosamine_C17H25N3O17P2" compartment="Extra_organism" charge="-2" boundaryCondition="false"/>
	<species id="M_uacgam_p" name="M_UDP_N_acetyl_D_glucosamine_C17H25N3O17P2" compartment="Periplasm" charge="-2" boundaryCondition="false"/>
	<species id="M_uacmam_c" name="M_UDP_N_acetyl_D_mannosamine_C17H25N3O17P2" compartment="Cytosol" charge="-2" boundaryCondition="false"/>
	<species id="M_uacmamu_c" name="M_UDP_N_acetyl_D_mannosaminouronate_C17H22N3O18P2" compartment="Cytosol" charge="-3" boundaryCondition="false"/>
	<species id="M_uagmda_c" name="M_Undecaprenyl_diphospho_N_acetylmuramoyl_L_alanyl_D_glutamyl_meso_2_6_diaminopimeloyl_D_alanyl_D_alanine_C87H139N7O23P2" compartment="Cytosol" charge="-4" boundaryCondition="false"/>
	<species id="M_uama_c" name="M_UDP_N_acetylmuramoyl_L_alanine_C23H33N4O20P2" compartment="Cytosol" charge="-3" boundaryCondition="false"/>
	<species id="M_uamag_c" name="M_UDP_N_acetylmuramoyl_L_alanyl_D_glutamate_C28H39N5O23P2" compartment="Cytosol" charge="-4" boundaryCondition="false"/>
	<species id="M_uamr_c" name="M_UDP_N_acetylmuramate_C20H28N3O19P2" compartment="Cytosol" charge="-3" boundaryCondition="false"/>
	<species id="M_udcpdp_c" name="M_Undecaprenyl_diphosphate_C55H89O7P2" compartment="Cytosol" charge="-3" boundaryCondition="false"/>
	<species id="M_udcpdp_p" name="M_Undecaprenyl_diphosphate_C55H89O7P2" compartment="Periplasm" charge="-3" boundaryCondition="false"/>
	<species id="M_udcpp_c" name="M_Undecaprenyl_phosphate_C55H89O4P" compartment="Cytosol" charge="-2" boundaryCondition="false"/>
	<species id="M_udcpp_p" name="M_Undecaprenyl_phosphate_C55H89O4P" compartment="Periplasm" charge="-2" boundaryCondition="false"/>
	<species id="M_udpLa4fn_c" name="M_uridine_5___diphospho_beta_4_deoxy_4_formamido_L_arabinose_C15H21N3O16P2" compartment="Cytosol" charge="-2" boundaryCondition="false"/>
	<species id="M_udpLa4n_c" name="M_uridine_5___diphospho_beta_4_deoxy_4_amino_L_arabinose_C14H22N3O15P2" compartment="Cytosol" charge="-1" boundaryCondition="false"/>
	<species id="M_udpLa4o_c" name="M_UDP_4_keto_pyranose_C14H18N2O16P2" compartment="Cytosol" charge="-2" boundaryCondition="false"/>
	<species id="M_udp_c" name="M_UDP_C9H11N2O12P2" compartment="Cytosol" charge="-3" boundaryCondition="false"/>
	<species id="M_udpacgal_e" name="M_UDP_N_acetyl_D_galactosamine_C17H25N3O17P2" compartment="Extra_organism" charge="-2" boundaryCondition="false"/>
	<species id="M_udpacgal_p" name="M_UDP_N_acetyl_D_galactosamine_C17H25N3O17P2" compartment="Periplasm" charge="-2" boundaryCondition="false"/>
	<species id="M_udpg_c" name="M_UDPglucose_C15H22N2O17P2" compartment="Cytosol" charge="-2" boundaryCondition="false"/>
	<species id="M_udpg_e" name="M_UDPglucose_C15H22N2O17P2" compartment="Extra_organism" charge="-2" boundaryCondition="false"/>
	<species id="M_udpg_p" name="M_UDPglucose_C15H22N2O17P2" compartment="Periplasm" charge="-2" boundaryCondition="false"/>
	<species id="M_udpgal_c" name="M_UDPgalactose_C15H22N2O17P2" compartment="Cytosol" charge="-2" boundaryCondition="false"/>
	<species id="M_udpgal_e" name="M_UDPgalactose_C15H22N2O17P2" compartment="Extra_organism" charge="-2" boundaryCondition="false"/>
	<species id="M_udpgal_p" name="M_UDPgalactose_C15H22N2O17P2" compartment="Periplasm" charge="-2" boundaryCondition="false"/>
	<species id="M_udpgalfur_c" name="M_UDP_D_galacto_1_4_furanose_C15H22N2O17P2" compartment="Cytosol" charge="-2" boundaryCondition="false"/>
	<species id="M_udpglcur_c" name="M_UDP_D_glucuronate_C15H19N2O18P2" compartment="Cytosol" charge="-3" boundaryCondition="false"/>
	<species id="M_udpglcur_e" name="M_UDP_D_glucuronate_C15H19N2O18P2" compartment="Extra_organism" charge="-3" boundaryCondition="false"/>
	<species id="M_udpglcur_p" name="M_UDP_D_glucuronate_C15H19N2O18P2" compartment="Periplasm" charge="-3" boundaryCondition="false"/>
	<species id="M_ugmd_c" name="M_UDP_N_acetylmuramoyl_L_alanyl_D_gamma_glutamyl_meso_2_6_diaminopimelate_C35H51N7O26P2" compartment="Cytosol" charge="-4" boundaryCondition="false"/>
	<species id="M_ugmda_c" name="M_UDP_N_acetylmuramoyl_L_alanyl_D_glutamyl_meso_2_6_diaminopimeloyl_D_alanyl_D_alanine_C41H61N9O28P2" compartment="Cytosol" charge="-4" boundaryCondition="false"/>
	<species id="M_um4p_c" name="M_UDP_N_acetylmuramoyl_L_alanyl_D_gamma_glutamyl_meso_2_6_diaminopimelate_D_alanine_C38H56N8O27P2" compartment="Cytosol" charge="-4" boundaryCondition="false"/>
	<species id="M_ump_c" name="M_UMP_C9H11N2O9P" compartment="Cytosol" charge="-2" boundaryCondition="false"/>
	<species id="M_ump_e" name="M_UMP_C9H11N2O9P" compartment="Extra_organism" charge="-2" boundaryCondition="false"/>
	<species id="M_ump_p" name="M_UMP_C9H11N2O9P" compartment="Periplasm" charge="-2" boundaryCondition="false"/>
	<species id="M_unaga_c" name="M_Undecaprenyl_diphospho_N_acetyl_glucosamine_C63H103NO12P2" compartment="Cytosol" charge="-2" boundaryCondition="false"/>
	<species id="M_unagamu_c" name="M_Undecaprenyl_diphospho_N_acetylglucosamine_N_acetylmannosaminuronate_C71H113N2O18P2" compartment="Cytosol" charge="-3" boundaryCondition="false"/>
	<species id="M_unagamuf_c" name="M_Undecaprenyl_diphospho_N_acetylglucosamine_N_acetylmannosaminuronate_N_acetamido_4_6_dideoxy_D_galactose_C79H126N3O22P2" compartment="Cytosol" charge="-3" boundaryCondition="false"/>
	<species id="M_unagamuf_p" name="M_Undecaprenyl_diphospho_N_acetylglucosamine_N_acetylmannosaminuronate_N_acetamido_4_6_dideoxy_D_galactose_C79H126N3O22P2" compartment="Periplasm" charge="-3" boundaryCondition="false"/>
	<species id="M_uppg3_c" name="M_Uroporphyrinogen_III_C40H36N4O16" compartment="Cytosol" charge="-8" boundaryCondition="false"/>
	<species id="M_ura_c" name="M_Uracil_C4H4N2O2" compartment="Cytosol" charge="0" boundaryCondition="false"/>
	<species id="M_ura_e" name="M_Uracil_C4H4N2O2" compartment="Extra_organism" charge="0" boundaryCondition="false"/>
	<species id="M_ura_p" name="M_Uracil_C4H4N2O2" compartment="Periplasm" charge="0" boundaryCondition="false"/>
	<species id="M_urate_c" name="M_Urate_C5H4N4O3" compartment="Cytosol" charge="0" boundaryCondition="false"/>
	<species id="M_urdglyc_c" name="M_____Ureidoglycolate_C3H5N2O4" compartment="Cytosol" charge="-1" boundaryCondition="false"/>
	<species id="M_urea_c" name="M_Urea_CH4N2O" compartment="Cytosol" charge="0" boundaryCondition="false"/>
	<species id="M_urea_e" name="M_Urea_CH4N2O" compartment="Extra_organism" charge="0" boundaryCondition="false"/>
	<species id="M_urea_p" name="M_Urea_CH4N2O" compartment="Periplasm" charge="0" boundaryCondition="false"/>
	<species id="M_uri_c" name="M_Uridine_C9H12N2O6" compartment="Cytosol" charge="0" boundaryCondition="false"/>
	<species id="M_uri_e" name="M_Uridine_C9H12N2O6" compartment="Extra_organism" charge="0" boundaryCondition="false"/>
	<species id="M_uri_p" name="M_Uridine_C9H12N2O6" compartment="Periplasm" charge="0" boundaryCondition="false"/>
	<species id="M_utp_c" name="M_UTP_C9H11N2O15P3" compartment="Cytosol" charge="-4" boundaryCondition="false"/>
	<species id="M_val_L_c" name="M_L_Valine_C5H11NO2" compartment="Cytosol" charge="0" boundaryCondition="false"/>
	<species id="M_val_L_e" name="M_L_Valine_C5H11NO2" compartment="Extra_organism" charge="0" boundaryCondition="false"/>
	<species id="M_val_L_p" name="M_L_Valine_C5H11NO2" compartment="Periplasm" charge="0" boundaryCondition="false"/>
	<species id="M_valtrna_c" name="M_L_Valyl_tRNA_Val__C5H10NOR" compartment="Cytosol" charge="1" boundaryCondition="false"/>
	<species id="M_xan_c" name="M_Xanthine_C5H4N4O2" compartment="Cytosol" charge="0" boundaryCondition="false"/>
	<species id="M_xan_e" name="M_Xanthine_C5H4N4O2" compartment="Extra_organism" charge="0" boundaryCondition="false"/>
	<species id="M_xan_p" name="M_Xanthine_C5H4N4O2" compartment="Periplasm" charge="0" boundaryCondition="false"/>
	<species id="M_xdp_c" name="M_XDP_C10H11N4O12P2" compartment="Cytosol" charge="-3" boundaryCondition="false"/>
	<species id="M_xmp_c" name="M_Xanthosine_5__phosphate_C10H11N4O9P" compartment="Cytosol" charge="-2" boundaryCondition="false"/>
	<species id="M_xmp_e" name="M_Xanthosine_5__phosphate_C10H11N4O9P" compartment="Extra_organism" charge="-2" boundaryCondition="false"/>
	<species id="M_xmp_p" name="M_Xanthosine_5__phosphate_C10H11N4O9P" compartment="Periplasm" charge="-2" boundaryCondition="false"/>
	<species id="M_xtp_c" name="M_XTP_C10H11N4O15P3" compartment="Cytosol" charge="-4" boundaryCondition="false"/>
	<species id="M_xtsn_c" name="M_Xanthosine_C10H12N4O6" compartment="Cytosol" charge="0" boundaryCondition="false"/>
	<species id="M_xtsn_e" name="M_Xanthosine_C10H12N4O6" compartment="Extra_organism" charge="0" boundaryCondition="false"/>
	<species id="M_xtsn_p" name="M_Xanthosine_C10H12N4O6" compartment="Periplasm" charge="0" boundaryCondition="false"/>
	<species id="M_xu5p_D_c" name="M_D_Xylulose_5_phosphate_C5H9O8P" compartment="Cytosol" charge="-2" boundaryCondition="false"/>
	<species id="M_xu5p_L_c" name="M_L_Xylulose_5_phosphate_C5H9O8P" compartment="Cytosol" charge="-2" boundaryCondition="false"/>
	<species id="M_xyl_D_c" name="M_D_Xylose_C5H10O5" compartment="Cytosol" charge="0" boundaryCondition="false"/>
	<species id="M_xyl_D_e" name="M_D_Xylose_C5H10O5" compartment="Extra_organism" charge="0" boundaryCondition="false"/>
	<species id="M_xyl_D_p" name="M_D_Xylose_C5H10O5" compartment="Periplasm" charge="0" boundaryCondition="false"/>
	<species id="M_xylu_D_c" name="M_D_Xylulose_C5H10O5" compartment="Cytosol" charge="0" boundaryCondition="false"/>
	<species id="M_xylu_L_c" name="M_L_Xylulose_C5H10O5" compartment="Cytosol" charge="0" boundaryCondition="false"/>
	<species id="M_xylu_L_e" name="M_L_Xylulose_C5H10O5" compartment="Extra_organism" charge="0" boundaryCondition="false"/>
	<species id="M_xylu_L_p" name="M_L_Xylulose_C5H10O5" compartment="Periplasm" charge="0" boundaryCondition="false"/>
	<species id="M_zn2_c" name="M_Zinc_Zn" compartment="Cytosol" charge="2" boundaryCondition="false"/>
	<species id="M_zn2_e" name="M_Zinc_Zn" compartment="Extra_organism" charge="2" boundaryCondition="false"/>
	<species id="M_zn2_p" name="M_Zinc_Zn" compartment="Periplasm" charge="2" boundaryCondition="false"/>
	<species id="M_12ppd_R_b" name="M__R__Propane_1_2_diol_C3H8O2" compartment="Extra_organism" charge="0" boundaryCondition="true"/>
	<species id="M_12ppd_S_b" name="M__S__Propane_1_2_diol_C3H8O2" compartment="Extra_organism" charge="0" boundaryCondition="true"/>
	<species id="M_14glucan_b" name="M_1_4_alpha_D_glucan_C36H62O31" compartment="Extra_organism" charge="0" boundaryCondition="true"/>
	<species id="M_15dap_b" name="M_1_5_Diaminopentane_C5H16N2" compartment="Extra_organism" charge="2" boundaryCondition="true"/>
	<species id="M_23camp_b" name="M_2__3__Cyclic_AMP_C10H11N5O6P" compartment="Extra_organism" charge="-1" boundaryCondition="true"/>
	<species id="M_23ccmp_b" name="M_2__3__Cyclic_CMP_C9H11N3O7P" compartment="Extra_organism" charge="-1" boundaryCondition="true"/>
	<species id="M_23cgmp_b" name="M_2__3__Cyclic_GMP_C10H11N5O7P" compartment="Extra_organism" charge="-1" boundaryCondition="true"/>
	<species id="M_23cump_b" name="M_2__3__Cyclic_UMP_C9H10N2O8P" compartment="Extra_organism" charge="-1" boundaryCondition="true"/>
	<species id="M_23dappa_b" name="M_2_3_diaminopropionate_C3H9N2O2" compartment="Extra_organism" charge="1" boundaryCondition="true"/>
	<species id="M_26dap_M_b" name="M_meso_2_6_Diaminoheptanedioate_C7H14N2O4" compartment="Extra_organism" charge="0" boundaryCondition="true"/>
	<species id="M_2ddglcn_b" name="M_2_Dehydro_3_deoxy_D_gluconate_C6H9O6" compartment="Extra_organism" charge="-1" boundaryCondition="true"/>
	<species id="M_34dhpac_b" name="M_3_4_Dihydroxyphenylacetaldehyde_C8H8O3" compartment="Extra_organism" charge="0" boundaryCondition="true"/>
	<species id="M_3amp_b" name="M_3__AMP_C10H12N5O7P" compartment="Extra_organism" charge="-2" boundaryCondition="true"/>
	<species id="M_3cmp_b" name="M_3__cmp_C9H12N3O8P" compartment="Extra_organism" charge="-2" boundaryCondition="true"/>
	<species id="M_3gmp_b" name="M_3__GMP_C10H12N5O8P" compartment="Extra_organism" charge="-2" boundaryCondition="true"/>
	<species id="M_3hcinnm_b" name="M_3_hydroxycinnamic_acid_C9H7O3" compartment="Extra_organism" charge="-1" boundaryCondition="true"/>
	<species id="M_3hpppn_b" name="M_3__3_hydroxy_phenyl_propionate_C9H9O3" compartment="Extra_organism" charge="-1" boundaryCondition="true"/>
	<species id="M_3ump_b" name="M_3__UMP_C9H11N2O9P" compartment="Extra_organism" charge="-2" boundaryCondition="true"/>
	<species id="M_4abut_b" name="M_4_Aminobutanoate_C4H9NO2" compartment="Extra_organism" charge="0" boundaryCondition="true"/>
	<species id="M_4hba_b" name="M_4_Hydroxy_benzyl_alcohol_C7H8O2" compartment="Extra_organism" charge="0" boundaryCondition="true"/>
	<species id="M_4hoxpacd_b" name="M_4_Hydroxyphenylacetaldehyde_C8H8O2" compartment="Extra_organism" charge="0" boundaryCondition="true"/>
	<species id="M_5dglcn_b" name="M_5_Dehydro_D_gluconate_C6H9O7" compartment="Extra_organism" charge="-1" boundaryCondition="true"/>
	<species id="M_5drib_b" name="M_5__deoxyribose_C5H10O4" compartment="Extra_organism" charge="0" boundaryCondition="true"/>
	<species id="M_LalaDgluMdapDala_b" name="M_L_alanine_D_glutamate_meso_2_6_diaminoheptanedioate_D_alanine_C18H30N5O9" compartment="Extra_organism" charge="-1" boundaryCondition="true"/>
	<species id="M_LalaDgluMdap_b" name="M_L_alanine_D_glutamate_meso_2_6_diaminoheptanedioate_C15H25N4O8" compartment="Extra_organism" charge="-1" boundaryCondition="true"/>
	<species id="M_aacald_b" name="M_Aminoacetaldehyde_C2H6NO" compartment="Extra_organism" charge="1" boundaryCondition="true"/>
	<species id="M_ac_b" name="M_Acetate_C2H3O2" compartment="Extra_organism" charge="-1" boundaryCondition="true"/>
	<species id="M_acac_b" name="M_Acetoacetate_C4H5O3" compartment="Extra_organism" charge="-1" boundaryCondition="true"/>
	<species id="M_acald_b" name="M_Acetaldehyde_C2H4O" compartment="Extra_organism" charge="0" boundaryCondition="true"/>
	<species id="M_acgal1p_b" name="M_N_Acetyl_D_galactosamine_1_phosphate_C8H14NO9P" compartment="Extra_organism" charge="-2" boundaryCondition="true"/>
	<species id="M_acgal_b" name="M_N_Acetyl_D_galactosamine_C8H15NO6" compartment="Extra_organism" charge="0" boundaryCondition="true"/>
	<species id="M_acgam1p_b" name="M_N_Acetyl_D_glucosamine_1_phosphate_C8H14NO9P" compartment="Extra_organism" charge="-2" boundaryCondition="true"/>
	<species id="M_acgam_b" name="M_N_Acetyl_D_glucosamine_C8H15NO6" compartment="Extra_organism" charge="0" boundaryCondition="true"/>
	<species id="M_acmana_b" name="M_N_Acetyl_D_mannosamine_C8H15NO6" compartment="Extra_organism" charge="0" boundaryCondition="true"/>
	<species id="M_acmum_b" name="M_N_Acetylmuramate_C11H18NO8" compartment="Extra_organism" charge="-1" boundaryCondition="true"/>
	<species id="M_acnam_b" name="M_N_Acetylneuraminate_C11H18NO9" compartment="Extra_organism" charge="-1" boundaryCondition="true"/>
	<species id="M_acolipa_b" name="M_4_Amino_4_deoxy_L_arabinose_modified_core_oligosaccharide_lipid_A_C181H314N3O103P4" compartment="Extra_organism" charge="-9" boundaryCondition="true"/>
	<species id="M_acser_b" name="M_O_Acetyl_L_serine_C5H9NO4" compartment="Extra_organism" charge="0" boundaryCondition="true"/>
	<species id="M_ade_b" name="M_Adenine_C5H5N5" compartment="Extra_organism" charge="0" boundaryCondition="true"/>
	<species id="M_adn_b" name="M_Adenosine_C10H13N5O4" compartment="Extra_organism" charge="0" boundaryCondition="true"/>
	<species id="M_adocbl_b" name="M_Adenosylcobalamin_C72H100CoN18O17P" compartment="Extra_organism" charge="0" boundaryCondition="true"/>
	<species id="M_ag_b" name="M_silver_Ag" compartment="Extra_organism" charge="1" boundaryCondition="true"/>
	<species id="M_agm_b" name="M_Agmatine_C5H16N4" compartment="Extra_organism" charge="2" boundaryCondition="true"/>
	<species id="M_akg_b" name="M_2_Oxoglutarate_C5H4O5" compartment="Extra_organism" charge="-2" boundaryCondition="true"/>
	<species id="M_ala_B_b" name="M_beta_Alanine_C3H7NO2" compartment="Extra_organism" charge="0" boundaryCondition="true"/>
	<species id="M_ala_D_b" name="M_D_Alanine_C3H7NO2" compartment="Extra_organism" charge="0" boundaryCondition="true"/>
	<species id="M_ala_L_b" name="M_L_Alanine_C3H7NO2" compartment="Extra_organism" charge="0" boundaryCondition="true"/>
	<species id="M_alaala_b" name="M_D_Alanyl_D_alanine_C6H12N2O3" compartment="Extra_organism" charge="0" boundaryCondition="true"/>
	<species id="M_all_D_b" name="M_D_Allose_C6H12O6" compartment="Extra_organism" charge="0" boundaryCondition="true"/>
	<species id="M_alltn_b" name="M_Allantoin_C4H6N4O3" compartment="Extra_organism" charge="0" boundaryCondition="true"/>
	<species id="M_amp_b" name="M_AMP_C10H12N5O7P" compartment="Extra_organism" charge="-2" boundaryCondition="true"/>
	<species id="M_anhgm_b" name="M_N_Acetyl_D_glucosamine_anhydrous_N_Acetylmuramic_acid_C19H29N2O12" compartment="Extra_organism" charge="-1" boundaryCondition="true"/>
	<species id="M_arab_L_b" name="M_L_Arabinose_C5H10O5" compartment="Extra_organism" charge="0" boundaryCondition="true"/>
	<species id="M_arbtn_b" name="M_aerobactin_minus_Fe3_C22H33N4O13" compartment="Extra_organism" charge="-3" boundaryCondition="true"/>
	<species id="M_arbtn_fe3_b" name="M_Aerobactin_C22H33FeN4O13" compartment="Extra_organism" charge="0" boundaryCondition="true"/>
	<species id="M_arg_L_b" name="M_L_Arginine_C6H15N4O2" compartment="Extra_organism" charge="1" boundaryCondition="true"/>
	<species id="M_ascb_L_b" name="M_L_Ascorbate_C6H8O6" compartment="Extra_organism" charge="0" boundaryCondition="true"/>
	<species id="M_asn_L_b" name="M_L_Asparagine_C4H8N2O3" compartment="Extra_organism" charge="0" boundaryCondition="true"/>
	<species id="M_aso3_b" name="M_arsenite_AsO3" compartment="Extra_organism" charge="-3" boundaryCondition="true"/>
	<species id="M_asp_L_b" name="M_L_Aspartate_C4H6NO4" compartment="Extra_organism" charge="-1" boundaryCondition="true"/>
	<species id="M_but_b" name="M_Butyrate__n_C40__C4H7O2" compartment="Extra_organism" charge="-1" boundaryCondition="true"/>
	<species id="M_butso3_b" name="M_butanesulfonate_C4H9O3S" compartment="Extra_organism" charge="-1" boundaryCondition="true"/>
	<species id="M_ca2_b" name="M_Calcium_Ca" compartment="Extra_organism" charge="2" boundaryCondition="true"/>
	<species id="M_cbi_b" name="M_Cobinamide_C48H72CoN11O8" compartment="Extra_organism" charge="0" boundaryCondition="true"/>
	<species id="M_cbl1_b" name="M_Cob_I_alamin_C62H88CoN13O14P" compartment="Extra_organism" charge="-1" boundaryCondition="true"/>
	<species id="M_cd2_b" name="M_Cadmium_Cd" compartment="Extra_organism" charge="2" boundaryCondition="true"/>
	<species id="M_cgly_b" name="M_Cys_Gly_C5H10N2O3S" compartment="Extra_organism" charge="0" boundaryCondition="true"/>
	<species id="M_chol_b" name="M_Choline_C5H14NO" compartment="Extra_organism" charge="1" boundaryCondition="true"/>
	<species id="M_cit_b" name="M_Citrate_C6H5O7" compartment="Extra_organism" charge="-3" boundaryCondition="true"/>
	<species id="M_cl_b" name="M_Chloride_Cl" compartment="Extra_organism" charge="-1" boundaryCondition="true"/>
	<species id="M_cmp_b" name="M_CMP_C9H12N3O8P" compartment="Extra_organism" charge="-2" boundaryCondition="true"/>
	<species id="M_co2_b" name="M_CO2_CO2" compartment="Extra_organism" charge="0" boundaryCondition="true"/>
	<species id="M_cobalt2_b" name="M_Co2_Co" compartment="Extra_organism" charge="2" boundaryCondition="true"/>
	<species id="M_colipa_b" name="M_core_oligosaccharide_lipid_A_C176H303N2O100P4" compartment="Extra_organism" charge="-11" boundaryCondition="true"/>
	<species id="M_cpgn_b" name="M_coprogen_C35H52N6O13Fe" compartment="Extra_organism" charge="-1" boundaryCondition="true"/>
	<species id="M_cpgn_un_b" name="M_coprogen_unloaded__no_Fe_III___C35H52N6O13" compartment="Extra_organism" charge="-4" boundaryCondition="true"/>
	<species id="M_crn_b" name="M_L_Carnitine_C7H15NO3" compartment="Extra_organism" charge="0" boundaryCondition="true"/>
	<species id="M_csn_b" name="M_Cytosine_C4H5N3O" compartment="Extra_organism" charge="0" boundaryCondition="true"/>
	<species id="M_cu2_b" name="M_Cu2_Cu" compartment="Extra_organism" charge="2" boundaryCondition="true"/>
	<species id="M_cu_b" name="M_Cu_Cu" compartment="Extra_organism" charge="1" boundaryCondition="true"/>
	<species id="M_cyan_b" name="M_Hydrogen_cyanide_CHN" compartment="Extra_organism" charge="0" boundaryCondition="true"/>
	<species id="M_cynt_b" name="M_Cyanate_CNO" compartment="Extra_organism" charge="-1" boundaryCondition="true"/>
	<species id="M_cys_D_b" name="M_D_Cysteine_C3H7NO2S" compartment="Extra_organism" charge="0" boundaryCondition="true"/>
	<species id="M_cys_L_b" name="M_L_Cysteine_C3H7NO2S" compartment="Extra_organism" charge="0" boundaryCondition="true"/>
	<species id="M_cytd_b" name="M_Cytidine_C9H13N3O5" compartment="Extra_organism" charge="0" boundaryCondition="true"/>
	<species id="M_dad_2_b" name="M_Deoxyadenosine_C10H13N5O3" compartment="Extra_organism" charge="0" boundaryCondition="true"/>
	<species id="M_damp_b" name="M_dAMP_C10H12N5O6P" compartment="Extra_organism" charge="-2" boundaryCondition="true"/>
	<species id="M_dca_b" name="M_Decanoate__n_C100__C10H19O2" compartment="Extra_organism" charge="-1" boundaryCondition="true"/>
	<species id="M_dcmp_b" name="M_dCMP_C9H12N3O7P" compartment="Extra_organism" charge="-2" boundaryCondition="true"/>
	<species id="M_dcyt_b" name="M_Deoxycytidine_C9H13N3O4" compartment="Extra_organism" charge="0" boundaryCondition="true"/>
	<species id="M_ddca_b" name="M_Dodecanoate__n_C120__C12H23O2" compartment="Extra_organism" charge="-1" boundaryCondition="true"/>
	<species id="M_dgmp_b" name="M_dGMP_C10H12N5O7P" compartment="Extra_organism" charge="-2" boundaryCondition="true"/>
	<species id="M_dgsn_b" name="M_Deoxyguanosine_C10H13N5O4" compartment="Extra_organism" charge="0" boundaryCondition="true"/>
	<species id="M_dha_b" name="M_Dihydroxyacetone_C3H6O3" compartment="Extra_organism" charge="0" boundaryCondition="true"/>
	<species id="M_dimp_b" name="M_dIMP_C10H11N4O7P" compartment="Extra_organism" charge="-2" boundaryCondition="true"/>
	<species id="M_din_b" name="M_Deoxyinosine_C10H12N4O4" compartment="Extra_organism" charge="0" boundaryCondition="true"/>
	<species id="M_dms_b" name="M_Dimethyl_sulfide_C2H6S" compartment="Extra_organism" charge="0" boundaryCondition="true"/>
	<species id="M_dmso_b" name="M_Dimethyl_sulfoxide_C2H6OS" compartment="Extra_organism" charge="0" boundaryCondition="true"/>
	<species id="M_dopa_b" name="M_Dopamine_C8H12NO2" compartment="Extra_organism" charge="1" boundaryCondition="true"/>
	<species id="M_dtmp_b" name="M_dTMP_C10H13N2O8P" compartment="Extra_organism" charge="-2" boundaryCondition="true"/>
	<species id="M_dump_b" name="M_dUMP_C9H11N2O8P" compartment="Extra_organism" charge="-2" boundaryCondition="true"/>
	<species id="M_duri_b" name="M_Deoxyuridine_C9H12N2O5" compartment="Extra_organism" charge="0" boundaryCondition="true"/>
	<species id="M_eca4colipa_b" name="M__enterobacterial_common_antigen_x4_core_oligosaccharide_lipid_A_C272H447N14O160P4" compartment="Extra_organism" charge="-15" boundaryCondition="true"/>
	<species id="M_enlipa_b" name="M_phosphoethanolamine_KDO_2__lipid__A__C112H202N3O42P3" compartment="Extra_organism" charge="-6" boundaryCondition="true"/>
	<species id="M_enter_b" name="M_Enterochelin_C30H27N3O15" compartment="Extra_organism" charge="0" boundaryCondition="true"/>
	<species id="M_etha_b" name="M_Ethanolamine_C2H8NO" compartment="Extra_organism" charge="1" boundaryCondition="true"/>
	<species id="M_ethso3_b" name="M_ethanesulfonate_C2H5O3S" compartment="Extra_organism" charge="-1" boundaryCondition="true"/>
	<species id="M_etoh_b" name="M_Ethanol_C2H6O" compartment="Extra_organism" charge="0" boundaryCondition="true"/>
	<species id="M_f6p_b" name="M_D_Fructose_6_phosphate_C6H11O9P" compartment="Extra_organism" charge="-2" boundaryCondition="true"/>
	<species id="M_fald_b" name="M_Formaldehyde_CH2O" compartment="Extra_organism" charge="0" boundaryCondition="true"/>
	<species id="M_fe2_b" name="M_Fe2_Fe" compartment="Extra_organism" charge="2" boundaryCondition="true"/>
	<species id="M_fe3_b" name="M_Fe3_Fe" compartment="Extra_organism" charge="3" boundaryCondition="true"/>
	<species id="M_fe3dcit_b" name="M_Fe_III_dicitrate_C12H10FeO14" compartment="Extra_organism" charge="-3" boundaryCondition="true"/>
	<species id="M_fe3dhbzs_b" name="M_ferric_2_3_dihydroxybenzoylserine_C10H10NO6Fe" compartment="Extra_organism" charge="2" boundaryCondition="true"/>
	<species id="M_fe3hox_b" name="M_Fe_III_hydroxamate_C9H18O6N3Fe" compartment="Extra_organism" charge="0" boundaryCondition="true"/>
	<species id="M_fe3hox_un_b" name="M_Fe_III_hydoxamate__unloaded_C9H18O6N3" compartment="Extra_organism" charge="-3" boundaryCondition="true"/>
	<species id="M_fecrm_b" name="M_Ferrichrome_C27H42FeN9O12" compartment="Extra_organism" charge="0" boundaryCondition="true"/>
	<species id="M_fecrm_un_b" name="M_Ferrichrome_minus_Fe_III__C27H42N9O12" compartment="Extra_organism" charge="-3" boundaryCondition="true"/>
	<species id="M_feenter_b" name="M_Fe_enterobactin_C30H27FeN3O15" compartment="Extra_organism" charge="3" boundaryCondition="true"/>
	<species id="M_feoxam_b" name="M_ferroxamine_C25H46FeN6O8" compartment="Extra_organism" charge="1" boundaryCondition="true"/>
	<species id="M_feoxam_un_b" name="M_ferroxamine_minus_Fe_3__C25H46N6O8" compartment="Extra_organism" charge="-2" boundaryCondition="true"/>
	<species id="M_for_b" name="M_Formate_CH1O2" compartment="Extra_organism" charge="-1" boundaryCondition="true"/>
	<species id="M_fru_b" name="M_D_Fructose_C6H12O6" compartment="Extra_organism" charge="0" boundaryCondition="true"/>
	<species id="M_frulys_b" name="M_fructoselysine_C12H25N2O7" compartment="Extra_organism" charge="1" boundaryCondition="true"/>
	<species id="M_fruur_b" name="M_D_Fructuronate_C6H9O7" compartment="Extra_organism" charge="-1" boundaryCondition="true"/>
	<species id="M_fuc_L_b" name="M_L_Fucose_C6H12O5" compartment="Extra_organism" charge="0" boundaryCondition="true"/>
	<species id="M_fum_b" name="M_Fumarate_C4H2O4" compartment="Extra_organism" charge="-2" boundaryCondition="true"/>
	<species id="M_g1p_b" name="M_D_Glucose_1_phosphate_C6H11O9P" compartment="Extra_organism" charge="-2" boundaryCondition="true"/>
	<species id="M_g3pc_b" name="M_sn_Glycero_3_phosphocholine_C8H20NO6P" compartment="Extra_organism" charge="0" boundaryCondition="true"/>
	<species id="M_g3pe_b" name="M_sn_Glycero_3_phosphoethanolamine_C5H14NO6P" compartment="Extra_organism" charge="0" boundaryCondition="true"/>
	<species id="M_g3pg_b" name="M_Glycerophosphoglycerol_C6H14O8P" compartment="Extra_organism" charge="-1" boundaryCondition="true"/>
	<species id="M_g3pi_b" name="M_sn_Glycero_3_phospho_1_inositol_C9H18O11P" compartment="Extra_organism" charge="-1" boundaryCondition="true"/>
	<species id="M_g3ps_b" name="M_Glycerophosphoserine_C6H13NO8P" compartment="Extra_organism" charge="-1" boundaryCondition="true"/>
	<species id="M_g6p_b" name="M_D_Glucose_6_phosphate_C6H11O9P" compartment="Extra_organism" charge="-2" boundaryCondition="true"/>
	<species id="M_gal1p_b" name="M_alpha_D_Galactose_1_phosphate_C6H11O9P" compartment="Extra_organism" charge="-2" boundaryCondition="true"/>
	<species id="M_gal_bD_b" name="M_beta_D_Galactose_C6H12O6" compartment="Extra_organism" charge="0" boundaryCondition="true"/>
	<species id="M_gal_b" name="M_D_Galactose_C6H12O6" compartment="Extra_organism" charge="0" boundaryCondition="true"/>
	<species id="M_galct_D_b" name="M_D_Galactarate_C6H8O8" compartment="Extra_organism" charge="-2" boundaryCondition="true"/>
	<species id="M_galctn_D_b" name="M_D_Galactonate_C6H11O7" compartment="Extra_organism" charge="-1" boundaryCondition="true"/>
	<species id="M_galctn_L_b" name="M_L_Galactonate_C6H11O7" compartment="Extra_organism" charge="-1" boundaryCondition="true"/>
	<species id="M_galt_b" name="M_Galactitol_C6H14O6" compartment="Extra_organism" charge="0" boundaryCondition="true"/>
	<species id="M_galur_b" name="M_D_Galacturonate_C6H9O7" compartment="Extra_organism" charge="-1" boundaryCondition="true"/>
	<species id="M_gam6p_b" name="M_D_Glucosamine_6_phosphate_C6H13NO8P" compartment="Extra_organism" charge="-1" boundaryCondition="true"/>
	<species id="M_gam_b" name="M_D_Glucosamine_C6H14NO5" compartment="Extra_organism" charge="1" boundaryCondition="true"/>
	<species id="M_gbbtn_b" name="M_gamma_butyrobetaine_C7H15NO2" compartment="Extra_organism" charge="0" boundaryCondition="true"/>
	<species id="M_gdp_b" name="M_GDP_C10H12N5O11P2" compartment="Extra_organism" charge="-3" boundaryCondition="true"/>
	<species id="M_glc_D_b" name="M_D_Glucose_C6H12O6" compartment="Extra_organism" charge="0" boundaryCondition="true"/>
	<species id="M_glcn_b" name="M_D_Gluconate_C6H11O7" compartment="Extra_organism" charge="-1" boundaryCondition="true"/>
	<species id="M_glcr_b" name="M_D_Glucarate_C6H8O8" compartment="Extra_organism" charge="-2" boundaryCondition="true"/>
	<species id="M_glcur1p_b" name="M_D_Glucuronate_1_phosphate_C6H8O10P" compartment="Extra_organism" charge="-3" boundaryCondition="true"/>
	<species id="M_glcur_b" name="M_D_Glucuronate_C6H9O7" compartment="Extra_organism" charge="-1" boundaryCondition="true"/>
	<species id="M_gln_L_b" name="M_L_Glutamine_C5H10N2O3" compartment="Extra_organism" charge="0" boundaryCondition="true"/>
	<species id="M_glu_L_b" name="M_L_Glutamate_C5H8NO4" compartment="Extra_organism" charge="-1" boundaryCondition="true"/>
	<species id="M_gly_b" name="M_Glycine_C2H5NO2" compartment="Extra_organism" charge="0" boundaryCondition="true"/>
	<species id="M_glyald_b" name="M_D_Glyceraldehyde_C3H6O3" compartment="Extra_organism" charge="0" boundaryCondition="true"/>
	<species id="M_glyb_b" name="M_Glycine_betaine_C5H11NO2" compartment="Extra_organism" charge="0" boundaryCondition="true"/>
	<species id="M_glyc2p_b" name="M_Glycerol_2_phosphate_C3H7O6P" compartment="Extra_organism" charge="-2" boundaryCondition="true"/>
	<species id="M_glyc3p_b" name="M_Glycerol_3_phosphate_C3H7O6P" compartment="Extra_organism" charge="-2" boundaryCondition="true"/>
	<species id="M_glyc_R_b" name="M__R__Glycerate_C3H5O4" compartment="Extra_organism" charge="-1" boundaryCondition="true"/>
	<species id="M_glyc_b" name="M_Glycerol_C3H8O3" compartment="Extra_organism" charge="0" boundaryCondition="true"/>
	<species id="M_glyclt_b" name="M_Glycolate_C2H3O3" compartment="Extra_organism" charge="-1" boundaryCondition="true"/>
	<species id="M_gmp_b" name="M_GMP_C10H12N5O8P" compartment="Extra_organism" charge="-2" boundaryCondition="true"/>
	<species id="M_gsn_b" name="M_Guanosine_C10H13N5O5" compartment="Extra_organism" charge="0" boundaryCondition="true"/>
	<species id="M_gthox_b" name="M_Oxidized_glutathione_C20H30N6O12S2" compartment="Extra_organism" charge="-2" boundaryCondition="true"/>
	<species id="M_gthrd_b" name="M_Reduced_glutathione_C10H16N3O6S" compartment="Extra_organism" charge="-1" boundaryCondition="true"/>
	<species id="M_gtp_b" name="M_GTP_C10H12N5O14P3" compartment="Extra_organism" charge="-4" boundaryCondition="true"/>
	<species id="M_gua_b" name="M_Guanine_C5H5N5O" compartment="Extra_organism" charge="0" boundaryCondition="true"/>
	<species id="M_h2_b" name="M_H2_H2" compartment="Extra_organism" charge="0" boundaryCondition="true"/>
	<species id="M_h2o2_b" name="M_Hydrogen_peroxide_H2O2" compartment="Extra_organism" charge="0" boundaryCondition="true"/>
	<species id="M_h2o_b" name="M_H2O_H2O" compartment="Extra_organism" charge="0" boundaryCondition="true"/>
	<species id="M_h2s_b" name="M_Hydrogen_sulfide_H2S" compartment="Extra_organism" charge="0" boundaryCondition="true"/>
	<species id="M_h_b" name="M_H_H" compartment="Extra_organism" charge="1" boundaryCondition="true"/>
	<species id="M_hacolipa_b" name="M_hepta_acylated_core_oligosaccharide_lipid_A__E_coli__C192H333N2O101P4" compartment="Extra_organism" charge="-11" boundaryCondition="true"/>
	<species id="M_halipa_b" name="M_hepta_acylated_KDO_2__lipid__A__C126H226N2O40P2" compartment="Extra_organism" charge="-6" boundaryCondition="true"/>
	<species id="M_hdca_b" name="M_Hexadecanoate__n_C160__C16H31O2" compartment="Extra_organism" charge="-1" boundaryCondition="true"/>
	<species id="M_hdcea_b" name="M_Hexadecenoate__n_C161__C16H29O2" compartment="Extra_organism" charge="-1" boundaryCondition="true"/>
	<species id="M_hg2_b" name="M_Hg2_Hg" compartment="Extra_organism" charge="2" boundaryCondition="true"/>
	<species id="M_his_L_b" name="M_L_Histidine_C6H9N3O2" compartment="Extra_organism" charge="0" boundaryCondition="true"/>
	<species id="M_hmfurn_b" name="M_4_hydroxy_5_methyl_3_2H__furanone_C5H6O3" compartment="Extra_organism" charge="0" boundaryCondition="true"/>
	<species id="M_hom_L_b" name="M_L_Homoserine_C4H9NO3" compartment="Extra_organism" charge="0" boundaryCondition="true"/>
	<species id="M_hxa_b" name="M_Hexanoate__n_C60__C6H11O2" compartment="Extra_organism" charge="-1" boundaryCondition="true"/>
	<species id="M_hxan_b" name="M_Hypoxanthine_C5H4N4O" compartment="Extra_organism" charge="0" boundaryCondition="true"/>
	<species id="M_idon_L_b" name="M_L_Idonate_C6H11O7" compartment="Extra_organism" charge="-1" boundaryCondition="true"/>
	<species id="M_ile_L_b" name="M_L_Isoleucine_C6H13NO2" compartment="Extra_organism" charge="0" boundaryCondition="true"/>
	<species id="M_imp_b" name="M_IMP_C10H11N4O8P" compartment="Extra_organism" charge="-2" boundaryCondition="true"/>
	<species id="M_indole_b" name="M_Indole_C8H7N" compartment="Extra_organism" charge="0" boundaryCondition="true"/>
	<species id="M_inost_b" name="M_myo_Inositol_C6H12O6" compartment="Extra_organism" charge="0" boundaryCondition="true"/>
	<species id="M_ins_b" name="M_Inosine_C10H12N4O5" compartment="Extra_organism" charge="0" boundaryCondition="true"/>
	<species id="M_isetac_b" name="M_Isethionic_acid_C2H5O4S" compartment="Extra_organism" charge="-1" boundaryCondition="true"/>
	<species id="M_k_b" name="M_potassium_K" compartment="Extra_organism" charge="1" boundaryCondition="true"/>
	<species id="M_kdo2lipid4_b" name="M_KDO_2__lipid_IV_A__C84H148N2O37P2" compartment="Extra_organism" charge="-6" boundaryCondition="true"/>
	<species id="M_lac_D_b" name="M_D_Lactate_C3H5O3" compartment="Extra_organism" charge="-1" boundaryCondition="true"/>
	<species id="M_lac_L_b" name="M_L_Lactate_C3H5O3" compartment="Extra_organism" charge="-1" boundaryCondition="true"/>
	<species id="M_lcts_b" name="M_Lactose_C12H22O11" compartment="Extra_organism" charge="0" boundaryCondition="true"/>
	<species id="M_leu_L_b" name="M_L_Leucine_C6H13NO2" compartment="Extra_organism" charge="0" boundaryCondition="true"/>
	<species id="M_lipa_cold_b" name="M_cold_adapted_KDO_2__lipid__A__C114H202N2O39P2" compartment="Extra_organism" charge="-6" boundaryCondition="true"/>
	<species id="M_lipa_b" name="M_KDO_2__lipid__A__C110H196N2O39P2" compartment="Extra_organism" charge="-6" boundaryCondition="true"/>
	<species id="M_lys_L_b" name="M_L_Lysine_C6H15N2O2" compartment="Extra_organism" charge="1" boundaryCondition="true"/>
	<species id="M_lyx_L_b" name="M_L_Lyxose_C5H10O5" compartment="Extra_organism" charge="0" boundaryCondition="true"/>
	<species id="M_mal_D_b" name="M_D_Malate_C4H4O5" compartment="Extra_organism" charge="-2" boundaryCondition="true"/>
	<species id="M_mal_L_b" name="M_L_Malate_C4H4O5" compartment="Extra_organism" charge="-2" boundaryCondition="true"/>
	<species id="M_malt_b" name="M_Maltose_C12H22O11" compartment="Extra_organism" charge="0" boundaryCondition="true"/>
	<species id="M_malthx_b" name="M_Maltohexaose_C36H62O31" compartment="Extra_organism" charge="0" boundaryCondition="true"/>
	<species id="M_maltpt_b" name="M_Maltopentaose_C30H52O26" compartment="Extra_organism" charge="0" boundaryCondition="true"/>
	<species id="M_malttr_b" name="M_Maltotriose_C18H32O16" compartment="Extra_organism" charge="0" boundaryCondition="true"/>
	<species id="M_maltttr_b" name="M_Maltotetraose_C24H42O21" compartment="Extra_organism" charge="0" boundaryCondition="true"/>
	<species id="M_man6p_b" name="M_D_Mannose_6_phosphate_C6H11O9P" compartment="Extra_organism" charge="-2" boundaryCondition="true"/>
	<species id="M_man_b" name="M_D_Mannose_C6H12O6" compartment="Extra_organism" charge="0" boundaryCondition="true"/>
	<species id="M_manglyc_b" name="M_2_alpha_D_Mannosyl__D_glycerate_C9H15O9" compartment="Extra_organism" charge="-1" boundaryCondition="true"/>
	<species id="M_melib_b" name="M_Melibiose_C12H22O11" compartment="Extra_organism" charge="0" boundaryCondition="true"/>
	<species id="M_met_D_b" name="M_D_Methionine_C5H10NO2S" compartment="Extra_organism" charge="0" boundaryCondition="true"/>
	<species id="M_met_L_b" name="M_L_Methionine_C5H11NO2S" compartment="Extra_organism" charge="0" boundaryCondition="true"/>
	<species id="M_metsox_R_L_b" name="M_L_methionine_R_sulfoxide_C5H11NO3S" compartment="Extra_organism" charge="0" boundaryCondition="true"/>
	<species id="M_metsox_S_L_b" name="M_L_Methionine_Sulfoxide_C5H11NO3S" compartment="Extra_organism" charge="0" boundaryCondition="true"/>
	<species id="M_mg2_b" name="M_magnesium_Mg" compartment="Extra_organism" charge="2" boundaryCondition="true"/>
	<species id="M_minohp_b" name="M_myo_Inositol_hexakisphosphate_C6H6O24P6" compartment="Extra_organism" charge="-12" boundaryCondition="true"/>
	<species id="M_mmet_b" name="M_S_Methyl_L_methionine_C6H14NO2S" compartment="Extra_organism" charge="1" boundaryCondition="true"/>
	<species id="M_mn2_b" name="M_Mn2_Mn" compartment="Extra_organism" charge="2" boundaryCondition="true"/>
	<species id="M_mnl_b" name="M_D_Mannitol_C6H14O6" compartment="Extra_organism" charge="0" boundaryCondition="true"/>
	<species id="M_mobd_b" name="M_Molybdate_MoO4" compartment="Extra_organism" charge="-2" boundaryCondition="true"/>
	<species id="M_mso3_b" name="M_methanesulfonate_CH3O3S" compartment="Extra_organism" charge="-1" boundaryCondition="true"/>
	<species id="M_n2o_b" name="M_Nitrous_oxide_N2O" compartment="Extra_organism" charge="0" boundaryCondition="true"/>
	<species id="M_na1_b" name="M_Sodium_Na" compartment="Extra_organism" charge="1" boundaryCondition="true"/>
	<species id="M_nac_b" name="M_Nicotinate_C6H4NO2" compartment="Extra_organism" charge="-1" boundaryCondition="true"/>
	<species id="M_nh4_b" name="M_Ammonium_H4N" compartment="Extra_organism" charge="1" boundaryCondition="true"/>
	<species id="M_ni2_b" name="M_nickel_Ni" compartment="Extra_organism" charge="2" boundaryCondition="true"/>
	<species id="M_nmn_b" name="M_NMN_C11H14N2O8P" compartment="Extra_organism" charge="-1" boundaryCondition="true"/>
	<species id="M_no2_b" name="M_Nitrite_NO2" compartment="Extra_organism" charge="-1" boundaryCondition="true"/>
	<species id="M_no3_b" name="M_Nitrate_NO3" compartment="Extra_organism" charge="-1" boundaryCondition="true"/>
	<species id="M_no_b" name="M_Nitric_oxide_NO" compartment="Extra_organism" charge="0" boundaryCondition="true"/>
	<species id="M_o16a4colipa_b" name="M__O16_antigen_x4_core_oligosaccharide_lipid_A_C312H523N6O200P4" compartment="Extra_organism" charge="-11" boundaryCondition="true"/>
	<species id="M_o2_b" name="M_O2_O2" compartment="Extra_organism" charge="0" boundaryCondition="true"/>
	<species id="M_o2s_b" name="M_Superoxide_anion_O2" compartment="Extra_organism" charge="-1" boundaryCondition="true"/>
	<species id="M_ocdca_b" name="M_octadecanoate__n_C180__C18H35O2" compartment="Extra_organism" charge="-1" boundaryCondition="true"/>
	<species id="M_ocdcea_b" name="M_octadecenoate__n_C181__C18H33O2" compartment="Extra_organism" charge="-1" boundaryCondition="true"/>
	<species id="M_octa_b" name="M_octanoate__n_C80__C8H15O2" compartment="Extra_organism" charge="-1" boundaryCondition="true"/>
	<species id="M_orn_b" name="M_Ornithine_C5H13N2O2" compartment="Extra_organism" charge="1" boundaryCondition="true"/>
	<species id="M_orot_b" name="M_Orotate_C5H3N2O4" compartment="Extra_organism" charge="-1" boundaryCondition="true"/>
	<species id="M_oxam_b" name="M_Oxamate_C2H2NO3" compartment="Extra_organism" charge="-1" boundaryCondition="true"/>
	<species id="M_pacald_b" name="M_Phenylacetaldehyde_C8H8O" compartment="Extra_organism" charge="0" boundaryCondition="true"/>
	<species id="M_peamn_b" name="M_Phenethylamine_C8H12N" compartment="Extra_organism" charge="1" boundaryCondition="true"/>
	<species id="M_phe_L_b" name="M_L_Phenylalanine_C9H11NO2" compartment="Extra_organism" charge="0" boundaryCondition="true"/>
	<species id="M_pheme_b" name="M_Protoheme_C34H30FeN4O4" compartment="Extra_organism" charge="-2" boundaryCondition="true"/>
	<species id="M_pi_b" name="M_Phosphate_HO4P" compartment="Extra_organism" charge="-2" boundaryCondition="true"/>
	<species id="M_pnto_R_b" name="M__R__Pantothenate_C9H16NO5" compartment="Extra_organism" charge="-1" boundaryCondition="true"/>
	<species id="M_ppa_b" name="M_Propionate__n_C30__C3H5O2" compartment="Extra_organism" charge="-1" boundaryCondition="true"/>
	<species id="M_ppal_b" name="M_Propanal_C3H6O" compartment="Extra_organism" charge="0" boundaryCondition="true"/>
	<species id="M_pppn_b" name="M_Phenylpropanoate_C9H9O2" compartment="Extra_organism" charge="-1" boundaryCondition="true"/>
	<species id="M_ppt_b" name="M_Phosphonate_HO3P" compartment="Extra_organism" charge="-2" boundaryCondition="true"/>
	<species id="M_pro_L_b" name="M_L_Proline_C5H9NO2" compartment="Extra_organism" charge="0" boundaryCondition="true"/>
	<species id="M_progly_b" name="M_L_Prolinylglycine_C7H12N2O3" compartment="Extra_organism" charge="0" boundaryCondition="true"/>
	<species id="M_psclys_b" name="M_psicoselysine_C12H25N2O7" compartment="Extra_organism" charge="1" boundaryCondition="true"/>
	<species id="M_pser_L_b" name="M_O_Phospho_L_serine_C3H6NO6P" compartment="Extra_organism" charge="-2" boundaryCondition="true"/>
	<species id="M_ptrc_b" name="M_Putrescine_C4H14N2" compartment="Extra_organism" charge="2" boundaryCondition="true"/>
	<species id="M_pyr_b" name="M_Pyruvate_C3H3O3" compartment="Extra_organism" charge="-1" boundaryCondition="true"/>
	<species id="M_r5p_b" name="M_alpha_D_Ribose_5_phosphate_C5H9O8P" compartment="Extra_organism" charge="-2" boundaryCondition="true"/>
	<species id="M_rib_D_b" name="M_D_Ribose_C5H10O5" compartment="Extra_organism" charge="0" boundaryCondition="true"/>
	<species id="M_rmn_b" name="M_L_Rhamnose_C6H12O5" compartment="Extra_organism" charge="0" boundaryCondition="true"/>
	<species id="M_sbt_D_b" name="M_D_Sorbitol_C6H14O6" compartment="Extra_organism" charge="0" boundaryCondition="true"/>
	<species id="M_ser_D_b" name="M_D_Serine_C3H7NO3" compartment="Extra_organism" charge="0" boundaryCondition="true"/>
	<species id="M_ser_L_b" name="M_L_Serine_C3H7NO3" compartment="Extra_organism" charge="0" boundaryCondition="true"/>
	<species id="M_skm_b" name="M_Shikimate_C7H9O5" compartment="Extra_organism" charge="-1" boundaryCondition="true"/>
	<species id="M_so2_b" name="M_sulfur_dioxide_O2S" compartment="Extra_organism" charge="0" boundaryCondition="true"/>
	<species id="M_so3_b" name="M_Sulfite_O3S" compartment="Extra_organism" charge="-2" boundaryCondition="true"/>
	<species id="M_so4_b" name="M_Sulfate_O4S" compartment="Extra_organism" charge="-2" boundaryCondition="true"/>
	<species id="M_spmd_b" name="M_Spermidine_C7H22N3" compartment="Extra_organism" charge="3" boundaryCondition="true"/>
	<species id="M_succ_b" name="M_Succinate_C4H4O4" compartment="Extra_organism" charge="-2" boundaryCondition="true"/>
	<species id="M_sucr_b" name="M_Sucrose_C12H22O11" compartment="Extra_organism" charge="0" boundaryCondition="true"/>
	<species id="M_sulfac_b" name="M_sulfoacetate_C2H2O5S" compartment="Extra_organism" charge="-2" boundaryCondition="true"/>
	<species id="M_tartr_L_b" name="M_L_tartrate_C4H4O6" compartment="Extra_organism" charge="-2" boundaryCondition="true"/>
	<species id="M_taur_b" name="M_Taurine_C2H7NO3S" compartment="Extra_organism" charge="0" boundaryCondition="true"/>
	<species id="M_tcynt_b" name="M_Thiocyanate_CNS" compartment="Extra_organism" charge="-1" boundaryCondition="true"/>
	<species id="M_thm_b" name="M_Thiamin_C12H17N4OS" compartment="Extra_organism" charge="1" boundaryCondition="true"/>
	<species id="M_thr_L_b" name="M_L_Threonine_C4H9NO3" compartment="Extra_organism" charge="0" boundaryCondition="true"/>
	<species id="M_thrp_b" name="M_L_Threonine_O_3_phosphate_C4H8NO6P" compartment="Extra_organism" charge="-2" boundaryCondition="true"/>
	<species id="M_thym_b" name="M_Thymine_C5H6N2O2" compartment="Extra_organism" charge="0" boundaryCondition="true"/>
	<species id="M_thymd_b" name="M_Thymidine_C10H14N2O5" compartment="Extra_organism" charge="0" boundaryCondition="true"/>
	<species id="M_tma_b" name="M_trimethylamine_C3H10N" compartment="Extra_organism" charge="1" boundaryCondition="true"/>
	<species id="M_tmao_b" name="M_Trimethylamine_N_oxide_C3H9NO" compartment="Extra_organism" charge="0" boundaryCondition="true"/>
	<species id="M_tre_b" name="M_Trehalose_C12H22O11" compartment="Extra_organism" charge="0" boundaryCondition="true"/>
	<species id="M_trp_L_b" name="M_L_Tryptophan_C11H12N2O2" compartment="Extra_organism" charge="0" boundaryCondition="true"/>
	<species id="M_tsul_b" name="M_Thiosulfate_O3S2" compartment="Extra_organism" charge="-2" boundaryCondition="true"/>
	<species id="M_ttdca_b" name="M_tetradecanoate__n_C140__C14H27O2" compartment="Extra_organism" charge="-1" boundaryCondition="true"/>
	<species id="M_ttdcea_b" name="M_tetradecenoate__n_C141__C14H25O2" compartment="Extra_organism" charge="-1" boundaryCondition="true"/>
	<species id="M_tungs_b" name="M_tungstate_O4W1" compartment="Extra_organism" charge="-2" boundaryCondition="true"/>
	<species id="M_tym_b" name="M_Tyramine_C8H12NO" compartment="Extra_organism" charge="1" boundaryCondition="true"/>
	<species id="M_tyr_L_b" name="M_L_Tyrosine_C9H11NO3" compartment="Extra_organism" charge="0" boundaryCondition="true"/>
	<species id="M_tyrp_b" name="M_Phosphotyrosine_C9H10NO6P" compartment="Extra_organism" charge="-2" boundaryCondition="true"/>
	<species id="M_uacgam_b" name="M_UDP_N_acetyl_D_glucosamine_C17H25N3O17P2" compartment="Extra_organism" charge="-2" boundaryCondition="true"/>
	<species id="M_udpacgal_b" name="M_UDP_N_acetyl_D_galactosamine_C17H25N3O17P2" compartment="Extra_organism" charge="-2" boundaryCondition="true"/>
	<species id="M_udpg_b" name="M_UDPglucose_C15H22N2O17P2" compartment="Extra_organism" charge="-2" boundaryCondition="true"/>
	<species id="M_udpgal_b" name="M_UDPgalactose_C15H22N2O17P2" compartment="Extra_organism" charge="-2" boundaryCondition="true"/>
	<species id="M_udpglcur_b" name="M_UDP_D_glucuronate_C15H19N2O18P2" compartment="Extra_organism" charge="-3" boundaryCondition="true"/>
	<species id="M_ump_b" name="M_UMP_C9H11N2O9P" compartment="Extra_organism" charge="-2" boundaryCondition="true"/>
	<species id="M_ura_b" name="M_Uracil_C4H4N2O2" compartment="Extra_organism" charge="0" boundaryCondition="true"/>
	<species id="M_urea_b" name="M_Urea_CH4N2O" compartment="Extra_organism" charge="0" boundaryCondition="true"/>
	<species id="M_uri_b" name="M_Uridine_C9H12N2O6" compartment="Extra_organism" charge="0" boundaryCondition="true"/>
	<species id="M_val_L_b" name="M_L_Valine_C5H11NO2" compartment="Extra_organism" charge="0" boundaryCondition="true"/>
	<species id="M_xan_b" name="M_Xanthine_C5H4N4O2" compartment="Extra_organism" charge="0" boundaryCondition="true"/>
	<species id="M_xmp_b" name="M_Xanthosine_5__phosphate_C10H11N4O9P" compartment="Extra_organism" charge="-2" boundaryCondition="true"/>
	<species id="M_xtsn_b" name="M_Xanthosine_C10H12N4O6" compartment="Extra_organism" charge="0" boundaryCondition="true"/>
	<species id="M_xyl_D_b" name="M_D_Xylose_C5H10O5" compartment="Extra_organism" charge="0" boundaryCondition="true"/>
	<species id="M_xylu_L_b" name="M_L_Xylulose_C5H10O5" compartment="Extra_organism" charge="0" boundaryCondition="true"/>
	<species id="M_zn2_b" name="M_Zinc_Zn" compartment="Extra_organism" charge="2" boundaryCondition="true"/>
</listOfSpecies>
<listOfReactions>
	<reaction id="R_12DGR120tipp" name="R_1_2_diacylglycerol_transport_via_flipping__periplasm_to_cytoplasm__n_C120_" reversible="false">
		<notes>
			<html:p>GENE_ASSOCIATION: </html:p>
			<html:p>PROTEIN_ASSOCIATION: </html:p>
			<html:p>SUBSYSTEM: S_Transport__Inner_Membrane</html:p>
			<html:p>PROTEIN_CLASS: </html:p>
		</notes>
		<listOfReactants>
			<speciesReference species="M_12dgr120_p" stoichiometry="1.000000"/>
		</listOfReactants>
		<listOfProducts>
			<speciesReference species="M_12dgr120_c" stoichiometry="1.000000"/>
		</listOfProducts>
		<kineticLaw>
			<math xmlns="http://www.w3.org/1998/Math/MathML">
				<ci> FLUX_VALUE </ci>
			</math>
			<listOfParameters>
				<parameter id="LOWER_BOUND" value="0.000000" units="mmol_per_gDW_per_hr"/>
				<parameter id="UPPER_BOUND" value="999999.000000" units="mmol_per_gDW_per_hr"/>
				<parameter id="OBJECTIVE_COEFFICIENT" value="0.000000"/>
				<parameter id="FLUX_VALUE" value="0.000000" units="mmol_per_gDW_per_hr"/>
				<parameter id="REDUCED_COST" value="0.000000"/>
			</listOfParameters>
		</kineticLaw>
	</reaction>
	<reaction id="R_12DGR140tipp" name="R_1_2_diacylglycerol_transport_via_flipping__periplasm_to_cytoplasm__n_C140_" reversible="false">
		<notes>
			<html:p>GENE_ASSOCIATION: </html:p>
			<html:p>PROTEIN_ASSOCIATION: </html:p>
			<html:p>SUBSYSTEM: S_Transport__Inner_Membrane</html:p>
			<html:p>PROTEIN_CLASS: </html:p>
		</notes>
		<listOfReactants>
			<speciesReference species="M_12dgr140_p" stoichiometry="1.000000"/>
		</listOfReactants>
		<listOfProducts>
			<speciesReference species="M_12dgr140_c" stoichiometry="1.000000"/>
		</listOfProducts>
		<kineticLaw>
			<math xmlns="http://www.w3.org/1998/Math/MathML">
				<ci> FLUX_VALUE </ci>
			</math>
			<listOfParameters>
				<parameter id="LOWER_BOUND" value="0.000000" units="mmol_per_gDW_per_hr"/>
				<parameter id="UPPER_BOUND" value="999999.000000" units="mmol_per_gDW_per_hr"/>
				<parameter id="OBJECTIVE_COEFFICIENT" value="0.000000"/>
				<parameter id="FLUX_VALUE" value="0.000000" units="mmol_per_gDW_per_hr"/>
				<parameter id="REDUCED_COST" value="0.000000"/>
			</listOfParameters>
		</kineticLaw>
	</reaction>
	<reaction id="R_12DGR141tipp" name="R_1_2_diacylglycerol_transport_via_flipping__periplasm_to_cytoplasm__n_C141_" reversible="false">
		<notes>
			<html:p>GENE_ASSOCIATION: </html:p>
			<html:p>PROTEIN_ASSOCIATION: </html:p>
			<html:p>SUBSYSTEM: S_Transport__Inner_Membrane</html:p>
			<html:p>PROTEIN_CLASS: </html:p>
		</notes>
		<listOfReactants>
			<speciesReference species="M_12dgr141_p" stoichiometry="1.000000"/>
		</listOfReactants>
		<listOfProducts>
			<speciesReference species="M_12dgr141_c" stoichiometry="1.000000"/>
		</listOfProducts>
		<kineticLaw>
			<math xmlns="http://www.w3.org/1998/Math/MathML">
				<ci> FLUX_VALUE </ci>
			</math>
			<listOfParameters>
				<parameter id="LOWER_BOUND" value="0.000000" units="mmol_per_gDW_per_hr"/>
				<parameter id="UPPER_BOUND" value="999999.000000" units="mmol_per_gDW_per_hr"/>
				<parameter id="OBJECTIVE_COEFFICIENT" value="0.000000"/>
				<parameter id="FLUX_VALUE" value="0.000000" units="mmol_per_gDW_per_hr"/>
				<parameter id="REDUCED_COST" value="0.000000"/>
			</listOfParameters>
		</kineticLaw>
	</reaction>
	<reaction id="R_12DGR160tipp" name="R_1_2_diacylglycerol_transport_via_flipping__periplasm_to_cytoplasm__n_C160_" reversible="false">
		<notes>
			<html:p>GENE_ASSOCIATION: </html:p>
			<html:p>PROTEIN_ASSOCIATION: </html:p>
			<html:p>SUBSYSTEM: S_Transport__Inner_Membrane</html:p>
			<html:p>PROTEIN_CLASS: </html:p>
		</notes>
		<listOfReactants>
			<speciesReference species="M_12dgr160_p" stoichiometry="1.000000"/>
		</listOfReactants>
		<listOfProducts>
			<speciesReference species="M_12dgr160_c" stoichiometry="1.000000"/>
		</listOfProducts>
		<kineticLaw>
			<math xmlns="http://www.w3.org/1998/Math/MathML">
				<ci> FLUX_VALUE </ci>
			</math>
			<listOfParameters>
				<parameter id="LOWER_BOUND" value="0.000000" units="mmol_per_gDW_per_hr"/>
				<parameter id="UPPER_BOUND" value="999999.000000" units="mmol_per_gDW_per_hr"/>
				<parameter id="OBJECTIVE_COEFFICIENT" value="0.000000"/>
				<parameter id="FLUX_VALUE" value="0.000000" units="mmol_per_gDW_per_hr"/>
				<parameter id="REDUCED_COST" value="0.000000"/>
			</listOfParameters>
		</kineticLaw>
	</reaction>
	<reaction id="R_12DGR161tipp" name="R_1_2_diacylglycerol_transport_via_flipping__periplasm_to_cytoplasm__n_C161_" reversible="false">
		<notes>
			<html:p>GENE_ASSOCIATION: </html:p>
			<html:p>PROTEIN_ASSOCIATION: </html:p>
			<html:p>SUBSYSTEM: S_Transport__Inner_Membrane</html:p>
			<html:p>PROTEIN_CLASS: </html:p>
		</notes>
		<listOfReactants>
			<speciesReference species="M_12dgr161_p" stoichiometry="1.000000"/>
		</listOfReactants>
		<listOfProducts>
			<speciesReference species="M_12dgr161_c" stoichiometry="1.000000"/>
		</listOfProducts>
		<kineticLaw>
			<math xmlns="http://www.w3.org/1998/Math/MathML">
				<ci> FLUX_VALUE </ci>
			</math>
			<listOfParameters>
				<parameter id="LOWER_BOUND" value="0.000000" units="mmol_per_gDW_per_hr"/>
				<parameter id="UPPER_BOUND" value="999999.000000" units="mmol_per_gDW_per_hr"/>
				<parameter id="OBJECTIVE_COEFFICIENT" value="0.000000"/>
				<parameter id="FLUX_VALUE" value="0.000000" units="mmol_per_gDW_per_hr"/>
				<parameter id="REDUCED_COST" value="0.000000"/>
			</listOfParameters>
		</kineticLaw>
	</reaction>
	<reaction id="R_12DGR180tipp" name="R_1_2_diacylglycerol_transport_via_flipping__periplasm_to_cytoplasm__n_C180_" reversible="false">
		<notes>
			<html:p>GENE_ASSOCIATION: </html:p>
			<html:p>PROTEIN_ASSOCIATION: </html:p>
			<html:p>SUBSYSTEM: S_Transport__Inner_Membrane</html:p>
			<html:p>PROTEIN_CLASS: </html:p>
		</notes>
		<listOfReactants>
			<speciesReference species="M_12dgr180_p" stoichiometry="1.000000"/>
		</listOfReactants>
		<listOfProducts>
			<speciesReference species="M_12dgr180_c" stoichiometry="1.000000"/>
		</listOfProducts>
		<kineticLaw>
			<math xmlns="http://www.w3.org/1998/Math/MathML">
				<ci> FLUX_VALUE </ci>
			</math>
			<listOfParameters>
				<parameter id="LOWER_BOUND" value="0.000000" units="mmol_per_gDW_per_hr"/>
				<parameter id="UPPER_BOUND" value="999999.000000" units="mmol_per_gDW_per_hr"/>
				<parameter id="OBJECTIVE_COEFFICIENT" value="0.000000"/>
				<parameter id="FLUX_VALUE" value="0.000000" units="mmol_per_gDW_per_hr"/>
				<parameter id="REDUCED_COST" value="0.000000"/>
			</listOfParameters>
		</kineticLaw>
	</reaction>
	<reaction id="R_12DGR181tipp" name="R_1_2_diacylglycerol_transport_via_flipping__periplasm_to_cytoplasm__n_C181_" reversible="false">
		<notes>
			<html:p>GENE_ASSOCIATION: </html:p>
			<html:p>PROTEIN_ASSOCIATION: </html:p>
			<html:p>SUBSYSTEM: S_Transport__Inner_Membrane</html:p>
			<html:p>PROTEIN_CLASS: </html:p>
		</notes>
		<listOfReactants>
			<speciesReference species="M_12dgr181_p" stoichiometry="1.000000"/>
		</listOfReactants>
		<listOfProducts>
			<speciesReference species="M_12dgr181_c" stoichiometry="1.000000"/>
		</listOfProducts>
		<kineticLaw>
			<math xmlns="http://www.w3.org/1998/Math/MathML">
				<ci> FLUX_VALUE </ci>
			</math>
			<listOfParameters>
				<parameter id="LOWER_BOUND" value="0.000000" units="mmol_per_gDW_per_hr"/>
				<parameter id="UPPER_BOUND" value="999999.000000" units="mmol_per_gDW_per_hr"/>
				<parameter id="OBJECTIVE_COEFFICIENT" value="0.000000"/>
				<parameter id="FLUX_VALUE" value="0.000000" units="mmol_per_gDW_per_hr"/>
				<parameter id="REDUCED_COST" value="0.000000"/>
			</listOfParameters>
		</kineticLaw>
	</reaction>
	<reaction id="R_12PPDRtex" name="R__R__Propane_1_2_diol_transport_via_diffusion__extracellular_to_periplasm_" reversible="true">
		<notes>
			<html:p>GENE_ASSOCIATION: ( b0241  or  b0929  or  b1377  or  b2215 )</html:p>
			<html:p>PROTEIN_ASSOCIATION: ( PhoE ) or ( OmpF ) or ( OmpN ) or ( OmpC )</html:p>
			<html:p>SUBSYSTEM: S_Transport__Outer_Membrane_Porin</html:p>
			<html:p>PROTEIN_CLASS: </html:p>
		</notes>
		<listOfReactants>
			<speciesReference species="M_12ppd_R_e" stoichiometry="1.000000"/>
		</listOfReactants>
		<listOfProducts>
			<speciesReference species="M_12ppd_R_p" stoichiometry="1.000000"/>
		</listOfProducts>
		<kineticLaw>
			<math xmlns="http://www.w3.org/1998/Math/MathML">
				<ci> FLUX_VALUE </ci>
			</math>
			<listOfParameters>
				<parameter id="LOWER_BOUND" value="-999999.000000" units="mmol_per_gDW_per_hr"/>
				<parameter id="UPPER_BOUND" value="999999.000000" units="mmol_per_gDW_per_hr"/>
				<parameter id="OBJECTIVE_COEFFICIENT" value="0.000000"/>
				<parameter id="FLUX_VALUE" value="0.000000" units="mmol_per_gDW_per_hr"/>
				<parameter id="REDUCED_COST" value="0.000000"/>
			</listOfParameters>
		</kineticLaw>
	</reaction>
	<reaction id="R_12PPDRtpp" name="R__R__Propane_1_2_diol_facilitated_transport__periplasm_" reversible="true">
		<notes>
			<html:p>GENE_ASSOCIATION: </html:p>
			<html:p>PROTEIN_ASSOCIATION: </html:p>
			<html:p>SUBSYSTEM: S_Transport__Inner_Membrane</html:p>
			<html:p>PROTEIN_CLASS: </html:p>
		</notes>
		<listOfReactants>
			<speciesReference species="M_12ppd_R_p" stoichiometry="1.000000"/>
		</listOfReactants>
		<listOfProducts>
			<speciesReference species="M_12ppd_R_c" stoichiometry="1.000000"/>
		</listOfProducts>
		<kineticLaw>
			<math xmlns="http://www.w3.org/1998/Math/MathML">
				<ci> FLUX_VALUE </ci>
			</math>
			<listOfParameters>
				<parameter id="LOWER_BOUND" value="-999999.000000" units="mmol_per_gDW_per_hr"/>
				<parameter id="UPPER_BOUND" value="999999.000000" units="mmol_per_gDW_per_hr"/>
				<parameter id="OBJECTIVE_COEFFICIENT" value="0.000000"/>
				<parameter id="FLUX_VALUE" value="0.000000" units="mmol_per_gDW_per_hr"/>
				<parameter id="REDUCED_COST" value="0.000000"/>
			</listOfParameters>
		</kineticLaw>
	</reaction>
	<reaction id="R_12PPDStex" name="R__S__Propane_1_2_diol_transport_via_diffusion__extracellular_to_periplasm_" reversible="true">
		<notes>
			<html:p>GENE_ASSOCIATION: ( b0241  or  b0929  or  b1377  or  b2215 )</html:p>
			<html:p>PROTEIN_ASSOCIATION: ( PhoE ) or ( OmpF ) or ( OmpN ) or ( OmpC )</html:p>
			<html:p>SUBSYSTEM: S_Transport__Outer_Membrane_Porin</html:p>
			<html:p>PROTEIN_CLASS: </html:p>
		</notes>
		<listOfReactants>
			<speciesReference species="M_12ppd_S_e" stoichiometry="1.000000"/>
		</listOfReactants>
		<listOfProducts>
			<speciesReference species="M_12ppd_S_p" stoichiometry="1.000000"/>
		</listOfProducts>
		<kineticLaw>
			<math xmlns="http://www.w3.org/1998/Math/MathML">
				<ci> FLUX_VALUE </ci>
			</math>
			<listOfParameters>
				<parameter id="LOWER_BOUND" value="-999999.000000" units="mmol_per_gDW_per_hr"/>
				<parameter id="UPPER_BOUND" value="999999.000000" units="mmol_per_gDW_per_hr"/>
				<parameter id="OBJECTIVE_COEFFICIENT" value="0.000000"/>
				<parameter id="FLUX_VALUE" value="0.000000" units="mmol_per_gDW_per_hr"/>
				<parameter id="REDUCED_COST" value="0.000000"/>
			</listOfParameters>
		</kineticLaw>
	</reaction>
	<reaction id="R_12PPDStpp" name="R__S__Propane_1_2_diol_facilitated_transport__periplasm_" reversible="true">
		<notes>
			<html:p>GENE_ASSOCIATION: </html:p>
			<html:p>PROTEIN_ASSOCIATION: </html:p>
			<html:p>SUBSYSTEM: S_Transport__Inner_Membrane</html:p>
			<html:p>PROTEIN_CLASS: </html:p>
		</notes>
		<listOfReactants>
			<speciesReference species="M_12ppd_S_p" stoichiometry="1.000000"/>
		</listOfReactants>
		<listOfProducts>
			<speciesReference species="M_12ppd_S_c" stoichiometry="1.000000"/>
		</listOfProducts>
		<kineticLaw>
			<math xmlns="http://www.w3.org/1998/Math/MathML">
				<ci> FLUX_VALUE </ci>
			</math>
			<listOfParameters>
				<parameter id="LOWER_BOUND" value="-999999.000000" units="mmol_per_gDW_per_hr"/>
				<parameter id="UPPER_BOUND" value="999999.000000" units="mmol_per_gDW_per_hr"/>
				<parameter id="OBJECTIVE_COEFFICIENT" value="0.000000"/>
				<parameter id="FLUX_VALUE" value="0.000000" units="mmol_per_gDW_per_hr"/>
				<parameter id="REDUCED_COST" value="0.000000"/>
			</listOfParameters>
		</kineticLaw>
	</reaction>
	<reaction id="R_14GLUCANabcpp" name="R_1_4_alpha_D_glucan_transport_via_ABC_system__periplasm_" reversible="false">
		<notes>
			<html:p>GENE_ASSOCIATION: ( b4034  and  b4033  and  b4032  and  b4035 )</html:p>
			<html:p>PROTEIN_ASSOCIATION: ( MalE and MalF and MalG and MalK )</html:p>
			<html:p>SUBSYSTEM: S_Transport__Inner_Membrane</html:p>
			<html:p>PROTEIN_CLASS: </html:p>
		</notes>
		<listOfReactants>
			<speciesReference species="M_atp_c" stoichiometry="1.000000"/>
			<speciesReference species="M_h2o_c" stoichiometry="1.000000"/>
			<speciesReference species="M_14glucan_p" stoichiometry="1.000000"/>
		</listOfReactants>
		<listOfProducts>
			<speciesReference species="M_14glucan_c" stoichiometry="1.000000"/>
			<speciesReference species="M_adp_c" stoichiometry="1.000000"/>
			<speciesReference species="M_h_c" stoichiometry="1.000000"/>
			<speciesReference species="M_pi_c" stoichiometry="1.000000"/>
		</listOfProducts>
		<kineticLaw>
			<math xmlns="http://www.w3.org/1998/Math/MathML">
				<ci> FLUX_VALUE </ci>
			</math>
			<listOfParameters>
				<parameter id="LOWER_BOUND" value="0.000000" units="mmol_per_gDW_per_hr"/>
				<parameter id="UPPER_BOUND" value="0.000000" units="mmol_per_gDW_per_hr"/>
				<parameter id="OBJECTIVE_COEFFICIENT" value="0.000000"/>
				<parameter id="FLUX_VALUE" value="0.000000" units="mmol_per_gDW_per_hr"/>
				<parameter id="REDUCED_COST" value="0.244954"/>
			</listOfParameters>
		</kineticLaw>
	</reaction>
	<reaction id="R_14GLUCANtexi" name="R_1_4_alpha_D_glucan_transport_via_diffusion__extracellular_to_periplasm__irreversible" reversible="false">
		<notes>
			<html:p>GENE_ASSOCIATION: b4036</html:p>
			<html:p>PROTEIN_ASSOCIATION: LamB</html:p>
			<html:p>SUBSYSTEM: S_Transport__Outer_Membrane</html:p>
			<html:p>PROTEIN_CLASS: </html:p>
		</notes>
		<listOfReactants>
			<speciesReference species="M_14glucan_e" stoichiometry="1.000000"/>
		</listOfReactants>
		<listOfProducts>
			<speciesReference species="M_14glucan_p" stoichiometry="1.000000"/>
		</listOfProducts>
		<kineticLaw>
			<math xmlns="http://www.w3.org/1998/Math/MathML">
				<ci> FLUX_VALUE </ci>
			</math>
			<listOfParameters>
				<parameter id="LOWER_BOUND" value="0.000000" units="mmol_per_gDW_per_hr"/>
				<parameter id="UPPER_BOUND" value="0.000000" units="mmol_per_gDW_per_hr"/>
				<parameter id="OBJECTIVE_COEFFICIENT" value="0.000000"/>
				<parameter id="FLUX_VALUE" value="0.000000" units="mmol_per_gDW_per_hr"/>
				<parameter id="REDUCED_COST" value="0.000000"/>
			</listOfParameters>
		</kineticLaw>
	</reaction>
	<reaction id="R_23CAMPtex" name="R_23cAMP_transport_via_diffusion__extracellular_to_periplasm_" reversible="true">
		<notes>
			<html:p>GENE_ASSOCIATION: ( b0241  or  b0929  or  b1377  or  b2215 )</html:p>
			<html:p>PROTEIN_ASSOCIATION: ( PhoE ) or ( OmpF ) or ( OmpN ) or ( OmpC )</html:p>
			<html:p>SUBSYSTEM: S_Transport__Outer_Membrane_Porin</html:p>
			<html:p>PROTEIN_CLASS: </html:p>
		</notes>
		<listOfReactants>
			<speciesReference species="M_23camp_e" stoichiometry="1.000000"/>
		</listOfReactants>
		<listOfProducts>
			<speciesReference species="M_23camp_p" stoichiometry="1.000000"/>
		</listOfProducts>
		<kineticLaw>
			<math xmlns="http://www.w3.org/1998/Math/MathML">
				<ci> FLUX_VALUE </ci>
			</math>
			<listOfParameters>
				<parameter id="LOWER_BOUND" value="-999999.000000" units="mmol_per_gDW_per_hr"/>
				<parameter id="UPPER_BOUND" value="999999.000000" units="mmol_per_gDW_per_hr"/>
				<parameter id="OBJECTIVE_COEFFICIENT" value="0.000000"/>
				<parameter id="FLUX_VALUE" value="0.000000" units="mmol_per_gDW_per_hr"/>
				<parameter id="REDUCED_COST" value="0.000000"/>
			</listOfParameters>
		</kineticLaw>
	</reaction>
	<reaction id="R_23CCMPtex" name="R_23cCMP_transport_via_diffusion__extracellular_to_periplasm_" reversible="true">
		<notes>
			<html:p>GENE_ASSOCIATION: ( b0241  or  b0929  or  b1377  or  b2215 )</html:p>
			<html:p>PROTEIN_ASSOCIATION: ( PhoE ) or ( OmpF ) or ( OmpN ) or ( OmpC )</html:p>
			<html:p>SUBSYSTEM: S_Transport__Outer_Membrane_Porin</html:p>
			<html:p>PROTEIN_CLASS: </html:p>
		</notes>
		<listOfReactants>
			<speciesReference species="M_23ccmp_e" stoichiometry="1.000000"/>
		</listOfReactants>
		<listOfProducts>
			<speciesReference species="M_23ccmp_p" stoichiometry="1.000000"/>
		</listOfProducts>
		<kineticLaw>
			<math xmlns="http://www.w3.org/1998/Math/MathML">
				<ci> FLUX_VALUE </ci>
			</math>
			<listOfParameters>
				<parameter id="LOWER_BOUND" value="-999999.000000" units="mmol_per_gDW_per_hr"/>
				<parameter id="UPPER_BOUND" value="999999.000000" units="mmol_per_gDW_per_hr"/>
				<parameter id="OBJECTIVE_COEFFICIENT" value="0.000000"/>
				<parameter id="FLUX_VALUE" value="0.000000" units="mmol_per_gDW_per_hr"/>
				<parameter id="REDUCED_COST" value="0.000000"/>
			</listOfParameters>
		</kineticLaw>
	</reaction>
	<reaction id="R_23CGMPtex" name="R_23cGMP_transport_via_diffusion__extracellular_to_periplasm_" reversible="true">
		<notes>
			<html:p>GENE_ASSOCIATION: ( b0241  or  b0929  or  b1377  or  b2215 )</html:p>
			<html:p>PROTEIN_ASSOCIATION: ( PhoE ) or ( OmpF ) or ( OmpN ) or ( OmpC )</html:p>
			<html:p>SUBSYSTEM: S_Transport__Outer_Membrane_Porin</html:p>
			<html:p>PROTEIN_CLASS: </html:p>
		</notes>
		<listOfReactants>
			<speciesReference species="M_23cgmp_e" stoichiometry="1.000000"/>
		</listOfReactants>
		<listOfProducts>
			<speciesReference species="M_23cgmp_p" stoichiometry="1.000000"/>
		</listOfProducts>
		<kineticLaw>
			<math xmlns="http://www.w3.org/1998/Math/MathML">
				<ci> FLUX_VALUE </ci>
			</math>
			<listOfParameters>
				<parameter id="LOWER_BOUND" value="-999999.000000" units="mmol_per_gDW_per_hr"/>
				<parameter id="UPPER_BOUND" value="999999.000000" units="mmol_per_gDW_per_hr"/>
				<parameter id="OBJECTIVE_COEFFICIENT" value="0.000000"/>
				<parameter id="FLUX_VALUE" value="0.000000" units="mmol_per_gDW_per_hr"/>
				<parameter id="REDUCED_COST" value="0.000000"/>
			</listOfParameters>
		</kineticLaw>
	</reaction>
	<reaction id="R_23CUMPtex" name="R_23cUMP_transport_via_diffusion__extracellular_to_periplasm_" reversible="true">
		<notes>
			<html:p>GENE_ASSOCIATION: ( b0241  or  b0929  or  b1377  or  b2215 )</html:p>
			<html:p>PROTEIN_ASSOCIATION: ( PhoE ) or ( OmpF ) or ( OmpN ) or ( OmpC )</html:p>
			<html:p>SUBSYSTEM: S_Transport__Outer_Membrane_Porin</html:p>
			<html:p>PROTEIN_CLASS: </html:p>
		</notes>
		<listOfReactants>
			<speciesReference species="M_23cump_e" stoichiometry="1.000000"/>
		</listOfReactants>
		<listOfProducts>
			<speciesReference species="M_23cump_p" stoichiometry="1.000000"/>
		</listOfProducts>
		<kineticLaw>
			<math xmlns="http://www.w3.org/1998/Math/MathML">
				<ci> FLUX_VALUE </ci>
			</math>
			<listOfParameters>
				<parameter id="LOWER_BOUND" value="-999999.000000" units="mmol_per_gDW_per_hr"/>
				<parameter id="UPPER_BOUND" value="999999.000000" units="mmol_per_gDW_per_hr"/>
				<parameter id="OBJECTIVE_COEFFICIENT" value="0.000000"/>
				<parameter id="FLUX_VALUE" value="0.000000" units="mmol_per_gDW_per_hr"/>
				<parameter id="REDUCED_COST" value="0.000000"/>
			</listOfParameters>
		</kineticLaw>
	</reaction>
	<reaction id="R_23DAPPAt2pp" name="R_2_3_diaminopropionate_transport_in_via_proton_symport" reversible="false">
		<notes>
			<html:p>GENE_ASSOCIATION: </html:p>
			<html:p>PROTEIN_ASSOCIATION: </html:p>
			<html:p>SUBSYSTEM: S_Transport__Inner_Membrane</html:p>
			<html:p>PROTEIN_CLASS: </html:p>
		</notes>
		<listOfReactants>
			<speciesReference species="M_23dappa_p" stoichiometry="1.000000"/>
			<speciesReference species="M_h_p" stoichiometry="1.000000"/>
		</listOfReactants>
		<listOfProducts>
			<speciesReference species="M_23dappa_c" stoichiometry="1.000000"/>
			<speciesReference species="M_h_c" stoichiometry="1.000000"/>
		</listOfProducts>
		<kineticLaw>
			<math xmlns="http://www.w3.org/1998/Math/MathML">
				<ci> FLUX_VALUE </ci>
			</math>
			<listOfParameters>
				<parameter id="LOWER_BOUND" value="0.000000" units="mmol_per_gDW_per_hr"/>
				<parameter id="UPPER_BOUND" value="999999.000000" units="mmol_per_gDW_per_hr"/>
				<parameter id="OBJECTIVE_COEFFICIENT" value="0.000000"/>
				<parameter id="FLUX_VALUE" value="0.000000" units="mmol_per_gDW_per_hr"/>
				<parameter id="REDUCED_COST" value="0.000000"/>
			</listOfParameters>
		</kineticLaw>
	</reaction>
	<reaction id="R_23DAPPAtex" name="R_2_3_diaminopropionate_transport_via_diffusion" reversible="true">
		<notes>
			<html:p>GENE_ASSOCIATION: ( b0241  or  b0929  or  b1377  or  b2215 )</html:p>
			<html:p>PROTEIN_ASSOCIATION: ( PhoE ) or ( OmpF ) or ( OmpN ) or ( OmpC )</html:p>
			<html:p>SUBSYSTEM: S_Transport__Outer_Membrane_Porin</html:p>
			<html:p>PROTEIN_CLASS: </html:p>
		</notes>
		<listOfReactants>
			<speciesReference species="M_23dappa_e" stoichiometry="1.000000"/>
		</listOfReactants>
		<listOfProducts>
			<speciesReference species="M_23dappa_p" stoichiometry="1.000000"/>
		</listOfProducts>
		<kineticLaw>
			<math xmlns="http://www.w3.org/1998/Math/MathML">
				<ci> FLUX_VALUE </ci>
			</math>
			<listOfParameters>
				<parameter id="LOWER_BOUND" value="-999999.000000" units="mmol_per_gDW_per_hr"/>
				<parameter id="UPPER_BOUND" value="999999.000000" units="mmol_per_gDW_per_hr"/>
				<parameter id="OBJECTIVE_COEFFICIENT" value="0.000000"/>
				<parameter id="FLUX_VALUE" value="0.000000" units="mmol_per_gDW_per_hr"/>
				<parameter id="REDUCED_COST" value="0.000000"/>
			</listOfParameters>
		</kineticLaw>
	</reaction>
	<reaction id="R_23PDE2pp" name="R_2__3__cyclic_nucleotide_phosphodiesterase__UMP___periplasm_" reversible="false">
		<notes>
			<html:p>GENE_ASSOCIATION: b4213</html:p>
			<html:p>PROTEIN_ASSOCIATION: CpdB</html:p>
			<html:p>SUBSYSTEM: S_Nucleotide_Salvage_Pathway</html:p>
			<html:p>PROTEIN_CLASS: 3.1.4.16</html:p>
		</notes>
		<listOfReactants>
			<speciesReference species="M_23cump_p" stoichiometry="1.000000"/>
			<speciesReference species="M_h2o_p" stoichiometry="1.000000"/>
		</listOfReactants>
		<listOfProducts>
			<speciesReference species="M_3ump_p" stoichiometry="1.000000"/>
			<speciesReference species="M_h_p" stoichiometry="1.000000"/>
		</listOfProducts>
		<kineticLaw>
			<math xmlns="http://www.w3.org/1998/Math/MathML">
				<ci> FLUX_VALUE </ci>
			</math>
			<listOfParameters>
				<parameter id="LOWER_BOUND" value="0.000000" units="mmol_per_gDW_per_hr"/>
				<parameter id="UPPER_BOUND" value="999999.000000" units="mmol_per_gDW_per_hr"/>
				<parameter id="OBJECTIVE_COEFFICIENT" value="0.000000"/>
				<parameter id="FLUX_VALUE" value="0.000000" units="mmol_per_gDW_per_hr"/>
				<parameter id="REDUCED_COST" value="0.000000"/>
			</listOfParameters>
		</kineticLaw>
	</reaction>
	<reaction id="R_23PDE4pp" name="R_2__3__cyclic_nucleotide_phosphodiesterase__CMP___periplasm_" reversible="false">
		<notes>
			<html:p>GENE_ASSOCIATION: b4213</html:p>
			<html:p>PROTEIN_ASSOCIATION: CpdB</html:p>
			<html:p>SUBSYSTEM: S_Nucleotide_Salvage_Pathway</html:p>
			<html:p>PROTEIN_CLASS: 3.1.4.16</html:p>
		</notes>
		<listOfReactants>
			<speciesReference species="M_23ccmp_p" stoichiometry="1.000000"/>
			<speciesReference species="M_h2o_p" stoichiometry="1.000000"/>
		</listOfReactants>
		<listOfProducts>
			<speciesReference species="M_3cmp_p" stoichiometry="1.000000"/>
			<speciesReference species="M_h_p" stoichiometry="1.000000"/>
		</listOfProducts>
		<kineticLaw>
			<math xmlns="http://www.w3.org/1998/Math/MathML">
				<ci> FLUX_VALUE </ci>
			</math>
			<listOfParameters>
				<parameter id="LOWER_BOUND" value="0.000000" units="mmol_per_gDW_per_hr"/>
				<parameter id="UPPER_BOUND" value="999999.000000" units="mmol_per_gDW_per_hr"/>
				<parameter id="OBJECTIVE_COEFFICIENT" value="0.000000"/>
				<parameter id="FLUX_VALUE" value="0.000000" units="mmol_per_gDW_per_hr"/>
				<parameter id="REDUCED_COST" value="0.000000"/>
			</listOfParameters>
		</kineticLaw>
	</reaction>
	<reaction id="R_23PDE7pp" name="R_2__3__cyclic_nucleotide_phosphodiesterase__AMP___periplasm_" reversible="false">
		<notes>
			<html:p>GENE_ASSOCIATION: b4213</html:p>
			<html:p>PROTEIN_ASSOCIATION: CpdB</html:p>
			<html:p>SUBSYSTEM: S_Nucleotide_Salvage_Pathway</html:p>
			<html:p>PROTEIN_CLASS: 3.1.4.16</html:p>
		</notes>
		<listOfReactants>
			<speciesReference species="M_23camp_p" stoichiometry="1.000000"/>
			<speciesReference species="M_h2o_p" stoichiometry="1.000000"/>
		</listOfReactants>
		<listOfProducts>
			<speciesReference species="M_3amp_p" stoichiometry="1.000000"/>
			<speciesReference species="M_h_p" stoichiometry="1.000000"/>
		</listOfProducts>
		<kineticLaw>
			<math xmlns="http://www.w3.org/1998/Math/MathML">
				<ci> FLUX_VALUE </ci>
			</math>
			<listOfParameters>
				<parameter id="LOWER_BOUND" value="0.000000" units="mmol_per_gDW_per_hr"/>
				<parameter id="UPPER_BOUND" value="999999.000000" units="mmol_per_gDW_per_hr"/>
				<parameter id="OBJECTIVE_COEFFICIENT" value="0.000000"/>
				<parameter id="FLUX_VALUE" value="0.000000" units="mmol_per_gDW_per_hr"/>
				<parameter id="REDUCED_COST" value="0.000000"/>
			</listOfParameters>
		</kineticLaw>
	</reaction>
	<reaction id="R_23PDE9pp" name="R_2__3__cyclic_nucleotide_phosphodiesterase__GMP___periplasm_" reversible="false">
		<notes>
			<html:p>GENE_ASSOCIATION: b4213</html:p>
			<html:p>PROTEIN_ASSOCIATION: CpdB</html:p>
			<html:p>SUBSYSTEM: S_Nucleotide_Salvage_Pathway</html:p>
			<html:p>PROTEIN_CLASS: 3.1.4.16</html:p>
		</notes>
		<listOfReactants>
			<speciesReference species="M_23cgmp_p" stoichiometry="1.000000"/>
			<speciesReference species="M_h2o_p" stoichiometry="1.000000"/>
		</listOfReactants>
		<listOfProducts>
			<speciesReference species="M_3gmp_p" stoichiometry="1.000000"/>
			<speciesReference species="M_h_p" stoichiometry="1.000000"/>
		</listOfProducts>
		<kineticLaw>
			<math xmlns="http://www.w3.org/1998/Math/MathML">
				<ci> FLUX_VALUE </ci>
			</math>
			<listOfParameters>
				<parameter id="LOWER_BOUND" value="0.000000" units="mmol_per_gDW_per_hr"/>
				<parameter id="UPPER_BOUND" value="999999.000000" units="mmol_per_gDW_per_hr"/>
				<parameter id="OBJECTIVE_COEFFICIENT" value="0.000000"/>
				<parameter id="FLUX_VALUE" value="0.000000" units="mmol_per_gDW_per_hr"/>
				<parameter id="REDUCED_COST" value="0.000000"/>
			</listOfParameters>
		</kineticLaw>
	</reaction>
	<reaction id="R_26DAHtex" name="R_meso_2_6_Diaminoheptanedioate_transport_via_diffusion__extracellular_to_periplasm_" reversible="true">
		<notes>
			<html:p>GENE_ASSOCIATION: ( b0241  or  b0929  or  b1377  or  b2215 )</html:p>
			<html:p>PROTEIN_ASSOCIATION: ( PhoE ) or ( OmpF ) or ( OmpN ) or ( OmpC )</html:p>
			<html:p>SUBSYSTEM: S_Transport__Outer_Membrane_Porin</html:p>
			<html:p>PROTEIN_CLASS: </html:p>
		</notes>
		<listOfReactants>
			<speciesReference species="M_26dap_M_e" stoichiometry="1.000000"/>
		</listOfReactants>
		<listOfProducts>
			<speciesReference species="M_26dap_M_p" stoichiometry="1.000000"/>
		</listOfProducts>
		<kineticLaw>
			<math xmlns="http://www.w3.org/1998/Math/MathML">
				<ci> FLUX_VALUE </ci>
			</math>
			<listOfParameters>
				<parameter id="LOWER_BOUND" value="-999999.000000" units="mmol_per_gDW_per_hr"/>
				<parameter id="UPPER_BOUND" value="999999.000000" units="mmol_per_gDW_per_hr"/>
				<parameter id="OBJECTIVE_COEFFICIENT" value="0.000000"/>
				<parameter id="FLUX_VALUE" value="0.000000" units="mmol_per_gDW_per_hr"/>
				<parameter id="REDUCED_COST" value="0.000000"/>
			</listOfParameters>
		</kineticLaw>
	</reaction>
	<reaction id="R_2AGPA120tipp" name="R_2_Acyl_sn_glycero_3_phosphatidate__n_C120__transporter_via_facilitated_diffusion__periplasm_" reversible="false">
		<notes>
			<html:p>GENE_ASSOCIATION: b2835</html:p>
			<html:p>PROTEIN_ASSOCIATION: LplT</html:p>
			<html:p>SUBSYSTEM: S_Transport__Inner_Membrane</html:p>
			<html:p>PROTEIN_CLASS: </html:p>
		</notes>
		<listOfReactants>
			<speciesReference species="M_2ddecg3p_p" stoichiometry="1.000000"/>
		</listOfReactants>
		<listOfProducts>
			<speciesReference species="M_2ddecg3p_c" stoichiometry="1.000000"/>
		</listOfProducts>
		<kineticLaw>
			<math xmlns="http://www.w3.org/1998/Math/MathML">
				<ci> FLUX_VALUE </ci>
			</math>
			<listOfParameters>
				<parameter id="LOWER_BOUND" value="0.000000" units="mmol_per_gDW_per_hr"/>
				<parameter id="UPPER_BOUND" value="999999.000000" units="mmol_per_gDW_per_hr"/>
				<parameter id="OBJECTIVE_COEFFICIENT" value="0.000000"/>
				<parameter id="FLUX_VALUE" value="0.000000" units="mmol_per_gDW_per_hr"/>
				<parameter id="REDUCED_COST" value="0.000000"/>
			</listOfParameters>
		</kineticLaw>
	</reaction>
	<reaction id="R_2AGPA140tipp" name="R_2_Acyl_sn_glycero_3_phosphatidate__n_C140__transporter_via_facilitated_diffusion__periplasm_" reversible="false">
		<notes>
			<html:p>GENE_ASSOCIATION: b2835</html:p>
			<html:p>PROTEIN_ASSOCIATION: LplT</html:p>
			<html:p>SUBSYSTEM: S_Transport__Inner_Membrane</html:p>
			<html:p>PROTEIN_CLASS: </html:p>
		</notes>
		<listOfReactants>
			<speciesReference species="M_2tdecg3p_p" stoichiometry="1.000000"/>
		</listOfReactants>
		<listOfProducts>
			<speciesReference species="M_2tdecg3p_c" stoichiometry="1.000000"/>
		</listOfProducts>
		<kineticLaw>
			<math xmlns="http://www.w3.org/1998/Math/MathML">
				<ci> FLUX_VALUE </ci>
			</math>
			<listOfParameters>
				<parameter id="LOWER_BOUND" value="0.000000" units="mmol_per_gDW_per_hr"/>
				<parameter id="UPPER_BOUND" value="999999.000000" units="mmol_per_gDW_per_hr"/>
				<parameter id="OBJECTIVE_COEFFICIENT" value="0.000000"/>
				<parameter id="FLUX_VALUE" value="0.000000" units="mmol_per_gDW_per_hr"/>
				<parameter id="REDUCED_COST" value="0.000000"/>
			</listOfParameters>
		</kineticLaw>
	</reaction>
	<reaction id="R_2AGPA141tipp" name="R_2_Acyl_sn_glycero_3_phosphatidate__n_C141__transporter_via_facilitated_diffusion__periplasm_" reversible="false">
		<notes>
			<html:p>GENE_ASSOCIATION: b2835</html:p>
			<html:p>PROTEIN_ASSOCIATION: LplT</html:p>
			<html:p>SUBSYSTEM: S_Transport__Inner_Membrane</html:p>
			<html:p>PROTEIN_CLASS: </html:p>
		</notes>
		<listOfReactants>
			<speciesReference species="M_2tdec7eg3p_p" stoichiometry="1.000000"/>
		</listOfReactants>
		<listOfProducts>
			<speciesReference species="M_2tdec7eg3p_c" stoichiometry="1.000000"/>
		</listOfProducts>
		<kineticLaw>
			<math xmlns="http://www.w3.org/1998/Math/MathML">
				<ci> FLUX_VALUE </ci>
			</math>
			<listOfParameters>
				<parameter id="LOWER_BOUND" value="0.000000" units="mmol_per_gDW_per_hr"/>
				<parameter id="UPPER_BOUND" value="999999.000000" units="mmol_per_gDW_per_hr"/>
				<parameter id="OBJECTIVE_COEFFICIENT" value="0.000000"/>
				<parameter id="FLUX_VALUE" value="0.000000" units="mmol_per_gDW_per_hr"/>
				<parameter id="REDUCED_COST" value="0.000000"/>
			</listOfParameters>
		</kineticLaw>
	</reaction>
	<reaction id="R_2AGPA160tipp" name="R_2_Acyl_sn_glycero_3_phosphatidate__n_C160__transporter_via_facilitated_diffusion__periplasm_" reversible="false">
		<notes>
			<html:p>GENE_ASSOCIATION: b2835</html:p>
			<html:p>PROTEIN_ASSOCIATION: LplT</html:p>
			<html:p>SUBSYSTEM: S_Transport__Inner_Membrane</html:p>
			<html:p>PROTEIN_CLASS: </html:p>
		</notes>
		<listOfReactants>
			<speciesReference species="M_2hdecg3p_p" stoichiometry="1.000000"/>
		</listOfReactants>
		<listOfProducts>
			<speciesReference species="M_2hdecg3p_c" stoichiometry="1.000000"/>
		</listOfProducts>
		<kineticLaw>
			<math xmlns="http://www.w3.org/1998/Math/MathML">
				<ci> FLUX_VALUE </ci>
			</math>
			<listOfParameters>
				<parameter id="LOWER_BOUND" value="0.000000" units="mmol_per_gDW_per_hr"/>
				<parameter id="UPPER_BOUND" value="999999.000000" units="mmol_per_gDW_per_hr"/>
				<parameter id="OBJECTIVE_COEFFICIENT" value="0.000000"/>
				<parameter id="FLUX_VALUE" value="0.000000" units="mmol_per_gDW_per_hr"/>
				<parameter id="REDUCED_COST" value="0.000000"/>
			</listOfParameters>
		</kineticLaw>
	</reaction>
	<reaction id="R_2AGPA161tipp" name="R_2_Acyl_sn_glycero_3_phosphatidate__n_C161__transporter_via_facilitated_diffusion__periplasm_" reversible="false">
		<notes>
			<html:p>GENE_ASSOCIATION: b2835</html:p>
			<html:p>PROTEIN_ASSOCIATION: LplT</html:p>
			<html:p>SUBSYSTEM: S_Transport__Inner_Membrane</html:p>
			<html:p>PROTEIN_CLASS: </html:p>
		</notes>
		<listOfReactants>
			<speciesReference species="M_2hdec9eg3p_p" stoichiometry="1.000000"/>
		</listOfReactants>
		<listOfProducts>
			<speciesReference species="M_2hdec9eg3p_c" stoichiometry="1.000000"/>
		</listOfProducts>
		<kineticLaw>
			<math xmlns="http://www.w3.org/1998/Math/MathML">
				<ci> FLUX_VALUE </ci>
			</math>
			<listOfParameters>
				<parameter id="LOWER_BOUND" value="0.000000" units="mmol_per_gDW_per_hr"/>
				<parameter id="UPPER_BOUND" value="999999.000000" units="mmol_per_gDW_per_hr"/>
				<parameter id="OBJECTIVE_COEFFICIENT" value="0.000000"/>
				<parameter id="FLUX_VALUE" value="0.000000" units="mmol_per_gDW_per_hr"/>
				<parameter id="REDUCED_COST" value="0.000000"/>
			</listOfParameters>
		</kineticLaw>
	</reaction>
	<reaction id="R_2AGPA180tipp" name="R_2_Acyl_sn_glycero_3_phosphatidate__n_C180__transporter_via_facilitated_diffusion__periplasm_" reversible="false">
		<notes>
			<html:p>GENE_ASSOCIATION: b2835</html:p>
			<html:p>PROTEIN_ASSOCIATION: LplT</html:p>
			<html:p>SUBSYSTEM: S_Transport__Inner_Membrane</html:p>
			<html:p>PROTEIN_CLASS: </html:p>
		</notes>
		<listOfReactants>
			<speciesReference species="M_2odecg3p_p" stoichiometry="1.000000"/>
		</listOfReactants>
		<listOfProducts>
			<speciesReference species="M_2odecg3p_c" stoichiometry="1.000000"/>
		</listOfProducts>
		<kineticLaw>
			<math xmlns="http://www.w3.org/1998/Math/MathML">
				<ci> FLUX_VALUE </ci>
			</math>
			<listOfParameters>
				<parameter id="LOWER_BOUND" value="0.000000" units="mmol_per_gDW_per_hr"/>
				<parameter id="UPPER_BOUND" value="999999.000000" units="mmol_per_gDW_per_hr"/>
				<parameter id="OBJECTIVE_COEFFICIENT" value="0.000000"/>
				<parameter id="FLUX_VALUE" value="0.000000" units="mmol_per_gDW_per_hr"/>
				<parameter id="REDUCED_COST" value="0.000000"/>
			</listOfParameters>
		</kineticLaw>
	</reaction>
	<reaction id="R_2AGPA181tipp" name="R_2_Acyl_sn_glycero_3_phosphatidate__n_C181__transporter_via_facilitated_diffusion__periplasm_" reversible="false">
		<notes>
			<html:p>GENE_ASSOCIATION: b2835</html:p>
			<html:p>PROTEIN_ASSOCIATION: LplT</html:p>
			<html:p>SUBSYSTEM: S_Transport__Inner_Membrane</html:p>
			<html:p>PROTEIN_CLASS: </html:p>
		</notes>
		<listOfReactants>
			<speciesReference species="M_2odec11eg3p_p" stoichiometry="1.000000"/>
		</listOfReactants>
		<listOfProducts>
			<speciesReference species="M_2odec11eg3p_c" stoichiometry="1.000000"/>
		</listOfProducts>
		<kineticLaw>
			<math xmlns="http://www.w3.org/1998/Math/MathML">
				<ci> FLUX_VALUE </ci>
			</math>
			<listOfParameters>
				<parameter id="LOWER_BOUND" value="0.000000" units="mmol_per_gDW_per_hr"/>
				<parameter id="UPPER_BOUND" value="999999.000000" units="mmol_per_gDW_per_hr"/>
				<parameter id="OBJECTIVE_COEFFICIENT" value="0.000000"/>
				<parameter id="FLUX_VALUE" value="0.000000" units="mmol_per_gDW_per_hr"/>
				<parameter id="REDUCED_COST" value="0.000000"/>
			</listOfParameters>
		</kineticLaw>
	</reaction>
	<reaction id="R_2AGPE120tipp" name="R_2_Acyl_sn_glycero_3_phosphoethanolamine__n_C120__transporter_via_facilitated_diffusion__periplasm_" reversible="false">
		<notes>
			<html:p>GENE_ASSOCIATION: b2835</html:p>
			<html:p>PROTEIN_ASSOCIATION: LplT</html:p>
			<html:p>SUBSYSTEM: S_Transport__Inner_Membrane</html:p>
			<html:p>PROTEIN_CLASS: </html:p>
		</notes>
		<listOfReactants>
			<speciesReference species="M_2agpe120_p" stoichiometry="1.000000"/>
		</listOfReactants>
		<listOfProducts>
			<speciesReference species="M_2agpe120_c" stoichiometry="1.000000"/>
		</listOfProducts>
		<kineticLaw>
			<math xmlns="http://www.w3.org/1998/Math/MathML">
				<ci> FLUX_VALUE </ci>
			</math>
			<listOfParameters>
				<parameter id="LOWER_BOUND" value="0.000000" units="mmol_per_gDW_per_hr"/>
				<parameter id="UPPER_BOUND" value="999999.000000" units="mmol_per_gDW_per_hr"/>
				<parameter id="OBJECTIVE_COEFFICIENT" value="0.000000"/>
				<parameter id="FLUX_VALUE" value="0.000000" units="mmol_per_gDW_per_hr"/>
				<parameter id="REDUCED_COST" value="0.000000"/>
			</listOfParameters>
		</kineticLaw>
	</reaction>
	<reaction id="R_2AGPE140tipp" name="R_2_Acyl_sn_glycero_3_phosphoethanolamine__n_C140__transporter_via_facilitated_diffusion__periplasm_" reversible="false">
		<notes>
			<html:p>GENE_ASSOCIATION: b2835</html:p>
			<html:p>PROTEIN_ASSOCIATION: LplT</html:p>
			<html:p>SUBSYSTEM: S_Transport__Inner_Membrane</html:p>
			<html:p>PROTEIN_CLASS: </html:p>
		</notes>
		<listOfReactants>
			<speciesReference species="M_2agpe140_p" stoichiometry="1.000000"/>
		</listOfReactants>
		<listOfProducts>
			<speciesReference species="M_2agpe140_c" stoichiometry="1.000000"/>
		</listOfProducts>
		<kineticLaw>
			<math xmlns="http://www.w3.org/1998/Math/MathML">
				<ci> FLUX_VALUE </ci>
			</math>
			<listOfParameters>
				<parameter id="LOWER_BOUND" value="0.000000" units="mmol_per_gDW_per_hr"/>
				<parameter id="UPPER_BOUND" value="999999.000000" units="mmol_per_gDW_per_hr"/>
				<parameter id="OBJECTIVE_COEFFICIENT" value="0.000000"/>
				<parameter id="FLUX_VALUE" value="0.000000" units="mmol_per_gDW_per_hr"/>
				<parameter id="REDUCED_COST" value="0.000000"/>
			</listOfParameters>
		</kineticLaw>
	</reaction>
	<reaction id="R_2AGPE141tipp" name="R_2_Acyl_sn_glycero_3_phosphoethanolamine__n_C141__transporter_via_facilitated_diffusion__periplasm_" reversible="false">
		<notes>
			<html:p>GENE_ASSOCIATION: b2835</html:p>
			<html:p>PROTEIN_ASSOCIATION: LplT</html:p>
			<html:p>SUBSYSTEM: S_Transport__Inner_Membrane</html:p>
			<html:p>PROTEIN_CLASS: </html:p>
		</notes>
		<listOfReactants>
			<speciesReference species="M_2agpe141_p" stoichiometry="1.000000"/>
		</listOfReactants>
		<listOfProducts>
			<speciesReference species="M_2agpe141_c" stoichiometry="1.000000"/>
		</listOfProducts>
		<kineticLaw>
			<math xmlns="http://www.w3.org/1998/Math/MathML">
				<ci> FLUX_VALUE </ci>
			</math>
			<listOfParameters>
				<parameter id="LOWER_BOUND" value="0.000000" units="mmol_per_gDW_per_hr"/>
				<parameter id="UPPER_BOUND" value="999999.000000" units="mmol_per_gDW_per_hr"/>
				<parameter id="OBJECTIVE_COEFFICIENT" value="0.000000"/>
				<parameter id="FLUX_VALUE" value="0.000000" units="mmol_per_gDW_per_hr"/>
				<parameter id="REDUCED_COST" value="0.000000"/>
			</listOfParameters>
		</kineticLaw>
	</reaction>
	<reaction id="R_2AGPE160tipp" name="R_2_Acyl_sn_glycero_3_phosphoethanolamine__n_C160__transporter_via_facilitated_diffusion__periplasm_" reversible="false">
		<notes>
			<html:p>GENE_ASSOCIATION: b2835</html:p>
			<html:p>PROTEIN_ASSOCIATION: LplT</html:p>
			<html:p>SUBSYSTEM: S_Transport__Inner_Membrane</html:p>
			<html:p>PROTEIN_CLASS: </html:p>
		</notes>
		<listOfReactants>
			<speciesReference species="M_2agpe160_p" stoichiometry="1.000000"/>
		</listOfReactants>
		<listOfProducts>
			<speciesReference species="M_2agpe160_c" stoichiometry="1.000000"/>
		</listOfProducts>
		<kineticLaw>
			<math xmlns="http://www.w3.org/1998/Math/MathML">
				<ci> FLUX_VALUE </ci>
			</math>
			<listOfParameters>
				<parameter id="LOWER_BOUND" value="0.000000" units="mmol_per_gDW_per_hr"/>
				<parameter id="UPPER_BOUND" value="999999.000000" units="mmol_per_gDW_per_hr"/>
				<parameter id="OBJECTIVE_COEFFICIENT" value="0.000000"/>
				<parameter id="FLUX_VALUE" value="0.000000" units="mmol_per_gDW_per_hr"/>
				<parameter id="REDUCED_COST" value="0.000000"/>
			</listOfParameters>
		</kineticLaw>
	</reaction>
	<reaction id="R_2AGPE161tipp" name="R_2_Acyl_sn_glycero_3_phosphoethanolamine__n_C161__transporter_via_facilitated_diffusion__periplasm_" reversible="false">
		<notes>
			<html:p>GENE_ASSOCIATION: b2835</html:p>
			<html:p>PROTEIN_ASSOCIATION: LplT</html:p>
			<html:p>SUBSYSTEM: S_Transport__Inner_Membrane</html:p>
			<html:p>PROTEIN_CLASS: </html:p>
		</notes>
		<listOfReactants>
			<speciesReference species="M_2agpe161_p" stoichiometry="1.000000"/>
		</listOfReactants>
		<listOfProducts>
			<speciesReference species="M_2agpe161_c" stoichiometry="1.000000"/>
		</listOfProducts>
		<kineticLaw>
			<math xmlns="http://www.w3.org/1998/Math/MathML">
				<ci> FLUX_VALUE </ci>
			</math>
			<listOfParameters>
				<parameter id="LOWER_BOUND" value="0.000000" units="mmol_per_gDW_per_hr"/>
				<parameter id="UPPER_BOUND" value="999999.000000" units="mmol_per_gDW_per_hr"/>
				<parameter id="OBJECTIVE_COEFFICIENT" value="0.000000"/>
				<parameter id="FLUX_VALUE" value="0.000000" units="mmol_per_gDW_per_hr"/>
				<parameter id="REDUCED_COST" value="0.000000"/>
			</listOfParameters>
		</kineticLaw>
	</reaction>
	<reaction id="R_2AGPE180tipp" name="R_2_Acyl_sn_glycero_3_phosphoethanolamine__n_C180__transporter_via_facilitated_diffusion__periplasm_" reversible="false">
		<notes>
			<html:p>GENE_ASSOCIATION: b2835</html:p>
			<html:p>PROTEIN_ASSOCIATION: LplT</html:p>
			<html:p>SUBSYSTEM: S_Transport__Inner_Membrane</html:p>
			<html:p>PROTEIN_CLASS: </html:p>
		</notes>
		<listOfReactants>
			<speciesReference species="M_2agpe180_p" stoichiometry="1.000000"/>
		</listOfReactants>
		<listOfProducts>
			<speciesReference species="M_2agpe180_c" stoichiometry="1.000000"/>
		</listOfProducts>
		<kineticLaw>
			<math xmlns="http://www.w3.org/1998/Math/MathML">
				<ci> FLUX_VALUE </ci>
			</math>
			<listOfParameters>
				<parameter id="LOWER_BOUND" value="0.000000" units="mmol_per_gDW_per_hr"/>
				<parameter id="UPPER_BOUND" value="999999.000000" units="mmol_per_gDW_per_hr"/>
				<parameter id="OBJECTIVE_COEFFICIENT" value="0.000000"/>
				<parameter id="FLUX_VALUE" value="0.000000" units="mmol_per_gDW_per_hr"/>
				<parameter id="REDUCED_COST" value="0.000000"/>
			</listOfParameters>
		</kineticLaw>
	</reaction>
	<reaction id="R_2AGPE181tipp" name="R_2_Acyl_sn_glycero_3_phosphoethanolamine__n_C181__transporter_via_facilitated_diffusion__periplasm_" reversible="false">
		<notes>
			<html:p>GENE_ASSOCIATION: b2835</html:p>
			<html:p>PROTEIN_ASSOCIATION: LplT</html:p>
			<html:p>SUBSYSTEM: S_Transport__Inner_Membrane</html:p>
			<html:p>PROTEIN_CLASS: </html:p>
		</notes>
		<listOfReactants>
			<speciesReference species="M_2agpe181_p" stoichiometry="1.000000"/>
		</listOfReactants>
		<listOfProducts>
			<speciesReference species="M_2agpe181_c" stoichiometry="1.000000"/>
		</listOfProducts>
		<kineticLaw>
			<math xmlns="http://www.w3.org/1998/Math/MathML">
				<ci> FLUX_VALUE </ci>
			</math>
			<listOfParameters>
				<parameter id="LOWER_BOUND" value="0.000000" units="mmol_per_gDW_per_hr"/>
				<parameter id="UPPER_BOUND" value="999999.000000" units="mmol_per_gDW_per_hr"/>
				<parameter id="OBJECTIVE_COEFFICIENT" value="0.000000"/>
				<parameter id="FLUX_VALUE" value="0.000000" units="mmol_per_gDW_per_hr"/>
				<parameter id="REDUCED_COST" value="0.000000"/>
			</listOfParameters>
		</kineticLaw>
	</reaction>
	<reaction id="R_2AGPEAT120" name="R_2_acyl_glycerophospho_ethanolamine_acyltransferase__n_C120_" reversible="false">
		<notes>
			<html:p>GENE_ASSOCIATION: b2836</html:p>
			<html:p>PROTEIN_ASSOCIATION: Aas</html:p>
			<html:p>SUBSYSTEM: S_Glycerophospholipid_Metabolism</html:p>
			<html:p>PROTEIN_CLASS: 2.3.1.40</html:p>
		</notes>
		<listOfReactants>
			<speciesReference species="M_2agpe120_c" stoichiometry="1.000000"/>
			<speciesReference species="M_atp_c" stoichiometry="1.000000"/>
			<speciesReference species="M_ddca_c" stoichiometry="1.000000"/>
		</listOfReactants>
		<listOfProducts>
			<speciesReference species="M_amp_c" stoichiometry="1.000000"/>
			<speciesReference species="M_pe120_c" stoichiometry="1.000000"/>
			<speciesReference species="M_ppi_c" stoichiometry="1.000000"/>
		</listOfProducts>
		<kineticLaw>
			<math xmlns="http://www.w3.org/1998/Math/MathML">
				<ci> FLUX_VALUE </ci>
			</math>
			<listOfParameters>
				<parameter id="LOWER_BOUND" value="0.000000" units="mmol_per_gDW_per_hr"/>
				<parameter id="UPPER_BOUND" value="999999.000000" units="mmol_per_gDW_per_hr"/>
				<parameter id="OBJECTIVE_COEFFICIENT" value="0.000000"/>
				<parameter id="FLUX_VALUE" value="0.000000" units="mmol_per_gDW_per_hr"/>
				<parameter id="REDUCED_COST" value="-0.027941"/>
			</listOfParameters>
		</kineticLaw>
	</reaction>
	<reaction id="R_2AGPEAT140" name="R_2_acyl_glycerophospho_ethanolamine_acyltransferase__n_C140_" reversible="false">
		<notes>
			<html:p>GENE_ASSOCIATION: b2836</html:p>
			<html:p>PROTEIN_ASSOCIATION: Aas</html:p>
			<html:p>SUBSYSTEM: S_Glycerophospholipid_Metabolism</html:p>
			<html:p>PROTEIN_CLASS: 2.3.1.40</html:p>
		</notes>
		<listOfReactants>
			<speciesReference species="M_2agpe140_c" stoichiometry="1.000000"/>
			<speciesReference species="M_atp_c" stoichiometry="1.000000"/>
			<speciesReference species="M_ttdca_c" stoichiometry="1.000000"/>
		</listOfReactants>
		<listOfProducts>
			<speciesReference species="M_amp_c" stoichiometry="1.000000"/>
			<speciesReference species="M_pe140_c" stoichiometry="1.000000"/>
			<speciesReference species="M_ppi_c" stoichiometry="1.000000"/>
		</listOfProducts>
		<kineticLaw>
			<math xmlns="http://www.w3.org/1998/Math/MathML">
				<ci> FLUX_VALUE </ci>
			</math>
			<listOfParameters>
				<parameter id="LOWER_BOUND" value="0.000000" units="mmol_per_gDW_per_hr"/>
				<parameter id="UPPER_BOUND" value="999999.000000" units="mmol_per_gDW_per_hr"/>
				<parameter id="OBJECTIVE_COEFFICIENT" value="0.000000"/>
				<parameter id="FLUX_VALUE" value="0.000000" units="mmol_per_gDW_per_hr"/>
				<parameter id="REDUCED_COST" value="-0.027941"/>
			</listOfParameters>
		</kineticLaw>
	</reaction>
	<reaction id="R_2AGPEAT141" name="R_2_acyl_glycerophospho_ethanolamine_acyltransferase__n_C141_" reversible="false">
		<notes>
			<html:p>GENE_ASSOCIATION: b2836</html:p>
			<html:p>PROTEIN_ASSOCIATION: Aas</html:p>
			<html:p>SUBSYSTEM: S_Glycerophospholipid_Metabolism</html:p>
			<html:p>PROTEIN_CLASS: 2.3.1.40</html:p>
		</notes>
		<listOfReactants>
			<speciesReference species="M_2agpe141_c" stoichiometry="1.000000"/>
			<speciesReference species="M_atp_c" stoichiometry="1.000000"/>
			<speciesReference species="M_ttdcea_c" stoichiometry="1.000000"/>
		</listOfReactants>
		<listOfProducts>
			<speciesReference species="M_amp_c" stoichiometry="1.000000"/>
			<speciesReference species="M_pe141_c" stoichiometry="1.000000"/>
			<speciesReference species="M_ppi_c" stoichiometry="1.000000"/>
		</listOfProducts>
		<kineticLaw>
			<math xmlns="http://www.w3.org/1998/Math/MathML">
				<ci> FLUX_VALUE </ci>
			</math>
			<listOfParameters>
				<parameter id="LOWER_BOUND" value="0.000000" units="mmol_per_gDW_per_hr"/>
				<parameter id="UPPER_BOUND" value="999999.000000" units="mmol_per_gDW_per_hr"/>
				<parameter id="OBJECTIVE_COEFFICIENT" value="0.000000"/>
				<parameter id="FLUX_VALUE" value="0.000000" units="mmol_per_gDW_per_hr"/>
				<parameter id="REDUCED_COST" value="-0.027941"/>
			</listOfParameters>
		</kineticLaw>
	</reaction>
	<reaction id="R_2AGPEAT160" name="R_2_acyl_glycerophospho_ethanolamine_acyltransferase__n_C160_" reversible="false">
		<notes>
			<html:p>GENE_ASSOCIATION: b2836</html:p>
			<html:p>PROTEIN_ASSOCIATION: Aas</html:p>
			<html:p>SUBSYSTEM: S_Glycerophospholipid_Metabolism</html:p>
			<html:p>PROTEIN_CLASS: 2.3.1.40</html:p>
		</notes>
		<listOfReactants>
			<speciesReference species="M_2agpe160_c" stoichiometry="1.000000"/>
			<speciesReference species="M_atp_c" stoichiometry="1.000000"/>
			<speciesReference species="M_hdca_c" stoichiometry="1.000000"/>
		</listOfReactants>
		<listOfProducts>
			<speciesReference species="M_amp_c" stoichiometry="1.000000"/>
			<speciesReference species="M_pe160_c" stoichiometry="1.000000"/>
			<speciesReference species="M_ppi_c" stoichiometry="1.000000"/>
		</listOfProducts>
		<kineticLaw>
			<math xmlns="http://www.w3.org/1998/Math/MathML">
				<ci> FLUX_VALUE </ci>
			</math>
			<listOfParameters>
				<parameter id="LOWER_BOUND" value="0.000000" units="mmol_per_gDW_per_hr"/>
				<parameter id="UPPER_BOUND" value="999999.000000" units="mmol_per_gDW_per_hr"/>
				<parameter id="OBJECTIVE_COEFFICIENT" value="0.000000"/>
				<parameter id="FLUX_VALUE" value="0.000000" units="mmol_per_gDW_per_hr"/>
				<parameter id="REDUCED_COST" value="-0.027941"/>
			</listOfParameters>
		</kineticLaw>
	</reaction>
	<reaction id="R_2AGPEAT161" name="R_2_acyl_glycerophospho_ethanolamine_acyltransferase__n_C161_" reversible="false">
		<notes>
			<html:p>GENE_ASSOCIATION: b2836</html:p>
			<html:p>PROTEIN_ASSOCIATION: Aas</html:p>
			<html:p>SUBSYSTEM: S_Glycerophospholipid_Metabolism</html:p>
			<html:p>PROTEIN_CLASS: 2.3.1.40</html:p>
		</notes>
		<listOfReactants>
			<speciesReference species="M_2agpe161_c" stoichiometry="1.000000"/>
			<speciesReference species="M_atp_c" stoichiometry="1.000000"/>
			<speciesReference species="M_hdcea_c" stoichiometry="1.000000"/>
		</listOfReactants>
		<listOfProducts>
			<speciesReference species="M_amp_c" stoichiometry="1.000000"/>
			<speciesReference species="M_pe161_c" stoichiometry="1.000000"/>
			<speciesReference species="M_ppi_c" stoichiometry="1.000000"/>
		</listOfProducts>
		<kineticLaw>
			<math xmlns="http://www.w3.org/1998/Math/MathML">
				<ci> FLUX_VALUE </ci>
			</math>
			<listOfParameters>
				<parameter id="LOWER_BOUND" value="0.000000" units="mmol_per_gDW_per_hr"/>
				<parameter id="UPPER_BOUND" value="999999.000000" units="mmol_per_gDW_per_hr"/>
				<parameter id="OBJECTIVE_COEFFICIENT" value="0.000000"/>
				<parameter id="FLUX_VALUE" value="0.000000" units="mmol_per_gDW_per_hr"/>
				<parameter id="REDUCED_COST" value="-0.027941"/>
			</listOfParameters>
		</kineticLaw>
	</reaction>
	<reaction id="R_2AGPEAT180" name="R_2_acyl_glycerophospho_ethanolamine_acyltransferase__n_C180_" reversible="false">
		<notes>
			<html:p>GENE_ASSOCIATION: b2836</html:p>
			<html:p>PROTEIN_ASSOCIATION: Aas</html:p>
			<html:p>SUBSYSTEM: S_Glycerophospholipid_Metabolism</html:p>
			<html:p>PROTEIN_CLASS: 2.3.1.40</html:p>
		</notes>
		<listOfReactants>
			<speciesReference species="M_2agpe180_c" stoichiometry="1.000000"/>
			<speciesReference species="M_atp_c" stoichiometry="1.000000"/>
			<speciesReference species="M_ocdca_c" stoichiometry="1.000000"/>
		</listOfReactants>
		<listOfProducts>
			<speciesReference species="M_amp_c" stoichiometry="1.000000"/>
			<speciesReference species="M_pe180_c" stoichiometry="1.000000"/>
			<speciesReference species="M_ppi_c" stoichiometry="1.000000"/>
		</listOfProducts>
		<kineticLaw>
			<math xmlns="http://www.w3.org/1998/Math/MathML">
				<ci> FLUX_VALUE </ci>
			</math>
			<listOfParameters>
				<parameter id="LOWER_BOUND" value="0.000000" units="mmol_per_gDW_per_hr"/>
				<parameter id="UPPER_BOUND" value="999999.000000" units="mmol_per_gDW_per_hr"/>
				<parameter id="OBJECTIVE_COEFFICIENT" value="0.000000"/>
				<parameter id="FLUX_VALUE" value="0.000000" units="mmol_per_gDW_per_hr"/>
				<parameter id="REDUCED_COST" value="-0.027941"/>
			</listOfParameters>
		</kineticLaw>
	</reaction>
	<reaction id="R_2AGPEAT181" name="R_2_acyl_glycerophospho_ethanolamine_acyltransferase__n_C181_" reversible="false">
		<notes>
			<html:p>GENE_ASSOCIATION: b2836</html:p>
			<html:p>PROTEIN_ASSOCIATION: Aas</html:p>
			<html:p>SUBSYSTEM: S_Glycerophospholipid_Metabolism</html:p>
			<html:p>PROTEIN_CLASS: 2.3.1.40</html:p>
		</notes>
		<listOfReactants>
			<speciesReference species="M_2agpe181_c" stoichiometry="1.000000"/>
			<speciesReference species="M_atp_c" stoichiometry="1.000000"/>
			<speciesReference species="M_ocdcea_c" stoichiometry="1.000000"/>
		</listOfReactants>
		<listOfProducts>
			<speciesReference species="M_amp_c" stoichiometry="1.000000"/>
			<speciesReference species="M_pe181_c" stoichiometry="1.000000"/>
			<speciesReference species="M_ppi_c" stoichiometry="1.000000"/>
		</listOfProducts>
		<kineticLaw>
			<math xmlns="http://www.w3.org/1998/Math/MathML">
				<ci> FLUX_VALUE </ci>
			</math>
			<listOfParameters>
				<parameter id="LOWER_BOUND" value="0.000000" units="mmol_per_gDW_per_hr"/>
				<parameter id="UPPER_BOUND" value="999999.000000" units="mmol_per_gDW_per_hr"/>
				<parameter id="OBJECTIVE_COEFFICIENT" value="0.000000"/>
				<parameter id="FLUX_VALUE" value="0.000000" units="mmol_per_gDW_per_hr"/>
				<parameter id="REDUCED_COST" value="-0.027941"/>
			</listOfParameters>
		</kineticLaw>
	</reaction>
	<reaction id="R_2AGPG120tipp" name="R_2_Acyl_sn_glycero_3_phosphoglycerol__n_C120__transporter_via_facilitated_diffusion__periplasm_" reversible="false">
		<notes>
			<html:p>GENE_ASSOCIATION: b2835</html:p>
			<html:p>PROTEIN_ASSOCIATION: LplT</html:p>
			<html:p>SUBSYSTEM: S_Transport__Inner_Membrane</html:p>
			<html:p>PROTEIN_CLASS: </html:p>
		</notes>
		<listOfReactants>
			<speciesReference species="M_2agpg120_p" stoichiometry="1.000000"/>
		</listOfReactants>
		<listOfProducts>
			<speciesReference species="M_2agpg120_c" stoichiometry="1.000000"/>
		</listOfProducts>
		<kineticLaw>
			<math xmlns="http://www.w3.org/1998/Math/MathML">
				<ci> FLUX_VALUE </ci>
			</math>
			<listOfParameters>
				<parameter id="LOWER_BOUND" value="0.000000" units="mmol_per_gDW_per_hr"/>
				<parameter id="UPPER_BOUND" value="999999.000000" units="mmol_per_gDW_per_hr"/>
				<parameter id="OBJECTIVE_COEFFICIENT" value="0.000000"/>
				<parameter id="FLUX_VALUE" value="0.000000" units="mmol_per_gDW_per_hr"/>
				<parameter id="REDUCED_COST" value="0.000000"/>
			</listOfParameters>
		</kineticLaw>
	</reaction>
	<reaction id="R_2AGPG140tipp" name="R_2_Acyl_sn_glycero_3_phosphoglycerol__n_C140__transporter_via_facilitated_diffusion__periplasm_" reversible="false">
		<notes>
			<html:p>GENE_ASSOCIATION: b2835</html:p>
			<html:p>PROTEIN_ASSOCIATION: LplT</html:p>
			<html:p>SUBSYSTEM: S_Transport__Inner_Membrane</html:p>
			<html:p>PROTEIN_CLASS: </html:p>
		</notes>
		<listOfReactants>
			<speciesReference species="M_2agpg140_p" stoichiometry="1.000000"/>
		</listOfReactants>
		<listOfProducts>
			<speciesReference species="M_2agpg140_c" stoichiometry="1.000000"/>
		</listOfProducts>
		<kineticLaw>
			<math xmlns="http://www.w3.org/1998/Math/MathML">
				<ci> FLUX_VALUE </ci>
			</math>
			<listOfParameters>
				<parameter id="LOWER_BOUND" value="0.000000" units="mmol_per_gDW_per_hr"/>
				<parameter id="UPPER_BOUND" value="999999.000000" units="mmol_per_gDW_per_hr"/>
				<parameter id="OBJECTIVE_COEFFICIENT" value="0.000000"/>
				<parameter id="FLUX_VALUE" value="0.000000" units="mmol_per_gDW_per_hr"/>
				<parameter id="REDUCED_COST" value="0.000000"/>
			</listOfParameters>
		</kineticLaw>
	</reaction>
	<reaction id="R_2AGPG141tipp" name="R_2_Acyl_sn_glycero_3_phosphoglycerol__n_C141__transporter_via_facilitated_diffusion__periplasm_" reversible="false">
		<notes>
			<html:p>GENE_ASSOCIATION: b2835</html:p>
			<html:p>PROTEIN_ASSOCIATION: LplT</html:p>
			<html:p>SUBSYSTEM: S_Transport__Inner_Membrane</html:p>
			<html:p>PROTEIN_CLASS: </html:p>
		</notes>
		<listOfReactants>
			<speciesReference species="M_2agpg141_p" stoichiometry="1.000000"/>
		</listOfReactants>
		<listOfProducts>
			<speciesReference species="M_2agpg141_c" stoichiometry="1.000000"/>
		</listOfProducts>
		<kineticLaw>
			<math xmlns="http://www.w3.org/1998/Math/MathML">
				<ci> FLUX_VALUE </ci>
			</math>
			<listOfParameters>
				<parameter id="LOWER_BOUND" value="0.000000" units="mmol_per_gDW_per_hr"/>
				<parameter id="UPPER_BOUND" value="999999.000000" units="mmol_per_gDW_per_hr"/>
				<parameter id="OBJECTIVE_COEFFICIENT" value="0.000000"/>
				<parameter id="FLUX_VALUE" value="0.000000" units="mmol_per_gDW_per_hr"/>
				<parameter id="REDUCED_COST" value="0.000000"/>
			</listOfParameters>
		</kineticLaw>
	</reaction>
	<reaction id="R_2AGPG160tipp" name="R_2_Acyl_sn_glycero_3_phosphoglycerol__n_C160__transporter_via_facilitated_diffusion__periplasm_" reversible="false">
		<notes>
			<html:p>GENE_ASSOCIATION: b2835</html:p>
			<html:p>PROTEIN_ASSOCIATION: LplT</html:p>
			<html:p>SUBSYSTEM: S_Transport__Inner_Membrane</html:p>
			<html:p>PROTEIN_CLASS: </html:p>
		</notes>
		<listOfReactants>
			<speciesReference species="M_2agpg160_p" stoichiometry="1.000000"/>
		</listOfReactants>
		<listOfProducts>
			<speciesReference species="M_2agpg160_c" stoichiometry="1.000000"/>
		</listOfProducts>
		<kineticLaw>
			<math xmlns="http://www.w3.org/1998/Math/MathML">
				<ci> FLUX_VALUE </ci>
			</math>
			<listOfParameters>
				<parameter id="LOWER_BOUND" value="0.000000" units="mmol_per_gDW_per_hr"/>
				<parameter id="UPPER_BOUND" value="999999.000000" units="mmol_per_gDW_per_hr"/>
				<parameter id="OBJECTIVE_COEFFICIENT" value="0.000000"/>
				<parameter id="FLUX_VALUE" value="0.000000" units="mmol_per_gDW_per_hr"/>
				<parameter id="REDUCED_COST" value="0.000000"/>
			</listOfParameters>
		</kineticLaw>
	</reaction>
	<reaction id="R_2AGPG161tipp" name="R_2_Acyl_sn_glycero_3_phosphoglycerol__n_C161__transporter_via_facilitated_diffusion__periplasm_" reversible="false">
		<notes>
			<html:p>GENE_ASSOCIATION: b2835</html:p>
			<html:p>PROTEIN_ASSOCIATION: LplT</html:p>
			<html:p>SUBSYSTEM: S_Transport__Inner_Membrane</html:p>
			<html:p>PROTEIN_CLASS: </html:p>
		</notes>
		<listOfReactants>
			<speciesReference species="M_2agpg161_p" stoichiometry="1.000000"/>
		</listOfReactants>
		<listOfProducts>
			<speciesReference species="M_2agpg161_c" stoichiometry="1.000000"/>
		</listOfProducts>
		<kineticLaw>
			<math xmlns="http://www.w3.org/1998/Math/MathML">
				<ci> FLUX_VALUE </ci>
			</math>
			<listOfParameters>
				<parameter id="LOWER_BOUND" value="0.000000" units="mmol_per_gDW_per_hr"/>
				<parameter id="UPPER_BOUND" value="999999.000000" units="mmol_per_gDW_per_hr"/>
				<parameter id="OBJECTIVE_COEFFICIENT" value="0.000000"/>
				<parameter id="FLUX_VALUE" value="0.000000" units="mmol_per_gDW_per_hr"/>
				<parameter id="REDUCED_COST" value="0.000000"/>
			</listOfParameters>
		</kineticLaw>
	</reaction>
	<reaction id="R_2AGPG180tipp" name="R_2_Acyl_sn_glycero_3_phosphoglycerol__n_C180__transporter_via_facilitated_diffusion__periplasm_" reversible="false">
		<notes>
			<html:p>GENE_ASSOCIATION: b2835</html:p>
			<html:p>PROTEIN_ASSOCIATION: LplT</html:p>
			<html:p>SUBSYSTEM: S_Transport__Inner_Membrane</html:p>
			<html:p>PROTEIN_CLASS: </html:p>
		</notes>
		<listOfReactants>
			<speciesReference species="M_2agpg180_p" stoichiometry="1.000000"/>
		</listOfReactants>
		<listOfProducts>
			<speciesReference species="M_2agpg180_c" stoichiometry="1.000000"/>
		</listOfProducts>
		<kineticLaw>
			<math xmlns="http://www.w3.org/1998/Math/MathML">
				<ci> FLUX_VALUE </ci>
			</math>
			<listOfParameters>
				<parameter id="LOWER_BOUND" value="0.000000" units="mmol_per_gDW_per_hr"/>
				<parameter id="UPPER_BOUND" value="999999.000000" units="mmol_per_gDW_per_hr"/>
				<parameter id="OBJECTIVE_COEFFICIENT" value="0.000000"/>
				<parameter id="FLUX_VALUE" value="0.000000" units="mmol_per_gDW_per_hr"/>
				<parameter id="REDUCED_COST" value="0.000000"/>
			</listOfParameters>
		</kineticLaw>
	</reaction>
	<reaction id="R_2AGPG181tipp" name="R_2_Acyl_sn_glycero_3_phosphoglycerol__n_C181__transporter_via_facilitated_diffusion__periplasm_" reversible="false">
		<notes>
			<html:p>GENE_ASSOCIATION: b2835</html:p>
			<html:p>PROTEIN_ASSOCIATION: LplT</html:p>
			<html:p>SUBSYSTEM: S_Transport__Inner_Membrane</html:p>
			<html:p>PROTEIN_CLASS: </html:p>
		</notes>
		<listOfReactants>
			<speciesReference species="M_2agpg181_p" stoichiometry="1.000000"/>
		</listOfReactants>
		<listOfProducts>
			<speciesReference species="M_2agpg181_c" stoichiometry="1.000000"/>
		</listOfProducts>
		<kineticLaw>
			<math xmlns="http://www.w3.org/1998/Math/MathML">
				<ci> FLUX_VALUE </ci>
			</math>
			<listOfParameters>
				<parameter id="LOWER_BOUND" value="0.000000" units="mmol_per_gDW_per_hr"/>
				<parameter id="UPPER_BOUND" value="999999.000000" units="mmol_per_gDW_per_hr"/>
				<parameter id="OBJECTIVE_COEFFICIENT" value="0.000000"/>
				<parameter id="FLUX_VALUE" value="0.000000" units="mmol_per_gDW_per_hr"/>
				<parameter id="REDUCED_COST" value="0.000000"/>
			</listOfParameters>
		</kineticLaw>
	</reaction>
	<reaction id="R_2AGPGAT120" name="R_2_acyl_glycerophospho_glycerol_acyltransferase__n_C120_" reversible="false">
		<notes>
			<html:p>GENE_ASSOCIATION: b2836</html:p>
			<html:p>PROTEIN_ASSOCIATION: Aas</html:p>
			<html:p>SUBSYSTEM: S_Glycerophospholipid_Metabolism</html:p>
			<html:p>PROTEIN_CLASS: 2.3.1.40</html:p>
		</notes>
		<listOfReactants>
			<speciesReference species="M_2agpg120_c" stoichiometry="1.000000"/>
			<speciesReference species="M_atp_c" stoichiometry="1.000000"/>
			<speciesReference species="M_ddca_c" stoichiometry="1.000000"/>
		</listOfReactants>
		<listOfProducts>
			<speciesReference species="M_amp_c" stoichiometry="1.000000"/>
			<speciesReference species="M_pg120_c" stoichiometry="1.000000"/>
			<speciesReference species="M_ppi_c" stoichiometry="1.000000"/>
		</listOfProducts>
		<kineticLaw>
			<math xmlns="http://www.w3.org/1998/Math/MathML">
				<ci> FLUX_VALUE </ci>
			</math>
			<listOfParameters>
				<parameter id="LOWER_BOUND" value="0.000000" units="mmol_per_gDW_per_hr"/>
				<parameter id="UPPER_BOUND" value="999999.000000" units="mmol_per_gDW_per_hr"/>
				<parameter id="OBJECTIVE_COEFFICIENT" value="0.000000"/>
				<parameter id="FLUX_VALUE" value="0.000000" units="mmol_per_gDW_per_hr"/>
				<parameter id="REDUCED_COST" value="-0.027941"/>
			</listOfParameters>
		</kineticLaw>
	</reaction>
	<reaction id="R_2AGPGAT140" name="R_2_acyl_glycerophospho_glycerol_acyltransferase__n_C140_" reversible="false">
		<notes>
			<html:p>GENE_ASSOCIATION: b2836</html:p>
			<html:p>PROTEIN_ASSOCIATION: Aas</html:p>
			<html:p>SUBSYSTEM: S_Glycerophospholipid_Metabolism</html:p>
			<html:p>PROTEIN_CLASS: 2.3.1.40</html:p>
		</notes>
		<listOfReactants>
			<speciesReference species="M_2agpg140_c" stoichiometry="1.000000"/>
			<speciesReference species="M_atp_c" stoichiometry="1.000000"/>
			<speciesReference species="M_ttdca_c" stoichiometry="1.000000"/>
		</listOfReactants>
		<listOfProducts>
			<speciesReference species="M_amp_c" stoichiometry="1.000000"/>
			<speciesReference species="M_pg140_c" stoichiometry="1.000000"/>
			<speciesReference species="M_ppi_c" stoichiometry="1.000000"/>
		</listOfProducts>
		<kineticLaw>
			<math xmlns="http://www.w3.org/1998/Math/MathML">
				<ci> FLUX_VALUE </ci>
			</math>
			<listOfParameters>
				<parameter id="LOWER_BOUND" value="0.000000" units="mmol_per_gDW_per_hr"/>
				<parameter id="UPPER_BOUND" value="999999.000000" units="mmol_per_gDW_per_hr"/>
				<parameter id="OBJECTIVE_COEFFICIENT" value="0.000000"/>
				<parameter id="FLUX_VALUE" value="0.000000" units="mmol_per_gDW_per_hr"/>
				<parameter id="REDUCED_COST" value="-0.027941"/>
			</listOfParameters>
		</kineticLaw>
	</reaction>
	<reaction id="R_2AGPGAT141" name="R_2_acyl_glycerophospho_glycerol_acyltransferase__n_C141_" reversible="false">
		<notes>
			<html:p>GENE_ASSOCIATION: b2836</html:p>
			<html:p>PROTEIN_ASSOCIATION: Aas</html:p>
			<html:p>SUBSYSTEM: S_Glycerophospholipid_Metabolism</html:p>
			<html:p>PROTEIN_CLASS: 2.3.1.40</html:p>
		</notes>
		<listOfReactants>
			<speciesReference species="M_2agpg141_c" stoichiometry="1.000000"/>
			<speciesReference species="M_atp_c" stoichiometry="1.000000"/>
			<speciesReference species="M_ttdcea_c" stoichiometry="1.000000"/>
		</listOfReactants>
		<listOfProducts>
			<speciesReference species="M_amp_c" stoichiometry="1.000000"/>
			<speciesReference species="M_pg141_c" stoichiometry="1.000000"/>
			<speciesReference species="M_ppi_c" stoichiometry="1.000000"/>
		</listOfProducts>
		<kineticLaw>
			<math xmlns="http://www.w3.org/1998/Math/MathML">
				<ci> FLUX_VALUE </ci>
			</math>
			<listOfParameters>
				<parameter id="LOWER_BOUND" value="0.000000" units="mmol_per_gDW_per_hr"/>
				<parameter id="UPPER_BOUND" value="999999.000000" units="mmol_per_gDW_per_hr"/>
				<parameter id="OBJECTIVE_COEFFICIENT" value="0.000000"/>
				<parameter id="FLUX_VALUE" value="0.000000" units="mmol_per_gDW_per_hr"/>
				<parameter id="REDUCED_COST" value="-0.027941"/>
			</listOfParameters>
		</kineticLaw>
	</reaction>
	<reaction id="R_2AGPGAT160" name="R_2_acyl_glycerophospho_glycerol_acyltransferase__n_C160_" reversible="false">
		<notes>
			<html:p>GENE_ASSOCIATION: b2836</html:p>
			<html:p>PROTEIN_ASSOCIATION: Aas</html:p>
			<html:p>SUBSYSTEM: S_Glycerophospholipid_Metabolism</html:p>
			<html:p>PROTEIN_CLASS: 2.3.1.40</html:p>
		</notes>
		<listOfReactants>
			<speciesReference species="M_2agpg160_c" stoichiometry="1.000000"/>
			<speciesReference species="M_atp_c" stoichiometry="1.000000"/>
			<speciesReference species="M_hdca_c" stoichiometry="1.000000"/>
		</listOfReactants>
		<listOfProducts>
			<speciesReference species="M_amp_c" stoichiometry="1.000000"/>
			<speciesReference species="M_pg160_c" stoichiometry="1.000000"/>
			<speciesReference species="M_ppi_c" stoichiometry="1.000000"/>
		</listOfProducts>
		<kineticLaw>
			<math xmlns="http://www.w3.org/1998/Math/MathML">
				<ci> FLUX_VALUE </ci>
			</math>
			<listOfParameters>
				<parameter id="LOWER_BOUND" value="0.000000" units="mmol_per_gDW_per_hr"/>
				<parameter id="UPPER_BOUND" value="999999.000000" units="mmol_per_gDW_per_hr"/>
				<parameter id="OBJECTIVE_COEFFICIENT" value="0.000000"/>
				<parameter id="FLUX_VALUE" value="0.000000" units="mmol_per_gDW_per_hr"/>
				<parameter id="REDUCED_COST" value="-0.027941"/>
			</listOfParameters>
		</kineticLaw>
	</reaction>
	<reaction id="R_2AGPGAT161" name="R_2_acyl_glycerophospho_glycerol_acyltransferase__n_C161_" reversible="false">
		<notes>
			<html:p>GENE_ASSOCIATION: b2836</html:p>
			<html:p>PROTEIN_ASSOCIATION: Aas</html:p>
			<html:p>SUBSYSTEM: S_Glycerophospholipid_Metabolism</html:p>
			<html:p>PROTEIN_CLASS: 2.3.1.40</html:p>
		</notes>
		<listOfReactants>
			<speciesReference species="M_2agpg161_c" stoichiometry="1.000000"/>
			<speciesReference species="M_atp_c" stoichiometry="1.000000"/>
			<speciesReference species="M_hdcea_c" stoichiometry="1.000000"/>
		</listOfReactants>
		<listOfProducts>
			<speciesReference species="M_amp_c" stoichiometry="1.000000"/>
			<speciesReference species="M_pg161_c" stoichiometry="1.000000"/>
			<speciesReference species="M_ppi_c" stoichiometry="1.000000"/>
		</listOfProducts>
		<kineticLaw>
			<math xmlns="http://www.w3.org/1998/Math/MathML">
				<ci> FLUX_VALUE </ci>
			</math>
			<listOfParameters>
				<parameter id="LOWER_BOUND" value="0.000000" units="mmol_per_gDW_per_hr"/>
				<parameter id="UPPER_BOUND" value="999999.000000" units="mmol_per_gDW_per_hr"/>
				<parameter id="OBJECTIVE_COEFFICIENT" value="0.000000"/>
				<parameter id="FLUX_VALUE" value="0.000000" units="mmol_per_gDW_per_hr"/>
				<parameter id="REDUCED_COST" value="-0.027941"/>
			</listOfParameters>
		</kineticLaw>
	</reaction>
	<reaction id="R_2AGPGAT180" name="R_2_acyl_glycerophospho_glycerol_acyltransferase__n_C180_" reversible="false">
		<notes>
			<html:p>GENE_ASSOCIATION: b2836</html:p>
			<html:p>PROTEIN_ASSOCIATION: Aas</html:p>
			<html:p>SUBSYSTEM: S_Glycerophospholipid_Metabolism</html:p>
			<html:p>PROTEIN_CLASS: 2.3.1.40</html:p>
		</notes>
		<listOfReactants>
			<speciesReference species="M_2agpg180_c" stoichiometry="1.000000"/>
			<speciesReference species="M_atp_c" stoichiometry="1.000000"/>
			<speciesReference species="M_ocdca_c" stoichiometry="1.000000"/>
		</listOfReactants>
		<listOfProducts>
			<speciesReference species="M_amp_c" stoichiometry="1.000000"/>
			<speciesReference species="M_pg180_c" stoichiometry="1.000000"/>
			<speciesReference species="M_ppi_c" stoichiometry="1.000000"/>
		</listOfProducts>
		<kineticLaw>
			<math xmlns="http://www.w3.org/1998/Math/MathML">
				<ci> FLUX_VALUE </ci>
			</math>
			<listOfParameters>
				<parameter id="LOWER_BOUND" value="0.000000" units="mmol_per_gDW_per_hr"/>
				<parameter id="UPPER_BOUND" value="999999.000000" units="mmol_per_gDW_per_hr"/>
				<parameter id="OBJECTIVE_COEFFICIENT" value="0.000000"/>
				<parameter id="FLUX_VALUE" value="0.000000" units="mmol_per_gDW_per_hr"/>
				<parameter id="REDUCED_COST" value="-0.027941"/>
			</listOfParameters>
		</kineticLaw>
	</reaction>
	<reaction id="R_2AGPGAT181" name="R_2_acyl_glycerophospho_glycerol_acyltransferase__n_C181_" reversible="false">
		<notes>
			<html:p>GENE_ASSOCIATION: b2836</html:p>
			<html:p>PROTEIN_ASSOCIATION: Aas</html:p>
			<html:p>SUBSYSTEM: S_Glycerophospholipid_Metabolism</html:p>
			<html:p>PROTEIN_CLASS: 2.3.1.40</html:p>
		</notes>
		<listOfReactants>
			<speciesReference species="M_2agpg181_c" stoichiometry="1.000000"/>
			<speciesReference species="M_atp_c" stoichiometry="1.000000"/>
			<speciesReference species="M_ocdcea_c" stoichiometry="1.000000"/>
		</listOfReactants>
		<listOfProducts>
			<speciesReference species="M_amp_c" stoichiometry="1.000000"/>
			<speciesReference species="M_pg181_c" stoichiometry="1.000000"/>
			<speciesReference species="M_ppi_c" stoichiometry="1.000000"/>
		</listOfProducts>
		<kineticLaw>
			<math xmlns="http://www.w3.org/1998/Math/MathML">
				<ci> FLUX_VALUE </ci>
			</math>
			<listOfParameters>
				<parameter id="LOWER_BOUND" value="0.000000" units="mmol_per_gDW_per_hr"/>
				<parameter id="UPPER_BOUND" value="999999.000000" units="mmol_per_gDW_per_hr"/>
				<parameter id="OBJECTIVE_COEFFICIENT" value="0.000000"/>
				<parameter id="FLUX_VALUE" value="0.000000" units="mmol_per_gDW_per_hr"/>
				<parameter id="REDUCED_COST" value="-0.027941"/>
			</listOfParameters>
		</kineticLaw>
	</reaction>
	<reaction id="R_2DGLCNRx" name="R_2_dehydro_D_gluconate_reductase__NADH_" reversible="false">
		<notes>
			<html:p>GENE_ASSOCIATION: b3553</html:p>
			<html:p>PROTEIN_ASSOCIATION: YiaE</html:p>
			<html:p>SUBSYSTEM: S_Alternate_Carbon_Metabolism</html:p>
			<html:p>PROTEIN_CLASS: </html:p>
		</notes>
		<listOfReactants>
			<speciesReference species="M_2dhglcn_c" stoichiometry="1.000000"/>
			<speciesReference species="M_h_c" stoichiometry="1.000000"/>
			<speciesReference species="M_nadh_c" stoichiometry="1.000000"/>
		</listOfReactants>
		<listOfProducts>
			<speciesReference species="M_glcn_c" stoichiometry="1.000000"/>
			<speciesReference species="M_nad_c" stoichiometry="1.000000"/>
		</listOfProducts>
		<kineticLaw>
			<math xmlns="http://www.w3.org/1998/Math/MathML">
				<ci> FLUX_VALUE </ci>
			</math>
			<listOfParameters>
				<parameter id="LOWER_BOUND" value="0.000000" units="mmol_per_gDW_per_hr"/>
				<parameter id="UPPER_BOUND" value="999999.000000" units="mmol_per_gDW_per_hr"/>
				<parameter id="OBJECTIVE_COEFFICIENT" value="0.000000"/>
				<parameter id="FLUX_VALUE" value="0.000000" units="mmol_per_gDW_per_hr"/>
				<parameter id="REDUCED_COST" value="0.000000"/>
			</listOfParameters>
		</kineticLaw>
	</reaction>
	<reaction id="R_2DGLCNRy" name="R_2_dehydro_D_gluconate_reductase__NADPH_" reversible="false">
		<notes>
			<html:p>GENE_ASSOCIATION: b3553</html:p>
			<html:p>PROTEIN_ASSOCIATION: YiaE</html:p>
			<html:p>SUBSYSTEM: S_Alternate_Carbon_Metabolism</html:p>
			<html:p>PROTEIN_CLASS: 1.1.1.215</html:p>
		</notes>
		<listOfReactants>
			<speciesReference species="M_2dhglcn_c" stoichiometry="1.000000"/>
			<speciesReference species="M_h_c" stoichiometry="1.000000"/>
			<speciesReference species="M_nadph_c" stoichiometry="1.000000"/>
		</listOfReactants>
		<listOfProducts>
			<speciesReference species="M_glcn_c" stoichiometry="1.000000"/>
			<speciesReference species="M_nadp_c" stoichiometry="1.000000"/>
		</listOfProducts>
		<kineticLaw>
			<math xmlns="http://www.w3.org/1998/Math/MathML">
				<ci> FLUX_VALUE </ci>
			</math>
			<listOfParameters>
				<parameter id="LOWER_BOUND" value="0.000000" units="mmol_per_gDW_per_hr"/>
				<parameter id="UPPER_BOUND" value="999999.000000" units="mmol_per_gDW_per_hr"/>
				<parameter id="OBJECTIVE_COEFFICIENT" value="0.000000"/>
				<parameter id="FLUX_VALUE" value="0.000000" units="mmol_per_gDW_per_hr"/>
				<parameter id="REDUCED_COST" value="-0.003027"/>
			</listOfParameters>
		</kineticLaw>
	</reaction>
	<reaction id="R_2DGULRx" name="R_2_dehydro_L_gulonate_reductase__NADH_" reversible="false">
		<notes>
			<html:p>GENE_ASSOCIATION: b3553</html:p>
			<html:p>PROTEIN_ASSOCIATION: YiaE</html:p>
			<html:p>SUBSYSTEM: S_Alternate_Carbon_Metabolism</html:p>
			<html:p>PROTEIN_CLASS: </html:p>
		</notes>
		<listOfReactants>
			<speciesReference species="M_2dhguln_c" stoichiometry="1.000000"/>
			<speciesReference species="M_h_c" stoichiometry="1.000000"/>
			<speciesReference species="M_nadh_c" stoichiometry="1.000000"/>
		</listOfReactants>
		<listOfProducts>
			<speciesReference species="M_idon_L_c" stoichiometry="1.000000"/>
			<speciesReference species="M_nad_c" stoichiometry="1.000000"/>
		</listOfProducts>
		<kineticLaw>
			<math xmlns="http://www.w3.org/1998/Math/MathML">
				<ci> FLUX_VALUE </ci>
			</math>
			<listOfParameters>
				<parameter id="LOWER_BOUND" value="0.000000" units="mmol_per_gDW_per_hr"/>
				<parameter id="UPPER_BOUND" value="999999.000000" units="mmol_per_gDW_per_hr"/>
				<parameter id="OBJECTIVE_COEFFICIENT" value="0.000000"/>
				<parameter id="FLUX_VALUE" value="0.000000" units="mmol_per_gDW_per_hr"/>
				<parameter id="REDUCED_COST" value="0.000000"/>
			</listOfParameters>
		</kineticLaw>
	</reaction>
	<reaction id="R_2DGULRy" name="R_2_dehydro_L_gulonate_reductase__NADPH_" reversible="false">
		<notes>
			<html:p>GENE_ASSOCIATION: b3553</html:p>
			<html:p>PROTEIN_ASSOCIATION: YiaE</html:p>
			<html:p>SUBSYSTEM: S_Alternate_Carbon_Metabolism</html:p>
			<html:p>PROTEIN_CLASS: </html:p>
		</notes>
		<listOfReactants>
			<speciesReference species="M_2dhguln_c" stoichiometry="1.000000"/>
			<speciesReference species="M_h_c" stoichiometry="1.000000"/>
			<speciesReference species="M_nadph_c" stoichiometry="1.000000"/>
		</listOfReactants>
		<listOfProducts>
			<speciesReference species="M_idon_L_c" stoichiometry="1.000000"/>
			<speciesReference species="M_nadp_c" stoichiometry="1.000000"/>
		</listOfProducts>
		<kineticLaw>
			<math xmlns="http://www.w3.org/1998/Math/MathML">
				<ci> FLUX_VALUE </ci>
			</math>
			<listOfParameters>
				<parameter id="LOWER_BOUND" value="0.000000" units="mmol_per_gDW_per_hr"/>
				<parameter id="UPPER_BOUND" value="999999.000000" units="mmol_per_gDW_per_hr"/>
				<parameter id="OBJECTIVE_COEFFICIENT" value="0.000000"/>
				<parameter id="FLUX_VALUE" value="0.000000" units="mmol_per_gDW_per_hr"/>
				<parameter id="REDUCED_COST" value="-0.003027"/>
			</listOfParameters>
		</kineticLaw>
	</reaction>
	<reaction id="R_2MAHMP" name="R_2_Methyl_4_amino_5_hydroxymethylpyrimidine_diphosphatase" reversible="false">
		<notes>
			<html:p>GENE_ASSOCIATION: ( b0446  or  b1134 )</html:p>
			<html:p>PROTEIN_ASSOCIATION: ( Cof ) or ( YmfB )</html:p>
			<html:p>SUBSYSTEM: S_Cofactor_and_Prosthetic_Group_Biosynthesis</html:p>
			<html:p>PROTEIN_CLASS: </html:p>
		</notes>
		<listOfReactants>
			<speciesReference species="M_2mahmp_c" stoichiometry="1.000000"/>
			<speciesReference species="M_h2o_c" stoichiometry="1.000000"/>
		</listOfReactants>
		<listOfProducts>
			<speciesReference species="M_4ampm_c" stoichiometry="1.000000"/>
			<speciesReference species="M_h_c" stoichiometry="1.000000"/>
			<speciesReference species="M_pi_c" stoichiometry="1.000000"/>
		</listOfProducts>
		<kineticLaw>
			<math xmlns="http://www.w3.org/1998/Math/MathML">
				<ci> FLUX_VALUE </ci>
			</math>
			<listOfParameters>
				<parameter id="LOWER_BOUND" value="0.000000" units="mmol_per_gDW_per_hr"/>
				<parameter id="UPPER_BOUND" value="999999.000000" units="mmol_per_gDW_per_hr"/>
				<parameter id="OBJECTIVE_COEFFICIENT" value="0.000000"/>
				<parameter id="FLUX_VALUE" value="0.000000" units="mmol_per_gDW_per_hr"/>
				<parameter id="REDUCED_COST" value="-0.009314"/>
			</listOfParameters>
		</kineticLaw>
	</reaction>
	<reaction id="R_34dhpactex" name="R_dihydroxyphenylacetaldehyde_transport_via_diffusion__extracellular_to_periplasm_" reversible="true">
		<notes>
			<html:p>GENE_ASSOCIATION: ( b0241  or  b0929  or  b1377  or  b2215 )</html:p>
			<html:p>PROTEIN_ASSOCIATION: ( PhoE ) or ( OmpF ) or ( OmpN ) or ( OmpC )</html:p>
			<html:p>SUBSYSTEM: S_Transport__Outer_Membrane_Porin</html:p>
			<html:p>PROTEIN_CLASS: </html:p>
		</notes>
		<listOfReactants>
			<speciesReference species="M_34dhpac_e" stoichiometry="1.000000"/>
		</listOfReactants>
		<listOfProducts>
			<speciesReference species="M_34dhpac_p" stoichiometry="1.000000"/>
		</listOfProducts>
		<kineticLaw>
			<math xmlns="http://www.w3.org/1998/Math/MathML">
				<ci> FLUX_VALUE </ci>
			</math>
			<listOfParameters>
				<parameter id="LOWER_BOUND" value="-999999.000000" units="mmol_per_gDW_per_hr"/>
				<parameter id="UPPER_BOUND" value="999999.000000" units="mmol_per_gDW_per_hr"/>
				<parameter id="OBJECTIVE_COEFFICIENT" value="0.000000"/>
				<parameter id="FLUX_VALUE" value="0.000000" units="mmol_per_gDW_per_hr"/>
				<parameter id="REDUCED_COST" value="0.000000"/>
			</listOfParameters>
		</kineticLaw>
	</reaction>
	<reaction id="R_3AMPtex" name="R_3AMP_transport_via_diffusion__extracellular_to_periplasm_" reversible="true">
		<notes>
			<html:p>GENE_ASSOCIATION: ( b0241  or  b0929  or  b1377  or  b2215 )</html:p>
			<html:p>PROTEIN_ASSOCIATION: ( PhoE ) or ( OmpF ) or ( OmpN ) or ( OmpC )</html:p>
			<html:p>SUBSYSTEM: S_Transport__Outer_Membrane_Porin</html:p>
			<html:p>PROTEIN_CLASS: </html:p>
		</notes>
		<listOfReactants>
			<speciesReference species="M_3amp_e" stoichiometry="1.000000"/>
		</listOfReactants>
		<listOfProducts>
			<speciesReference species="M_3amp_p" stoichiometry="1.000000"/>
		</listOfProducts>
		<kineticLaw>
			<math xmlns="http://www.w3.org/1998/Math/MathML">
				<ci> FLUX_VALUE </ci>
			</math>
			<listOfParameters>
				<parameter id="LOWER_BOUND" value="-999999.000000" units="mmol_per_gDW_per_hr"/>
				<parameter id="UPPER_BOUND" value="999999.000000" units="mmol_per_gDW_per_hr"/>
				<parameter id="OBJECTIVE_COEFFICIENT" value="0.000000"/>
				<parameter id="FLUX_VALUE" value="0.000000" units="mmol_per_gDW_per_hr"/>
				<parameter id="REDUCED_COST" value="0.000000"/>
			</listOfParameters>
		</kineticLaw>
	</reaction>
	<reaction id="R_3CMPtex" name="R_3CMP_transport_via_diffusion__extracellular_to_periplasm_" reversible="true">
		<notes>
			<html:p>GENE_ASSOCIATION: ( b0241  or  b0929  or  b1377  or  b2215 )</html:p>
			<html:p>PROTEIN_ASSOCIATION: ( PhoE ) or ( OmpF ) or ( OmpN ) or ( OmpC )</html:p>
			<html:p>SUBSYSTEM: S_Transport__Outer_Membrane_Porin</html:p>
			<html:p>PROTEIN_CLASS: </html:p>
		</notes>
		<listOfReactants>
			<speciesReference species="M_3cmp_e" stoichiometry="1.000000"/>
		</listOfReactants>
		<listOfProducts>
			<speciesReference species="M_3cmp_p" stoichiometry="1.000000"/>
		</listOfProducts>
		<kineticLaw>
			<math xmlns="http://www.w3.org/1998/Math/MathML">
				<ci> FLUX_VALUE </ci>
			</math>
			<listOfParameters>
				<parameter id="LOWER_BOUND" value="-999999.000000" units="mmol_per_gDW_per_hr"/>
				<parameter id="UPPER_BOUND" value="999999.000000" units="mmol_per_gDW_per_hr"/>
				<parameter id="OBJECTIVE_COEFFICIENT" value="0.000000"/>
				<parameter id="FLUX_VALUE" value="0.000000" units="mmol_per_gDW_per_hr"/>
				<parameter id="REDUCED_COST" value="0.000000"/>
			</listOfParameters>
		</kineticLaw>
	</reaction>
	<reaction id="R_3GMPtex" name="R_3GMP_transport_via_diffusion__extracellular_to_periplasm_" reversible="true">
		<notes>
			<html:p>GENE_ASSOCIATION: ( b0241  or  b1377  or  b2215  or  b0929 )</html:p>
			<html:p>PROTEIN_ASSOCIATION: ( PhoE ) or ( OmpN ) or ( OmpC ) or ( OmpF )</html:p>
			<html:p>SUBSYSTEM: S_Transport__Outer_Membrane_Porin</html:p>
			<html:p>PROTEIN_CLASS: </html:p>
		</notes>
		<listOfReactants>
			<speciesReference species="M_3gmp_e" stoichiometry="1.000000"/>
		</listOfReactants>
		<listOfProducts>
			<speciesReference species="M_3gmp_p" stoichiometry="1.000000"/>
		</listOfProducts>
		<kineticLaw>
			<math xmlns="http://www.w3.org/1998/Math/MathML">
				<ci> FLUX_VALUE </ci>
			</math>
			<listOfParameters>
				<parameter id="LOWER_BOUND" value="-999999.000000" units="mmol_per_gDW_per_hr"/>
				<parameter id="UPPER_BOUND" value="999999.000000" units="mmol_per_gDW_per_hr"/>
				<parameter id="OBJECTIVE_COEFFICIENT" value="0.000000"/>
				<parameter id="FLUX_VALUE" value="0.000000" units="mmol_per_gDW_per_hr"/>
				<parameter id="REDUCED_COST" value="0.000000"/>
			</listOfParameters>
		</kineticLaw>
	</reaction>
	<reaction id="R_3HAD100" name="R_3_hydroxyacyl_acyl_carrier_protein_dehydratase__n_C100_" reversible="false">
		<notes>
			<html:p>GENE_ASSOCIATION: ( b0954  or  b0180 )</html:p>
			<html:p>PROTEIN_ASSOCIATION: ( FabA ) or ( FabZ )</html:p>
			<html:p>SUBSYSTEM: S_Cell_Envelope_Biosynthesis</html:p>
			<html:p>PROTEIN_CLASS: 4.2.1.60</html:p>
		</notes>
		<listOfReactants>
			<speciesReference species="M_3hdecACP_c" stoichiometry="1.000000"/>
		</listOfReactants>
		<listOfProducts>
			<speciesReference species="M_h2o_c" stoichiometry="1.000000"/>
			<speciesReference species="M_tdec2eACP_c" stoichiometry="1.000000"/>
		</listOfProducts>
		<kineticLaw>
			<math xmlns="http://www.w3.org/1998/Math/MathML">
				<ci> FLUX_VALUE </ci>
			</math>
			<listOfParameters>
				<parameter id="LOWER_BOUND" value="0.000000" units="mmol_per_gDW_per_hr"/>
				<parameter id="UPPER_BOUND" value="999999.000000" units="mmol_per_gDW_per_hr"/>
				<parameter id="OBJECTIVE_COEFFICIENT" value="0.000000"/>
				<parameter id="FLUX_VALUE" value="0.284212" units="mmol_per_gDW_per_hr"/>
				<parameter id="REDUCED_COST" value="0.000000"/>
			</listOfParameters>
		</kineticLaw>
	</reaction>
	<reaction id="R_3HAD120" name="R_3_hydroxyacyl_acyl_carrier_protein_dehydratase__n_C120_" reversible="false">
		<notes>
			<html:p>GENE_ASSOCIATION: ( b0954  or  b0180 )</html:p>
			<html:p>PROTEIN_ASSOCIATION: ( FabA ) or ( FabZ )</html:p>
			<html:p>SUBSYSTEM: S_Cell_Envelope_Biosynthesis</html:p>
			<html:p>PROTEIN_CLASS: 4.2.1.61</html:p>
		</notes>
		<listOfReactants>
			<speciesReference species="M_3hddecACP_c" stoichiometry="1.000000"/>
		</listOfReactants>
		<listOfProducts>
			<speciesReference species="M_h2o_c" stoichiometry="1.000000"/>
			<speciesReference species="M_tddec2eACP_c" stoichiometry="1.000000"/>
		</listOfProducts>
		<kineticLaw>
			<math xmlns="http://www.w3.org/1998/Math/MathML">
				<ci> FLUX_VALUE </ci>
			</math>
			<listOfParameters>
				<parameter id="LOWER_BOUND" value="0.000000" units="mmol_per_gDW_per_hr"/>
				<parameter id="UPPER_BOUND" value="999999.000000" units="mmol_per_gDW_per_hr"/>
				<parameter id="OBJECTIVE_COEFFICIENT" value="0.000000"/>
				<parameter id="FLUX_VALUE" value="0.164070" units="mmol_per_gDW_per_hr"/>
				<parameter id="REDUCED_COST" value="0.000000"/>
			</listOfParameters>
		</kineticLaw>
	</reaction>
	<reaction id="R_3HAD121" name="R_3_hydroxyacyl_acyl_carrier_protein_dehydratase__n_C121_" reversible="false">
		<notes>
			<html:p>GENE_ASSOCIATION: ( b0180  or  b0954 )</html:p>
			<html:p>PROTEIN_ASSOCIATION: ( FabZ ) or ( FabA )</html:p>
			<html:p>SUBSYSTEM: S_Cell_Envelope_Biosynthesis</html:p>
			<html:p>PROTEIN_CLASS: 4.2.1.61</html:p>
		</notes>
		<listOfReactants>
			<speciesReference species="M_3hcddec5eACP_c" stoichiometry="1.000000"/>
		</listOfReactants>
		<listOfProducts>
			<speciesReference species="M_h2o_c" stoichiometry="1.000000"/>
			<speciesReference species="M_t3c5ddeceACP_c" stoichiometry="1.000000"/>
		</listOfProducts>
		<kineticLaw>
			<math xmlns="http://www.w3.org/1998/Math/MathML">
				<ci> FLUX_VALUE </ci>
			</math>
			<listOfParameters>
				<parameter id="LOWER_BOUND" value="0.000000" units="mmol_per_gDW_per_hr"/>
				<parameter id="UPPER_BOUND" value="999999.000000" units="mmol_per_gDW_per_hr"/>
				<parameter id="OBJECTIVE_COEFFICIENT" value="0.000000"/>
				<parameter id="FLUX_VALUE" value="0.120141" units="mmol_per_gDW_per_hr"/>
				<parameter id="REDUCED_COST" value="0.000000"/>
			</listOfParameters>
		</kineticLaw>
	</reaction>
	<reaction id="R_3HAD140" name="R_3_hydroxyacyl_acyl_carrier_protein_dehydratase__n_C140_" reversible="false">
		<notes>
			<html:p>GENE_ASSOCIATION: ( b0954  or  b0180 )</html:p>
			<html:p>PROTEIN_ASSOCIATION: ( FabA ) or ( FabZ )</html:p>
			<html:p>SUBSYSTEM: S_Cell_Envelope_Biosynthesis</html:p>
			<html:p>PROTEIN_CLASS: 4.2.1.61</html:p>
		</notes>
		<listOfReactants>
			<speciesReference species="M_3hmrsACP_c" stoichiometry="1.000000"/>
		</listOfReactants>
		<listOfProducts>
			<speciesReference species="M_h2o_c" stoichiometry="1.000000"/>
			<speciesReference species="M_tmrs2eACP_c" stoichiometry="1.000000"/>
		</listOfProducts>
		<kineticLaw>
			<math xmlns="http://www.w3.org/1998/Math/MathML">
				<ci> FLUX_VALUE </ci>
			</math>
			<listOfParameters>
				<parameter id="LOWER_BOUND" value="0.000000" units="mmol_per_gDW_per_hr"/>
				<parameter id="UPPER_BOUND" value="999999.000000" units="mmol_per_gDW_per_hr"/>
				<parameter id="OBJECTIVE_COEFFICIENT" value="0.000000"/>
				<parameter id="FLUX_VALUE" value="0.101931" units="mmol_per_gDW_per_hr"/>
				<parameter id="REDUCED_COST" value="0.000000"/>
			</listOfParameters>
		</kineticLaw>
	</reaction>
	<reaction id="R_3HAD141" name="R_3_hydroxyacyl_acyl_carrier_protein_dehydratase__n_C141_" reversible="false">
		<notes>
			<html:p>GENE_ASSOCIATION: ( b0954  or  b0180 )</html:p>
			<html:p>PROTEIN_ASSOCIATION: ( FabA ) or ( FabZ )</html:p>
			<html:p>SUBSYSTEM: S_Cell_Envelope_Biosynthesis</html:p>
			<html:p>PROTEIN_CLASS: 4.2.1.61</html:p>
		</notes>
		<listOfReactants>
			<speciesReference species="M_3hcmrs7eACP_c" stoichiometry="1.000000"/>
		</listOfReactants>
		<listOfProducts>
			<speciesReference species="M_h2o_c" stoichiometry="1.000000"/>
			<speciesReference species="M_t3c7mrseACP_c" stoichiometry="1.000000"/>
		</listOfProducts>
		<kineticLaw>
			<math xmlns="http://www.w3.org/1998/Math/MathML">
				<ci> FLUX_VALUE </ci>
			</math>
			<listOfParameters>
				<parameter id="LOWER_BOUND" value="0.000000" units="mmol_per_gDW_per_hr"/>
				<parameter id="UPPER_BOUND" value="999999.000000" units="mmol_per_gDW_per_hr"/>
				<parameter id="OBJECTIVE_COEFFICIENT" value="0.000000"/>
				<parameter id="FLUX_VALUE" value="0.120141" units="mmol_per_gDW_per_hr"/>
				<parameter id="REDUCED_COST" value="0.000000"/>
			</listOfParameters>
		</kineticLaw>
	</reaction>
	<reaction id="R_3HAD160" name="R_3_hydroxyacyl_acyl_carrier_protein_dehydratase__n_C160_" reversible="false">
		<notes>
			<html:p>GENE_ASSOCIATION: ( b0954  or  b0180 )</html:p>
			<html:p>PROTEIN_ASSOCIATION: ( FabA ) or ( FabZ )</html:p>
			<html:p>SUBSYSTEM: S_Cell_Envelope_Biosynthesis</html:p>
			<html:p>PROTEIN_CLASS: 4.2.1.61</html:p>
		</notes>
		<listOfReactants>
			<speciesReference species="M_3hpalmACP_c" stoichiometry="1.000000"/>
		</listOfReactants>
		<listOfProducts>
			<speciesReference species="M_h2o_c" stoichiometry="1.000000"/>
			<speciesReference species="M_tpalm2eACP_c" stoichiometry="1.000000"/>
		</listOfProducts>
		<kineticLaw>
			<math xmlns="http://www.w3.org/1998/Math/MathML">
				<ci> FLUX_VALUE </ci>
			</math>
			<listOfParameters>
				<parameter id="LOWER_BOUND" value="0.000000" units="mmol_per_gDW_per_hr"/>
				<parameter id="UPPER_BOUND" value="999999.000000" units="mmol_per_gDW_per_hr"/>
				<parameter id="OBJECTIVE_COEFFICIENT" value="0.000000"/>
				<parameter id="FLUX_VALUE" value="0.101931" units="mmol_per_gDW_per_hr"/>
				<parameter id="REDUCED_COST" value="0.000000"/>
			</listOfParameters>
		</kineticLaw>
	</reaction>
	<reaction id="R_3HAD161" name="R_3_hydroxyacyl_acyl_carrier_protein_dehydratase__n_C161_" reversible="false">
		<notes>
			<html:p>GENE_ASSOCIATION: ( b0180  or  b0954 )</html:p>
			<html:p>PROTEIN_ASSOCIATION: ( FabZ ) or ( FabA )</html:p>
			<html:p>SUBSYSTEM: S_Cell_Envelope_Biosynthesis</html:p>
			<html:p>PROTEIN_CLASS: 4.2.1.61</html:p>
		</notes>
		<listOfReactants>
			<speciesReference species="M_3hcpalm9eACP_c" stoichiometry="1.000000"/>
		</listOfReactants>
		<listOfProducts>
			<speciesReference species="M_h2o_c" stoichiometry="1.000000"/>
			<speciesReference species="M_t3c9palmeACP_c" stoichiometry="1.000000"/>
		</listOfProducts>
		<kineticLaw>
			<math xmlns="http://www.w3.org/1998/Math/MathML">
				<ci> FLUX_VALUE </ci>
			</math>
			<listOfParameters>
				<parameter id="LOWER_BOUND" value="0.000000" units="mmol_per_gDW_per_hr"/>
				<parameter id="UPPER_BOUND" value="999999.000000" units="mmol_per_gDW_per_hr"/>
				<parameter id="OBJECTIVE_COEFFICIENT" value="0.000000"/>
				<parameter id="FLUX_VALUE" value="0.120141" units="mmol_per_gDW_per_hr"/>
				<parameter id="REDUCED_COST" value="0.000000"/>
			</listOfParameters>
		</kineticLaw>
	</reaction>
	<reaction id="R_3HAD180" name="R_3_hydroxyacyl_acyl_carrier_protein_dehydratase__n_C180_" reversible="false">
		<notes>
			<html:p>GENE_ASSOCIATION: ( b0954  or  b0180 )</html:p>
			<html:p>PROTEIN_ASSOCIATION: ( FabA ) or ( FabZ )</html:p>
			<html:p>SUBSYSTEM: S_Cell_Envelope_Biosynthesis</html:p>
			<html:p>PROTEIN_CLASS: 4.2.1.61</html:p>
		</notes>
		<listOfReactants>
			<speciesReference species="M_3hoctaACP_c" stoichiometry="1.000000"/>
		</listOfReactants>
		<listOfProducts>
			<speciesReference species="M_h2o_c" stoichiometry="1.000000"/>
			<speciesReference species="M_toctd2eACP_c" stoichiometry="1.000000"/>
		</listOfProducts>
		<kineticLaw>
			<math xmlns="http://www.w3.org/1998/Math/MathML">
				<ci> FLUX_VALUE </ci>
			</math>
			<listOfParameters>
				<parameter id="LOWER_BOUND" value="0.000000" units="mmol_per_gDW_per_hr"/>
				<parameter id="UPPER_BOUND" value="999999.000000" units="mmol_per_gDW_per_hr"/>
				<parameter id="OBJECTIVE_COEFFICIENT" value="0.000000"/>
				<parameter id="FLUX_VALUE" value="0.000000" units="mmol_per_gDW_per_hr"/>
				<parameter id="REDUCED_COST" value="0.000000"/>
			</listOfParameters>
		</kineticLaw>
	</reaction>
	<reaction id="R_3HAD181" name="R_3_hydroxyacyl_acyl_carrier_protein_dehydratase__n_C181_" reversible="false">
		<notes>
			<html:p>GENE_ASSOCIATION: ( b0180  or  b0954 )</html:p>
			<html:p>PROTEIN_ASSOCIATION: ( FabZ ) or ( FabA )</html:p>
			<html:p>SUBSYSTEM: S_Cell_Envelope_Biosynthesis</html:p>
			<html:p>PROTEIN_CLASS: 4.2.1.61</html:p>
		</notes>
		<listOfReactants>
			<speciesReference species="M_3hcvac11eACP_c" stoichiometry="1.000000"/>
		</listOfReactants>
		<listOfProducts>
			<speciesReference species="M_h2o_c" stoichiometry="1.000000"/>
			<speciesReference species="M_t3c11vaceACP_c" stoichiometry="1.000000"/>
		</listOfProducts>
		<kineticLaw>
			<math xmlns="http://www.w3.org/1998/Math/MathML">
				<ci> FLUX_VALUE </ci>
			</math>
			<listOfParameters>
				<parameter id="LOWER_BOUND" value="0.000000" units="mmol_per_gDW_per_hr"/>
				<parameter id="UPPER_BOUND" value="999999.000000" units="mmol_per_gDW_per_hr"/>
				<parameter id="OBJECTIVE_COEFFICIENT" value="0.000000"/>
				<parameter id="FLUX_VALUE" value="0.000000" units="mmol_per_gDW_per_hr"/>
				<parameter id="REDUCED_COST" value="0.000000"/>
			</listOfParameters>
		</kineticLaw>
	</reaction>
	<reaction id="R_3HAD40" name="R_3_hydroxyacyl_acyl_carrier_protein_dehydratase__n_C40_" reversible="false">
		<notes>
			<html:p>GENE_ASSOCIATION: ( b0954  or  b0180 )</html:p>
			<html:p>PROTEIN_ASSOCIATION: ( FabA ) or ( FabZ )</html:p>
			<html:p>SUBSYSTEM: S_Cell_Envelope_Biosynthesis</html:p>
			<html:p>PROTEIN_CLASS: 4.2.1.58</html:p>
		</notes>
		<listOfReactants>
			<speciesReference species="M_3haACP_c" stoichiometry="1.000000"/>
		</listOfReactants>
		<listOfProducts>
			<speciesReference species="M_but2eACP_c" stoichiometry="1.000000"/>
			<speciesReference species="M_h2o_c" stoichiometry="1.000000"/>
		</listOfProducts>
		<kineticLaw>
			<math xmlns="http://www.w3.org/1998/Math/MathML">
				<ci> FLUX_VALUE </ci>
			</math>
			<listOfParameters>
				<parameter id="LOWER_BOUND" value="0.000000" units="mmol_per_gDW_per_hr"/>
				<parameter id="UPPER_BOUND" value="999999.000000" units="mmol_per_gDW_per_hr"/>
				<parameter id="OBJECTIVE_COEFFICIENT" value="0.000000"/>
				<parameter id="FLUX_VALUE" value="0.284212" units="mmol_per_gDW_per_hr"/>
				<parameter id="REDUCED_COST" value="0.000000"/>
			</listOfParameters>
		</kineticLaw>
	</reaction>
	<reaction id="R_3HAD60" name="R_3_hydroxyacyl_acyl_carrier_protein_dehydratase__n_C60_" reversible="false">
		<notes>
			<html:p>GENE_ASSOCIATION: ( b0954  or  b0180 )</html:p>
			<html:p>PROTEIN_ASSOCIATION: ( FabA ) or ( FabZ )</html:p>
			<html:p>SUBSYSTEM: S_Cell_Envelope_Biosynthesis</html:p>
			<html:p>PROTEIN_CLASS: 4.2.1.58</html:p>
		</notes>
		<listOfReactants>
			<speciesReference species="M_3hhexACP_c" stoichiometry="1.000000"/>
		</listOfReactants>
		<listOfProducts>
			<speciesReference species="M_h2o_c" stoichiometry="1.000000"/>
			<speciesReference species="M_thex2eACP_c" stoichiometry="1.000000"/>
		</listOfProducts>
		<kineticLaw>
			<math xmlns="http://www.w3.org/1998/Math/MathML">
				<ci> FLUX_VALUE </ci>
			</math>
			<listOfParameters>
				<parameter id="LOWER_BOUND" value="0.000000" units="mmol_per_gDW_per_hr"/>
				<parameter id="UPPER_BOUND" value="999999.000000" units="mmol_per_gDW_per_hr"/>
				<parameter id="OBJECTIVE_COEFFICIENT" value="0.000000"/>
				<parameter id="FLUX_VALUE" value="0.284212" units="mmol_per_gDW_per_hr"/>
				<parameter id="REDUCED_COST" value="0.000000"/>
			</listOfParameters>
		</kineticLaw>
	</reaction>
	<reaction id="R_3HAD80" name="R_3_hydroxyacyl_acyl_carrier_protein_dehydratase__n_C80_" reversible="false">
		<notes>
			<html:p>GENE_ASSOCIATION: ( b0954  or  b0180 )</html:p>
			<html:p>PROTEIN_ASSOCIATION: ( FabA ) or ( FabZ )</html:p>
			<html:p>SUBSYSTEM: S_Cell_Envelope_Biosynthesis</html:p>
			<html:p>PROTEIN_CLASS: 4.2.1.58</html:p>
		</notes>
		<listOfReactants>
			<speciesReference species="M_3hoctACP_c" stoichiometry="1.000000"/>
		</listOfReactants>
		<listOfProducts>
			<speciesReference species="M_h2o_c" stoichiometry="1.000000"/>
			<speciesReference species="M_toct2eACP_c" stoichiometry="1.000000"/>
		</listOfProducts>
		<kineticLaw>
			<math xmlns="http://www.w3.org/1998/Math/MathML">
				<ci> FLUX_VALUE </ci>
			</math>
			<listOfParameters>
				<parameter id="LOWER_BOUND" value="0.000000" units="mmol_per_gDW_per_hr"/>
				<parameter id="UPPER_BOUND" value="999999.000000" units="mmol_per_gDW_per_hr"/>
				<parameter id="OBJECTIVE_COEFFICIENT" value="0.000000"/>
				<parameter id="FLUX_VALUE" value="0.284212" units="mmol_per_gDW_per_hr"/>
				<parameter id="REDUCED_COST" value="0.000000"/>
			</listOfParameters>
		</kineticLaw>
	</reaction>
	<reaction id="R_3HCINNMH" name="R_3_hydroxycinnamate_hydroxylase" reversible="false">
		<notes>
			<html:p>GENE_ASSOCIATION: b0347</html:p>
			<html:p>PROTEIN_ASSOCIATION: MhpA</html:p>
			<html:p>SUBSYSTEM: S_Alternate_Carbon_Metabolism</html:p>
			<html:p>PROTEIN_CLASS: </html:p>
		</notes>
		<listOfReactants>
			<speciesReference species="M_3hcinnm_c" stoichiometry="1.000000"/>
			<speciesReference species="M_h_c" stoichiometry="1.000000"/>
			<speciesReference species="M_nadh_c" stoichiometry="1.000000"/>
			<speciesReference species="M_o2_c" stoichiometry="1.000000"/>
		</listOfReactants>
		<listOfProducts>
			<speciesReference species="M_dhcinnm_c" stoichiometry="1.000000"/>
			<speciesReference species="M_h2o_c" stoichiometry="1.000000"/>
			<speciesReference species="M_nad_c" stoichiometry="1.000000"/>
		</listOfProducts>
		<kineticLaw>
			<math xmlns="http://www.w3.org/1998/Math/MathML">
				<ci> FLUX_VALUE </ci>
			</math>
			<listOfParameters>
				<parameter id="LOWER_BOUND" value="0.000000" units="mmol_per_gDW_per_hr"/>
				<parameter id="UPPER_BOUND" value="999999.000000" units="mmol_per_gDW_per_hr"/>
				<parameter id="OBJECTIVE_COEFFICIENT" value="0.000000"/>
				<parameter id="FLUX_VALUE" value="0.000000" units="mmol_per_gDW_per_hr"/>
				<parameter id="REDUCED_COST" value="0.000000"/>
			</listOfParameters>
		</kineticLaw>
	</reaction>
	<reaction id="R_3HPPPNH" name="R_3__3_hydroxy_phenyl_propionate_hydroxylase" reversible="false">
		<notes>
			<html:p>GENE_ASSOCIATION: b0347</html:p>
			<html:p>PROTEIN_ASSOCIATION: MhpA</html:p>
			<html:p>SUBSYSTEM: S_Alternate_Carbon_Metabolism</html:p>
			<html:p>PROTEIN_CLASS: </html:p>
		</notes>
		<listOfReactants>
			<speciesReference species="M_3hpppn_c" stoichiometry="1.000000"/>
			<speciesReference species="M_h_c" stoichiometry="1.000000"/>
			<speciesReference species="M_nadh_c" stoichiometry="1.000000"/>
			<speciesReference species="M_o2_c" stoichiometry="1.000000"/>
		</listOfReactants>
		<listOfProducts>
			<speciesReference species="M_dhpppn_c" stoichiometry="1.000000"/>
			<speciesReference species="M_h2o_c" stoichiometry="1.000000"/>
			<speciesReference species="M_nad_c" stoichiometry="1.000000"/>
		</listOfProducts>
		<kineticLaw>
			<math xmlns="http://www.w3.org/1998/Math/MathML">
				<ci> FLUX_VALUE </ci>
			</math>
			<listOfParameters>
				<parameter id="LOWER_BOUND" value="0.000000" units="mmol_per_gDW_per_hr"/>
				<parameter id="UPPER_BOUND" value="999999.000000" units="mmol_per_gDW_per_hr"/>
				<parameter id="OBJECTIVE_COEFFICIENT" value="0.000000"/>
				<parameter id="FLUX_VALUE" value="0.000000" units="mmol_per_gDW_per_hr"/>
				<parameter id="REDUCED_COST" value="-0.016532"/>
			</listOfParameters>
		</kineticLaw>
	</reaction>
	<reaction id="R_3KGK" name="R_3_keto_L_gulonate_kinase" reversible="false">
		<notes>
			<html:p>GENE_ASSOCIATION: b3580</html:p>
			<html:p>PROTEIN_ASSOCIATION: LyxK</html:p>
			<html:p>SUBSYSTEM: S_Alternate_Carbon_Metabolism</html:p>
			<html:p>PROTEIN_CLASS: </html:p>
		</notes>
		<listOfReactants>
			<speciesReference species="M_3dhguln_c" stoichiometry="1.000000"/>
			<speciesReference species="M_atp_c" stoichiometry="1.000000"/>
		</listOfReactants>
		<listOfProducts>
			<speciesReference species="M_3dhgulnp_c" stoichiometry="1.000000"/>
			<speciesReference species="M_adp_c" stoichiometry="1.000000"/>
			<speciesReference species="M_h_c" stoichiometry="1.000000"/>
		</listOfProducts>
		<kineticLaw>
			<math xmlns="http://www.w3.org/1998/Math/MathML">
				<ci> FLUX_VALUE </ci>
			</math>
			<listOfParameters>
				<parameter id="LOWER_BOUND" value="0.000000" units="mmol_per_gDW_per_hr"/>
				<parameter id="UPPER_BOUND" value="999999.000000" units="mmol_per_gDW_per_hr"/>
				<parameter id="OBJECTIVE_COEFFICIENT" value="0.000000"/>
				<parameter id="FLUX_VALUE" value="0.000000" units="mmol_per_gDW_per_hr"/>
				<parameter id="REDUCED_COST" value="-0.011642"/>
			</listOfParameters>
		</kineticLaw>
	</reaction>
	<reaction id="R_3NTD2pp" name="R_3__nucleotidase__UMP___periplasm_" reversible="false">
		<notes>
			<html:p>GENE_ASSOCIATION: b4213</html:p>
			<html:p>PROTEIN_ASSOCIATION: CpdB</html:p>
			<html:p>SUBSYSTEM: S_Nucleotide_Salvage_Pathway</html:p>
			<html:p>PROTEIN_CLASS: </html:p>
		</notes>
		<listOfReactants>
			<speciesReference species="M_3ump_p" stoichiometry="1.000000"/>
			<speciesReference species="M_h2o_p" stoichiometry="1.000000"/>
		</listOfReactants>
		<listOfProducts>
			<speciesReference species="M_pi_p" stoichiometry="1.000000"/>
			<speciesReference species="M_uri_p" stoichiometry="1.000000"/>
		</listOfProducts>
		<kineticLaw>
			<math xmlns="http://www.w3.org/1998/Math/MathML">
				<ci> FLUX_VALUE </ci>
			</math>
			<listOfParameters>
				<parameter id="LOWER_BOUND" value="0.000000" units="mmol_per_gDW_per_hr"/>
				<parameter id="UPPER_BOUND" value="999999.000000" units="mmol_per_gDW_per_hr"/>
				<parameter id="OBJECTIVE_COEFFICIENT" value="0.000000"/>
				<parameter id="FLUX_VALUE" value="0.000000" units="mmol_per_gDW_per_hr"/>
				<parameter id="REDUCED_COST" value="0.000000"/>
			</listOfParameters>
		</kineticLaw>
	</reaction>
	<reaction id="R_3NTD4pp" name="R_3__nucleotidase__CMP___periplasm_" reversible="false">
		<notes>
			<html:p>GENE_ASSOCIATION: b4213</html:p>
			<html:p>PROTEIN_ASSOCIATION: CpdB</html:p>
			<html:p>SUBSYSTEM: S_Nucleotide_Salvage_Pathway</html:p>
			<html:p>PROTEIN_CLASS: </html:p>
		</notes>
		<listOfReactants>
			<speciesReference species="M_3cmp_p" stoichiometry="1.000000"/>
			<speciesReference species="M_h2o_p" stoichiometry="1.000000"/>
		</listOfReactants>
		<listOfProducts>
			<speciesReference species="M_cytd_p" stoichiometry="1.000000"/>
			<speciesReference species="M_pi_p" stoichiometry="1.000000"/>
		</listOfProducts>
		<kineticLaw>
			<math xmlns="http://www.w3.org/1998/Math/MathML">
				<ci> FLUX_VALUE </ci>
			</math>
			<listOfParameters>
				<parameter id="LOWER_BOUND" value="0.000000" units="mmol_per_gDW_per_hr"/>
				<parameter id="UPPER_BOUND" value="999999.000000" units="mmol_per_gDW_per_hr"/>
				<parameter id="OBJECTIVE_COEFFICIENT" value="0.000000"/>
				<parameter id="FLUX_VALUE" value="0.000000" units="mmol_per_gDW_per_hr"/>
				<parameter id="REDUCED_COST" value="0.000000"/>
			</listOfParameters>
		</kineticLaw>
	</reaction>
	<reaction id="R_3NTD7pp" name="R_3__nucleotidase__AMP___periplasm_" reversible="false">
		<notes>
			<html:p>GENE_ASSOCIATION: b4213</html:p>
			<html:p>PROTEIN_ASSOCIATION: CpdB</html:p>
			<html:p>SUBSYSTEM: S_Nucleotide_Salvage_Pathway</html:p>
			<html:p>PROTEIN_CLASS: </html:p>
		</notes>
		<listOfReactants>
			<speciesReference species="M_3amp_p" stoichiometry="1.000000"/>
			<speciesReference species="M_h2o_p" stoichiometry="1.000000"/>
		</listOfReactants>
		<listOfProducts>
			<speciesReference species="M_adn_p" stoichiometry="1.000000"/>
			<speciesReference species="M_pi_p" stoichiometry="1.000000"/>
		</listOfProducts>
		<kineticLaw>
			<math xmlns="http://www.w3.org/1998/Math/MathML">
				<ci> FLUX_VALUE </ci>
			</math>
			<listOfParameters>
				<parameter id="LOWER_BOUND" value="0.000000" units="mmol_per_gDW_per_hr"/>
				<parameter id="UPPER_BOUND" value="999999.000000" units="mmol_per_gDW_per_hr"/>
				<parameter id="OBJECTIVE_COEFFICIENT" value="0.000000"/>
				<parameter id="FLUX_VALUE" value="0.000000" units="mmol_per_gDW_per_hr"/>
				<parameter id="REDUCED_COST" value="0.000000"/>
			</listOfParameters>
		</kineticLaw>
	</reaction>
	<reaction id="R_3NTD9pp" name="R_3__nucleotidase__GMP___periplasm_" reversible="false">
		<notes>
			<html:p>GENE_ASSOCIATION: b4213</html:p>
			<html:p>PROTEIN_ASSOCIATION: CpdB</html:p>
			<html:p>SUBSYSTEM: S_Nucleotide_Salvage_Pathway</html:p>
			<html:p>PROTEIN_CLASS: </html:p>
		</notes>
		<listOfReactants>
			<speciesReference species="M_3gmp_p" stoichiometry="1.000000"/>
			<speciesReference species="M_h2o_p" stoichiometry="1.000000"/>
		</listOfReactants>
		<listOfProducts>
			<speciesReference species="M_gsn_p" stoichiometry="1.000000"/>
			<speciesReference species="M_pi_p" stoichiometry="1.000000"/>
		</listOfProducts>
		<kineticLaw>
			<math xmlns="http://www.w3.org/1998/Math/MathML">
				<ci> FLUX_VALUE </ci>
			</math>
			<listOfParameters>
				<parameter id="LOWER_BOUND" value="0.000000" units="mmol_per_gDW_per_hr"/>
				<parameter id="UPPER_BOUND" value="999999.000000" units="mmol_per_gDW_per_hr"/>
				<parameter id="OBJECTIVE_COEFFICIENT" value="0.000000"/>
				<parameter id="FLUX_VALUE" value="0.000000" units="mmol_per_gDW_per_hr"/>
				<parameter id="REDUCED_COST" value="0.000000"/>
			</listOfParameters>
		</kineticLaw>
	</reaction>
	<reaction id="R_3OAR100" name="R_3_oxoacyl_acyl_carrier_protein_reductase__n_C100_" reversible="true">
		<notes>
			<html:p>GENE_ASSOCIATION: b1093</html:p>
			<html:p>PROTEIN_ASSOCIATION: FabG</html:p>
			<html:p>SUBSYSTEM: S_Cell_Envelope_Biosynthesis</html:p>
			<html:p>PROTEIN_CLASS: 1.1.1.100</html:p>
		</notes>
		<listOfReactants>
			<speciesReference species="M_3odecACP_c" stoichiometry="1.000000"/>
			<speciesReference species="M_h_c" stoichiometry="1.000000"/>
			<speciesReference species="M_nadph_c" stoichiometry="1.000000"/>
		</listOfReactants>
		<listOfProducts>
			<speciesReference species="M_3hdecACP_c" stoichiometry="1.000000"/>
			<speciesReference species="M_nadp_c" stoichiometry="1.000000"/>
		</listOfProducts>
		<kineticLaw>
			<math xmlns="http://www.w3.org/1998/Math/MathML">
				<ci> FLUX_VALUE </ci>
			</math>
			<listOfParameters>
				<parameter id="LOWER_BOUND" value="-999999.000000" units="mmol_per_gDW_per_hr"/>
				<parameter id="UPPER_BOUND" value="999999.000000" units="mmol_per_gDW_per_hr"/>
				<parameter id="OBJECTIVE_COEFFICIENT" value="0.000000"/>
				<parameter id="FLUX_VALUE" value="0.284212" units="mmol_per_gDW_per_hr"/>
				<parameter id="REDUCED_COST" value="0.000000"/>
			</listOfParameters>
		</kineticLaw>
	</reaction>
	<reaction id="R_3OAR120" name="R_3_oxoacyl_acyl_carrier_protein_reductase__n_C120_" reversible="true">
		<notes>
			<html:p>GENE_ASSOCIATION: b1093</html:p>
			<html:p>PROTEIN_ASSOCIATION: FabG</html:p>
			<html:p>SUBSYSTEM: S_Cell_Envelope_Biosynthesis</html:p>
			<html:p>PROTEIN_CLASS: 1.1.1.100</html:p>
		</notes>
		<listOfReactants>
			<speciesReference species="M_3oddecACP_c" stoichiometry="1.000000"/>
			<speciesReference species="M_h_c" stoichiometry="1.000000"/>
			<speciesReference species="M_nadph_c" stoichiometry="1.000000"/>
		</listOfReactants>
		<listOfProducts>
			<speciesReference species="M_3hddecACP_c" stoichiometry="1.000000"/>
			<speciesReference species="M_nadp_c" stoichiometry="1.000000"/>
		</listOfProducts>
		<kineticLaw>
			<math xmlns="http://www.w3.org/1998/Math/MathML">
				<ci> FLUX_VALUE </ci>
			</math>
			<listOfParameters>
				<parameter id="LOWER_BOUND" value="-999999.000000" units="mmol_per_gDW_per_hr"/>
				<parameter id="UPPER_BOUND" value="999999.000000" units="mmol_per_gDW_per_hr"/>
				<parameter id="OBJECTIVE_COEFFICIENT" value="0.000000"/>
				<parameter id="FLUX_VALUE" value="0.164070" units="mmol_per_gDW_per_hr"/>
				<parameter id="REDUCED_COST" value="0.000000"/>
			</listOfParameters>
		</kineticLaw>
	</reaction>
	<reaction id="R_3OAR121" name="R_3_oxoacyl_acyl_carrier_protein_reductase__n_C121_" reversible="false">
		<notes>
			<html:p>GENE_ASSOCIATION: b1093</html:p>
			<html:p>PROTEIN_ASSOCIATION: FabG</html:p>
			<html:p>SUBSYSTEM: S_Cell_Envelope_Biosynthesis</html:p>
			<html:p>PROTEIN_CLASS: 1.1.1.100</html:p>
		</notes>
		<listOfReactants>
			<speciesReference species="M_3ocddec5eACP_c" stoichiometry="1.000000"/>
			<speciesReference species="M_h_c" stoichiometry="1.000000"/>
			<speciesReference species="M_nadph_c" stoichiometry="1.000000"/>
		</listOfReactants>
		<listOfProducts>
			<speciesReference species="M_3hcddec5eACP_c" stoichiometry="1.000000"/>
			<speciesReference species="M_nadp_c" stoichiometry="1.000000"/>
		</listOfProducts>
		<kineticLaw>
			<math xmlns="http://www.w3.org/1998/Math/MathML">
				<ci> FLUX_VALUE </ci>
			</math>
			<listOfParameters>
				<parameter id="LOWER_BOUND" value="0.000000" units="mmol_per_gDW_per_hr"/>
				<parameter id="UPPER_BOUND" value="999999.000000" units="mmol_per_gDW_per_hr"/>
				<parameter id="OBJECTIVE_COEFFICIENT" value="0.000000"/>
				<parameter id="FLUX_VALUE" value="0.120141" units="mmol_per_gDW_per_hr"/>
				<parameter id="REDUCED_COST" value="0.000000"/>
			</listOfParameters>
		</kineticLaw>
	</reaction>
	<reaction id="R_3OAR140" name="R_3_oxoacyl_acyl_carrier_protein_reductase__n_C140_" reversible="true">
		<notes>
			<html:p>GENE_ASSOCIATION: b1093</html:p>
			<html:p>PROTEIN_ASSOCIATION: FabG</html:p>
			<html:p>SUBSYSTEM: S_Cell_Envelope_Biosynthesis</html:p>
			<html:p>PROTEIN_CLASS: 1.1.1.100</html:p>
		</notes>
		<listOfReactants>
			<speciesReference species="M_3omrsACP_c" stoichiometry="1.000000"/>
			<speciesReference species="M_h_c" stoichiometry="1.000000"/>
			<speciesReference species="M_nadph_c" stoichiometry="1.000000"/>
		</listOfReactants>
		<listOfProducts>
			<speciesReference species="M_3hmrsACP_c" stoichiometry="1.000000"/>
			<speciesReference species="M_nadp_c" stoichiometry="1.000000"/>
		</listOfProducts>
		<kineticLaw>
			<math xmlns="http://www.w3.org/1998/Math/MathML">
				<ci> FLUX_VALUE </ci>
			</math>
			<listOfParameters>
				<parameter id="LOWER_BOUND" value="-999999.000000" units="mmol_per_gDW_per_hr"/>
				<parameter id="UPPER_BOUND" value="999999.000000" units="mmol_per_gDW_per_hr"/>
				<parameter id="OBJECTIVE_COEFFICIENT" value="0.000000"/>
				<parameter id="FLUX_VALUE" value="0.164070" units="mmol_per_gDW_per_hr"/>
				<parameter id="REDUCED_COST" value="0.000000"/>
			</listOfParameters>
		</kineticLaw>
	</reaction>
	<reaction id="R_3OAR141" name="R_3_oxoacyl_acyl_carrier_protein_reductase__n_C141_" reversible="false">
		<notes>
			<html:p>GENE_ASSOCIATION: b1093</html:p>
			<html:p>PROTEIN_ASSOCIATION: FabG</html:p>
			<html:p>SUBSYSTEM: S_Cell_Envelope_Biosynthesis</html:p>
			<html:p>PROTEIN_CLASS: 1.1.1.100</html:p>
		</notes>
		<listOfReactants>
			<speciesReference species="M_3ocmrs7eACP_c" stoichiometry="1.000000"/>
			<speciesReference species="M_h_c" stoichiometry="1.000000"/>
			<speciesReference species="M_nadph_c" stoichiometry="1.000000"/>
		</listOfReactants>
		<listOfProducts>
			<speciesReference species="M_3hcmrs7eACP_c" stoichiometry="1.000000"/>
			<speciesReference species="M_nadp_c" stoichiometry="1.000000"/>
		</listOfProducts>
		<kineticLaw>
			<math xmlns="http://www.w3.org/1998/Math/MathML">
				<ci> FLUX_VALUE </ci>
			</math>
			<listOfParameters>
				<parameter id="LOWER_BOUND" value="0.000000" units="mmol_per_gDW_per_hr"/>
				<parameter id="UPPER_BOUND" value="999999.000000" units="mmol_per_gDW_per_hr"/>
				<parameter id="OBJECTIVE_COEFFICIENT" value="0.000000"/>
				<parameter id="FLUX_VALUE" value="0.120141" units="mmol_per_gDW_per_hr"/>
				<parameter id="REDUCED_COST" value="0.000000"/>
			</listOfParameters>
		</kineticLaw>
	</reaction>
	<reaction id="R_3OAR160" name="R_3_oxoacyl_acyl_carrier_protein_reductase__n_C160_" reversible="true">
		<notes>
			<html:p>GENE_ASSOCIATION: b1093</html:p>
			<html:p>PROTEIN_ASSOCIATION: FabG</html:p>
			<html:p>SUBSYSTEM: S_Cell_Envelope_Biosynthesis</html:p>
			<html:p>PROTEIN_CLASS: 1.1.1.100</html:p>
		</notes>
		<listOfReactants>
			<speciesReference species="M_3opalmACP_c" stoichiometry="1.000000"/>
			<speciesReference species="M_h_c" stoichiometry="1.000000"/>
			<speciesReference species="M_nadph_c" stoichiometry="1.000000"/>
		</listOfReactants>
		<listOfProducts>
			<speciesReference species="M_3hpalmACP_c" stoichiometry="1.000000"/>
			<speciesReference species="M_nadp_c" stoichiometry="1.000000"/>
		</listOfProducts>
		<kineticLaw>
			<math xmlns="http://www.w3.org/1998/Math/MathML">
				<ci> FLUX_VALUE </ci>
			</math>
			<listOfParameters>
				<parameter id="LOWER_BOUND" value="-999999.000000" units="mmol_per_gDW_per_hr"/>
				<parameter id="UPPER_BOUND" value="999999.000000" units="mmol_per_gDW_per_hr"/>
				<parameter id="OBJECTIVE_COEFFICIENT" value="0.000000"/>
				<parameter id="FLUX_VALUE" value="0.101931" units="mmol_per_gDW_per_hr"/>
				<parameter id="REDUCED_COST" value="0.000000"/>
			</listOfParameters>
		</kineticLaw>
	</reaction>
	<reaction id="R_3OAR161" name="R_3_oxoacyl_acyl_carrier_protein_reductase__n_C161_" reversible="false">
		<notes>
			<html:p>GENE_ASSOCIATION: b1093</html:p>
			<html:p>PROTEIN_ASSOCIATION: FabG</html:p>
			<html:p>SUBSYSTEM: S_Cell_Envelope_Biosynthesis</html:p>
			<html:p>PROTEIN_CLASS: 1.1.1.100</html:p>
		</notes>
		<listOfReactants>
			<speciesReference species="M_3ocpalm9eACP_c" stoichiometry="1.000000"/>
			<speciesReference species="M_h_c" stoichiometry="1.000000"/>
			<speciesReference species="M_nadph_c" stoichiometry="1.000000"/>
		</listOfReactants>
		<listOfProducts>
			<speciesReference species="M_3hcpalm9eACP_c" stoichiometry="1.000000"/>
			<speciesReference species="M_nadp_c" stoichiometry="1.000000"/>
		</listOfProducts>
		<kineticLaw>
			<math xmlns="http://www.w3.org/1998/Math/MathML">
				<ci> FLUX_VALUE </ci>
			</math>
			<listOfParameters>
				<parameter id="LOWER_BOUND" value="0.000000" units="mmol_per_gDW_per_hr"/>
				<parameter id="UPPER_BOUND" value="999999.000000" units="mmol_per_gDW_per_hr"/>
				<parameter id="OBJECTIVE_COEFFICIENT" value="0.000000"/>
				<parameter id="FLUX_VALUE" value="0.120141" units="mmol_per_gDW_per_hr"/>
				<parameter id="REDUCED_COST" value="0.000000"/>
			</listOfParameters>
		</kineticLaw>
	</reaction>
	<reaction id="R_3OAR180" name="R_3_oxoacyl_acyl_carrier_protein_reductase__n_C180_" reversible="true">
		<notes>
			<html:p>GENE_ASSOCIATION: b1093</html:p>
			<html:p>PROTEIN_ASSOCIATION: FabG</html:p>
			<html:p>SUBSYSTEM: S_Cell_Envelope_Biosynthesis</html:p>
			<html:p>PROTEIN_CLASS: 1.1.1.100</html:p>
		</notes>
		<listOfReactants>
			<speciesReference species="M_3ooctdACP_c" stoichiometry="1.000000"/>
			<speciesReference species="M_h_c" stoichiometry="1.000000"/>
			<speciesReference species="M_nadph_c" stoichiometry="1.000000"/>
		</listOfReactants>
		<listOfProducts>
			<speciesReference species="M_3hoctaACP_c" stoichiometry="1.000000"/>
			<speciesReference species="M_nadp_c" stoichiometry="1.000000"/>
		</listOfProducts>
		<kineticLaw>
			<math xmlns="http://www.w3.org/1998/Math/MathML">
				<ci> FLUX_VALUE </ci>
			</math>
			<listOfParameters>
				<parameter id="LOWER_BOUND" value="-999999.000000" units="mmol_per_gDW_per_hr"/>
				<parameter id="UPPER_BOUND" value="999999.000000" units="mmol_per_gDW_per_hr"/>
				<parameter id="OBJECTIVE_COEFFICIENT" value="0.000000"/>
				<parameter id="FLUX_VALUE" value="0.000000" units="mmol_per_gDW_per_hr"/>
				<parameter id="REDUCED_COST" value="0.000000"/>
			</listOfParameters>
		</kineticLaw>
	</reaction>
	<reaction id="R_3OAR181" name="R_3_oxoacyl_acyl_carrier_protein_reductase__n_C181_" reversible="false">
		<notes>
			<html:p>GENE_ASSOCIATION: b1093</html:p>
			<html:p>PROTEIN_ASSOCIATION: FabG</html:p>
			<html:p>SUBSYSTEM: S_Cell_Envelope_Biosynthesis</html:p>
			<html:p>PROTEIN_CLASS: 1.1.1.100</html:p>
		</notes>
		<listOfReactants>
			<speciesReference species="M_3ocvac11eACP_c" stoichiometry="1.000000"/>
			<speciesReference species="M_h_c" stoichiometry="1.000000"/>
			<speciesReference species="M_nadph_c" stoichiometry="1.000000"/>
		</listOfReactants>
		<listOfProducts>
			<speciesReference species="M_3hcvac11eACP_c" stoichiometry="1.000000"/>
			<speciesReference species="M_nadp_c" stoichiometry="1.000000"/>
		</listOfProducts>
		<kineticLaw>
			<math xmlns="http://www.w3.org/1998/Math/MathML">
				<ci> FLUX_VALUE </ci>
			</math>
			<listOfParameters>
				<parameter id="LOWER_BOUND" value="0.000000" units="mmol_per_gDW_per_hr"/>
				<parameter id="UPPER_BOUND" value="999999.000000" units="mmol_per_gDW_per_hr"/>
				<parameter id="OBJECTIVE_COEFFICIENT" value="0.000000"/>
				<parameter id="FLUX_VALUE" value="0.000000" units="mmol_per_gDW_per_hr"/>
				<parameter id="REDUCED_COST" value="0.000000"/>
			</listOfParameters>
		</kineticLaw>
	</reaction>
	<reaction id="R_3OAR40" name="R_3_oxoacyl_acyl_carrier_protein_reductase__n_C40_" reversible="true">
		<notes>
			<html:p>GENE_ASSOCIATION: b1093</html:p>
			<html:p>PROTEIN_ASSOCIATION: FabG</html:p>
			<html:p>SUBSYSTEM: S_Cell_Envelope_Biosynthesis</html:p>
			<html:p>PROTEIN_CLASS: 1.1.1.100</html:p>
		</notes>
		<listOfReactants>
			<speciesReference species="M_actACP_c" stoichiometry="1.000000"/>
			<speciesReference species="M_h_c" stoichiometry="1.000000"/>
			<speciesReference species="M_nadph_c" stoichiometry="1.000000"/>
		</listOfReactants>
		<listOfProducts>
			<speciesReference species="M_3haACP_c" stoichiometry="1.000000"/>
			<speciesReference species="M_nadp_c" stoichiometry="1.000000"/>
		</listOfProducts>
		<kineticLaw>
			<math xmlns="http://www.w3.org/1998/Math/MathML">
				<ci> FLUX_VALUE </ci>
			</math>
			<listOfParameters>
				<parameter id="LOWER_BOUND" value="-999999.000000" units="mmol_per_gDW_per_hr"/>
				<parameter id="UPPER_BOUND" value="999999.000000" units="mmol_per_gDW_per_hr"/>
				<parameter id="OBJECTIVE_COEFFICIENT" value="0.000000"/>
				<parameter id="FLUX_VALUE" value="0.284212" units="mmol_per_gDW_per_hr"/>
				<parameter id="REDUCED_COST" value="0.000000"/>
			</listOfParameters>
		</kineticLaw>
	</reaction>
	<reaction id="R_3OAR60" name="R_3_oxoacyl_acyl_carrier_protein_reductase__n_C60_" reversible="true">
		<notes>
			<html:p>GENE_ASSOCIATION: b1093</html:p>
			<html:p>PROTEIN_ASSOCIATION: FabG</html:p>
			<html:p>SUBSYSTEM: S_Cell_Envelope_Biosynthesis</html:p>
			<html:p>PROTEIN_CLASS: 1.1.1.100</html:p>
		</notes>
		<listOfReactants>
			<speciesReference species="M_3ohexACP_c" stoichiometry="1.000000"/>
			<speciesReference species="M_h_c" stoichiometry="1.000000"/>
			<speciesReference species="M_nadph_c" stoichiometry="1.000000"/>
		</listOfReactants>
		<listOfProducts>
			<speciesReference species="M_3hhexACP_c" stoichiometry="1.000000"/>
			<speciesReference species="M_nadp_c" stoichiometry="1.000000"/>
		</listOfProducts>
		<kineticLaw>
			<math xmlns="http://www.w3.org/1998/Math/MathML">
				<ci> FLUX_VALUE </ci>
			</math>
			<listOfParameters>
				<parameter id="LOWER_BOUND" value="-999999.000000" units="mmol_per_gDW_per_hr"/>
				<parameter id="UPPER_BOUND" value="999999.000000" units="mmol_per_gDW_per_hr"/>
				<parameter id="OBJECTIVE_COEFFICIENT" value="0.000000"/>
				<parameter id="FLUX_VALUE" value="0.284212" units="mmol_per_gDW_per_hr"/>
				<parameter id="REDUCED_COST" value="0.000000"/>
			</listOfParameters>
		</kineticLaw>
	</reaction>
	<reaction id="R_3OAR80" name="R_3_oxoacyl_acyl_carrier_protein_reductase__n_C80_" reversible="true">
		<notes>
			<html:p>GENE_ASSOCIATION: b1093</html:p>
			<html:p>PROTEIN_ASSOCIATION: FabG</html:p>
			<html:p>SUBSYSTEM: S_Cell_Envelope_Biosynthesis</html:p>
			<html:p>PROTEIN_CLASS: 1.1.1.100</html:p>
		</notes>
		<listOfReactants>
			<speciesReference species="M_3ooctACP_c" stoichiometry="1.000000"/>
			<speciesReference species="M_h_c" stoichiometry="1.000000"/>
			<speciesReference species="M_nadph_c" stoichiometry="1.000000"/>
		</listOfReactants>
		<listOfProducts>
			<speciesReference species="M_3hoctACP_c" stoichiometry="1.000000"/>
			<speciesReference species="M_nadp_c" stoichiometry="1.000000"/>
		</listOfProducts>
		<kineticLaw>
			<math xmlns="http://www.w3.org/1998/Math/MathML">
				<ci> FLUX_VALUE </ci>
			</math>
			<listOfParameters>
				<parameter id="LOWER_BOUND" value="-999999.000000" units="mmol_per_gDW_per_hr"/>
				<parameter id="UPPER_BOUND" value="999999.000000" units="mmol_per_gDW_per_hr"/>
				<parameter id="OBJECTIVE_COEFFICIENT" value="0.000000"/>
				<parameter id="FLUX_VALUE" value="0.284212" units="mmol_per_gDW_per_hr"/>
				<parameter id="REDUCED_COST" value="0.000000"/>
			</listOfParameters>
		</kineticLaw>
	</reaction>
	<reaction id="R_3OAS100" name="R_3_oxoacyl_acyl_carrier_protein_synthase__n_C100_" reversible="false">
		<notes>
			<html:p>GENE_ASSOCIATION: ( b2323  or  b1095 )</html:p>
			<html:p>PROTEIN_ASSOCIATION: ( FabB ) or ( FabF )</html:p>
			<html:p>SUBSYSTEM: S_Cell_Envelope_Biosynthesis</html:p>
			<html:p>PROTEIN_CLASS: 2.3.1.41</html:p>
		</notes>
		<listOfReactants>
			<speciesReference species="M_h_c" stoichiometry="1.000000"/>
			<speciesReference species="M_malACP_c" stoichiometry="1.000000"/>
			<speciesReference species="M_ocACP_c" stoichiometry="1.000000"/>
		</listOfReactants>
		<listOfProducts>
			<speciesReference species="M_3odecACP_c" stoichiometry="1.000000"/>
			<speciesReference species="M_ACP_c" stoichiometry="1.000000"/>
			<speciesReference species="M_co2_c" stoichiometry="1.000000"/>
		</listOfProducts>
		<kineticLaw>
			<math xmlns="http://www.w3.org/1998/Math/MathML">
				<ci> FLUX_VALUE </ci>
			</math>
			<listOfParameters>
				<parameter id="LOWER_BOUND" value="0.000000" units="mmol_per_gDW_per_hr"/>
				<parameter id="UPPER_BOUND" value="999999.000000" units="mmol_per_gDW_per_hr"/>
				<parameter id="OBJECTIVE_COEFFICIENT" value="0.000000"/>
				<parameter id="FLUX_VALUE" value="0.284212" units="mmol_per_gDW_per_hr"/>
				<parameter id="REDUCED_COST" value="0.000000"/>
			</listOfParameters>
		</kineticLaw>
	</reaction>
	<reaction id="R_3OAS120" name="R_3_oxoacyl_acyl_carrier_protein_synthase__n_C120_" reversible="false">
		<notes>
			<html:p>GENE_ASSOCIATION: ( b2323  or  b1095 )</html:p>
			<html:p>PROTEIN_ASSOCIATION: ( FabB ) or ( FabF )</html:p>
			<html:p>SUBSYSTEM: S_Cell_Envelope_Biosynthesis</html:p>
			<html:p>PROTEIN_CLASS: 2.3.1.41</html:p>
		</notes>
		<listOfReactants>
			<speciesReference species="M_dcaACP_c" stoichiometry="1.000000"/>
			<speciesReference species="M_h_c" stoichiometry="1.000000"/>
			<speciesReference species="M_malACP_c" stoichiometry="1.000000"/>
		</listOfReactants>
		<listOfProducts>
			<speciesReference species="M_3oddecACP_c" stoichiometry="1.000000"/>
			<speciesReference species="M_ACP_c" stoichiometry="1.000000"/>
			<speciesReference species="M_co2_c" stoichiometry="1.000000"/>
		</listOfProducts>
		<kineticLaw>
			<math xmlns="http://www.w3.org/1998/Math/MathML">
				<ci> FLUX_VALUE </ci>
			</math>
			<listOfParameters>
				<parameter id="LOWER_BOUND" value="0.000000" units="mmol_per_gDW_per_hr"/>
				<parameter id="UPPER_BOUND" value="999999.000000" units="mmol_per_gDW_per_hr"/>
				<parameter id="OBJECTIVE_COEFFICIENT" value="0.000000"/>
				<parameter id="FLUX_VALUE" value="0.164070" units="mmol_per_gDW_per_hr"/>
				<parameter id="REDUCED_COST" value="0.000000"/>
			</listOfParameters>
		</kineticLaw>
	</reaction>
	<reaction id="R_3OAS121" name="R_3_oxoacyl_acyl_carrier_protein_synthase__n_C121_" reversible="false">
		<notes>
			<html:p>GENE_ASSOCIATION: b2323</html:p>
			<html:p>PROTEIN_ASSOCIATION: FabB</html:p>
			<html:p>SUBSYSTEM: S_Cell_Envelope_Biosynthesis</html:p>
			<html:p>PROTEIN_CLASS: 2.3.1.41</html:p>
		</notes>
		<listOfReactants>
			<speciesReference species="M_cdec3eACP_c" stoichiometry="1.000000"/>
			<speciesReference species="M_h_c" stoichiometry="1.000000"/>
			<speciesReference species="M_malACP_c" stoichiometry="1.000000"/>
		</listOfReactants>
		<listOfProducts>
			<speciesReference species="M_3ocddec5eACP_c" stoichiometry="1.000000"/>
			<speciesReference species="M_ACP_c" stoichiometry="1.000000"/>
			<speciesReference species="M_co2_c" stoichiometry="1.000000"/>
		</listOfProducts>
		<kineticLaw>
			<math xmlns="http://www.w3.org/1998/Math/MathML">
				<ci> FLUX_VALUE </ci>
			</math>
			<listOfParameters>
				<parameter id="LOWER_BOUND" value="0.000000" units="mmol_per_gDW_per_hr"/>
				<parameter id="UPPER_BOUND" value="999999.000000" units="mmol_per_gDW_per_hr"/>
				<parameter id="OBJECTIVE_COEFFICIENT" value="0.000000"/>
				<parameter id="FLUX_VALUE" value="0.120141" units="mmol_per_gDW_per_hr"/>
				<parameter id="REDUCED_COST" value="0.000000"/>
			</listOfParameters>
		</kineticLaw>
	</reaction>
	<reaction id="R_3OAS140" name="R_3_oxoacyl_acyl_carrier_protein_synthase__n_C140_" reversible="false">
		<notes>
			<html:p>GENE_ASSOCIATION: ( b2323  or  b1095 )</html:p>
			<html:p>PROTEIN_ASSOCIATION: ( FabB ) or ( FabF )</html:p>
			<html:p>SUBSYSTEM: S_Cell_Envelope_Biosynthesis</html:p>
			<html:p>PROTEIN_CLASS: 2.3.1.41</html:p>
		</notes>
		<listOfReactants>
			<speciesReference species="M_ddcaACP_c" stoichiometry="1.000000"/>
			<speciesReference species="M_h_c" stoichiometry="1.000000"/>
			<speciesReference species="M_malACP_c" stoichiometry="1.000000"/>
		</listOfReactants>
		<listOfProducts>
			<speciesReference species="M_3omrsACP_c" stoichiometry="1.000000"/>
			<speciesReference species="M_ACP_c" stoichiometry="1.000000"/>
			<speciesReference species="M_co2_c" stoichiometry="1.000000"/>
		</listOfProducts>
		<kineticLaw>
			<math xmlns="http://www.w3.org/1998/Math/MathML">
				<ci> FLUX_VALUE </ci>
			</math>
			<listOfParameters>
				<parameter id="LOWER_BOUND" value="0.000000" units="mmol_per_gDW_per_hr"/>
				<parameter id="UPPER_BOUND" value="999999.000000" units="mmol_per_gDW_per_hr"/>
				<parameter id="OBJECTIVE_COEFFICIENT" value="0.000000"/>
				<parameter id="FLUX_VALUE" value="0.164070" units="mmol_per_gDW_per_hr"/>
				<parameter id="REDUCED_COST" value="0.000000"/>
			</listOfParameters>
		</kineticLaw>
	</reaction>
	<reaction id="R_3OAS141" name="R_3_oxoacyl_acyl_carrier_protein_synthase__n_C141_" reversible="false">
		<notes>
			<html:p>GENE_ASSOCIATION: b2323</html:p>
			<html:p>PROTEIN_ASSOCIATION: FabB</html:p>
			<html:p>SUBSYSTEM: S_Cell_Envelope_Biosynthesis</html:p>
			<html:p>PROTEIN_CLASS: 2.3.1.41</html:p>
		</notes>
		<listOfReactants>
			<speciesReference species="M_cddec5eACP_c" stoichiometry="1.000000"/>
			<speciesReference species="M_h_c" stoichiometry="1.000000"/>
			<speciesReference species="M_malACP_c" stoichiometry="1.000000"/>
		</listOfReactants>
		<listOfProducts>
			<speciesReference species="M_3ocmrs7eACP_c" stoichiometry="1.000000"/>
			<speciesReference species="M_ACP_c" stoichiometry="1.000000"/>
			<speciesReference species="M_co2_c" stoichiometry="1.000000"/>
		</listOfProducts>
		<kineticLaw>
			<math xmlns="http://www.w3.org/1998/Math/MathML">
				<ci> FLUX_VALUE </ci>
			</math>
			<listOfParameters>
				<parameter id="LOWER_BOUND" value="0.000000" units="mmol_per_gDW_per_hr"/>
				<parameter id="UPPER_BOUND" value="999999.000000" units="mmol_per_gDW_per_hr"/>
				<parameter id="OBJECTIVE_COEFFICIENT" value="0.000000"/>
				<parameter id="FLUX_VALUE" value="0.120141" units="mmol_per_gDW_per_hr"/>
				<parameter id="REDUCED_COST" value="0.000000"/>
			</listOfParameters>
		</kineticLaw>
	</reaction>
	<reaction id="R_3OAS160" name="R_3_oxoacyl_acyl_carrier_protein_synthase__n_C160_" reversible="false">
		<notes>
			<html:p>GENE_ASSOCIATION: ( b2323  or  b1095 )</html:p>
			<html:p>PROTEIN_ASSOCIATION: ( FabB ) or ( FabF )</html:p>
			<html:p>SUBSYSTEM: S_Cell_Envelope_Biosynthesis</html:p>
			<html:p>PROTEIN_CLASS: 2.3.1.41</html:p>
		</notes>
		<listOfReactants>
			<speciesReference species="M_h_c" stoichiometry="1.000000"/>
			<speciesReference species="M_malACP_c" stoichiometry="1.000000"/>
			<speciesReference species="M_myrsACP_c" stoichiometry="1.000000"/>
		</listOfReactants>
		<listOfProducts>
			<speciesReference species="M_3opalmACP_c" stoichiometry="1.000000"/>
			<speciesReference species="M_ACP_c" stoichiometry="1.000000"/>
			<speciesReference species="M_co2_c" stoichiometry="1.000000"/>
		</listOfProducts>
		<kineticLaw>
			<math xmlns="http://www.w3.org/1998/Math/MathML">
				<ci> FLUX_VALUE </ci>
			</math>
			<listOfParameters>
				<parameter id="LOWER_BOUND" value="0.000000" units="mmol_per_gDW_per_hr"/>
				<parameter id="UPPER_BOUND" value="999999.000000" units="mmol_per_gDW_per_hr"/>
				<parameter id="OBJECTIVE_COEFFICIENT" value="0.000000"/>
				<parameter id="FLUX_VALUE" value="0.101931" units="mmol_per_gDW_per_hr"/>
				<parameter id="REDUCED_COST" value="0.000000"/>
			</listOfParameters>
		</kineticLaw>
	</reaction>
	<reaction id="R_3OAS161" name="R_3_oxoacyl_acyl_carrier_protein_synthase__n_C161_" reversible="false">
		<notes>
			<html:p>GENE_ASSOCIATION: b2323</html:p>
			<html:p>PROTEIN_ASSOCIATION: FabB</html:p>
			<html:p>SUBSYSTEM: S_Cell_Envelope_Biosynthesis</html:p>
			<html:p>PROTEIN_CLASS: 2.3.1.41</html:p>
		</notes>
		<listOfReactants>
			<speciesReference species="M_h_c" stoichiometry="1.000000"/>
			<speciesReference species="M_malACP_c" stoichiometry="1.000000"/>
			<speciesReference species="M_tdeACP_c" stoichiometry="1.000000"/>
		</listOfReactants>
		<listOfProducts>
			<speciesReference species="M_3ocpalm9eACP_c" stoichiometry="1.000000"/>
			<speciesReference species="M_ACP_c" stoichiometry="1.000000"/>
			<speciesReference species="M_co2_c" stoichiometry="1.000000"/>
		</listOfProducts>
		<kineticLaw>
			<math xmlns="http://www.w3.org/1998/Math/MathML">
				<ci> FLUX_VALUE </ci>
			</math>
			<listOfParameters>
				<parameter id="LOWER_BOUND" value="0.000000" units="mmol_per_gDW_per_hr"/>
				<parameter id="UPPER_BOUND" value="999999.000000" units="mmol_per_gDW_per_hr"/>
				<parameter id="OBJECTIVE_COEFFICIENT" value="0.000000"/>
				<parameter id="FLUX_VALUE" value="0.120141" units="mmol_per_gDW_per_hr"/>
				<parameter id="REDUCED_COST" value="0.000000"/>
			</listOfParameters>
		</kineticLaw>
	</reaction>
	<reaction id="R_3OAS180" name="R_3_oxoacyl_acyl_carrier_protein_synthase__n_C180_" reversible="false">
		<notes>
			<html:p>GENE_ASSOCIATION: ( b1095  or  b2323 )</html:p>
			<html:p>PROTEIN_ASSOCIATION: ( FabF ) or ( FabB )</html:p>
			<html:p>SUBSYSTEM: S_Cell_Envelope_Biosynthesis</html:p>
			<html:p>PROTEIN_CLASS: 2.3.1.41</html:p>
		</notes>
		<listOfReactants>
			<speciesReference species="M_h_c" stoichiometry="1.000000"/>
			<speciesReference species="M_malACP_c" stoichiometry="1.000000"/>
			<speciesReference species="M_palmACP_c" stoichiometry="1.000000"/>
		</listOfReactants>
		<listOfProducts>
			<speciesReference species="M_3ooctdACP_c" stoichiometry="1.000000"/>
			<speciesReference species="M_ACP_c" stoichiometry="1.000000"/>
			<speciesReference species="M_co2_c" stoichiometry="1.000000"/>
		</listOfProducts>
		<kineticLaw>
			<math xmlns="http://www.w3.org/1998/Math/MathML">
				<ci> FLUX_VALUE </ci>
			</math>
			<listOfParameters>
				<parameter id="LOWER_BOUND" value="0.000000" units="mmol_per_gDW_per_hr"/>
				<parameter id="UPPER_BOUND" value="999999.000000" units="mmol_per_gDW_per_hr"/>
				<parameter id="OBJECTIVE_COEFFICIENT" value="0.000000"/>
				<parameter id="FLUX_VALUE" value="0.000000" units="mmol_per_gDW_per_hr"/>
				<parameter id="REDUCED_COST" value="0.000000"/>
			</listOfParameters>
		</kineticLaw>
	</reaction>
	<reaction id="R_3OAS181" name="R_3_oxoacyl_acyl_carrier_protein_synthase__n_C181_" reversible="false">
		<notes>
			<html:p>GENE_ASSOCIATION: b1095</html:p>
			<html:p>PROTEIN_ASSOCIATION: FabF</html:p>
			<html:p>SUBSYSTEM: S_Cell_Envelope_Biosynthesis</html:p>
			<html:p>PROTEIN_CLASS: 2.3.1.41</html:p>
		</notes>
		<listOfReactants>
			<speciesReference species="M_h_c" stoichiometry="1.000000"/>
			<speciesReference species="M_hdeACP_c" stoichiometry="1.000000"/>
			<speciesReference species="M_malACP_c" stoichiometry="1.000000"/>
		</listOfReactants>
		<listOfProducts>
			<speciesReference species="M_3ocvac11eACP_c" stoichiometry="1.000000"/>
			<speciesReference species="M_ACP_c" stoichiometry="1.000000"/>
			<speciesReference species="M_co2_c" stoichiometry="1.000000"/>
		</listOfProducts>
		<kineticLaw>
			<math xmlns="http://www.w3.org/1998/Math/MathML">
				<ci> FLUX_VALUE </ci>
			</math>
			<listOfParameters>
				<parameter id="LOWER_BOUND" value="0.000000" units="mmol_per_gDW_per_hr"/>
				<parameter id="UPPER_BOUND" value="999999.000000" units="mmol_per_gDW_per_hr"/>
				<parameter id="OBJECTIVE_COEFFICIENT" value="0.000000"/>
				<parameter id="FLUX_VALUE" value="0.000000" units="mmol_per_gDW_per_hr"/>
				<parameter id="REDUCED_COST" value="0.000000"/>
			</listOfParameters>
		</kineticLaw>
	</reaction>
	<reaction id="R_3OAS60" name="R_3_oxoacyl_acyl_carrier_protein_synthase__n_C60_" reversible="false">
		<notes>
			<html:p>GENE_ASSOCIATION: ( b2323  or  b1095 )</html:p>
			<html:p>PROTEIN_ASSOCIATION: ( FabB ) or ( FabF )</html:p>
			<html:p>SUBSYSTEM: S_Cell_Envelope_Biosynthesis</html:p>
			<html:p>PROTEIN_CLASS: 2.3.1.41</html:p>
		</notes>
		<listOfReactants>
			<speciesReference species="M_butACP_c" stoichiometry="1.000000"/>
			<speciesReference species="M_h_c" stoichiometry="1.000000"/>
			<speciesReference species="M_malACP_c" stoichiometry="1.000000"/>
		</listOfReactants>
		<listOfProducts>
			<speciesReference species="M_3ohexACP_c" stoichiometry="1.000000"/>
			<speciesReference species="M_ACP_c" stoichiometry="1.000000"/>
			<speciesReference species="M_co2_c" stoichiometry="1.000000"/>
		</listOfProducts>
		<kineticLaw>
			<math xmlns="http://www.w3.org/1998/Math/MathML">
				<ci> FLUX_VALUE </ci>
			</math>
			<listOfParameters>
				<parameter id="LOWER_BOUND" value="0.000000" units="mmol_per_gDW_per_hr"/>
				<parameter id="UPPER_BOUND" value="999999.000000" units="mmol_per_gDW_per_hr"/>
				<parameter id="OBJECTIVE_COEFFICIENT" value="0.000000"/>
				<parameter id="FLUX_VALUE" value="0.284212" units="mmol_per_gDW_per_hr"/>
				<parameter id="REDUCED_COST" value="0.000000"/>
			</listOfParameters>
		</kineticLaw>
	</reaction>
	<reaction id="R_3OAS80" name="R_3_oxoacyl_acyl_carrier_protein_synthase__n_C80_" reversible="false">
		<notes>
			<html:p>GENE_ASSOCIATION: ( b2323  or  b1095 )</html:p>
			<html:p>PROTEIN_ASSOCIATION: ( FabB ) or ( FabF )</html:p>
			<html:p>SUBSYSTEM: S_Cell_Envelope_Biosynthesis</html:p>
			<html:p>PROTEIN_CLASS: 2.3.1.41</html:p>
		</notes>
		<listOfReactants>
			<speciesReference species="M_h_c" stoichiometry="1.000000"/>
			<speciesReference species="M_hexACP_c" stoichiometry="1.000000"/>
			<speciesReference species="M_malACP_c" stoichiometry="1.000000"/>
		</listOfReactants>
		<listOfProducts>
			<speciesReference species="M_3ooctACP_c" stoichiometry="1.000000"/>
			<speciesReference species="M_ACP_c" stoichiometry="1.000000"/>
			<speciesReference species="M_co2_c" stoichiometry="1.000000"/>
		</listOfProducts>
		<kineticLaw>
			<math xmlns="http://www.w3.org/1998/Math/MathML">
				<ci> FLUX_VALUE </ci>
			</math>
			<listOfParameters>
				<parameter id="LOWER_BOUND" value="0.000000" units="mmol_per_gDW_per_hr"/>
				<parameter id="UPPER_BOUND" value="999999.000000" units="mmol_per_gDW_per_hr"/>
				<parameter id="OBJECTIVE_COEFFICIENT" value="0.000000"/>
				<parameter id="FLUX_VALUE" value="0.284212" units="mmol_per_gDW_per_hr"/>
				<parameter id="REDUCED_COST" value="0.000000"/>
			</listOfParameters>
		</kineticLaw>
	</reaction>
	<reaction id="R_3PEPTabcpp" name="R_tripeptide__LalaDgluMdap__transport_via_ABC_system__periplasm_" reversible="false">
		<notes>
			<html:p>GENE_ASSOCIATION: ( b1329  and  b1244  and  b1245  and  b1246  and  b1247 )</html:p>
			<html:p>PROTEIN_ASSOCIATION: ( MppA and OppB and OppC and OppD and OppF )</html:p>
			<html:p>SUBSYSTEM: S_Murein_Recycling</html:p>
			<html:p>PROTEIN_CLASS: </html:p>
		</notes>
		<listOfReactants>
			<speciesReference species="M_atp_c" stoichiometry="1.000000"/>
			<speciesReference species="M_h2o_c" stoichiometry="1.000000"/>
			<speciesReference species="M_LalaDgluMdap_p" stoichiometry="1.000000"/>
		</listOfReactants>
		<listOfProducts>
			<speciesReference species="M_LalaDgluMdap_c" stoichiometry="1.000000"/>
			<speciesReference species="M_adp_c" stoichiometry="1.000000"/>
			<speciesReference species="M_h_c" stoichiometry="1.000000"/>
			<speciesReference species="M_pi_c" stoichiometry="1.000000"/>
		</listOfProducts>
		<kineticLaw>
			<math xmlns="http://www.w3.org/1998/Math/MathML">
				<ci> FLUX_VALUE </ci>
			</math>
			<listOfParameters>
				<parameter id="LOWER_BOUND" value="0.000000" units="mmol_per_gDW_per_hr"/>
				<parameter id="UPPER_BOUND" value="999999.000000" units="mmol_per_gDW_per_hr"/>
				<parameter id="OBJECTIVE_COEFFICIENT" value="0.000000"/>
				<parameter id="FLUX_VALUE" value="0.000000" units="mmol_per_gDW_per_hr"/>
				<parameter id="REDUCED_COST" value="0.000000"/>
			</listOfParameters>
		</kineticLaw>
	</reaction>
	<reaction id="R_3PEPTtex" name="R_LalaDgluMdap__tripeptide__transport_via_diffusion__extracellular_to_periplasm_" reversible="true">
		<notes>
			<html:p>GENE_ASSOCIATION: ( b0241  or  b0929  or  b1377  or  b2215 )</html:p>
			<html:p>PROTEIN_ASSOCIATION: ( PhoE ) or ( OmpF ) or ( OmpN ) or ( OmpC )</html:p>
			<html:p>SUBSYSTEM: S_Transport__Outer_Membrane_Porin</html:p>
			<html:p>PROTEIN_CLASS: </html:p>
		</notes>
		<listOfReactants>
			<speciesReference species="M_LalaDgluMdap_e" stoichiometry="1.000000"/>
		</listOfReactants>
		<listOfProducts>
			<speciesReference species="M_LalaDgluMdap_p" stoichiometry="1.000000"/>
		</listOfProducts>
		<kineticLaw>
			<math xmlns="http://www.w3.org/1998/Math/MathML">
				<ci> FLUX_VALUE </ci>
			</math>
			<listOfParameters>
				<parameter id="LOWER_BOUND" value="-999999.000000" units="mmol_per_gDW_per_hr"/>
				<parameter id="UPPER_BOUND" value="999999.000000" units="mmol_per_gDW_per_hr"/>
				<parameter id="OBJECTIVE_COEFFICIENT" value="0.000000"/>
				<parameter id="FLUX_VALUE" value="0.000000" units="mmol_per_gDW_per_hr"/>
				<parameter id="REDUCED_COST" value="0.000000"/>
			</listOfParameters>
		</kineticLaw>
	</reaction>
	<reaction id="R_3UMPtex" name="R_3UMP_transport_via_diffusion__extracellular_to_periplasm_" reversible="true">
		<notes>
			<html:p>GENE_ASSOCIATION: ( b0241  or  b0929  or  b1377  or  b2215 )</html:p>
			<html:p>PROTEIN_ASSOCIATION: ( PhoE ) or ( OmpF ) or ( OmpN ) or ( OmpC )</html:p>
			<html:p>SUBSYSTEM: S_Transport__Outer_Membrane_Porin</html:p>
			<html:p>PROTEIN_CLASS: </html:p>
		</notes>
		<listOfReactants>
			<speciesReference species="M_3ump_e" stoichiometry="1.000000"/>
		</listOfReactants>
		<listOfProducts>
			<speciesReference species="M_3ump_p" stoichiometry="1.000000"/>
		</listOfProducts>
		<kineticLaw>
			<math xmlns="http://www.w3.org/1998/Math/MathML">
				<ci> FLUX_VALUE </ci>
			</math>
			<listOfParameters>
				<parameter id="LOWER_BOUND" value="-999999.000000" units="mmol_per_gDW_per_hr"/>
				<parameter id="UPPER_BOUND" value="999999.000000" units="mmol_per_gDW_per_hr"/>
				<parameter id="OBJECTIVE_COEFFICIENT" value="0.000000"/>
				<parameter id="FLUX_VALUE" value="0.000000" units="mmol_per_gDW_per_hr"/>
				<parameter id="REDUCED_COST" value="0.000000"/>
			</listOfParameters>
		</kineticLaw>
	</reaction>
	<reaction id="R_42A12BOOXpp" name="R_4__2_Aminoethyl__1_2_benzenedioloxygen_oxidoreductase_deaminating__flavin_containing_" reversible="false">
		<notes>
			<html:p>GENE_ASSOCIATION: b1386</html:p>
			<html:p>PROTEIN_ASSOCIATION: TynA</html:p>
			<html:p>SUBSYSTEM: S_Nitrogen_Metabolism</html:p>
			<html:p>PROTEIN_CLASS: 1.4.3.6</html:p>
		</notes>
		<listOfReactants>
			<speciesReference species="M_dopa_p" stoichiometry="1.000000"/>
			<speciesReference species="M_h2o_p" stoichiometry="1.000000"/>
			<speciesReference species="M_o2_p" stoichiometry="1.000000"/>
		</listOfReactants>
		<listOfProducts>
			<speciesReference species="M_34dhpac_p" stoichiometry="1.000000"/>
			<speciesReference species="M_h2o2_p" stoichiometry="1.000000"/>
			<speciesReference species="M_nh4_p" stoichiometry="1.000000"/>
		</listOfProducts>
		<kineticLaw>
			<math xmlns="http://www.w3.org/1998/Math/MathML">
				<ci> FLUX_VALUE </ci>
			</math>
			<listOfParameters>
				<parameter id="LOWER_BOUND" value="0.000000" units="mmol_per_gDW_per_hr"/>
				<parameter id="UPPER_BOUND" value="999999.000000" units="mmol_per_gDW_per_hr"/>
				<parameter id="OBJECTIVE_COEFFICIENT" value="0.000000"/>
				<parameter id="FLUX_VALUE" value="0.000000" units="mmol_per_gDW_per_hr"/>
				<parameter id="REDUCED_COST" value="-0.025380"/>
			</listOfParameters>
		</kineticLaw>
	</reaction>
	<reaction id="R_4HOXPACDtex" name="R_4_hydroxyphenylacetaldehyde_transport_via_diffusion__extracellular_to_periplasm_" reversible="true">
		<notes>
			<html:p>GENE_ASSOCIATION: ( b0241  or  b0929  or  b1377  or  b2215 )</html:p>
			<html:p>PROTEIN_ASSOCIATION: ( PhoE ) or ( OmpF ) or ( OmpN ) or ( OmpC )</html:p>
			<html:p>SUBSYSTEM: S_Transport__Outer_Membrane_Porin</html:p>
			<html:p>PROTEIN_CLASS: </html:p>
		</notes>
		<listOfReactants>
			<speciesReference species="M_4hoxpacd_e" stoichiometry="1.000000"/>
		</listOfReactants>
		<listOfProducts>
			<speciesReference species="M_4hoxpacd_p" stoichiometry="1.000000"/>
		</listOfProducts>
		<kineticLaw>
			<math xmlns="http://www.w3.org/1998/Math/MathML">
				<ci> FLUX_VALUE </ci>
			</math>
			<listOfParameters>
				<parameter id="LOWER_BOUND" value="-999999.000000" units="mmol_per_gDW_per_hr"/>
				<parameter id="UPPER_BOUND" value="999999.000000" units="mmol_per_gDW_per_hr"/>
				<parameter id="OBJECTIVE_COEFFICIENT" value="0.000000"/>
				<parameter id="FLUX_VALUE" value="0.000000" units="mmol_per_gDW_per_hr"/>
				<parameter id="REDUCED_COST" value="0.000000"/>
			</listOfParameters>
		</kineticLaw>
	</reaction>
	<reaction id="R_4HTHRS" name="R_4_Hydroxy_L_threonine_synthase" reversible="false">
		<notes>
			<html:p>GENE_ASSOCIATION: b0004</html:p>
			<html:p>PROTEIN_ASSOCIATION: ThrC</html:p>
			<html:p>SUBSYSTEM: S_Cofactor_and_Prosthetic_Group_Biosynthesis</html:p>
			<html:p>PROTEIN_CLASS: </html:p>
		</notes>
		<listOfReactants>
			<speciesReference species="M_h2o_c" stoichiometry="1.000000"/>
			<speciesReference species="M_phthr_c" stoichiometry="1.000000"/>
		</listOfReactants>
		<listOfProducts>
			<speciesReference species="M_4hthr_c" stoichiometry="1.000000"/>
			<speciesReference species="M_pi_c" stoichiometry="1.000000"/>
		</listOfProducts>
		<kineticLaw>
			<math xmlns="http://www.w3.org/1998/Math/MathML">
				<ci> FLUX_VALUE </ci>
			</math>
			<listOfParameters>
				<parameter id="LOWER_BOUND" value="0.000000" units="mmol_per_gDW_per_hr"/>
				<parameter id="UPPER_BOUND" value="999999.000000" units="mmol_per_gDW_per_hr"/>
				<parameter id="OBJECTIVE_COEFFICIENT" value="0.000000"/>
[truncated: 2,738,899 more chars]
