# Supplementary material for: FASIMU: flexible software for flux-balance computation series in large metabolic networks
Source: BMC Bioinformatics. 2011 Jan 22;12:28. doi: 10.1186/1471-2105-12-28 (PMC3038154; doi:10.1186/1471-2105-12-28)
Supplement: Additional file 1 — FASIMU 2.2.1 release archive. This archive contains the complete FASIMU distributions and unzips in five directories: FASIMU contains the programs, FASIMU-Doc contains the documentation (manual and tutorial), FASIMU-Ery-Example contains a small example of the human erythrocyte, FASIM-Ecoli-Example a large example of the E. coli, FASIMU-Liver-Example another large example of the human hepatocyte. [file 1471-2105-12-28-S1.ZIP › FASIMU_Ecoli_Example/extract_fluxsolutions]

for i in 1 2; do
  gawk 'match($0,/<reaction id="([^"]+)"/,A){r=A[1];next}
    match($0,/<parameter id="FLUX_VALUE" value="([^"]+)"/,A){if (A[1]!=0)print r,A[1];next}
    ' Ec_iAF1260_flux$i.xml > flux$i.val

  gawk '{F[$1]=$2}
    END{D="reactions";while((getline<D)>0){
      if(($1 in F) && match($1,/^R_EX_/)) print (F[$1]<0?"-":"+")$6;
      }
    }' flux$i.val > stddef$i.txt
done
