# Supplementary material for: FASIMU: flexible software for flux-balance computation series in large metabolic networks
Source: BMC Bioinformatics. 2011 Jan 22;12:28. doi: 10.1186/1471-2105-12-28 (PMC3038154; doi:10.1186/1471-2105-12-28)
Supplement: Additional file 1 — FASIMU 2.2.1 release archive. This archive contains the complete FASIMU distributions and unzips in five directories: FASIMU contains the programs, FASIMU-Doc contains the documentation (manual and tutorial), FASIMU-Ery-Example contains a small example of the human erythrocyte, FASIM-Ecoli-Example a large example of the E. coli, FASIMU-Liver-Example another large example of the human hepatocyte. [file 1471-2105-12-28-S1.ZIP › FASIMU_Ecoli_Example/simulations]

Biomass1	R_Ec_biomass_iAF1260_core_59p81M	stddef1	R_Ec_biomass_iAF1260_core_59p81M
Biomass-max1	max R_Ec_biomass_iAF1260_core_59p81M	stddef1 -8 <= M_glc_D_b <= 0	R_Ec_biomass_iAF1260_core_59p81M
Biomass-max2	max R_Ec_biomass_iAF1260_core_59p81M	stddef2 -11 <= M_glc_D_b <= 0	R_Ec_biomass_iAF1260_core_59p81M
