# Supplementary material for: FASIMU: flexible software for flux-balance computation series in large metabolic networks
Source: BMC Bioinformatics. 2011 Jan 22;12:28. doi: 10.1186/1471-2105-12-28 (PMC3038154; doi:10.1186/1471-2105-12-28)
Supplement: Additional file 1 — FASIMU 2.2.1 release archive. This archive contains the complete FASIMU distributions and unzips in five directories: FASIMU contains the programs, FASIMU-Doc contains the documentation (manual and tutorial), FASIMU-Ery-Example contains a small example of the human erythrocyte, FASIM-Ecoli-Example a large example of the E. coli, FASIMU-Liver-Example another large example of the human hepatocyte. [file 1471-2105-12-28-S1.ZIP › FASIMU_Ecoli_Example/msb4100155-s3-reactions.tsv]

abbreviation	officialName	equation	reconstruction directionality	subSystem	proteinClass	geneAssociation	reaction with marvin charges (pH7)	reaction with marvin charges (pH 7.2)	delta G (pH 7)	mM delta G (pH 7)	min delta G (pH 7)	max delta G (pH 7)	delta G (pH 7.2)	uncertainty in delta G (pH 7 or pH 7.2)	mM delta G (pH 7.2)	min delta G (pH 7.2)	max delta G (pH 7.2)	directionality without uncertainty (pH 7.2)	directionality with uncertainty (pH 7.2)			reconstruction directionality	directionality without uncertainty (pH 7.2)	directionality with uncertainty (pH 7.2)
12DGR120tipp	1,2 diacylglycerol transport via flipping (periplasm to cytoplasm, n-C12:0)	12dgr120[p] --> 12dgr120[c]	forward only	Transport, Inner Membrane			12dgr120[p] --> 12dgr120	12dgr120[p] --> 12dgr120	0,0	0,0	-5,5	4,5	0,0	1,5	0,0	-5,5	4,5	reversible	reversible		forward only	1524	521	323
12DGR140tipp	1,2 diacylglycerol transport via flipping (periplasm to cytoplasm, n-C14:0)	12dgr140[p] --> 12dgr140[c]	forward only	Transport, Inner Membrane			12dgr140[p] --> 12dgr140	12dgr140[p] --> 12dgr140	0,0	0,0	-5,5	4,5	0,0	1,5	0,0	-5,5	4,5	reversible	reversible		reversible	553	1465	1673
12DGR141tipp	1,2 diacylglycerol transport via flipping (periplasm to cytoplasm, n-C14:1)	12dgr141[p] --> 12dgr141[c]	forward only	Transport, Inner Membrane			12dgr141[p] --> 12dgr141	12dgr141[p] --> 12dgr141	0,0	0,0	-5,5	4,5	0,0	1,5	0,0	-5,5	4,5	reversible	reversible		reverse only	0	10	0
12DGR160tipp	1,2 diacylglycerol transport via flipping (periplasm to cytoplasm, n-C16:0)	12dgr160[p] --> 12dgr160[c]	forward only	Transport, Inner Membrane			12dgr160[p] --> 12dgr160	12dgr160[p] --> 12dgr160	0,0	0,0	-5,5	4,5	0,0	1,5	0,0	-5,5	4,5	reversible	reversible
12DGR161tipp	1,2 diacylglycerol transport via flipping (periplasm to cytoplasm, n-C16:1)	12dgr161[p] --> 12dgr161[c]	forward only	Transport, Inner Membrane			12dgr161[p] --> 12dgr161	12dgr161[p] --> 12dgr161	0,0	0,0	-5,5	4,5	0,0	1,5	0,0	-5,5	4,5	reversible	reversible		total	2077	1996	1996
12DGR180tipp	1,2 diacylglycerol transport via flipping (periplasm to cytoplasm, n-C18:0)	12dgr180[p] --> 12dgr180[c]	forward only	Transport, Inner Membrane			12dgr180[p] --> 12dgr180	12dgr180[p] --> 12dgr180	0,0	0,0	-5,5	4,5	0,0	1,5	0,0	-5,5	4,5	reversible	reversible		reactions not calculated	0	81	81
12DGR181tipp	1,2 diacylglycerol transport via flipping (periplasm to cytoplasm, n-C18:1)	12dgr181[p] --> 12dgr181[c]	forward only	Transport, Inner Membrane			12dgr181[p] --> 12dgr181	12dgr181[p] --> 12dgr181	0,0	0,0	-5,5	4,5	0,0	1,5	0,0	-5,5	4,5	reversible	reversible		total	2077	2077	2077
12PPDRtex	(R)-Propane-1,2-diol transport via diffusion (extracellular to periplasm)	12ppd-R[e] <==> 12ppd-R[p]	reversible	Transport, Outer Membrane Porin		( b0241 or b0929 or b1377 or b2215 )	12ppd-R[e] <==> 12ppd-R[p]	12ppd-R[e] <==> 12ppd-R[p]	0,0	0,0	-5,5	5,5	0,0	1,5	0,0	-5,5	5,5	reversible	reversible
12PPDRtpp	(R)-Propane-1,2-diol facilitated transport (periplasm)	12ppd-R[p] <==> 12ppd-R[c]	reversible	Transport, Inner Membrane			12ppd-R[p] <==> 12ppd-R	12ppd-R[p] <==> 12ppd-R	0,0	0,0	-5,5	4,5	0,0	1,5	0,0	-5,5	4,5	reversible	reversible
12PPDStex	(S)-Propane-1,2-diol transport via diffusion (extracellular to periplasm)	12ppd-S[e] <==> 12ppd-S[p]	reversible	Transport, Outer Membrane Porin		( b0241 or b0929 or b1377 or b2215 )	12ppd-S[e] <==> 12ppd-S[p]	12ppd-S[e] <==> 12ppd-S[p]	0,0	0,0	-5,5	5,5	0,0	1,5	0,0	-5,5	5,5	reversible	reversible					number
12PPDStpp	(S)-Propane-1,2-diol facilitated transport (periplasm)	12ppd-S[p] <==> 12ppd-S[c]	reversible	Transport, Inner Membrane			12ppd-S[p] <==> 12ppd-S	12ppd-S[p] <==> 12ppd-S	0,0	0,0	-5,5	4,5	0,0	1,5	0,0	-5,5	4,5	reversible	reversible		total system reactions			2381
14GLUCANabcpp	1,4-alpha-D-glucan transport via ABC system (periplasm)	14glucan[p] + atp[c] + h2o[c] --> 14glucan[c] + adp[c] + h[c] + pi[c]	forward only	Transport, Inner Membrane		( b4034 and b4033 and b4032 and b4035 )	14glucan[p] + atp + h2o --> 14glucan + adp + h + pi	14glucan[p] + atp + h2o --> 14glucan + adp + h + pi	-6,7	-10,8	-23,5	0,0	-6,6	2,2	-10,7	-23,4	0,1	reversible	reversible		reaction delta G - not calculated			385
14GLUCANtexi	1,4-alpha-D-glucan transport via diffusion (extracellular to periplasm) irreversible	14glucan[e] --> 14glucan[p]	forward only	Transport, Outer Membrane		b4036	14glucan[e] --> 14glucan[p]	14glucan[e] --> 14glucan[p]	0,0	0,0	-5,5	5,5	0,0	1,5	0,0	-5,5	5,5	reversible	reversible		EX_ & DM_ reactions			304
23CAMPtex	23cAMP transport via diffusion (extracellular to periplasm)	23camp[e] <==> 23camp[p]	reversible	Transport, Outer Membrane Porin		( b0241 or b0929 or b1377 or b2215 )	23camp[e] <==> 23camp[p]	23camp[e] <==> 23camp[p]	0,0	0,0	-5,5	5,5	0,0	1,5	0,0	-5,5	5,5	reversible	reversible
23CCMPtex	23cCMP transport via diffusion (extracellular to periplasm)	23ccmp[e] <==> 23ccmp[p]	reversible	Transport, Outer Membrane Porin		( b0241 or b0929 or b1377 or b2215 )	23ccmp[e] <==> 23ccmp[p]	23ccmp[e] <==> 23ccmp[p]	0,0	0,0	-5,5	5,5	0,0	1,5	0,0	-5,5	5,5	reversible	reversible		total reconstruction reactions			2077	percentage
23CGMPtex	23cGMP transport via diffusion (extracellular to periplasm)	23cgmp[e] <==> 23cgmp[p]	reversible	Transport, Outer Membrane Porin		( b0241 or b0929 or b1377 or b2215 )	23cgmp[e] <==> 23cgmp[p]	23cgmp[e] <==> 23cgmp[p]	0,0	0,0	-5,5	5,5	0,0	1,5	0,0	-5,5	5,5	reversible	reversible		reaction delta G - not calculated			81	4%
23CUMPtex	23cUMP transport via diffusion (extracellular to periplasm)	23cump[e] <==> 23cump[p]	reversible	Transport, Outer Membrane Porin		( b0241 or b0929 or b1377 or b2215 )	23cump[e] <==> 23cump[p]	23cump[e] <==> 23cump[p]	0,0	0,0	-5,5	5,5	0,0	1,5	0,0	-5,5	5,5	reversible	reversible		reaction delta G - calculated			1996	96%
23DAPPAt2pp	2,3-diaminopropionate transport in via proton symport	23dappa[p] + h[p] --> 23dappa[c] + h[c]	forward only	Transport, Inner Membrane			23dappa[p] + h[p] --> 23dappa + h	23dappa[p] + h[p] --> 23dappa + h	0,0	-6,6	-12,1	-2,1	0,0	1,5	-6,6	-12,1	-2,1	forward only	forward only
23DAPPAtex	2,3-diaminopropionate transport via diffusion	23dappa[e] <==> 23dappa[p]	reversible	Transport, Outer Membrane Porin		( b0241 or b0929 or b1377 or b2215 )	23dappa[e] <==> 23dappa[p]	23dappa[e] <==> 23dappa[p]	0,0	0,0	-5,5	5,5	0,0	1,5	0,0	-5,5	5,5	reversible	reversible
23PDE2pp	2',3'-cyclic-nucleotide phosphodiesterase (UMP) (periplasm)	[p] : 23cump + h2o --> 3ump + h	forward only	Nucleotide Salvage Pathway	3.1.4.16	b4213	[p] : 23cump[p] + h2o[p] --> 3ump[p]	[p] : 23cump[p] + h2o[p] --> 3ump[p]	-6,9	-6,9	-12,4	-1,5	-6,9	6,3	-6,9	-12,4	-1,5	forward only	reversible
23PDE4pp	2',3'-cyclic-nucleotide phosphodiesterase (CMP) (periplasm)	[p] : 23ccmp + h2o --> 3cmp + h	forward only	Nucleotide Salvage Pathway	3.1.4.16	b4213	[p] : 23ccmp[p] + h2o[p] --> 3cmp[p]	[p] : 23ccmp[p] + h2o[p] --> 3cmp[p]	-6,9	-6,9	-12,4	-1,5	-6,9	6,3	-6,9	-12,4	-1,5	forward only	reversible
23PDE7pp	2',3'-cyclic-nucleotide phosphodiesterase (AMP) (periplasm)	[p] : 23camp + h2o --> 3amp + h	forward only	Nucleotide Salvage Pathway	3.1.4.16	b4213	[p] : 23camp[p] + h2o[p] --> 3amp[p]	[p] : 23camp[p] + h2o[p] --> 3amp[p]	-6,9	-6,9	-12,4	-1,5	-6,9	6,3	-6,9	-12,4	-1,5	forward only	reversible
23PDE9pp	2',3'-cyclic-nucleotide phosphodiesterase (GMP) (periplasm)	[p] : 23cgmp + h2o --> 3gmp + h	forward only	Nucleotide Salvage Pathway	3.1.4.16	b4213	[p] : 23cgmp[p] + h2o[p] --> 3gmp[p]	[p] : 23cgmp[p] + h2o[p] --> 3gmp[p]	-6,9	-6,9	-12,4	-1,5	-6,9	6,3	-6,9	-12,4	-1,5	forward only	reversible
26DAHtex	meso-2,6-Diaminoheptanedioate transport via diffusion (extracellular to periplasm)	26dap-M[e] <==> 26dap-M[p]	reversible	Transport, Outer Membrane Porin		( b0241 or b0929 or b1377 or b2215 )	26dap-M[e] <==> 26dap-M[p]	26dap-M[e] <==> 26dap-M[p]	0,0	0,0	-5,5	5,5	0,0	1,5	0,0	-5,5	5,5	reversible	reversible
2AGPA120tipp	2-Acyl-sn-glycero-3-phosphatidate (n-C12:0) transporter via facilitated diffusion (periplasm)	2ddecg3p[p] --> 2ddecg3p[c]	forward only	Transport, Inner Membrane		b2835	2ddecg3p[p] --> 2ddecg3p	2ddecg3p[p] --> 2ddecg3p	0,0	3,5	-2,0	8,0	0,0	1,5	3,5	-2,0	8,0	reversible	reversible
2AGPA140tipp	2-Acyl-sn-glycero-3-phosphatidate (n-C14:0) transporter via facilitated diffusion (periplasm)	2tdecg3p[p] --> 2tdecg3p[c]	forward only	Transport, Inner Membrane		b2835	2tdecg3p[p] --> 2tdecg3p	2tdecg3p[p] --> 2tdecg3p	0,0	3,5	-2,0	8,0	0,0	1,5	3,5	-2,0	8,0	reversible	reversible
2AGPA141tipp	2-Acyl-sn-glycero-3-phosphatidate (n-C14:1) transporter via facilitated diffusion (periplasm)	2tdec7eg3p[p] --> 2tdec7eg3p[c]	forward only	Transport, Inner Membrane		b2835	2tdec7eg3p[p] --> 2tdec7eg3p	2tdec7eg3p[p] --> 2tdec7eg3p	0,0	3,5	-2,0	8,0	0,0	1,5	3,5	-2,0	8,0	reversible	reversible
2AGPA160tipp	2-Acyl-sn-glycero-3-phosphatidate (n-C16:0) transporter via facilitated diffusion (periplasm)	2hdecg3p[p] --> 2hdecg3p[c]	forward only	Transport, Inner Membrane		b2835	2hdecg3p[p] --> 2hdecg3p	2hdecg3p[p] --> 2hdecg3p	0,0	3,5	-2,0	8,0	0,0	1,5	3,5	-2,0	8,0	reversible	reversible
2AGPA161tipp	2-Acyl-sn-glycero-3-phosphatidate (n-C16:1) transporter via facilitated diffusion (periplasm)	2hdec9eg3p[p] --> 2hdec9eg3p[c]	forward only	Transport, Inner Membrane		b2835	2hdec9eg3p[p] --> 2hdec9eg3p	2hdec9eg3p[p] --> 2hdec9eg3p	0,0	3,5	-2,0	8,0	0,0	1,5	3,5	-2,0	8,0	reversible	reversible
2AGPA180tipp	2-Acyl-sn-glycero-3-phosphatidate (n-C18:0) transporter via facilitated diffusion (periplasm)	2odecg3p[p] --> 2odecg3p[c]	forward only	Transport, Inner Membrane		b2835	2odecg3p[p] --> 2odecg3p	2odecg3p[p] --> 2odecg3p	0,0	3,5	-2,0	8,0	0,0	1,5	3,5	-2,0	8,0	reversible	reversible
2AGPA181tipp	2-Acyl-sn-glycero-3-phosphatidate (n-C18:1) transporter via facilitated diffusion (periplasm)	2odec11eg3p[p] --> 2odec11eg3p[c]	forward only	Transport, Inner Membrane		b2835	2odec11eg3p[p] --> 2odec11eg3p	2odec11eg3p[p] --> 2odec11eg3p	0,0	3,5	-2,0	8,0	0,0	1,5	3,5	-2,0	8,0	reversible	reversible
2AGPE120tipp	2-Acyl-sn-glycero-3-phosphoethanolamine (n-C12:0) transporter via facilitated diffusion (periplasm)	2agpe120[p] --> 2agpe120[c]	forward only	Transport, Inner Membrane		b2835	2agpe120[p] --> 2agpe120	2agpe120[p] --> 2agpe120	0,0	0,0	-5,5	4,5	0,0	1,5	0,0	-5,5	4,5	reversible	reversible
2AGPE140tipp	2-Acyl-sn-glycero-3-phosphoethanolamine (n-C14:0) transporter via facilitated diffusion (periplasm)	2agpe140[p] --> 2agpe140[c]	forward only	Transport, Inner Membrane		b2835	2agpe140[p] --> 2agpe140	2agpe140[p] --> 2agpe140	0,0	0,0	-5,5	4,5	0,0	1,5	0,0	-5,5	4,5	reversible	reversible
2AGPE141tipp	2-Acyl-sn-glycero-3-phosphoethanolamine (n-C14:1) transporter via facilitated diffusion (periplasm)	2agpe141[p] --> 2agpe141[c]	forward only	Transport, Inner Membrane		b2835	2agpe141[p] --> 2agpe141	2agpe141[p] --> 2agpe141	0,0	0,0	-5,5	4,5	0,0	1,5	0,0	-5,5	4,5	reversible	reversible
2AGPE160tipp	2-Acyl-sn-glycero-3-phosphoethanolamine (n-C16:0) transporter via facilitated diffusion (periplasm)	2agpe160[p] --> 2agpe160[c]	forward only	Transport, Inner Membrane		b2835	2agpe160[p] --> 2agpe160	2agpe160[p] --> 2agpe160	0,0	0,0	-5,5	4,5	0,0	1,5	0,0	-5,5	4,5	reversible	reversible
2AGPE161tipp	2-Acyl-sn-glycero-3-phosphoethanolamine (n-C16:1) transporter via facilitated diffusion (periplasm)	2agpe161[p] --> 2agpe161[c]	forward only	Transport, Inner Membrane		b2835	2agpe161[p] --> 2agpe161	2agpe161[p] --> 2agpe161	0,0	0,0	-5,5	4,5	0,0	1,5	0,0	-5,5	4,5	reversible	reversible
2AGPE180tipp	2-Acyl-sn-glycero-3-phosphoethanolamine (n-C18:0) transporter via facilitated diffusion (periplasm)	2agpe180[p] --> 2agpe180[c]	forward only	Transport, Inner Membrane		b2835	2agpe180[p] --> 2agpe180	2agpe180[p] --> 2agpe180	0,0	0,0	-5,5	4,5	0,0	1,5	0,0	-5,5	4,5	reversible	reversible
2AGPE181tipp	2-Acyl-sn-glycero-3-phosphoethanolamine (n-C18:1) transporter via facilitated diffusion (periplasm)	2agpe181[p] --> 2agpe181[c]	forward only	Transport, Inner Membrane		b2835	2agpe181[p] --> 2agpe181	2agpe181[p] --> 2agpe181	0,0	0,0	-5,5	4,5	0,0	1,5	0,0	-5,5	4,5	reversible	reversible
2AGPEAT120	2-acyl-glycerophospho-ethanolamine acyltransferase (n-C12:0)	[c] : 2agpe120 + atp + ddca --> amp + pe120 + ppi	forward only	Glycerophospholipid Metabolism	2.3.1.40	b2836	2agpe120 + atp + ddca + h --> amp + pe120 + ppi	2agpe120 + atp + ddca + h --> amp + pe120 + ppi	-5,9	-5,9	-19,4	7,7	-6,1	2,1	-6,1	-19,6	7,4	reversible	reversible
2AGPEAT140	2-acyl-glycerophospho-ethanolamine acyltransferase (n-C14:0)	[c] : 2agpe140 + atp + ttdca --> amp + pe140 + ppi	forward only	Glycerophospholipid Metabolism	2.3.1.40	b2836	2agpe140 + atp + h + ttdca --> amp + pe140 + ppi	2agpe140 + atp + h + ttdca --> amp + pe140 + ppi	-5,9	-5,9	-19,4	7,7	-6,1	2,1	-6,1	-19,6	7,4	reversible	reversible
2AGPEAT141	2-acyl-glycerophospho-ethanolamine acyltransferase (n-C14:1)	[c] : 2agpe141 + atp + ttdcea --> amp + pe141 + ppi	forward only	Glycerophospholipid Metabolism	2.3.1.40	b2836	2agpe141 + atp + h + ttdcea --> amp + pe141 + ppi	2agpe141 + atp + h + ttdcea --> amp + pe141 + ppi	-5,0	-5,0	-18,5	8,5	-5,3	2,4	-5,3	-18,8	8,3	reversible	reversible
2AGPEAT160	2-acyl-glycerophospho-ethanolamine acyltransferase (n-C16:0)	[c] : 2agpe160 + atp + hdca --> amp + pe160 + ppi	forward only	Glycerophospholipid Metabolism	2.3.1.40	b2836	2agpe160 + atp + h + hdca --> amp + pe160 + ppi	2agpe160 + atp + h + hdca --> amp + pe160 + ppi	-5,9	-5,9	-19,4	7,7	-6,1	2,1	-6,1	-19,6	7,4	reversible	reversible
2AGPEAT161	2-acyl-glycerophospho-ethanolamine acyltransferase (n-C16:1)	[c] : 2agpe161 + atp + hdcea --> amp + pe161 + ppi	forward only	Glycerophospholipid Metabolism	2.3.1.40	b2836	2agpe161 + atp + h + hdcea --> amp + pe161 + ppi	2agpe161 + atp + h + hdcea --> amp + pe161 + ppi	-5,9	-5,9	-19,4	7,7	-6,1	2,1	-6,1	-19,6	7,4	reversible	reversible
2AGPEAT180	2-acyl-glycerophospho-ethanolamine acyltransferase (n-C18:0)	[c] : 2agpe180 + atp + ocdca --> amp + pe180 + ppi	forward only	Glycerophospholipid Metabolism	2.3.1.40	b2836	2agpe180 + atp + h + ocdca --> amp + pe180 + ppi	2agpe180 + atp + h + ocdca --> amp + pe180 + ppi	-5,9	-5,9	-19,4	7,7	-6,1	2,1	-6,1	-19,6	7,4	reversible	reversible
2AGPEAT181	2-acyl-glycerophospho-ethanolamine acyltransferase (n-C18:1)	[c] : 2agpe181 + atp + ocdcea --> amp + pe181 + ppi	forward only	Glycerophospholipid Metabolism	2.3.1.40	b2836	2agpe181 + atp + h + ocdcea --> amp + pe181 + ppi	2agpe181 + atp + h + ocdcea --> amp + pe181 + ppi	-5,9	-5,9	-19,4	7,7	-6,1	2,1	-6,1	-19,6	7,4	reversible	reversible
2AGPG120tipp	2-Acyl-sn-glycero-3-phosphoglycerol (n-C12:0) transporter via facilitated diffusion (periplasm)	2agpg120[p] --> 2agpg120[c]	forward only	Transport, Inner Membrane		b2835	2agpg120[p] --> 2agpg120	2agpg120[p] --> 2agpg120	0,0	3,5	-2,0	8,0	0,0	1,5	3,5	-2,0	8,0	reversible	reversible
2AGPG140tipp	2-Acyl-sn-glycero-3-phosphoglycerol (n-C14:0) transporter via facilitated diffusion (periplasm)	2agpg140[p] --> 2agpg140[c]	forward only	Transport, Inner Membrane		b2835	2agpg140[p] --> 2agpg140	2agpg140[p] --> 2agpg140	0,0	3,5	-2,0	8,0	0,0	1,5	3,5	-2,0	8,0	reversible	reversible
2AGPG141tipp	2-Acyl-sn-glycero-3-phosphoglycerol (n-C14:1) transporter via facilitated diffusion (periplasm)	2agpg141[p] --> 2agpg141[c]	forward only	Transport, Inner Membrane		b2835	2agpg141[p] --> 2agpg141	2agpg141[p] --> 2agpg141	0,0	3,5	-2,0	8,0	0,0	1,5	3,5	-2,0	8,0	reversible	reversible
2AGPG160tipp	2-Acyl-sn-glycero-3-phosphoglycerol (n-C16:0) transporter via facilitated diffusion (periplasm)	2agpg160[p] --> 2agpg160[c]	forward only	Transport, Inner Membrane		b2835	2agpg160[p] --> 2agpg160	2agpg160[p] --> 2agpg160	0,0	3,5	-2,0	8,0	0,0	1,5	3,5	-2,0	8,0	reversible	reversible
2AGPG161tipp	2-Acyl-sn-glycero-3-phosphoglycerol (n-C16:1) transporter via facilitated diffusion (periplasm)	2agpg161[p] --> 2agpg161[c]	forward only	Transport, Inner Membrane		b2835	2agpg161[p] --> 2agpg161	2agpg161[p] --> 2agpg161	0,0	3,5	-2,0	8,0	0,0	1,5	3,5	-2,0	8,0	reversible	reversible
2AGPG180tipp	2-Acyl-sn-glycero-3-phosphoglycerol (n-C18:0) transporter via facilitated diffusion (periplasm)	2agpg180[p] --> 2agpg180[c]	forward only	Transport, Inner Membrane		b2835	2agpg180[p] --> 2agpg180	2agpg180[p] --> 2agpg180	0,0	3,5	-2,0	8,0	0,0	1,5	3,5	-2,0	8,0	reversible	reversible
2AGPG181tipp	2-Acyl-sn-glycero-3-phosphoglycerol (n-C18:1) transporter via facilitated diffusion (periplasm)	2agpg181[p] --> 2agpg181[c]	forward only	Transport, Inner Membrane		b2835	2agpg181[p] --> 2agpg181	2agpg181[p] --> 2agpg181	0,0	3,5	-2,0	8,0	0,0	1,5	3,5	-2,0	8,0	reversible	reversible
2AGPGAT120	2-acyl-glycerophospho-glycerol acyltransferase (n-C12:0)	[c] : 2agpg120 + atp + ddca --> amp + pg120 + ppi	forward only	Glycerophospholipid Metabolism	2.3.1.40	b2836	2agpg120 + atp + ddca + h --> amp + pg120 + ppi	2agpg120 + atp + ddca + h --> amp + pg120 + ppi	-5,9	-5,9	-19,4	7,7	-6,1	2,1	-6,1	-19,6	7,4	reversible	reversible
2AGPGAT140	2-acyl-glycerophospho-glycerol acyltransferase (n-C14:0)	[c] : 2agpg140 + atp + ttdca --> amp + pg140 + ppi	forward only	Glycerophospholipid Metabolism	2.3.1.40	b2836	2agpg140 + atp + h + ttdca --> amp + pg140 + ppi	2agpg140 + atp + h + ttdca --> amp + pg140 + ppi	-5,9	-5,9	-19,4	7,7	-6,1	2,1	-6,1	-19,6	7,4	reversible	reversible
2AGPGAT141	2-acyl-glycerophospho-glycerol acyltransferase (n-C14:1)	[c] : 2agpg141 + atp + ttdcea --> amp + pg141 + ppi	forward only	Glycerophospholipid Metabolism	2.3.1.40	b2836	2agpg141 + atp + h + ttdcea --> amp + pg141 + ppi	2agpg141 + atp + h + ttdcea --> amp + pg141 + ppi	-5,0	-5,0	-18,5	8,5	-5,3	2,4	-5,3	-18,8	8,3	reversible	reversible
2AGPGAT160	2-acyl-glycerophospho-glycerol acyltransferase (n-C16:0)	[c] : 2agpg160 + atp + hdca --> amp + pg160 + ppi	forward only	Glycerophospholipid Metabolism	2.3.1.40	b2836	2agpg160 + atp + h + hdca --> amp + pg160 + ppi	2agpg160 + atp + h + hdca --> amp + pg160 + ppi	-5,9	-5,9	-19,4	7,7	-6,1	2,1	-6,1	-19,6	7,4	reversible	reversible
2AGPGAT161	2-acyl-glycerophospho-glycerol acyltransferase (n-C16:1)	[c] : 2agpg161 + atp + hdcea --> amp + pg161 + ppi	forward only	Glycerophospholipid Metabolism	2.3.1.40	b2836	2agpg161 + atp + h + hdcea --> amp + pg161 + ppi	2agpg161 + atp + h + hdcea --> amp + pg161 + ppi	-5,9	-5,9	-19,4	7,7	-6,1	2,1	-6,1	-19,6	7,4	reversible	reversible
2AGPGAT180	2-acyl-glycerophospho-glycerol acyltransferase (n-C18:0)	[c] : 2agpg180 + atp + ocdca --> amp + pg180 + ppi	forward only	Glycerophospholipid Metabolism	2.3.1.40	b2836	2agpg180 + atp + h + ocdca --> amp + pg180 + ppi	2agpg180 + atp + h + ocdca --> amp + pg180 + ppi	-5,9	-5,9	-19,4	7,7	-6,1	2,1	-6,1	-19,6	7,4	reversible	reversible
2AGPGAT181	2-acyl-glycerophospho-glycerol acyltransferase (n-C18:1)	[c] : 2agpg181 + atp + ocdcea --> amp + pg181 + ppi	forward only	Glycerophospholipid Metabolism	2.3.1.40	b2836	2agpg181 + atp + h + ocdcea --> amp + pg181 + ppi	2agpg181 + atp + h + ocdcea --> amp + pg181 + ppi	-5,9	-5,9	-19,4	7,7	-6,1	2,1	-6,1	-19,6	7,4	reversible	reversible
2DGLCNRx	2-dehydro-D-gluconate reductase (NADH)	[c] : 2dhglcn + h + nadh --> glcn + nad	forward only	Alternate Carbon Metabolism		b3553	2dhglcn + h + nadh --> glcn + nad	2dhglcn + h + nadh --> glcn + nad	-6,1	-6,1	-15,2	2,9	-6,4	3,2	-6,4	-15,4	2,6	reversible	reversible
2DGLCNRy	2-dehydro-D-gluconate reductase (NADPH)	[c] : 2dhglcn + h + nadph --> glcn + nadp	forward only	Alternate Carbon Metabolism	1.1.1.215	b3553	2dhglcn + (2) h + nadph --> glcn + nadp	2dhglcn + h + nadph --> glcn + nadp	-6,1	-6,1	-15,2	2,9	-6,7	3,2	-6,7	-15,7	2,3	reversible	reversible
2DGULRx	2-dehydro-L-gulonate reductase (NADH)	[c] : 2dhguln + h + nadh --> idon-L + nad	forward only	Alternate Carbon Metabolism		b3553	2dhguln + h + nadh --> idon-L + nad	2dhguln + h + nadh --> idon-L + nad	-6,1	-6,1	-15,2	2,9	-6,4	3,2	-6,4	-15,4	2,6	reversible	reversible
2DGULRy	2-dehydro-L-gulonate reductase (NADPH)	[c] : 2dhguln + h + nadph --> idon-L + nadp	forward only	Alternate Carbon Metabolism		b3553	2dhguln + (2) h + nadph --> idon-L + nadp	2dhguln + h + nadph --> idon-L + nadp	-6,1	-6,1	-15,2	2,9	-6,7	3,2	-6,7	-15,7	2,3	reversible	reversible
2MAHMP	2-Methyl-4-amino-5-hydroxymethylpyrimidine diphosphatase	[c] : 2mahmp + h2o --> 4ampm + h + pi	forward only	Cofactor and Prosthetic Group Biosynthesis		( b0446 or b1134 )	2mahmp + h2o --> 4ampm + h + pi	2mahmp + h2o --> 4ampm + h + pi	-6,7	-10,8	-18,0	-4,5	-6,5	2,2	-10,6	-17,9	-4,3	forward only	forward only
34dhpactex	dihydroxyphenylacetaldehyde transport via diffusion (extracellular to periplasm)	34dhpac[e] <==> 34dhpac[p]	reversible	Transport, Outer Membrane Porin		( b0241 or b0929 or b1377 or b2215 )	34dhpac[e] <==> 34dhpac[p]	34dhpac[e] <==> 34dhpac[p]	0,0	0,0	-5,5	5,5	0,0	1,5	0,0	-5,5	5,5	reversible	reversible
3AMPtex	3AMP transport via diffusion (extracellular to periplasm)	3amp[e] <==> 3amp[p]	reversible	Transport, Outer Membrane Porin		( b0241 or b0929 or b1377 or b2215 )	3amp[e] <==> 3amp[p]	3amp[e] <==> 3amp[p]	0,0	0,0	-5,5	5,5	0,0	1,5	0,0	-5,5	5,5	reversible	reversible
3CMPtex	3CMP transport via diffusion (extracellular to periplasm)	3cmp[e] <==> 3cmp[p]	reversible	Transport, Outer Membrane Porin		( b0241 or b0929 or b1377 or b2215 )	3cmp[e] <==> 3cmp[p]	3cmp[e] <==> 3cmp[p]	0,0	0,0	-5,5	5,5	0,0	1,5	0,0	-5,5	5,5	reversible	reversible
3GMPtex	3GMP transport via diffusion (extracellular to periplasm)	3gmp[e] <==> 3gmp[p]	reversible	Transport, Outer Membrane Porin		( b0241 or b1377 or b2215 or b0929 )	3gmp[e] <==> 3gmp[p]	3gmp[e] <==> 3gmp[p]	0,0	0,0	-5,5	5,5	0,0	1,5	0,0	-5,5	5,5	reversible	reversible
3HAD100	3-hydroxyacyl-[acyl-carrier-protein] dehydratase (n-C10:0)	[c] : 3hdecACP --> h2o + tdec2eACP	forward only	Cell Envelope Biosynthesis	4.2.1.60	( b0954 or b0180 )	3hdecACP --> h2o + tdec2eACP	3hdecACP --> h2o + tdec2eACP	2,1	2,1	-2,4	6,6	2,1	2,2	2,1	-2,4	6,6	reversible	reversible
3HAD120	3-hydroxyacyl-[acyl-carrier-protein] dehydratase (n-C12:0)	[c] : 3hddecACP --> h2o + tddec2eACP	forward only	Cell Envelope Biosynthesis	4.2.1.61	( b0954 or b0180 )	3hddecACP --> h2o + tddec2eACP	3hddecACP --> h2o + tddec2eACP	2,1	2,1	-2,4	6,6	2,1	2,2	2,1	-2,4	6,6	reversible	reversible
3HAD121	3-hydroxyacyl-[acyl-carrier-protein] dehydratase (n-C12:1)	[c] : 3hcddec5eACP --> h2o + t3c5ddeceACP	forward only	Cell Envelope Biosynthesis	4.2.1.61	( b0954 or b0180 )	3hcddec5eACP --> h2o + t3c5ddeceACP	3hcddec5eACP --> h2o + t3c5ddeceACP	-1,1	-1,1	-5,7	3,4	-1,1	2,5	-1,1	-5,7	3,4	reversible	reversible
3HAD140	3-hydroxyacyl-[acyl-carrier-protein] dehydratase (n-C14:0)	[c] : 3hmrsACP --> h2o + tmrs2eACP	forward only	Cell Envelope Biosynthesis	4.2.1.61	( b0954 or b0180 )	3hmrsACP --> h2o + tmrs2eACP	3hmrsACP --> h2o + tmrs2eACP	2,1	2,1	-2,4	6,6	2,1	2,2	2,1	-2,4	6,6	reversible	reversible
3HAD141	3-hydroxyacyl-[acyl-carrier-protein] dehydratase (n-C14:1)	[c] : 3hcmrs7eACP --> h2o + t3c7mrseACP	forward only	Cell Envelope Biosynthesis	4.2.1.61	( b0954 or b0180 )	3hcmrs7eACP --> h2o + t3c7mrseACP	3hcmrs7eACP --> h2o + t3c7mrseACP	3,6	3,6	-0,9	8,1	3,6	2,1	3,6	-0,9	8,1	reversible	reversible
3HAD160	3-hydroxyacyl-[acyl-carrier-protein] dehydratase (n-C16:0)	[c] : 3hpalmACP --> h2o + tpalm2eACP	forward only	Cell Envelope Biosynthesis	4.2.1.61	( b0954 or b0180 )	3hpalmACP --> h2o + tpalm2eACP	3hpalmACP --> h2o + tpalm2eACP	2,1	2,1	-2,4	6,6	2,1	2,2	2,1	-2,4	6,6	reversible	reversible
3HAD161	3-hydroxyacyl-[acyl-carrier-protein] dehydratase (n-C16:1)	[c] : 3hcpalm9eACP --> h2o + t3c9palmeACP	forward only	Cell Envelope Biosynthesis	4.2.1.61	( b0954 or b0180 )	3hcpalm9eACP --> h2o + t3c9palmeACP	3hcpalm9eACP --> h2o + t3c9palmeACP	3,6	3,6	-0,9	8,1	3,6	2,1	3,6	-0,9	8,1	reversible	reversible
3HAD180	3-hydroxyacyl-[acyl-carrier-protein] dehydratase (n-C18:0)	[c] : 3hoctaACP --> h2o + toctd2eACP	forward only	Cell Envelope Biosynthesis	4.2.1.61	( b0954 or b0180 )	3hoctaACP --> h2o + toctd2eACP	3hoctaACP --> h2o + toctd2eACP	2,1	2,1	-2,4	6,6	2,1	2,2	2,1	-2,4	6,6	reversible	reversible
3HAD181	3-hydroxyacyl-[acyl-carrier-protein] dehydratase (n-C18:1)	[c] : 3hcvac11eACP --> h2o + t3c11vaceACP	forward only	Cell Envelope Biosynthesis	4.2.1.61	( b0180 or b0954 )	3hcvac11eACP --> h2o + t3c11vaceACP	3hcvac11eACP --> h2o + t3c11vaceACP	3,6	3,6	-0,9	8,1	3,6	2,1	3,6	-0,9	8,1	reversible	reversible
3HAD40	3-hydroxyacyl-[acyl-carrier-protein] dehydratase (n-C4:0)	[c] : 3haACP --> but2eACP + h2o	forward only	Cell Envelope Biosynthesis	4.2.1.58	( b0954 or b0180 )	3haACP --> but2eACP + h2o	3haACP --> but2eACP + h2o	2,1	2,1	-2,4	6,6	2,1	2,2	2,1	-2,4	6,6	reversible	reversible
3HAD60	3-hydroxyacyl-[acyl-carrier-protein] dehydratase (n-C6:0)	[c] : 3hhexACP --> h2o + thex2eACP	forward only	Cell Envelope Biosynthesis	4.2.1.58	( b0954 or b0180 )	3hhexACP --> h2o + thex2eACP	3hhexACP --> h2o + thex2eACP	2,1	2,1	-2,4	6,6	2,1	2,2	2,1	-2,4	6,6	reversible	reversible
3HAD80	3-hydroxyacyl-[acyl-carrier-protein] dehydratase (n-C8:0)	[c] : 3hoctACP --> h2o + toct2eACP	forward only	Cell Envelope Biosynthesis	4.2.1.58	( b0954 or b0180 )	3hoctACP --> h2o + toct2eACP	3hoctACP --> h2o + toct2eACP	2,1	2,1	-2,4	6,6	2,1	2,2	2,1	-2,4	6,6	reversible	reversible
3HCINNMH	3-hydroxycinnamate hydroxylase	[c] : 3hcinnm + h + nadh + o2 --> dhcinnm + h2o + nad	forward only	Alternate Carbon Metabolism		b0347	3hcinnm + h + nadh + o2 --> dhcinnm + h2o + nad	3hcinnm + h + nadh + o2 --> dhcinnm + h2o + nad	-95,7	-89,9	-98,9	-75,7	-96,0	3,8	-90,2	-99,2	-76,0	forward only	forward only
3HPPPNH	3-(3-hydroxy-phenyl)propionate hydroxylase	[c] : 3hpppn + h + nadh + o2 --> dhpppn + h2o + nad	forward only	Alternate Carbon Metabolism		b0347	3hpppn + h + nadh + o2 --> dhpppn + h2o + nad	3hpppn + h + nadh + o2 --> dhpppn + h2o + nad	-95,7	-89,9	-98,9	-75,7	-96,0	3,8	-90,2	-99,2	-76,0	forward only	forward only
3KGK	3-keto-L-gulonate kinase	[c] : 3dhguln + atp --> 3dhgulnp + adp + h	forward only	Alternate Carbon Metabolism		b3580	3dhguln + atp --> 3dhgulnp + adp	3dhguln + atp --> 3dhgulnp + adp	-3,8	-3,8	-12,8	5,3	-3,8	0,7	-3,8	-12,8	5,2	reversible	reversible
3NTD2pp	3'-nucleotidase (UMP) (periplasm)	[p] : 3ump + h2o --> pi + uri	forward only	Nucleotide Salvage Pathway		b4213	[p] : 3ump[p] + h2o[p] --> h[p] + pi[p] + uri[p]	[p] : 3ump[p] + h2o[p] --> h[p] + pi[p] + uri[p]	-2,9	-7,0	-15,2	1,2	-2,8	2,2	-6,9	-15,1	1,3	reversible	reversible
3NTD4pp	3'-nucleotidase (CMP) (periplasm)	[p] : 3cmp + h2o --> cytd + pi	forward only	Nucleotide Salvage Pathway		b4213	[p] : 3cmp[p] + h2o[p] --> cytd[p] + h[p] + pi[p]	[p] : 3cmp[p] + h2o[p] --> cytd[p] + h[p] + pi[p]	-2,9	-7,0	-15,2	1,2	-2,8	2,2	-6,9	-15,1	1,3	reversible	reversible
3NTD7pp	3'-nucleotidase (AMP) (periplasm)	[p] : 3amp + h2o --> adn + pi	forward only	Nucleotide Salvage Pathway		b4213	[p] : 3amp[p] + h2o[p] --> adn[p] + h[p] + pi[p]	[p] : 3amp[p] + h2o[p] --> adn[p] + h[p] + pi[p]	-2,9	-7,0	-15,2	1,2	-2,8	2,2	-6,9	-15,1	1,3	reversible	reversible
3NTD9pp	3'-nucleotidase (GMP) (periplasm)	[p] : 3gmp + h2o --> gsn + pi	forward only	Nucleotide Salvage Pathway		b4213	[p] : 3gmp[p] + h2o[p] --> gsn[p] + h[p] + pi[p]	[p] : 3gmp[p] + h2o[p] --> gsn[p] + h[p] + pi[p]	-2,9	-7,0	-15,2	1,2	-2,8	2,2	-6,9	-15,1	1,3	reversible	reversible
3OAR100	3-oxoacyl-[acyl-carrier-protein] reductase (n-C10:0)	[c] : 3odecACP + h + nadph <==> 3hdecACP + nadp	reversible	Cell Envelope Biosynthesis	1.1.1.100	b1093	3odecACP + (2) h + nadph <==> 3hdecACP + nadp	3odecACP + h + nadph <==> 3hdecACP + nadp	-3,7	-3,7	-12,7	5,4	-4,2	3,1	-4,2	-13,2	4,8	reversible	reversible
3OAR120	3-oxoacyl-[acyl-carrier-protein] reductase (n-C12:0)	[c] : 3oddecACP + h + nadph <==> 3hddecACP + nadp	reversible	Cell Envelope Biosynthesis	1.1.1.100	b1093	3oddecACP + (2) h + nadph <==> 3hddecACP + nadp	3oddecACP + h + nadph <==> 3hddecACP + nadp	-3,7	-3,7	-12,7	5,4	-4,2	3,1	-4,2	-13,2	4,8	reversible	reversible
3OAR121	3-oxoacyl-[acyl-carrier-protein] reductase (n-C12:1)	[c] : 3ocddec5eACP + h + nadph --> 3hcddec5eACP + nadp	forward only	Cell Envelope Biosynthesis	1.1.1.100	b1093	3ocddec5eACP + (2) h + nadph --> 3hcddec5eACP + nadp	3ocddec5eACP + h + nadph --> 3hcddec5eACP + nadp	-3,7	-3,7	-12,7	5,4	-4,2	3,1	-4,2	-13,2	4,8	reversible	reversible
3OAR140	3-oxoacyl-[acyl-carrier-protein] reductase (n-C14:0)	[c] : 3omrsACP + h + nadph <==> 3hmrsACP + nadp	reversible	Cell Envelope Biosynthesis	1.1.1.100	b1093	3omrsACP + (2) h + nadph <==> 3hmrsACP + nadp	3omrsACP + h + nadph <==> 3hmrsACP + nadp	-3,7	-3,7	-12,7	5,4	-4,2	3,1	-4,2	-13,2	4,8	reversible	reversible
3OAR141	3-oxoacyl-[acyl-carrier-protein] reductase (n-C14:1)	[c] : 3ocmrs7eACP + h + nadph --> 3hcmrs7eACP + nadp	forward only	Cell Envelope Biosynthesis	1.1.1.100	b1093	3ocmrs7eACP + (2) h + nadph --> 3hcmrs7eACP + nadp	3ocmrs7eACP + h + nadph --> 3hcmrs7eACP + nadp	-3,7	-3,7	-12,7	5,4	-4,2	3,1	-4,2	-13,2	4,8	reversible	reversible
3OAR160	3-oxoacyl-[acyl-carrier-protein] reductase (n-C16:0)	[c] : 3opalmACP + h + nadph <==> 3hpalmACP + nadp	reversible	Cell Envelope Biosynthesis	1.1.1.100	b1093	3opalmACP + (2) h + nadph <==> 3hpalmACP + nadp	3opalmACP + h + nadph <==> 3hpalmACP + nadp	-3,7	-3,7	-12,7	5,4	-4,2	3,1	-4,2	-13,2	4,8	reversible	reversible
3OAR161	3-oxoacyl-[acyl-carrier-protein] reductase (n-C16:1)	[c] : 3ocpalm9eACP + h + nadph --> 3hcpalm9eACP + nadp	forward only	Cell Envelope Biosynthesis	1.1.1.100	b1093	3ocpalm9eACP + (2) h + nadph --> 3hcpalm9eACP + nadp	3ocpalm9eACP + h + nadph --> 3hcpalm9eACP + nadp	-2,8	-2,8	-11,8	6,2	-3,4	3,3	-3,4	-12,4	5,7	reversible	reversible
3OAR180	3-oxoacyl-[acyl-carrier-protein] reductase (n-C18:0)	[c] : 3ooctdACP + h + nadph <==> 3hoctaACP + nadp	reversible	Cell Envelope Biosynthesis	1.1.1.100	b1093	3ooctdACP + (2) h + nadph <==> 3hoctaACP + nadp	3ooctdACP + h + nadph <==> 3hoctaACP + nadp	-3,7	-3,7	-12,7	5,4	-4,2	3,1	-4,2	-13,2	4,8	reversible	reversible
3OAR181	3-oxoacyl-[acyl-carrier-protein] reductase (n-C18:1)	[c] : 3ocvac11eACP + h + nadph --> 3hcvac11eACP + nadp	forward only	Cell Envelope Biosynthesis	1.1.1.100	b1093	3ocvac11eACP + (2) h + nadph --> 3hcvac11eACP + nadp	3ocvac11eACP + h + nadph --> 3hcvac11eACP + nadp	-3,7	-3,7	-12,7	5,4	-4,2	3,1	-4,2	-13,2	4,8	reversible	reversible
3OAR40	3-oxoacyl-[acyl-carrier-protein] reductase (n-C4:0)	[c] : actACP + h + nadph <==> 3haACP + nadp	reversible	Cell Envelope Biosynthesis	1.1.1.100	b1093	actACP + (2) h + nadph <==> 3haACP + nadp	actACP + h + nadph <==> 3haACP + nadp	-3,7	-3,7	-12,7	5,4	-4,2	3,1	-4,2	-13,2	4,8	reversible	reversible
3OAR60	3-oxoacyl-[acyl-carrier-protein] reductase (n-C6:0)	[c] : 3ohexACP + h + nadph <==> 3hhexACP + nadp	reversible	Cell Envelope Biosynthesis	1.1.1.100	b1093	3ohexACP + (2) h + nadph <==> 3hhexACP + nadp	3ohexACP + h + nadph <==> 3hhexACP + nadp	-3,7	-3,7	-12,7	5,4	-4,2	3,1	-4,2	-13,2	4,8	reversible	reversible
3OAR80	3-oxoacyl-[acyl-carrier-protein] reductase (n-C8:0)	[c] : 3ooctACP + h + nadph <==> 3hoctACP + nadp	reversible	Cell Envelope Biosynthesis	1.1.1.100	b1093	3ooctACP + (2) h + nadph <==> 3hoctACP + nadp	3ooctACP + h + nadph <==> 3hoctACP + nadp	-3,7	-3,7	-12,7	5,4	-4,2	3,1	-4,2	-13,2	4,8	reversible	reversible
3OAS100	3-oxoacyl-[acyl-carrier-protein] synthase (n-C10:0)	[c] : h + malACP + ocACP --> 3odecACP + ACP + co2	forward only	Cell Envelope Biosynthesis	2.3.1.41	( b2323 or b1095 )	h + malACP + ocACP --> 3odecACP + ACP + co2	h + malACP + ocACP --> 3odecACP + ACP + co2	2,3	-1,8	-24,5	7,4	2,0	3,4	-2,1	-24,8	7,1	reversible	reversible
3OAS120	3-oxoacyl-[acyl-carrier-protein] synthase (n-C12:0)	[c] : dcaACP + h + malACP --> 3oddecACP + ACP + co2	forward only	Cell Envelope Biosynthesis	2.3.1.41	( b2323 or b1095 )	dcaACP + h + malACP --> 3oddecACP + ACP + co2	dcaACP + h + malACP --> 3oddecACP + ACP + co2	2,3	-1,8	-24,5	7,4	2,0	3,4	-2,1	-24,8	7,1	reversible	reversible
3OAS121	3-oxoacyl-[acyl-carrier-protein] synthase (n-C12:1)	[c] : cdec3eACP + h + malACP --> 3ocddec5eACP + ACP + co2	forward only	Cell Envelope Biosynthesis	2.3.1.41	b2323	cdec3eACP + h + malACP --> 3ocddec5eACP + ACP + co2	cdec3eACP + h + malACP --> 3ocddec5eACP + ACP + co2	2,3	-1,8	-24,5	7,4	2,0	3,4	-2,1	-24,8	7,1	reversible	reversible
3OAS140	3-oxoacyl-[acyl-carrier-protein] synthase (n-C14:0)	[c] : ddcaACP + h + malACP --> 3omrsACP + ACP + co2	forward only	Cell Envelope Biosynthesis	2.3.1.41	( b2323 or b1095 )	ddcaACP + h + malACP --> 3omrsACP + ACP + co2	ddcaACP + h + malACP --> 3omrsACP + ACP + co2	2,3	-1,8	-24,5	7,4	2,0	3,4	-2,1	-24,8	7,1	reversible	reversible
3OAS141	3-oxoacyl-[acyl-carrier-protein] synthase (n-C14:1)	[c] : cddec5eACP + h + malACP --> 3ocmrs7eACP + ACP + co2	forward only	Cell Envelope Biosynthesis	2.3.1.41	b2323	cddec5eACP + h + malACP --> 3ocmrs7eACP + ACP + co2	cddec5eACP + h + malACP --> 3ocmrs7eACP + ACP + co2	2,3	-1,8	-24,5	7,4	2,0	3,4	-2,1	-24,8	7,1	reversible	reversible
3OAS160	3-oxoacyl-[acyl-carrier-protein] synthase (n-C16:0)	[c] : h + malACP + myrsACP --> 3opalmACP + ACP + co2	forward only	Cell Envelope Biosynthesis	2.3.1.41	( b2323 or b1095 )	h + malACP + myrsACP --> 3opalmACP + ACP + co2	h + malACP + myrsACP --> 3opalmACP + ACP + co2	2,3	-1,8	-24,5	7,4	2,0	3,4	-2,1	-24,8	7,1	reversible	reversible
3OAS161	3-oxoacyl-[acyl-carrier-protein] synthase (n-C16:1)	[c] : h + malACP + tdeACP --> 3ocpalm9eACP + ACP + co2	forward only	Cell Envelope Biosynthesis	2.3.1.41	b2323	h + malACP + tdeACP --> 3ocpalm9eACP + ACP + co2	h + malACP + tdeACP --> 3ocpalm9eACP + ACP + co2	2,3	-1,8	-24,5	7,4	2,0	3,4	-2,1	-24,8	7,1	reversible	reversible
3OAS180	3-oxoacyl-[acyl-carrier-protein] synthase (n-C18:0)	[c] : h + malACP + palmACP --> 3ooctdACP + ACP + co2	forward only	Cell Envelope Biosynthesis	2.3.1.41	( b1095 or b2323 )	h + malACP + palmACP --> 3ooctdACP + ACP + co2	h + malACP + palmACP --> 3ooctdACP + ACP + co2	2,3	-1,8	-24,5	7,4	2,0	3,4	-2,1	-24,8	7,1	reversible	reversible
3OAS181	3-oxoacyl-[acyl-carrier-protein] synthase (n-C18:1)	[c] : h + hdeACP + malACP --> 3ocvac11eACP + ACP + co2	forward only	Cell Envelope Biosynthesis	2.3.1.41	b1095	h + hdeACP + malACP --> 3ocvac11eACP + ACP + co2	h + hdeACP + malACP --> 3ocvac11eACP + ACP + co2	2,3	-1,8	-24,5	7,4	2,0	3,4	-2,1	-24,8	7,1	reversible	reversible
3OAS60	3-oxoacyl-[acyl-carrier-protein] synthase (n-C6:0)	[c] : butACP + h + malACP --> 3ohexACP + ACP + co2	forward only	Cell Envelope Biosynthesis	2.3.1.41	( b2323 or b1095 )	butACP + h + malACP --> 3ohexACP + ACP + co2	butACP + h + malACP --> 3ohexACP + ACP + co2	2,3	-1,8	-24,5	7,4	2,0	3,4	-2,1	-24,8	7,1	reversible	reversible
3OAS80	3-oxoacyl-[acyl-carrier-protein] synthase (n-C8:0)	[c] : h + hexACP + malACP --> 3ooctACP + ACP + co2	forward only	Cell Envelope Biosynthesis	2.3.1.41	( b2323 or b1095 )	h + hexACP + malACP --> 3ooctACP + ACP + co2	h + hexACP + malACP --> 3ooctACP + ACP + co2	2,3	-1,8	-24,5	7,4	2,0	3,4	-2,1	-24,8	7,1	reversible	reversible
3PEPTabcpp	tripeptide (LalaDgluMdap) transport via ABC system (periplasm)	LalaDgluMdap[p] + atp[c] + h2o[c] --> LalaDgluMdap[c] + adp[c] + h[c] + pi[c]	forward only	Murein Recycling		( b1329 and b1244 and b1245 and b1246 and b1247 )	LalaDgluMdap[p] + atp + h2o --> LalaDgluMdap + adp + h + pi	LalaDgluMdap[p] + atp + h2o --> LalaDgluMdap + adp + h + pi	-6,7	-7,3	-20,0	3,5	-6,6	2,2	-7,2	-19,9	3,6	reversible	reversible
3PEPTtex	LalaDgluMdap (tripeptide) transport via diffusion (extracellular to periplasm)	LalaDgluMdap[e] <==> LalaDgluMdap[p]	reversible	Transport, Outer Membrane Porin		( b0241 or b0929 or b1377 or b2215 )	LalaDgluMdap[e] <==> LalaDgluMdap[p]	LalaDgluMdap[e] <==> LalaDgluMdap[p]	0,0	0,0	-5,5	5,5	0,0	1,5	0,0	-5,5	5,5	reversible	reversible
3UMPtex	3UMP transport via diffusion (extracellular to periplasm)	3ump[e] <==> 3ump[p]	reversible	Transport, Outer Membrane Porin		( b0241 or b0929 or b1377 or b2215 )	3ump[e] <==> 3ump[p]	3ump[e] <==> 3ump[p]	0,0	0,0	-5,5	5,5	0,0	1,5	0,0	-5,5	5,5	reversible	reversible
42A12BOOXpp	4-(2-Aminoethyl)-1,2-benzenediol:oxygen oxidoreductase(deaminating)(flavin-containing)	[p] : dopa + h2o + o2 --> 34dhpac + h2o2 + nh4	forward only	Nitrogen Metabolism	1.4.3.6	b1386	[p] : dopa[p] + h2o[p] + o2[p] --> 34dhpac[p] + h2o2[p] + nh4[p]	[p] : dopa[p] + h2o[p] + o2[p] --> 34dhpac[p] + h2o2[p] + nh4[p]	-23,9	-26,3	-37,3	-10,3	-23,9	3,1	-26,3	-37,2	-10,2	forward only	forward only
4HOXPACDtex	4-hydroxyphenylacetaldehyde transport via diffusion (extracellular to periplasm)	4hoxpacd[e] <==> 4hoxpacd[p]	reversible	Transport, Outer Membrane Porin		( b0241 or b0929 or b1377 or b2215 )	4hoxpacd[e] <==> 4hoxpacd[p]	4hoxpacd[e] <==> 4hoxpacd[p]	0,0	0,0	-5,5	5,5	0,0	1,5	0,0	-5,5	5,5	reversible	reversible
4HTHRS	4-Hydroxy-L-threonine synthase	[c] : h2o + phthr --> 4hthr + pi	forward only	Cofactor and Prosthetic Group Biosynthesis		b0004	h2o + phthr --> 4hthr + h + pi	h2o + phthr --> 4hthr + h + pi	-2,9	-7,0	-14,3	-0,7	-2,8	2,2	-6,9	-14,1	-0,6	forward only	reversible
4PCP	tetrapeptide L,D-carboxypeptidase	[c] : LalaDgluMdapDala + h2o --> LalaDgluMdap + ala-D	forward only	Murein Recycling		b1192	LalaDgluMdapDala + h2o --> LalaDgluMdap + ala-D	LalaDgluMdapDala + h2o --> LalaDgluMdap + ala-D	-0,3	-4,4	-11,7	1,8	-0,4	2,5	-4,5	-11,7	1,8	reversible	reversible
4PCPpp	tetrapeptide L,D-carboxypeptidase (periplasm)	[p] : LalaDgluMdapDala + h2o --> LalaDgluMdap + ala-D	forward only	Murein Recycling			[p] : LalaDgluMdapDala[p] + h2o[p] --> LalaDgluMdap[p] + ala-D[p]	[p] : LalaDgluMdapDala[p] + h2o[p] --> LalaDgluMdap[p] + ala-D[p]	-0,3	-4,4	-12,6	3,8	-0,4	2,5	-4,5	-12,7	3,7	reversible	reversible
4PEPTabcpp	tetrapeptide (LalaDgluMdapDala) transport via ABC system (periplasm)	LalaDgluMdapDala[p] + atp[c] + h2o[c] --> LalaDgluMdapDala[c] + adp[c] + h[c] + pi[c]	forward only	Murein Recycling		( b1243 and b1244 and b1245 and b1246 and b1247 )	LalaDgluMdapDala[p] + atp + h2o --> LalaDgluMdapDala + adp + h + pi	LalaDgluMdapDala[p] + atp + h2o --> LalaDgluMdapDala + adp + h + pi	-6,7	-7,3	-20,0	3,5	-6,6	2,2	-7,2	-19,9	3,6	reversible	reversible
4PEPTtex	LalaDgluMdapDala (pentapeptide) transport via diffusion (extracellular to periplasm)	LalaDgluMdapDala[e] <==> LalaDgluMdapDala[p]	reversible	Transport, Outer Membrane Porin		( b0241 or b0929 or b1377 or b2215 )	LalaDgluMdapDala[e] <==> LalaDgluMdapDala[p]	LalaDgluMdapDala[e] <==> LalaDgluMdapDala[p]	0,0	0,0	-5,5	5,5	0,0	1,5	0,0	-5,5	5,5	reversible	reversible
5DGLCNR	5-dehydro-D-gluconate reductase	[c] : 5dglcn + h + nadph <==> glcn + nadp	reversible	Alternate Carbon Metabolism	1.1.1.69	b4266	5dglcn + (2) h + nadph <==> glcn + nadp	5dglcn + h + nadph <==> glcn + nadp	-3,7	-3,7	-12,7	5,4	-4,2	3,1	-4,2	-13,2	4,8	reversible	reversible
5DGLCNt2rpp	5-Dehydro-D-gluconate transport via proton symport, reversible (periplasm)	5dglcn[p] + h[p] <==> 5dglcn[c] + h[c]	reversible	Transport, Inner Membrane		b4265	5dglcn[p] + h[p] <==> 5dglcn + h	5dglcn[p] + h[p] <==> 5dglcn + h	0,0	0,3	-5,2	4,8	0,0	1,5	0,3	-5,2	4,8	reversible	reversible
5DGLCNtex	5-Dehydro-D-gluconate transport via diffusion (extracellular to periplasm)	5dglcn[e] <==> 5dglcn[p]	reversible	Transport, Outer Membrane Porin		( b0241 or b1377 or b0929 or b2215 )	5dglcn[e] <==> 5dglcn[p]	5dglcn[e] <==> 5dglcn[p]	0,0	0,0	-5,5	5,5	0,0	1,5	0,0	-5,5	5,5	reversible	reversible
5DOAN	5'-deoxyadenosine nuclosidase	[c] : dad-5 + h2o --> 5drib + ade	forward only	Cofactor and Prosthetic Group Biosynthesis		b0159	dad-5 + h2o --> 5drib + ade	dad-5 + h2o --> 5drib + ade	-0,9	-5,0	-12,3	1,3	-0,8	2,8	-4,9	-12,2	1,3	reversible	reversible
A5PISO	arabinose-5-phosphate isomerase	[c] : ru5p-D <==> ara5p	reversible	Alternate Carbon Metabolism	5.3.1.13	( b2708 or b3197 )	ru5p-D <==> ara5p	ru5p-D <==> ara5p	1,4	1,4	-3,1	5,9	1,4	0,9	1,4	-3,1	5,9	reversible	reversible
AACPS1	acyl-[acyl-carrier-protein] synthetase (n-C14:0)	[c] : ACP + atp + ttdca --> amp + myrsACP + ppi	forward only	Cell Envelope Biosynthesis	6.2.1.20	( b2836 and b1094 )	ACP + atp + h + ttdca --> amp + myrsACP + ppi	ACP + atp + h + ttdca --> amp + myrsACP + ppi	-2,2	-2,2	-15,7	11,4	-2,4	3,5	-2,4	-15,9	11,1	reversible	reversible
AACPS2	acyl-[acyl-carrier-protein] synthetase (n-C14:1)	[c] : ACP + atp + ttdcea --> amp + ppi + tdeACP	forward only	Cell Envelope Biosynthesis	6.2.1.20	( b2836 and b1094 )	ACP + atp + h + ttdcea --> amp + ppi + tdeACP	ACP + atp + h + ttdcea --> amp + ppi + tdeACP	-2,2	-2,2	-15,7	11,4	-2,4	3,5	-2,4	-15,9	11,1	reversible	reversible
AACPS3	acyl-[acyl-carrier-protein] synthetase (n-C16:0)	[c] : ACP + atp + hdca --> amp + palmACP + ppi	forward only	Cell Envelope Biosynthesis	6.2.1.20	( b2836 and b1094 )	ACP + atp + h + hdca --> amp + palmACP + ppi	ACP + atp + h + hdca --> amp + palmACP + ppi	-2,2	-2,2	-15,7	11,4	-2,4	3,5	-2,4	-15,9	11,1	reversible	reversible
AACPS4	acyl-[acyl-carrier-protein] synthetase (n-C16:1)	[c] : ACP + atp + hdcea --> amp + hdeACP + ppi	forward only	Cell Envelope Biosynthesis	6.2.1.20	( b2836 and b1094 )	ACP + atp + h + hdcea --> amp + hdeACP + ppi	ACP + atp + h + hdcea --> amp + hdeACP + ppi	-2,2	-2,2	-15,7	11,4	-2,4	3,5	-2,4	-15,9	11,1	reversible	reversible
AACPS5	acyl-[acyl-carrier-protein] synthetase (n-C18:1)	[c] : ACP + atp + ocdcea --> amp + octeACP + ppi	forward only	Cell Envelope Biosynthesis	6.2.1.20	( b2836 and b1094 )	ACP + atp + h + ocdcea --> amp + octeACP + ppi	ACP + atp + h + ocdcea --> amp + octeACP + ppi	-3,0	-3,0	-16,5	10,5	-3,3	3,7	-3,3	-16,8	10,3	reversible	reversible
AACPS6	acyl-[acyl-carrier-protein] synthetase (n-C18:0)	[c] : ACP + atp + ocdca --> amp + ocdcaACP + ppi	forward only	Cell Envelope Biosynthesis	6.2.1.20	( b2836 and b1094 )	ACP + atp + h + ocdca --> amp + ocdcaACP + ppi	ACP + atp + h + ocdca --> amp + ocdcaACP + ppi	-2,2	-2,2	-15,7	11,4	-2,4	3,5	-2,4	-15,9	11,1	reversible	reversible
AACPS7	acyl-[acyl-carrier-protein] synthetase (n-C12:0)	[c] : ACP + atp + ddca --> amp + ddcaACP + ppi	forward only	Cell Envelope Biosynthesis	6.2.1.20	( b2836 and b1094 )	ACP + atp + ddca + h --> amp + ddcaACP + ppi	ACP + atp + ddca + h --> amp + ddcaACP + ppi	-2,2	-2,2	-15,7	11,4	-2,4	3,5	-2,4	-15,9	11,1	reversible	reversible
AACPS8	acyl-[acyl-carrier-protein] synthetase (n-C10:0)	[c] : ACP + atp + dca --> amp + dcaACP + ppi	forward only	Cell Envelope Biosynthesis	6.2.1.20	( b2836 and b1094 )	ACP + atp + dca + h --> amp + dcaACP + ppi	ACP + atp + dca + h --> amp + dcaACP + ppi	-2,2	-2,2	-15,7	11,4	-2,4	3,5	-2,4	-15,9	11,1	reversible	reversible
AACPS9	acyl-[acyl-carrier-protein] synthetase (n-C8:0)	[c] : ACP + atp + octa --> amp + ocACP + ppi	forward only	Cell Envelope Biosynthesis	6.2.1.20	( b2836 and b1094 )	ACP + atp + h + octa --> amp + ocACP + ppi	ACP + atp + h + octa --> amp + ocACP + ppi	-2,2	-2,2	-15,7	11,4	-2,4	3,5	-2,4	-15,9	11,1	reversible	reversible
AACTOOR	Aminoacetone:oxygen oxidoreductase(deaminating)(flavin-containing)	[c] : aact + h2o + o2 --> h2o2 + mthgxl + nh4	forward only	Methylglyoxal Metabolism			aact + h2o + o2 --> h2o2 + mthgxl + nh4	aact + h2o + o2 --> h2o2 + mthgxl + nh4	-21,4	-23,8	-33,9	-10,7	-21,4	3,1	-23,8	-33,8	-10,6	forward only	forward only
AADDGT	dTDP-N-4-acetamido-4,6-dideoxy-D-galactose transferase	[c] : dtdp4aaddg + unagamu --> dtdp + h + unagamuf	forward only	Cell Envelope Biosynthesis		b4481	dtdp4aaddg + unagamu --> dtdp + unagamuf	dtdp4aaddg + unagamu --> dtdp + unagamuf	-1,4	-1,4	-10,4	7,7	-1,4	1,8	-1,4	-10,4	7,7	reversible	reversible
AAMYL	alpha-amylase	[c] : 14glucan --> malthx	forward only	Alternate Carbon Metabolism		b1927	14glucan --> malthx	14glucan --> malthx	0,0	0,0	-4,5	4,5	0,0	1,5	0,0	-4,5	4,5	reversible	reversible
AAMYLpp	alpha-amylase (periplasm)	[p] : 14glucan --> malthx	forward only	Alternate Carbon Metabolism		b3571	[p] : 14glucan[p] --> malthx[p]	[p] : 14glucan[p] --> malthx[p]	0,0	0,0	-5,5	5,5	0,0	1,5	0,0	-5,5	5,5	reversible	reversible
AB6PGH	Arbutin 6-phosphate glucohydrolase	[c] : arbt6p + h2o --> g6p + hqn	forward only	Alternate Carbon Metabolism	3.2.1.86	b2901	arbt6p + h2o --> g6p + hqn	arbt6p + h2o --> g6p + hqn	-3,3	-7,4	-14,6	-1,1	-3,3	2,0	-7,4	-14,6	-1,1	forward only	reversible
ABTA	4-aminobutyrate transaminase	[c] : 4abut + akg --> glu-L + sucsal	forward only	Arginine and Proline Metabolism	2.6.1.19	( b2662 or b1302 )	4abut + akg --> glu-L + sucsal	4abut + akg --> glu-L + sucsal	-1,1	-1,1	-10,1	8,0	-1,1	1,0	-1,1	-10,1	8,0	reversible	reversible
ABUTD	Aminobutyraldehyde dehydrogenase	[c] : 4abutn + h2o + nad --> 4abut + (2) h + nadh	forward only	Arginine and Proline Metabolism	1.2.1.19	b1444	4abutn + h2o + nad --> 4abut + (2) h + nadh	4abutn + h2o + nad --> 4abut + (2) h + nadh	-10,0	-10,0	-19,0	-1,0	-9,4	3,4	-9,4	-18,5	-0,4	forward only	reversible
ABUTt2pp	4-aminobutyrate transport in via proton symport (periplasm)	4abut[p] + h[p] --> 4abut[c] + h[c]	forward only	Transport, Inner Membrane		b2663	4abut[p] + h[p] --> 4abut + h	4abut[p] + h[p] --> 4abut + h	0,0	-3,2	-8,6	1,3	0,0	1,5	-3,2	-8,6	1,3	reversible	reversible
ABUTtex	4-aminobutyrate transport via diffusion (extracellular to periplasm)	4abut[e] <==> 4abut[p]	reversible	Transport, Outer Membrane Porin		( b0241 or b0929 or b1377 or b2215 )	4abut[e] <==> 4abut[p]	4abut[e] <==> 4abut[p]	0,0	0,0	-5,5	5,5	0,0	1,5	0,0	-5,5	5,5	reversible	reversible
ACACCT	acetyl-CoA:acetoacetyl-CoA transferase	[c] : acac + accoa --> aacoa + ac	forward only	Alternate Carbon Metabolism		( b2221 and b2222 )	acac + accoa --> aacoa + ac	acac + accoa --> aacoa + ac	-1,5	-1,5	-10,6	7,5	-1,5	1,6	-1,5	-10,6	7,5	reversible	reversible
ACACT1r	acetyl-CoA C-acetyltransferase	[c] : (2) accoa <==> aacoa + coa	reversible	Membrane Lipid Metabolism	2.3.1.9	b2224	(2) accoa <==> aacoa + coa	(2) accoa <==> aacoa + coa	7,1	7,1	-1,9	16,1	7,1	3,0	7,1	-1,9	16,1	reversible	reversible
ACACt2pp	acetoacetate transport via proton symport (periplasm)	acac[p] + h[p] <==> acac[c] + h[c]	reversible	Transport, Inner Membrane		b2223	acac[p] + h[p] <==> acac + h	acac[p] + h[p] <==> acac + h	0,0	0,3	-5,2	4,8	0,0	1,5	0,3	-5,2	4,8	reversible	reversible
ACACtex	acetoacetate transport via diffusion (extracellular to periplasm)	acac[e] <==> acac[p]	reversible	Transport, Outer Membrane Porin		( b0241 or b0929 or b1377 or b2215 )	acac[e] <==> acac[p]	acac[e] <==> acac[p]	0,0	0,0	-5,5	5,5	0,0	1,5	0,0	-5,5	5,5	reversible	reversible
ACALD	acetaldehyde dehydrogenase (acetylating)	[c] : acald + coa + nad <==> accoa + h + nadh	reversible	Pyruvate Metabolism	1.2.1.10	( b1241 or b0351 )	acald + coa + nad <==> accoa + h + nadh	acald + coa + nad <==> accoa + h + nadh	-4,7	-0,6	-11,4	11,1	-4,4	4,5	-0,3	-11,1	11,4	reversible	reversible
ACALDtex	acetaldehyde transport via diffusion (extracellular to periplasm)	acald[e] <==> acald[p]	reversible	Transport, Outer Membrane Porin		( b0241 or b0929 or b1377 or b2215 )	acald[e] <==> acald[p]	acald[e] <==> acald[p]	0,0	0,0	-5,5	5,5	0,0	1,5	0,0	-5,5	5,5	reversible	reversible
ACALDtpp	acetaldehyde reversible transport (periplasm)	acald[p] <==> acald[c]	reversible	Transport, Inner Membrane		s0001	acald[p] <==> acald	acald[p] <==> acald	0,0	0,0	-5,5	4,5	0,0	1,5	0,0	-5,5	4,5	reversible	reversible
ACANTHAT	acetyl-CoA:anthranilate acetyltransferase	[c] : accoa + anth --> acanth + coa	forward only	Tyrosine, Tryptophan, and Phenylalanine Metabolism	2.3.1.118	b1463	accoa + anth --> acanth + coa	accoa + anth --> acanth + coa	-4,3	-4,3	-13,3	4,7	-4,3	3,6	-4,3	-13,3	4,7	reversible	reversible
ACBIPGT	Adenosyl cobinamide phosphate guanyltransferase	[c] : adocbip + gtp + h --> agdpcbi + ppi	forward only	Cofactor and Prosthetic Group Biosynthesis		b1993	adocbip + gtp + h --> agdpcbi + ppi	adocbip + gtp + h --> agdpcbi + ppi	Not calculated	Not calculated	Not calculated	Not calculated	Not calculated	Not calculated	Not calculated	Not calculated	Not calculated	reversible	reversible
ACCOAC	acetyl-CoA carboxylase	[c] : accoa + atp + hco3 --> adp + h + malcoa + pi	forward only	Membrane Lipid Metabolism	6.4.1.2	( b0185 and b2316 and b3255 and b3256 )	accoa + atp + hco3 --> adp + h + malcoa + pi	accoa + atp + hco3 --> adp + h + malcoa + pi	-1,0	-1,0	-14,6	12,5	-0,9	2,2	-0,9	-14,4	12,6	reversible	reversible
ACCOAL	acetate-CoA ligase (ADP-forming)	[c] : atp + coa + ppa --> adp + pi + ppcoa	forward only	Alternate Carbon Metabolism	6.2.1.13	b0335	atp + coa + ppa --> adp + pi + ppcoa	atp + coa + ppa --> adp + pi + ppcoa	-0,9	-0,9	-14,4	12,7	-1,0	3,4	-1,0	-14,6	12,5	reversible	reversible
ACGAL1PPpp	N-acetyl-D-galactosamine 1-phosphatase (periplasm)	[p] : acgal1p + h2o --> acgal + pi	forward only	Alternate Carbon Metabolism	3.1.3.10		[p] : acgal1p[p] + h2o[p] --> acgal[p] + h[p] + pi[p]	[p] : acgal1p[p] + h2o[p] --> acgal[p] + h[p] + pi[p]	-2,9	-7,0	-15,2	1,2	-2,8	2,2	-6,9	-15,1	1,3	reversible	reversible
ACGAL1Ptex	N-acetyl-D-galactosamine 1-phosphate transport via diffusion (extracellular to periplasm)	acgal1p[e] <==> acgal1p[p]	reversible	Transport, Outer Membrane Porin		( b0241 or b0929 or b1377 or b2215 )	acgal1p[e] <==> acgal1p[p]	acgal1p[e] <==> acgal1p[p]	0,0	0,0	-5,5	5,5	0,0	1,5	0,0	-5,5	5,5	reversible	reversible
ACGALtex	N-acetyl-D-galactosamine transport via diffusion (extracellular to periplasm)	acgal[e] <==> acgal[p]	reversible	Transport, Outer Membrane Porin		( b0241 or b0929 or b1377 or b2215 )	acgal[e] <==> acgal[p]	acgal[e] <==> acgal[p]	0,0	0,0	-5,5	5,5	0,0	1,5	0,0	-5,5	5,5	reversible	reversible
ACGAM1PPpp	N-acetyl-D-glucosamine 1-phosphatase (periplasm)	[p] : acgam1p + h2o --> acgam + pi	forward only	Alternate Carbon Metabolism	3.1.3.10		[p] : acgam1p[p] + h2o[p] --> acgam[p] + h[p] + pi[p]	[p] : acgam1p[p] + h2o[p] --> acgam[p] + h[p] + pi[p]	-2,9	-7,0	-15,2	1,2	-2,8	2,2	-6,9	-15,1	1,3	reversible	reversible
ACGAM1Ptex	N-acetyl-D-glucosamine 1-phosphate transport via diffusion (extracellular to periplasm)	acgam1p[e] <==> acgam1p[p]	reversible	Transport, Outer Membrane Porin		( b0241 or b0929 or b1377 or b2215 )	acgam1p[e] <==> acgam1p[p]	acgam1p[e] <==> acgam1p[p]	0,0	0,0	-5,5	5,5	0,0	1,5	0,0	-5,5	5,5	reversible	reversible
ACGAMK	N-acetylglucosamine kinase	[c] : acgam + atp --> acgam6p + adp + h	forward only	Murein Recycling	2.7.1.59	b1119	acgam + atp --> acgam6p + adp	acgam + atp --> acgam6p + adp	-3,8	-3,8	-12,8	5,3	-3,8	0,7	-3,8	-12,8	5,2	reversible	reversible
ACGAMT	UDP-N-acetylglucosamine:undecaprenylphosphate N-acetylglucosamine -1-phosphate transferase	[c] : uacgam + udcpp --> ump + unaga	forward only	Cell Envelope Biosynthesis		b3784	uacgam + udcpp --> ump + unaga	uacgam + udcpp --> ump + unaga	0,0	0,0	-9,0	9,0	0,0	1,5	0,0	-9,0	9,0	reversible	reversible
ACGAptspp	N-Acetyl-D-glucosamine transport via PEP:Pyr PTS (periplasm)	acgam[p] + pep[c] --> acgam6p[c] + pyr[c]	forward only	Transport, Inner Membrane		( ( b2417 and b1101 and b2415 and b2416 ) or ( b0679 and b2415 and b2416 ) )	acgam[p] + pep --> acgam6p + pyr	acgam[p] + pep --> acgam6p + pyr	-9,1	-9,1	-19,1	-0,1	-9,1	1,8	-9,1	-19,1	-0,1	forward only	reversible
ACGAtex	N-Acetyl-D-glucosamine transport via diffusion (extracellular to periplasm)	acgam[e] <==> acgam[p]	reversible	Transport, Outer Membrane Porin		( b0241 or b0929 or b1377 or b2215 )	acgam[e] <==> acgam[p]	acgam[e] <==> acgam[p]	0,0	0,0	-5,5	5,5	0,0	1,5	0,0	-5,5	5,5	reversible	reversible
ACGK	acetylglutamate kinase	[c] : acglu + atp --> acg5p + adp	forward only	Arginine and Proline Metabolism	2.7.2.8	b3959	acglu + atp + h --> acg5p + adp	acglu + atp --> acg5p + adp	3,0	3,0	-6,0	12,0	2,7	0,8	2,7	-6,3	11,8	reversible	reversible
ACGS	N-acetylglutamate synthase	[c] : accoa + glu-L --> acglu + coa + h	forward only	Arginine and Proline Metabolism	2.3.1.1	b2818	accoa + glu-L --> acglu + coa + h	accoa + glu-L --> acglu + coa + h	-5,5	-5,5	-14,5	3,5	-5,2	3,5	-5,2	-14,2	3,8	reversible	reversible
ACHBS	2-aceto-2-hydroxybutanoate synthase	[c] : 2obut + h + pyr --> 2ahbut + co2	forward only	Valine, Leucine, and Isoleucine Metabolism		( ( b3670 and b3671 ) or ( b0077 and b0078 ) )	2obut + h + pyr --> 2ahbut + co2	2obut + h + pyr --> 2ahbut + co2	-10,4	-10,4	-30,3	-2,9	-10,7	2,2	-10,7	-30,6	-3,2	forward only	forward only
ACKr	acetate kinase	[c] : ac + atp <==> actp + adp	reversible	Pyruvate Metabolism	2.7.2.1	( b3115 or b2296 or b1849 )	ac + atp + h <==> actp + adp	ac + atp <==> actp + adp	4,5	4,5	-4,5	13,5	4,3	1,7	4,3	-4,7	13,3	reversible	reversible
ACLS	acetolactate synthase	[c] : h + (2) pyr --> alac-S + co2	forward only	Valine, Leucine, and Isoleucine Metabolism	4.1.3.18	( ( b0077 and b0078 ) or ( b3670 and b3671 ) )	h + (2) pyr --> alac-S + co2	h + (2) pyr --> alac-S + co2	-10,4	-10,4	-30,3	-2,9	-10,7	2,2	-10,7	-30,6	-3,2	forward only	forward only
ACM6PH	N-acetylmuramate 6-phosphate hydrolase	[c] : acmum6p + h2o --> acgam6p + lac-D	forward only	Alternate Carbon Metabolism			acmum6p + h2o --> acgam6p + lac-D	acmum6p + h2o --> acgam6p + lac-D	-3,3	-7,4	-14,6	-1,1	-3,3	2,0	-7,4	-14,6	-1,1	forward only	reversible
ACMAMUT	UDP-N-acetyl-D-mannosaminuronic acid transferase	[c] : uacmamu + unaga --> h + udp + unagamu	forward only	Cell Envelope Biosynthesis		b3794	uacmamu + unaga --> udp + unagamu	uacmamu + unaga --> udp + unagamu	-1,4	-1,4	-10,4	7,7	-1,4	1,8	-1,4	-10,4	7,7	reversible	reversible
ACMANAptspp	N-acetyl-D-mannosamine transport via PTS (periplasm)	acmana[p] + pep[c] --> acmanap[c] + pyr[c]	forward only	Transport, Inner Membrane		( b1817 and b1818 and b1819 and b2415 and b2416 )	acmana[p] + pep --> acmanap + pyr	acmana[p] + pep --> acmanap + pyr	-9,1	-9,1	-19,1	-0,1	-9,1	1,8	-9,1	-19,1	-0,1	forward only	reversible
ACMANAtex	N-acetyl-D-mannosamine transport via diffusion (extracellular to periplasm)	acmana[e] <==> acmana[p]	reversible	Transport, Outer Membrane Porin		( b0241 or b0929 or b1377 or b2215 )	acmana[e] <==> acmana[p]	acmana[e] <==> acmana[p]	0,0	0,0	-5,5	5,5	0,0	1,5	0,0	-5,5	5,5	reversible	reversible
ACMUMptspp	N-acetylmuramate transport via PEP:Pyr PTS (periplasm)	acmum[p] + pep[c] --> acmum6p[c] + pyr[c]	forward only	Transport, Inner Membrane		( b2417 and b2429 and b2415 and b2416 )	acmum[p] + pep --> acmum6p + pyr	acmum[p] + pep --> acmum6p + pyr	-9,1	-9,1	-19,1	-0,1	-9,1	1,8	-9,1	-19,1	-0,1	forward only	reversible
ACMUMtex	N-acetylmuramate transport via diffusion (extracellular to periplasm)	acmum[e] --> acmum[p]	forward only	Transport, Outer Membrane Porin		( b0241 or b0929 or b1377 or b2215 )	acmum[e] --> acmum[p]	acmum[e] --> acmum[p]	0,0	0,0	-5,5	5,5	0,0	1,5	0,0	-5,5	5,5	reversible	reversible
ACNAMt2pp	N-acetylneuraminate proton symport (periplasm)	acnam[p] + h[p] --> acnam[c] + h[c]	forward only	Transport, Inner Membrane		b3224	acnam[p] + h[p] --> acnam + h	acnam[p] + h[p] --> acnam + h	0,0	0,3	-5,2	4,8	0,0	1,5	0,3	-5,2	4,8	reversible	reversible
ACNAMtex	N-acetylneuraminate transport via diffusion (extracellular to periplasm)	acnam[e] <==> acnam[p]	reversible	Transport, Outer Membrane		( b4311 or b0929 or b2215 )	acnam[e] <==> acnam[p]	acnam[e] <==> acnam[p]	0,0	0,0	-5,5	5,5	0,0	1,5	0,0	-5,5	5,5	reversible	reversible
ACNML	N-Acetylneuraminate lyase	[c] : acnam --> acmana + pyr	forward only	Alternate Carbon Metabolism	4.1.3.3	b3225	acnam --> acmana + pyr	acnam --> acmana + pyr	1,0	-3,1	-10,3	3,2	1,0	2,2	-3,1	-10,3	3,2	reversible	reversible
ACOAD1f	acyl-CoA dehydrogenase (butanoyl-CoA)	[c] : btcoa + fad <==> b2coa + fadh2	reversible	Membrane Lipid Metabolism	1.3.99.2	b0221	btcoa + fad <==> b2coa + fadh2	btcoa + fad <==> b2coa + fadh2	12,8	12,8	3,7	21,8	12,7	5,4	12,7	3,7	21,8	reverse only	reversible
ACOAD2f	acyl-CoA dehydrogenase (hexanoyl-CoA)	[c] : fad + hxcoa <==> fadh2 + hx2coa	reversible	Membrane Lipid Metabolism	1.3.99.3	b0221	fad + hxcoa <==> fadh2 + hx2coa	fad + hxcoa <==> fadh2 + hx2coa	12,8	12,8	3,7	21,8	12,7	5,4	12,7	3,7	21,8	reverse only	reversible
ACOAD3f	acyl-CoA dehydrogenase (octanoyl-CoA)	[c] : fad + occoa <==> fadh2 + oc2coa	reversible	Membrane Lipid Metabolism	1.3.99.3	b0221	fad + occoa <==> fadh2 + oc2coa	fad + occoa <==> fadh2 + oc2coa	12,8	12,8	3,7	21,8	12,7	5,4	12,7	3,7	21,8	reverse only	reversible
ACOAD4f	acyl-CoA dehydrogenase (decanoyl-CoA)	[c] : dcacoa + fad <==> dc2coa + fadh2	reversible	Membrane Lipid Metabolism	1.3.99.3	b0221	dcacoa + fad <==> dc2coa + fadh2	dcacoa + fad <==> dc2coa + fadh2	12,8	12,8	3,7	21,8	12,7	5,4	12,7	3,7	21,8	reverse only	reversible
ACOAD5f	acyl-CoA dehydrogenase (dodecanoyl-CoA)	[c] : ddcacoa + fad <==> dd2coa + fadh2	reversible	Membrane Lipid Metabolism	1.3.99.3	b0221	ddcacoa + fad <==> dd2coa + fadh2	ddcacoa + fad <==> dd2coa + fadh2	12,8	12,8	3,7	21,8	12,7	5,4	12,7	3,7	21,8	reverse only	reversible
ACOAD6f	acyl-CoA dehydrogenase (tetradecanoyl-CoA)	[c] : fad + tdcoa <==> fadh2 + td2coa	reversible	Membrane Lipid Metabolism	1.3.99.3	b0221	fad + tdcoa <==> fadh2 + td2coa	fad + tdcoa <==> fadh2 + td2coa	12,8	12,8	3,7	21,8	12,7	5,4	12,7	3,7	21,8	reverse only	reversible
ACOAD7f	acyl-CoA dehydrogenase (hexadecanoyl-CoA)	[c] : fad + pmtcoa <==> fadh2 + hdd2coa	reversible	Membrane Lipid Metabolism	1.3.99.3	b0221	fad + pmtcoa <==> fadh2 + hdd2coa	fad + pmtcoa <==> fadh2 + hdd2coa	12,8	12,8	3,7	21,8	12,7	5,4	12,7	3,7	21,8	reverse only	reversible
ACOAD8f	acyl-CoA dehydrogenase (octadecanoyl-CoA)	[c] : fad + stcoa <==> fadh2 + od2coa	reversible	Membrane Lipid Metabolism	1.3.99.3	b0221	fad + stcoa <==> fadh2 + od2coa	fad + stcoa <==> fadh2 + od2coa	12,8	12,8	3,7	21,8	12,7	5,4	12,7	3,7	21,8	reverse only	reversible
ACOATA	Acetyl-CoA ACP transacylase	[c] : ACP + accoa <==> acACP + coa	reversible	Membrane Lipid Metabolism	2.3.1.38	( b1094 and b1091 )	ACP + accoa <==> acACP + coa	ACP + accoa <==> acACP + coa	0,0	0,0	-9,0	9,0	0,0	1,5	0,0	-9,0	9,0	reversible	reversible
ACODA	acetylornithine deacetylase	[c] : acorn + h2o --> ac + orn	forward only	Arginine and Proline Metabolism	3.5.1.16	b3957	acorn + h2o --> ac + orn	acorn + h2o --> ac + orn	-1,9	-6,0	-13,2	0,3	-1,9	2,9	-6,0	-13,2	0,3	reversible	reversible
ACOLIPAtex	arabinose modified core oligosaccharide lipid A transport via vector (periplasm to extracellular)	acolipa[p] --> acolipa[e]	forward only	Lipopolysaccharide Biosynthesis / Recycling			acolipa[p] --> acolipa[e]	acolipa[p] --> acolipa[e]	0,0	0,0	-5,5	5,5	0,0	1,5	0,0	-5,5	5,5	reversible	reversible
ACONIs	aconitate isomerase (spontaneous)	[c] : acon-T <==> acon-C	reversible	Unassigned	5.3.3.7	s0001	acon-T <==> acon-C	acon-T <==> acon-C	0,0	0,0	-4,5	4,5	0,0	1,5	0,0	-4,5	4,5	reversible	reversible
ACONMT	Trans-aconitate methyltransferase	[c] : acon-T + amet --> aconm + ahcys	forward only	Unassigned		b1519	acon-T + amet --> aconm + ahcys	acon-T + amet --> aconm + ahcys	-5,3	-5,3	-14,3	3,7	-5,3	6,5	-5,3	-14,3	3,7	reversible	reversible
ACONTa	aconitase (half-reaction A, Citrate hydro-lyase)	[c] : cit <==> acon-C + h2o	reversible	Citric Acid Cycle	4.2.1.3	( b1276 or b0118 )	cit <==> acon-C + h2o	cit <==> acon-C + h2o	1,5	1,5	-3,0	6,0	1,5	2,6	1,5	-3,0	6,0	reversible	reversible
ACONTb	aconitase (half-reaction B, Isocitrate hydro-lyase)	[c] : acon-C + h2o <==> icit	reversible	Citric Acid Cycle	4.2.1.3	( b0118 or b1276 )	acon-C + h2o <==> icit	acon-C + h2o <==> icit	-0,2	-0,2	-4,7	4,3	-0,2	2,6	-0,2	-4,7	4,3	reversible	reversible
ACOTA	acetylornithine transaminase	[c] : acorn + akg <==> acg5sa + glu-L	reversible	Arginine and Proline Metabolism	2.6.1.11	( b3359 or b1748 )	acorn + akg <==> acg5sa + glu-L	acorn + akg <==> acg5sa + glu-L	-1,1	-1,1	-10,1	8,0	-1,1	1,0	-1,1	-10,1	8,0	reversible	reversible
ACPS1	acyl-carrier protein synthase	[c] : apoACP + coa --> ACP + h + pap	forward only	Cofactor and Prosthetic Group Biosynthesis	2.7.8.7	( b2563 or b3475 )	apoACP + coa --> ACP + pap	apoACP + coa --> ACP + pap	-3,8	-3,8	-12,8	5,3	-3,8	0,7	-3,8	-12,8	5,3	reversible	reversible
ACS	acetyl-CoA synthetase	[c] : ac + atp + coa --> accoa + amp + ppi	forward only	Pyruvate Metabolism	6.2.1.1	b4069	ac + atp + coa + h --> accoa + amp + ppi	ac + atp + coa + h --> accoa + amp + ppi	-0,6	-0,6	-14,2	12,9	-0,9	3,8	-0,9	-14,4	12,6	reversible	reversible
ACSERtex	O-Acetyl-L-serine transport via diffusion (extracellular to periplasm)	acser[e] <==> acser[p]	reversible	Transport, Outer Membrane Porin		( b0241 or b0929 or b1377 or b2215 )	acser[e] <==> acser[p]	acser[e] <==> acser[p]	0,0	0,0	-5,5	5,5	0,0	1,5	0,0	-5,5	5,5	reversible	reversible
ACSERtpp	O-Acetyl-L-serine export via facilitated transport	acser[c] --> acser[p]	forward only	Transport, Inner Membrane		( b2578 or b1533 )	acser --> acser[p]	acser --> acser[p]	0,0	0,0	-4,5	5,5	0,0	1,5	0,0	-4,5	5,5	reversible	reversible
ACt2rpp	acetate reversible transport via proton symport (periplasm)	ac[p] + h[p] <==> ac[c] + h[c]	reversible	Transport, Inner Membrane			ac[p] + h[p] <==> ac + h	ac[p] + h[p] <==> ac + h	0,0	0,3	-5,2	4,8	0,0	1,5	0,3	-5,2	4,8	reversible	reversible
ACt4pp	Na+/Acetate symport (periplasm)	ac[p] + na1[p] --> ac[c] + na1[c]	forward only	Transport, Inner Membrane		b4067	ac[p] + na1[p] --> ac + na1	ac[p] + na1[p] --> ac + na1	0,0	0,0	-10,9	9,0	0,0	1,5	0,0	-10,9	9,0	reversible	reversible
ACtex	Acetate transport via diffusion (extracellular to periplasm)	ac[e] <==> ac[p]	reversible	Transport, Outer Membrane Porin		( b0241 or b0929 or b1377 or b2215 )	ac[e] <==> ac[p]	ac[e] <==> ac[p]	0,0	0,0	-5,5	5,5	0,0	1,5	0,0	-5,5	5,5	reversible	reversible
ADA	Adenosine deaminase	[c] : adn + h + h2o --> ins + nh4	forward only	Nucleotide Salvage Pathway	3.5.4.4	b1623	adn + h + h2o --> ins + nh4	adn + h + h2o --> ins + nh4	-8,0	-12,1	-19,4	-5,8	-8,3	3,9	-12,4	-19,6	-6,1	forward only	forward only
ADCL	4-aminobenzoate synthase	[c] : 4adcho --> 4abz + h + pyr	forward only	Cofactor and Prosthetic Group Biosynthesis		b1096	4adcho --> 4abz + h + pyr	4adcho --> 4abz + h + pyr	-35,7	-39,8	-47,0	-33,5	-35,4	4,6	-39,5	-46,8	-33,3	forward only	forward only
ADCS	4-amino-4-deoxychorismate synthase	[c] : chor + gln-L --> 4adcho + glu-L	forward only	Cofactor and Prosthetic Group Biosynthesis		( b3360 and b1812 )	chor + gln-L --> 4adcho + glu-L	chor + gln-L --> 4adcho + glu-L	-7,5	-7,5	-16,5	1,5	-7,5	1,6	-7,5	-16,5	1,5	reversible	reversible
ADD	adenine deaminase	[c] : ade + h + h2o --> hxan + nh4	forward only	Nucleotide Salvage Pathway	3.5.4.2	b3665	ade + h + h2o --> hxan + nh4	ade + h2o --> hxan + nh4	-8,0	-12,1	-19,4	-5,8	-8,5	3,9	-12,6	-19,8	-6,3	forward only	forward only
ADEt2rpp	adenine transport via proton symport (reversible) (periplasm)	ade[p] + h[p] <==> ade[c] + h[c]	reversible	Transport, Inner Membrane		b3654	ade[p] + h[p] <==> ade + h	ade[p] + h[p] <==> ade + h	0,0	-3,2	-8,6	1,3	0,0	1,5	-3,2	-8,6	1,3	reversible	reversible
ADEtex	adenine transport via diffusion (extracellular to periplasm)	ade[e] <==> ade[p]	reversible	Transport, Outer Membrane Porin		( b0241 or b0929 or b1377 or b2215 )	ade[e] <==> ade[p]	ade[e] <==> ade[p]	0,0	0,0	-5,5	5,5	0,0	1,5	0,0	-5,5	5,5	reversible	reversible
ADK1	adenylate kinase	[c] : amp + atp <==> (2) adp	reversible	Nucleotide Salvage Pathway	2.7.4.3	b0474	amp + atp <==> (2) adp	amp + atp <==> (2) adp	0,0	0,0	-9,0	9,0	-0,1	1,5	-0,1	-9,1	9,0	reversible	reversible
ADK3	adentylate kinase (GTP)	[c] : amp + gtp <==> adp + gdp	reversible	Nucleotide Salvage Pathway		b0474	amp + gtp + h <==> adp + gdp	amp + gtp + h <==> adp + gdp	0,0	0,0	-9,0	9,0	-0,3	1,5	-0,3	-9,4	8,7	reversible	reversible
ADK4	adentylate kinase (ITP)	[c] : amp + itp <==> adp + idp	reversible	Nucleotide Salvage Pathway		b0474	amp + itp <==> adp + idp	amp + itp <==> adp + idp	0,0	0,0	-9,0	9,0	-0,1	1,5	-0,1	-9,1	9,0	reversible	reversible
ADMDC	adenosylmethionine decarboxylase	[c] : amet + h --> ametam + co2	forward only	Arginine and Proline Metabolism	4.1.1.50	b0120	amet + h --> ametam + co2	amet + h --> ametam + co2	-3,1	-7,2	-25,3	-2,5	-3,3	1,6	-7,4	-25,6	-2,7	forward only	forward only
ADNCYC	adenylate cyclase	[c] : atp --> camp + ppi	forward only	Nucleotide Salvage Pathway	4.6.1.1	b3806	atp --> camp + ppi	atp --> camp + ppi	0,4	-3,7	-10,9	2,6	0,5	6,4	-3,6	-10,9	2,6	reversible	reversible
ADNK1	adenosine kinase	[c] : adn + atp --> adp + amp + h	forward only	Nucleotide Salvage Pathway	2.7.1.20	b0474	adn + atp --> adp + amp	adn + atp --> adp + amp	-3,8	-3,8	-12,8	5,3	-3,8	0,7	-3,8	-12,8	5,2	reversible	reversible
ADNt2pp	adenosine transport in via proton symport (periplasm)	adn[p] + h[p] --> adn[c] + h[c]	forward only	Transport, Inner Membrane		( b2964 or b2393 )	adn[p] + h[p] --> adn + h	adn[p] + h[p] --> adn + h	0,0	-3,2	-8,6	1,3	0,0	1,5	-3,2	-8,6	1,3	reversible	reversible
ADNt2rpp	adenosine transport in via proton symport, reversible (periplasm)	adn[p] + h[p] <==> adn[c] + h[c]	reversible	Transport, Inner Membrane		b2406	adn[p] + h[p] <==> adn + h	adn[p] + h[p] <==> adn + h	0,0	-3,2	-8,6	1,3	0,0	1,5	-3,2	-8,6	1,3	reversible	reversible
ADNtex	adenosine transport via diffusion (extracellular to periplasm)	adn[e] <==> adn[p]	reversible	Transport, Outer Membrane		b0411	adn[e] <==> adn[p]	adn[e] <==> adn[p]	0,0	0,0	-5,5	5,5	0,0	1,5	0,0	-5,5	5,5	reversible	reversible
ADNUC	adenosine hydrolase	[c] : adn + h2o --> ade + rib-D	forward only	Alternate Carbon Metabolism	3.2.2.8	b0030	adn + h2o --> ade + rib-D	adn + h2o --> ade + rib-D	-0,9	-5,0	-12,3	1,3	-0,8	2,8	-4,9	-12,2	1,3	reversible	reversible
ADOCBIK	Adenosyl cobinamide kinase	[c] : adocbi + atp --> adocbip + adp + h	forward only	Cofactor and Prosthetic Group Biosynthesis		b1993	adocbi + atp --> adocbip + adp + h	adocbi + atp --> adocbip + adp + h	Not calculated	Not calculated	Not calculated	Not calculated	Not calculated	Not calculated	Not calculated	Not calculated	Not calculated	reversible	reversible
ADOCBLabcpp	Adenosylcobalamin transport via ABC system (periplasm)	adocbl[p] + atp[c] + h2o[c] --> adocbl[c] + adp[c] + h[c] + pi[c]	forward only	Transport, Inner Membrane		( b1711 and b1709 and b0158 )	adocbl[p] + atp + h2o --> adocbl + adp + h + pi	adocbl[p] + atp + h2o --> adocbl + adp + h + pi	0,0	-4,1	-16,8	6,7	0,1	1,5	-4,0	-16,7	6,8	reversible	reversible
ADOCBLS	Adenosylcobalamin 5'-phosphate synthase	[c] : agdpcbi + rdmbzi --> adocbl + gmp + h	forward only	Cofactor and Prosthetic Group Biosynthesis		b1992	agdpcbi + rdmbzi --> adocbl + gmp + h	agdpcbi + rdmbzi --> adocbl + gmp + h	Not calculated	Not calculated	Not calculated	Not calculated	Not calculated	Not calculated	Not calculated	Not calculated	Not calculated	reversible	reversible
ADOCBLtonex	Adenosylcobalimin transport via ton system (extermal)	adocbl[e] + h[p] --> adocbl[p] + h[c]	forward only	Transport, Outer Membrane		( b3966 and ( b1252 and b3005 and b3006 ) )	adocbl[e] + h[p] --> adocbl[p] + h	adocbl[e] + h[p] --> adocbl[p] + h	0,0	-3,2	-8,6	2,3	0,0	1,5	-3,2	-8,6	2,3	reversible	reversible
ADPRDP	ADPribose diphosphatase	[c] : adprib + h2o --> amp + (2) h + r5p	forward only	Nucleotide Salvage Pathway	3.6.1.13	b3397	adprib + h2o --> amp + r5p	adprib + h2o --> amp + r5p	-8,4	-12,5	-19,8	-6,2	-8,4	2,2	-12,5	-19,7	-6,2	forward only	forward only
ADPT	adenine phosphoribosyltransferase	[c] : ade + prpp --> amp + ppi	forward only	Nucleotide Salvage Pathway	2.4.2.7	b0469	ade + prpp --> amp + ppi	ade + prpp --> amp + ppi	-3,3	-3,3	-12,3	5,7	-3,3	2,9	-3,3	-12,3	5,7	reversible	reversible
ADSK	adenylyl-sulfate kinase	[c] : aps + atp --> adp + h + paps	forward only	Cysteine Metabolism	2.7.1.25	b2750	aps + atp --> adp + paps	aps + atp --> adp + paps	-3,8	-3,8	-12,8	5,3	-3,8	0,7	-3,8	-12,8	5,2	reversible	reversible
ADSL1r	adenylsuccinate lyase	[c] : dcamp <==> amp + fum	reversible	Purine and Pyrimidine Biosynthesis	4.3.2.2	b1131	dcamp <==> amp + fum	dcamp <==> amp + fum	7,7	3,6	-3,6	9,9	7,7	2,7	3,6	-3,6	9,9	reversible	reversible
ADSL2r	adenylosuccinate lyase	[c] : 25aics <==> aicar + fum	reversible	Purine and Pyrimidine Biosynthesis	4.3.2.2	b1131	25aics <==> aicar + fum	25aics <==> aicar + fum	7,7	3,6	-3,6	9,9	7,7	2,7	3,6	-3,6	9,9	reversible	reversible
ADSS	adenylosuccinate synthase	[c] : asp-L + gtp + imp --> dcamp + gdp + (2) h + pi	forward only	Purine and Pyrimidine Biosynthesis	6.3.4.4	b4177	asp-L + gtp + imp --> dcamp + gdp + h + pi	asp-L + gtp + imp --> dcamp + gdp + h + pi	-3,2	-3,2	-16,7	10,3	-3,1	3,8	-3,1	-16,7	10,4	reversible	reversible
AGDC	N-acetylglucosamine-6-phosphate deacetylase	[c] : acgam6p + h2o --> ac + gam6p	forward only	Alternate Carbon Metabolism	3.5.1.25	b0677	acgam6p + h2o --> ac + gam6p	acgam6p + h2o --> ac + gam6p	-1,9	-6,0	-13,2	0,3	-1,9	2,9	-6,0	-13,2	0,3	reversible	reversible
AGM3PA	N-Acetyl-D-glucosamine(anhydrous)N-Acetylmuramyl-tripeptide amidase	[c] : anhgm3p + h2o --> LalaDgluMdap + anhgm	forward only	Murein Recycling		b0110	anhgm3p + h2o --> LalaDgluMdap + anhgm	anhgm3p + h2o --> LalaDgluMdap + anhgm	-0,3	-4,4	-11,7	1,8	-0,3	2,5	-4,4	-11,6	1,9	reversible	reversible
AGM3PApp	N-Acetyl-D-glucosamine(anhydrous)N-Acetylmuramyl-tripeptide amidase (periplasm)	[p] : anhgm3p + h2o --> LalaDgluMdap + anhgm	forward only	Murein Recycling		( b4169 or b2435 or b2817 )	[p] : anhgm3p[p] + h2o[p] --> LalaDgluMdap[p] + anhgm[p]	[p] : anhgm3p[p] + h2o[p] --> LalaDgluMdap[p] + anhgm[p]	-0,3	-4,4	-12,6	3,8	-0,3	2,5	-4,4	-12,6	3,8	reversible	reversible
AGM3PH	N-Acetyl-D-glucosamine(anhydrous)N-Acetylmuramyl-tripeptide beta -1,4-N-acetylglucosaminidase	[c] : anhgm3p + h2o --> acgam + anhm3p	forward only	Murein Recycling		b1107	anhgm3p + h2o --> acgam + anhm3p	anhgm3p + h2o --> acgam + anhm3p	-3,3	-7,4	-14,6	-1,1	-3,3	2,0	-7,4	-14,6	-1,1	forward only	reversible
AGM3Pt2pp	GlcNAc-anhMurNAc tripeptide transport in via proton symport (periplasm)	anhgm3p[p] + h[p] --> anhgm3p[c] + h[c]	forward only	Murein Recycling		b0433	anhgm3p[p] + h[p] --> anhgm3p + h	anhgm3p[p] + h[p] --> anhgm3p + h	0,0	3,8	-1,7	8,3	0,0	1,5	3,8	-1,7	8,3	reversible	reversible
AGM4PA	N-Acetyl-D-glucosamine(anhydrous)N-Acetylmuramyl-tetrapeptide amidase	[c] : anhgm4p + h2o --> LalaDgluMdapDala + anhgm	forward only	Murein Recycling		b0110	anhgm4p + h2o --> LalaDgluMdapDala + anhgm	anhgm4p + h2o --> LalaDgluMdapDala + anhgm	-0,3	-4,4	-11,7	1,8	-0,3	2,5	-4,4	-11,6	1,9	reversible	reversible
AGM4PApp	N-Acetyl-D-glucosamine(anhydrous)N-Acetylmuramyl-tetrapeptide amidase (periplasm)	[p] : anhgm4p + h2o --> LalaDgluMdapDala + anhgm	forward only	Murein Recycling		( b2817 or b4169 or b2435 )	[p] : anhgm4p[p] + h2o[p] --> LalaDgluMdapDala[p] + anhgm[p]	[p] : anhgm4p[p] + h2o[p] --> LalaDgluMdapDala[p] + anhgm[p]	-0,3	-4,4	-12,6	3,8	-0,3	2,5	-4,4	-12,6	3,8	reversible	reversible
AGM4PCP	N-Acetyl-D-glucosamine(anhydrous)N-Acetylmuramyl-tetrapeptide L,D-carboxypeptidase	[c] : anhgm4p + h2o --> ala-D + anhgm3p	forward only	Murein Recycling		b1192	anhgm4p + h2o --> ala-D + anhgm3p	anhgm4p + h2o --> ala-D + anhgm3p	-0,3	-4,4	-11,7	1,8	-0,3	2,5	-4,4	-11,7	1,8	reversible	reversible
AGM4PCPpp	N-Acetyl-D-glucosamine(anhydrous)N-Acetylmuramyl-tetrapeptide L,D-carboxypeptidase (periplasmic)	[p] : anhgm4p + h2o --> ala-D + anhgm3p	forward only	Murein Recycling			[p] : anhgm4p[p] + h2o[p] --> ala-D[p] + anhgm3p[p]	[p] : anhgm4p[p] + h2o[p] --> ala-D[p] + anhgm3p[p]	-0,3	-4,4	-12,6	3,8	-0,3	2,5	-4,4	-12,6	3,8	reversible	reversible
AGM4PH	N-Acetyl-D-glucosamine(anhydrous)N-Acetylmuramyl-tetrapeptide beta -1,4-N-acetylglucosaminidase	[c] : anhgm4p + h2o --> acgam + anhm4p	forward only	Murein Recycling		b1107	anhgm4p + h2o --> acgam + anhm4p	anhgm4p + h2o --> acgam + anhm4p	-3,3	-7,4	-14,6	-1,1	-3,3	2,0	-7,4	-14,6	-1,1	forward only	reversible
AGM4Pt2pp	GlcNAc-anhMurNAc tetrapeptide transport in via proton symport (periplasm)	anhgm4p[p] + h[p] --> anhgm4p[c] + h[c]	forward only	Murein Recycling		b0433	anhgm4p[p] + h[p] --> anhgm4p + h	anhgm4p[p] + h[p] --> anhgm4p + h	0,0	3,8	-1,7	8,3	0,0	1,5	3,8	-1,7	8,3	reversible	reversible
AGMH	N-Acetyl-D-glucosamine(anhydrous)N-Acetylmuramyl beta -1,4-N-acetylglucosaminidase	[c] : anhgm + h2o --> acgam + anhm	forward only	Murein Recycling		b1107	anhgm + h2o --> acgam + anhm	anhgm + h2o --> acgam + anhm	-3,3	-7,4	-14,6	-1,1	-3,3	2,0	-7,4	-14,6	-1,1	forward only	reversible
AGMHE	ADP-D-glycero-D-manno-heptose epimerase	[c] : adphep-DD --> adphep-LD	forward only	Lipopolysaccharide Biosynthesis / Recycling	5.1.3.20	b3619	adphep-DD --> adphep-LD	adphep-DD --> adphep-LD	0,0	0,0	-4,5	4,5	0,0	1,5	0,0	-4,5	4,5	reversible	reversible
AGMT	agmatinase	[c] : agm + h2o --> ptrc + urea	forward only	Arginine and Proline Metabolism	3.5.3.11	b2937	agm + h2o --> ptrc + urea	agm + h2o --> ptrc + urea	-4,7	-8,8	-16,0	-2,5	-4,7	4,9	-8,8	-16,0	-2,5	forward only	reversible
AGMt2pp	GlcNAc-anhMurNAc transport in via proton symport (periplasm)	anhgm[p] + h[p] --> anhgm[c] + h[c]	forward only	Murein Recycling		b0433	anhgm[p] + h[p] --> anhgm + h	anhgm[p] + h[p] --> anhgm + h	0,0	0,3	-5,2	4,8	0,0	1,5	0,3	-5,2	4,8	reversible	reversible
AGMtex	agmatine transport via diffusion (extracellular to periplasm)	agm[e] <==> agm[p]	reversible	Transport, Outer Membrane Porin		( b0241 or b0929 or b1377 or b2215 )	agm[e] <==> agm[p]	agm[e] <==> agm[p]	0,0	0,0	-5,5	5,5	0,0	1,5	0,0	-5,5	5,5	reversible	reversible
AGPAT120	1-tetradecanoyl-sn-glycerol 3-phosphate O-acyltransferase (n-C12:0)	[c] : 1ddecg3p + ddcaACP --> ACP + pa120	forward only	Glycerophospholipid Metabolism	2.3.1.51	b3018	1ddecg3p + ddcaACP --> ACP + pa120	1ddecg3p + ddcaACP --> ACP + pa120	-3,7	-3,7	-12,7	5,3	-3,7	3,3	-3,7	-12,7	5,3	reversible	reversible
AGPAT140	1-tetradecanoyl-sn-glycerol 3-phosphate O-acyltransferase (n-C14:0)	[c] : 1tdecg3p + myrsACP --> ACP + pa140	forward only	Glycerophospholipid Metabolism	2.3.1.51	b3018	1tdecg3p + myrsACP --> ACP + pa140	1tdecg3p + myrsACP --> ACP + pa140	-3,7	-3,7	-12,7	5,3	-3,7	3,3	-3,7	-12,7	5,3	reversible	reversible
AGPAT141	1-tetradec-7-enoyl-sn-glycerol 3-phosphate O-acyltransferase (n-C14:1)	[c] : 1tdec7eg3p + tdeACP --> ACP + pa141	forward only	Glycerophospholipid Metabolism	2.3.1.51	b3018	1tdec7eg3p + tdeACP --> ACP + pa141	1tdec7eg3p + tdeACP --> ACP + pa141	-2,8	-2,8	-11,9	6,2	-2,8	3,5	-2,8	-11,9	6,2	reversible	reversible
AGPAT160	1-hexadecanoyl-sn-glycerol 3-phosphate O-acyltransferase (n-C16:0)	[c] : 1hdecg3p + palmACP --> ACP + pa160	forward only	Glycerophospholipid Metabolism	2.3.1.51	b3018	1hdecg3p + palmACP --> ACP + pa160	1hdecg3p + palmACP --> ACP + pa160	-3,7	-3,7	-12,7	5,3	-3,7	3,3	-3,7	-12,7	5,3	reversible	reversible
AGPAT161	1-hexadec-7-enoyl-sn-glycerol 3-phosphate O-acyltransferase (n-C16:1)	[c] : 1hdec9eg3p + hdeACP --> ACP + pa161	forward only	Glycerophospholipid Metabolism	2.3.1.51	b3018	1hdec9eg3p + hdeACP --> ACP + pa161	1hdec9eg3p + hdeACP --> ACP + pa161	-3,7	-3,7	-12,7	5,3	-3,7	3,3	-3,7	-12,7	5,3	reversible	reversible
AGPAT180	1-octadecanoyl-sn-glycerol 3-phosphate O-acyltransferase (n-C18:0)	[c] : 1odecg3p + ocdcaACP --> ACP + pa180	forward only	Glycerophospholipid Metabolism	2.3.1.51	b3018	1odecg3p + ocdcaACP --> ACP + pa180	1odecg3p + ocdcaACP --> ACP + pa180	-3,7	-3,7	-12,7	5,3	-3,7	3,3	-3,7	-12,7	5,3	reversible	reversible
AGPAT181	1-octadec-7-enoyl-sn-glycerol 3-phosphate O-acyltransferase (n-C18:1)	[c] : 1odec11eg3p + octeACP --> ACP + pa181	forward only	Glycerophospholipid Metabolism	2.3.1.51	b3018	1odec11eg3p + octeACP --> ACP + pa181	1odec11eg3p + octeACP --> ACP + pa181	-2,8	-2,8	-11,9	6,2	-2,8	3,5	-2,8	-11,9	6,2	reversible	reversible
AGPR	N-acetyl-g-glutamyl-phosphate reductase	[c] : acg5sa + nadp + pi <==> acg5p + h + nadph	reversible	Arginine and Proline Metabolism	1.2.1.38	b3958	acg5sa + nadp + pi <==> acg5p + h + nadph	acg5sa + nadp + pi <==> acg5p + h + nadph	-0,3	3,8	-7,0	15,5	0,2	3,5	4,3	-6,5	16,0	reversible	reversible
AGt3	silver transport out via proton antiport	ag[c] + h[e] --> ag[e] + h[c]	forward only	Inorganic Ion Transport and Metabolism		( b0572 and b0573 and b0574 and b0575 )	ag + h[e] --> ag[e] + h	ag + h[e] --> ag[e] + h	0,0	0,3	-4,2	5,8	0,0	1,5	0,3	-4,2	5,8	reversible	reversible
AHCYSNS	S-adenosylhomocysteine nucleosidase	[c] : ahcys + h2o --> ade + rhcys	forward only	Methionine Metabolism	3.2.2.9	b0159	ahcys + h2o --> ade + rhcys	ahcys + h2o --> ade + rhcys	-0,9	-5,0	-12,3	1,3	-0,8	2,8	-4,9	-12,2	1,3	reversible	reversible
AICART	phosphoribosylaminoimidazolecarboxamide formyltransferase	[c] : 10fthf + aicar <==> fprica + thf	reversible	Purine and Pyrimidine Biosynthesis	2.1.2.3	b4006	10fthf + aicar <==> fprica + thf	10fthf + aicar <==> fprica + thf	-6,2	-6,2	-15,2	2,8	-6,2	4,5	-6,2	-15,2	2,8	reversible	reversible
AIRC2	phosphoribosylaminoimidazole carboxylase	[c] : air + atp + hco3 --> 5caiz + adp + h + pi	forward only	Purine and Pyrimidine Biosynthesis		b0522	air + atp + hco3 --> 5caiz + adp + pi	air + atp + hco3 --> 5caiz + adp + (2) h + pi	9,3	9,3	-4,3	22,8	9,2	4,6	9,2	-4,3	22,8	reversible	reversible
AIRC3	phosphoribosylaminoimidazole carboxylase (mutase rxn)	[c] : 5aizc <==> 5caiz	reversible	Purine and Pyrimidine Biosynthesis		b0523	5aizc <==> 5caiz	5aizc <==> 5caiz	0,0	0,0	-4,5	4,5	0,0	1,5	0,0	-4,5	4,5	reversible	reversible
AKGDH	2-Oxogluterate dehydrogenase	[c] : akg + coa + nad --> co2 + nadh + succoa	forward only	Citric Acid Cycle		( b0116 and b0726 and b0727 )	akg + coa + nad --> co2 + nadh + succoa	akg + coa + nad --> co2 + nadh + succoa	-8,3	-8,3	-32,7	3,7	-8,3	4,5	-8,3	-32,7	3,7	reversible	reversible
AKGt2rpp	2-oxoglutarate reversible transport via symport (periplasm)	akg[p] + h[p] <==> akg[c] + h[c]	reversible	Transport, Inner Membrane		b2587	akg[p] + h[p] <==> akg + h	akg[p] + h[p] <==> akg + h	0,0	3,8	-1,7	8,3	0,0	1,5	3,8	-1,7	8,3	reversible	reversible
AKGtex	alpha-ketoglutarate transport via diffusion (extracellular to periplasm)	akg[e] <==> akg[p]	reversible	Transport, Outer Membrane Porin		( b0241 or b0929 or b1377 or b2215 )	akg[e] <==> akg[p]	akg[e] <==> akg[p]	0,0	0,0	-5,5	5,5	0,0	1,5	0,0	-5,5	5,5	reversible	reversible
ALAabcpp	L-alanine transport via ABC system (periplasm)	ala-L[p] + atp[c] + h2o[c] --> adp[c] + ala-L[c] + h[c] + pi[c]	forward only	Transport, Inner Membrane		( b3454 and b3455 and b3457 and b3460 and b3456 )	ala-L[p] + atp + h2o --> adp + ala-L + h + pi	ala-L[p] + atp + h2o --> adp + ala-L + h + pi	-6,7	-10,8	-23,5	0,0	-6,6	2,2	-10,7	-23,4	0,1	reversible	reversible
ALAALAabcpp	D-alanyl-D-alanine (DalaDala) transport via ABC system (periplasm)	alaala[p] + atp[c] + h2o[c] --> adp[c] + alaala[c] + h[c] + pi[c]	forward only	Transport, Inner Membrane		( ( b3544 and b3543 and b3542 and b3541 and b3540 ) or ( b1487 and b1486 and b1485 and b1484 and b1483 ) )	alaala[p] + atp + h2o --> adp + alaala + h + pi	alaala[p] + atp + h2o --> adp + alaala + h + pi	-6,7	-10,8	-23,5	0,0	-6,6	2,2	-10,7	-23,4	0,1	reversible	reversible
ALAALAD	D-alanine-D-alanine dipeptidase	[c] : alaala + h2o --> (2) ala-D	forward only	Murein Recycling	3.4.17.14	b1488	alaala + h2o --> (2) ala-D	alaala + h2o --> (2) ala-D	-0,3	-4,4	-11,7	1,8	-0,4	2,5	-4,5	-11,7	1,8	reversible	reversible
ALAALAr	D-alanine-D-alanine ligase (reversible)	[c] : (2) ala-D + atp <==> adp + alaala + h + pi	reversible	Cell Envelope Biosynthesis	6.3.2.4	( b0381 or b0092 )	(2) ala-D + atp <==> adp + alaala + h + pi	(2) ala-D + atp <==> adp + alaala + h + pi	-6,3	-6,3	-19,9	7,2	-6,2	2,5	-6,2	-19,7	7,3	reversible	reversible
ALAALAtex	D-alanyl-D-alanine (DalaDala) transport via diffusion (extracellular to periplasm)	alaala[e] <==> alaala[p]	reversible	Transport, Outer Membrane Porin		( b0241 or b0929 or b1377 or b2215 )	alaala[e] <==> alaala[p]	alaala[e] <==> alaala[p]	0,0	0,0	-5,5	5,5	0,0	1,5	0,0	-5,5	5,5	reversible	reversible
ALAGLUE	L-alanyl-gamma-glutamate epimerase	[c] : LalaDglu <==> LalaLglu	reversible	Murein Recycling		b1325	LalaDglu <==> LalaLglu	LalaDglu <==> LalaLglu	0,0	0,0	-4,5	4,5	0,0	1,5	0,0	-4,5	4,5	reversible	reversible
ALAR	alanine racemase	[c] : ala-L <==> ala-D	reversible	Alanine and Aspartate Metabolism	5.1.1.1	( b4053 or b1190 )	ala-L <==> ala-D	ala-L <==> ala-D	0,0	0,0	-4,5	4,5	0,0	1,5	0,0	-4,5	4,5	reversible	reversible
ALAt2pp	L-alanine transport in via proton symport (periplasm)	ala-L[p] + h[p] --> ala-L[c] + h[c]	forward only	Transport, Inner Membrane		b4208	ala-L[p] + h[p] --> ala-L + h	ala-L[p] + h[p] --> ala-L + h	0,0	-3,2	-8,6	1,3	0,0	1,5	-3,2	-8,6	1,3	reversible	reversible
ALAt4pp	L-alanine transport in via sodium symport (periplasm)	ala-L[p] + na1[p] --> ala-L[c] + na1[c]	forward only	Transport, Inner Membrane		b0007	ala-L[p] + na1[p] --> ala-L + na1	ala-L[p] + na1[p] --> ala-L + na1	0,0	-3,5	-14,4	5,5	0,0	1,5	-3,5	-14,4	5,5	reversible	reversible
ALATA_D2	D-alanine transaminase	[c] : ala-D + pydx5p --> pyam5p + pyr	forward only	Cofactor and Prosthetic Group Biosynthesis		( b0870 or b2551 )	ala-D + pydx5p --> pyam5p + pyr	ala-D + pydx5p --> pyam5p + pyr	2,6	2,6	-6,4	11,6	2,5	1,2	2,5	-6,5	11,6	reversible	reversible
ALATA_L	L-alanine transaminase	[c] : akg + ala-L <==> glu-L + pyr	reversible	Alanine and Aspartate Metabolism	2.6.1.2		akg + ala-L <==> glu-L + pyr	akg + ala-L <==> glu-L + pyr	0,0	0,0	-9,0	9,0	0,0	1,5	0,0	-9,0	9,0	reversible	reversible
ALATA_L2	alanine transaminase	[c] : ala-L + pydx5p --> pyam5p + pyr	forward only	Cofactor and Prosthetic Group Biosynthesis		( b2551 or b0870 )	ala-L + pydx5p --> pyam5p + pyr	ala-L + pydx5p --> pyam5p + pyr	2,6	2,6	-6,4	11,6	2,5	1,2	2,5	-6,5	11,6	reversible	reversible
ALAtex	L-alanine transport via diffusion (extracellular to periplasm)	ala-L[e] <==> ala-L[p]	reversible	Transport, Outer Membrane Porin		( b0241 or b0929 or b1377 or b2215 )	ala-L[e] <==> ala-L[p]	ala-L[e] <==> ala-L[p]	0,0	0,0	-5,5	5,5	0,0	1,5	0,0	-5,5	5,5	reversible	reversible
ALATRS	Alanyl-tRNA synthetase	[c] : ala-L + atp + trnaala --> alatrna + amp + ppi	forward only	tRNA Charging	6.1.1.7	b2697	ala-L + atp + h + trnaala --> alatrna + amp + ppi	ala-L + atp + h + trnaala --> alatrna + amp + ppi	-5,9	-5,9	-19,4	7,7	-6,0	2,1	-6,0	-19,5	7,5	reversible	reversible
ALCD19	alcohol dehydrogenase (glycerol)	[c] : glyald + h + nadh <==> glyc + nad	reversible	Alternate Carbon Metabolism	1.1.1.1	b0356	glyald + h + nadh <==> glyc + nad	glyald + h + nadh <==> glyc + nad	-5,1	-5,1	-14,1	3,9	-5,4	3,1	-5,4	-14,4	3,7	reversible	reversible
ALCD2x	alcohol dehydrogenase (ethanol)	[c] : etoh + nad <==> acald + h + nadh	reversible	Pyruvate Metabolism	1.1.1.1	( b0356 or b1478 or b1241 )	etoh + nad <==> acald + h + nadh	etoh + nad <==> acald + h + nadh	5,7	5,7	-3,3	14,7	6,0	3,7	6,0	-3,0	15,0	reversible	reversible
ALDD19x	aldehyde dehydrogenase (phenylacetaldehyde, NAD)	[c] : h2o + nad + pacald --> (2) h + nadh + pac	forward only	Alternate Carbon Metabolism	1.2.1.39	b1385	h2o + nad + pacald --> (2) h + nadh + pac	h2o + nad + pacald --> (2) h + nadh + pac	-10,0	-10,0	-19,0	-1,0	-9,4	3,4	-9,4	-18,5	-0,4	forward only	reversible
ALDD2x	aldehyde dehydrogenase (acetaldehyde, NAD)	[c] : acald + h2o + nad --> ac + (2) h + nadh	forward only	Alternate Carbon Metabolism	1.2.1.3	b1300	acald + h2o + nad --> ac + (2) h + nadh	acald + h2o + nad --> ac + (2) h + nadh	-12,1	-12,1	-21,1	-3,1	-11,5	4,0	-11,5	-20,5	-2,5	forward only	reversible
ALDD2y	aldehyde dehydrogenase (acetaldehyde, NADP)	[c] : acald + h2o + nadp --> ac + (2) h + nadph	forward only	Alternate Carbon Metabolism	1.2.1.4	b3588	acald + h2o + nadp --> ac + (3) h + nadph	acald + h2o + nadp --> ac + (2) h + nadph	-12,1	-12,1	-21,1	-3,1	-11,3	4,0	-11,3	-20,3	-2,2	forward only	reversible
ALDD3y	aldehyde dehydrogenase (propanal, NADP)	[c] : h2o + nadp + ppal --> (2) h + nadph + ppa	forward only	Alternate Carbon Metabolism		b3588	h2o + nadp + ppal --> (3) h + nadph + ppa	h2o + nadp + ppal --> (2) h + nadph + ppa	-10,0	-10,0	-19,0	-1,0	-9,2	3,4	-9,2	-18,2	-0,1	forward only	reversible
ALDD4	aldehyde dehydrogenase (butanal, NAD)	[c] : btal + h2o + nad --> but + (2) h + nadh	forward only	Alternate Carbon Metabolism			btal + h2o + nad --> but + (2) h + nadh	btal + h2o + nad --> but + (2) h + nadh	-10,0	-10,0	-19,0	-1,0	-9,4	3,4	-9,4	-18,5	-0,4	forward only	reversible
ALLabcpp	D-allose transport via ABC system (periplasm)	all-D[p] + atp[c] + h2o[c] --> adp[c] + all-D[c] + h[c] + pi[c]	forward only	Transport, Inner Membrane		( b4087 and b4088 and b4086 )	all-D[p] + atp + h2o --> adp + all-D + h + pi	all-D[p] + atp + h2o --> adp + all-D + h + pi	-6,7	-10,8	-23,5	0,0	-6,6	2,2	-10,7	-23,4	0,1	reversible	reversible
ALLK	Allose kinase	[c] : all-D + atp --> adp + all6p + h	forward only	Alternate Carbon Metabolism		b4084	all-D + atp --> adp + all6p	all-D + atp --> adp + all6p	-3,8	-3,8	-12,8	5,3	-3,8	0,7	-3,8	-12,8	5,2	reversible	reversible
ALLPI	Allose 6-phosphate isomerase	[c] : all6p <==> allul6p	reversible	Alternate Carbon Metabolism		b4090	all6p <==> allul6p	all6p <==> allul6p	1,0	1,0	-3,6	5,5	1,0	4,2	1,0	-3,6	5,5	reversible	reversible
ALLTAMH	allantoate amidohydrolase	[c] : alltt + (2) h + (2) h2o --> co2 + (2) nh4 + urdglyc	forward only	Alternate Carbon Metabolism	3.5.3.9	b0516	alltt + (2) h + (2) h2o --> co2 + (2) nh4 + urdglyc	alltt + (2) h + (2) h2o --> co2 + (2) nh4 + urdglyc	5,5	-6,8	-30,4	1,5	5,0	5,3	-7,3	-31,0	0,9	reversible	reversible
ALLtex	Allose transport via diffusion (extracellular to periplasm)	all-D[e] <==> all-D[p]	reversible	Transport, Outer Membrane Porin		( b0241 or b0929 or b1377 or b2215 )	all-D[e] <==> all-D[p]	all-D[e] <==> all-D[p]	0,0	0,0	-5,5	5,5	0,0	1,5	0,0	-5,5	5,5	reversible	reversible
ALLTN	allantoinase	[c] : alltn + h2o --> alltt + h	forward only	Nitrogen Metabolism	3.5.2.5	b0512	alltn + h2o --> alltt + h	alltn + h2o --> alltt + h	-4,1	-4,1	-8,6	0,4	-3,8	4,3	-3,8	-8,3	0,7	reversible	reversible
ALLTNt2rpp	allantoin transport in via proton symport (periplasm)	alltn[p] + h[p] <==> alltn[c] + h[c]	reversible	Transport, Inner Membrane		b0511	alltn[p] + h[p] <==> alltn + h	alltn[p] + h[p] <==> alltn + h	0,0	-3,2	-8,6	1,3	0,0	1,5	-3,2	-8,6	1,3	reversible	reversible
ALLTNtex	allantoin transport via diffusion (extracellular to periplasm)	alltn[e] <==> alltn[p]	reversible	Transport, Outer Membrane Porin		( b0241 or b0929 or b1377 or b2215 )	alltn[e] <==> alltn[p]	alltn[e] <==> alltn[p]	0,0	0,0	-5,5	5,5	0,0	1,5	0,0	-5,5	5,5	reversible	reversible
ALLULPE	Allulose 6-phosphate epimerase	[c] : allul6p <==> f6p	reversible	Alternate Carbon Metabolism		b4085	allul6p <==> f6p	allul6p <==> f6p	-1,7	-1,7	-6,2	2,8	-1,7	3,6	-1,7	-6,2	2,8	reversible	reversible
ALPATE160pp	apolipoprotein N-acyltransferase (phosphatidylethanolamine, periplasm)	[p] : alpp + pe160 --> 2agpe160 + lpp	forward only	Unassigned		( b0657 and b1677 )	[p] : alpp[p] + pe160[p] --> 2agpe160[p] + h[p] + lpp[p]	[p] : alpp[p] + pe160[p] --> 2agpe160[p] + h[p] + lpp[p]	-1,8	-1,8	-12,7	9,1	-1,6	2,3	-1,6	-12,5	9,3	reversible	reversible
ALPATG160pp	apolipoprotein N-acyltransferase (phosphatidylglycerol, periplasm)	[p] : alpp + pg160 --> 2agpg160 + lpp	forward only	Unassigned		( b0657 and b1677 )	[p] : alpp[p] + pg160[p] --> 2agpg160[p] + h[p] + lpp[p]	[p] : alpp[p] + pg160[p] --> 2agpg160[p] + h[p] + lpp[p]	-1,8	-1,8	-12,7	9,1	-1,6	2,3	-1,6	-12,5	9,3	reversible	reversible
ALR2	aldose reductase (methylglyoxal)	[c] : h + mthgxl + nadph --> acetol + nadp	forward only	Methylglyoxal Metabolism		( b3012 or b0207 or b1781 or b3001 )	(2) h + mthgxl + nadph --> acetol + nadp	h + mthgxl + nadph --> acetol + nadp	-7,6	-7,6	-16,6	1,4	-8,1	3,1	-8,1	-17,1	0,9	reversible	reversible
ALR4x	aldose reductase (acetol)	[c] : acetol + h + nadh --> 12ppd-R + nad	forward only	Glycerophospholipid Metabolism		b3945	acetol + h + nadh --> 12ppd-R + nad	acetol + h + nadh --> 12ppd-R + nad	-3,7	-3,7	-12,7	5,4	-3,9	3,1	-3,9	-12,9	5,1	reversible	reversible
ALTRH	altronate hydrolase	[c] : altrn --> 2ddglcn + h2o	forward only	Alternate Carbon Metabolism	4.2.1.7	b3091	altrn --> 2ddglcn + h2o	altrn --> 2ddglcn + h2o	-10,7	-10,7	-15,3	-6,2	-10,7	1,9	-10,7	-15,3	-6,2	forward only	forward only
AM3PA	anhydrous-N-Acetylmuramyl-tripeptide amidase	[c] : anhm3p + h2o --> LalaDgluMdap + anhm	forward only	Murein Recycling		b0110	anhm3p + h2o --> LalaDgluMdap + anhm	anhm3p + h2o --> LalaDgluMdap + anhm	-0,3	-4,4	-11,7	1,8	-0,3	2,5	-4,4	-11,6	1,9	reversible	reversible
AM4PA	anhydrous-N-Acetylmuramyl-tetrapeptide amidase	[c] : anhm4p + h2o --> LalaDgluMdapDala + anhm	forward only	Murein Recycling		b0110	anhm4p + h2o --> LalaDgluMdapDala + anhm	anhm4p + h2o --> LalaDgluMdapDala + anhm	-0,3	-4,4	-11,7	1,8	-0,3	2,5	-4,4	-11,6	1,9	reversible	reversible
AM4PCP	anhydrous-N-Acetylmuramyl-tetrapeptide L,D-carboxypeptidase	[c] : anhm4p + h2o --> ala-D + anhm3p	forward only	Murein Recycling		b1192	anhm4p + h2o --> ala-D + anhm3p	anhm4p + h2o --> ala-D + anhm3p	-0,3	-4,4	-11,7	1,8	-0,3	2,5	-4,4	-11,7	1,8	reversible	reversible
AMALT1	Amylomaltase (maltotriose)	[c] : malt + malttr --> glc-D + maltttr	forward only	Alternate Carbon Metabolism	2.4.1.25	b3416	malt + malttr --> glc-D + maltttr	malt + malttr --> glc-D + maltttr	0,0	0,0	-9,0	9,0	0,0	1,5	0,0	-9,0	9,0	reversible	reversible
AMALT2	Amylomaltase (maltotetraose)	[c] : malt + maltttr --> glc-D + maltpt	forward only	Alternate Carbon Metabolism	2.4.1.25	b3416	malt + maltttr --> glc-D + maltpt	malt + maltttr --> glc-D + maltpt	0,0	0,0	-9,0	9,0	0,0	1,5	0,0	-9,0	9,0	reversible	reversible
AMALT3	Amylomaltase (maltopentaose)	[c] : malt + maltpt --> glc-D + malthx	forward only	Alternate Carbon Metabolism	2.4.1.25	b3416	malt + maltpt --> glc-D + malthx	malt + maltpt --> glc-D + malthx	0,0	0,0	-9,0	9,0	0,0	1,5	0,0	-9,0	9,0	reversible	reversible
AMALT4	Amylomaltase (maltohexaose)	[c] : malt + malthx --> glc-D + malthp	forward only	Alternate Carbon Metabolism	2.4.1.25	b3416	malt + malthx --> glc-D + malthp	malt + malthx --> glc-D + malthp	0,0	0,0	-9,0	9,0	0,0	1,5	0,0	-9,0	9,0	reversible	reversible
AMANAPEr	N-acetylmannosamine 6-phosphate epimerase	[c] : acmanap <==> acgam6p	reversible	Alternate Carbon Metabolism		b3223	acmanap <==> acgam6p	acmanap <==> acgam6p	0,0	0,0	-4,5	4,5	0,0	1,5	0,0	-4,5	4,5	reversible	reversible
AMANK	N-acetyl-D-mannosamine kinase	[c] : acmana + atp --> acmanap + adp + h	forward only	Alternate Carbon Metabolism	2.7.1.60	b3222	acmana + atp --> acmanap + adp	acmana + atp --> acmanap + adp	-3,8	-3,8	-12,8	5,3	-3,8	0,7	-3,8	-12,8	5,2	reversible	reversible
AMAOTr	adenosylmethionine-8-amino-7-oxononanoate transaminase	[c] : 8aonn + amet <==> amob + dann	reversible	Cofactor and Prosthetic Group Biosynthesis	2.6.1.62	b0774	8aonn + amet <==> amob + dann	8aonn + amet <==> amob + dann	2,5	2,5	-6,5	11,5	2,5	0,5	2,5	-6,5	11,5	reversible	reversible
AMMQLT8	S-adenosylmethione:2-demthylmenaquinole methyltransferase (menaquinone 8)	[c] : 2dmmql8 + amet --> ahcys + h + mql8	forward only	Cofactor and Prosthetic Group Biosynthesis		b3833	2dmmql8 + amet --> ahcys + h + mql8	2dmmql8 + amet --> ahcys + h + mql8	-20,7	-20,7	-29,7	-11,7	-20,4	6,5	-20,4	-29,4	-11,4	forward only	forward only
AMPMS2	4-amino-2-methyl-5-phosphomethylpyrimidine synthetase	[c] : air + h2o + nad --> 4ampm + (2) for + (3) h + nadh	forward only	Cofactor and Prosthetic Group Biosynthesis		b3994	air + h2o + nad --> 4ampm + (2) for + (3) h + nadh	air + h2o + nad --> 4ampm + (2) for + (4) h + nadh	-41,9	-50,1	-64,6	-37,5	-41,1	6,2	-49,3	-63,8	-36,7	forward only	forward only
AMPN	AMP nucleosidase	[c] : amp + h2o --> ade + r5p	forward only	Nucleotide Salvage Pathway	3.2.2.4	b1982	amp + h2o --> ade + r5p	amp + h2o --> ade + r5p	-0,9	-5,0	-12,3	1,3	-0,8	2,8	-4,9	-12,2	1,3	reversible	reversible
AMPTASECG	alanyl aminopeptidase (cys-gly)	[c] : cgly + h2o --> cys-L + gly	forward only	Cysteine Metabolism	3.4.11.2	( b0237 or b4260 or b2523 or b0932 )	cgly + h2o --> cys-L + gly	cgly + h2o --> cys-L + gly	-0,3	-4,4	-11,7	1,8	-0,4	2,5	-4,5	-11,7	1,8	reversible	reversible
AMPTASEPG	aminopeptidase (pro-gly)	[c] : h2o + progly --> gly + pro-L	forward only	Arginine and Proline Metabolism	3.4.11.2	( b4260 or b0237 or b0932 or b2523 )	h2o + progly --> gly + pro-L	h2o + progly --> gly + pro-L	-0,3	-4,4	-11,7	1,8	-0,3	2,5	-4,4	-11,7	1,8	reversible	reversible
AMPtex	AMP transport via diffusion (extracellular to periplasm)	amp[e] <==> amp[p]	reversible	Transport, Outer Membrane Porin		( b0929 or b1377 or b2215 or b0241 )	amp[e] <==> amp[p]	amp[e] <==> amp[p]	0,0	0,0	-5,5	5,5	0,0	1,5	0,0	-5,5	5,5	reversible	reversible
ANHGMtex	GlcNAc-anhMurNAc transport via diffusion (extracellular to periplasm)	anhgm[e] <==> anhgm[p]	reversible	Transport, Outer Membrane Porin		( b0241 or b0929 or b1377 or b2215 )	anhgm[e] <==> anhgm[p]	anhgm[e] <==> anhgm[p]	0,0	0,0	-5,5	5,5	0,0	1,5	0,0	-5,5	5,5	reversible	reversible
ANHMK	1,6-anhydrous-N-Acetylmuramate kinase	[c] : anhm + atp + h2o --> acmum6p + adp + h	forward only	Murein Recycling		b1640	anhm + atp + h2o --> acmum6p + adp	anhm + atp + h2o --> acmum6p + adp	0,9	0,9	-8,1	9,9	0,9	2,4	0,9	-8,1	9,9	reversible	reversible
ANPRT	anthranilate phosphoribosyltransferase	[c] : anth + prpp --> ppi + pran	forward only	Tyrosine, Tryptophan, and Phenylalanine Metabolism	2.4.2.18	b1263	anth + prpp --> ppi + pran	anth + prpp --> ppi + pran	-11,4	-11,4	-20,4	-2,4	-11,3	2,4	-11,3	-20,3	-2,3	forward only	reversible
ANS	anthranilate synthase	[c] : chor + gln-L --> anth + glu-L + h + pyr	forward only	Tyrosine, Tryptophan, and Phenylalanine Metabolism	4.1.3.27	( b1263 and b1264 )	chor + gln-L --> anth + glu-L + h + pyr	chor + gln-L --> anth + glu-L + h + pyr	-43,2	-47,3	-59,0	-36,5	-42,9	4,5	-47,0	-58,8	-36,2	forward only	forward only
AOBUTDs	L-2-amino-3-oxobutanoate decarboxylation (spontaneous)	[c] : 2aobut + h --> aact + co2	forward only	Threonine and Lysine Metabolism		s0001	2aobut + h --> aact + co2	2aobut + h --> aact + co2	-3,1	-7,2	-25,3	-2,5	-3,4	1,6	-7,5	-25,7	-2,8	forward only	forward only
AOXSr	8-amino-7-oxononanoate synthase	[c] : ala-L + h + pmcoa <==> 8aonn + co2 + coa	reversible	Cofactor and Prosthetic Group Biosynthesis	2.3.1.47	b0776	ala-L + h + pmcoa <==> 8aonn + co2 + coa	ala-L + h + pmcoa <==> 8aonn + co2 + coa	2,3	-1,8	-24,5	7,4	2,0	3,4	-2,1	-24,7	7,2	reversible	reversible
AP4AH	Ap4A hydrolase	[c] : ap4a + h2o --> (2) adp + (2) h	forward only	Nucleotide Salvage Pathway	3.6.1.41	b0049	ap4a + h2o --> (2) adp	ap4a + h2o --> (2) adp	-8,4	-12,5	-19,8	-6,2	-8,4	2,2	-12,5	-19,8	-6,2	forward only	forward only
AP5AH	Ap5A hydrolase	[c] : ap5a + h2o --> adp + atp + (2) h	forward only	Nucleotide Salvage Pathway		b0049	ap5a + h2o --> adp + atp	ap5a + h2o --> adp + atp	-8,4	-12,5	-19,8	-6,2	-8,4	2,2	-12,5	-19,7	-6,2	forward only	forward only
APRAUR	5-amino-6-(5-phosphoribosylamino)uracil reductase	[c] : 5apru + h + nadph --> 5aprbu + nadp	forward only	Cofactor and Prosthetic Group Biosynthesis	1.1.1.193	b0414	5apru + (2) h + nadph --> 5aprbu + nadp	5apru + h + nadph --> 5aprbu + nadp	-3,2	-3,2	-12,2	5,8	-3,7	4,8	-3,7	-12,8	5,3	reversible	reversible
ARAI	L-arabinose isomerase	[c] : arab-L <==> rbl-L	reversible	Alternate Carbon Metabolism	5.3.1.4	b0062	arab-L <==> rbl-L	arab-L <==> rbl-L	-0,8	-0,8	-5,3	3,7	-0,8	1,7	-0,8	-5,3	3,7	reversible	reversible
ARBabcpp	L-arabinose transport via ABC system (periplasm)	arab-L[p] + atp[c] + h2o[c] --> adp[c] + arab-L[c] + h[c] + pi[c]	forward only	Transport, Inner Membrane		( b1901 and b1900 and b4460 )	arab-L[p] + atp + h2o --> adp + arab-L + h + pi	arab-L[p] + atp + h2o --> adp + arab-L + h + pi	-6,7	-10,8	-23,5	0,0	-6,6	2,2	-10,7	-23,4	0,1	reversible	reversible
ARBt2rpp	L-arabinose transport via proton symport (periplasm)	arab-L[p] + h[p] <==> arab-L[c] + h[c]	reversible	Transport, Inner Membrane		b2841	arab-L[p] + h[p] <==> arab-L + h	arab-L[p] + h[p] <==> arab-L + h	0,0	-3,2	-8,6	1,3	0,0	1,5	-3,2	-8,6	1,3	reversible	reversible
ARBt3ipp	L-arabinose transport via proton antiport (periplasm)	arab-L[c] + h[p] --> arab-L[p] + h[c]	forward only	Transport, Inner Membrane		b1528	arab-L + h[p] --> arab-L[p] + h	arab-L + h[p] --> arab-L[p] + h	0,0	-3,2	-7,7	2,3	0,0	1,5	-3,2	-7,7	2,3	reversible	reversible
ARBtex	L-arabinose transport via diffusion (extracellular to periplasm)	arab-L[e] <==> arab-L[p]	reversible	Transport, Outer Membrane Porin		( b0241 or b0929 or b1377 or b2215 )	arab-L[e] <==> arab-L[p]	arab-L[e] <==> arab-L[p]	0,0	0,0	-5,5	5,5	0,0	1,5	0,0	-5,5	5,5	reversible	reversible
ARBTNabcpp	aerobactin transport via ABC system (periplasm)	arbtn-fe3[p] + atp[c] + h2o[c] --> adp[c] + arbtn-fe3[c] + h[c] + pi[c]	forward only	Transport, Inner Membrane		( b0153 and b0151 and b0152 )	arbtn-fe3[p] + atp + h2o --> adp + arbtn-fe3 + h + pi	arbtn-fe3[p] + atp + h2o --> adp + arbtn-fe3 + h + pi	0,0	-4,1	-16,8	6,7	0,1	1,5	-4,0	-16,7	6,8	reversible	reversible
ARBTNexs	aerobactin Fe-loading reaction (spontaneous)	[e] : arbtn + fe3 --> arbtn-fe3	forward only	Inorganic Ion Transport and Metabolism		s0001	[e] : arbtn[e] + fe3[e] --> arbtn-fe3[e]	[e] : arbtn[e] + fe3[e] --> arbtn-fe3[e]	Not calculated	Not calculated	Not calculated	Not calculated	Not calculated	Not calculated	Not calculated	Not calculated	Not calculated	reversible	reversible
ARBTNR1	aerobactin reductase	[c] : (2) arbtn-fe3 + fadh2 --> (2) arbtn + fad + (2) fe2 + (2) h	forward only	Inorganic Ion Transport and Metabolism			(2) arbtn-fe3 + fadh2 --> (2) arbtn + fad + (2) fe2 + (2) h	(2) arbtn-fe3 + fadh2 --> (2) arbtn + fad + (2) fe2 + (2) h	Not calculated	Not calculated	Not calculated	Not calculated	Not calculated	Not calculated	Not calculated	Not calculated	Not calculated	reversible	reversible
ARBTNR2	aerobactin reductase	[c] : (2) arbtn-fe3 + fmnh2 --> (2) arbtn + (2) fe2 + fmn + (2) h	forward only	Inorganic Ion Transport and Metabolism			(2) arbtn-fe3 + fmnh2 --> (2) arbtn + (2) fe2 + fmn + (2) h	(2) arbtn-fe3 + fmnh2 --> (2) arbtn + (2) fe2 + fmn + (2) h	Not calculated	Not calculated	Not calculated	Not calculated	Not calculated	Not calculated	Not calculated	Not calculated	Not calculated	reversible	reversible
ARBTNR3	aerobactin reductase	[c] : (2) arbtn-fe3 + rbflvrd --> (2) arbtn + (2) fe2 + (2) h + ribflv	forward only	Inorganic Ion Transport and Metabolism			(2) arbtn-fe3 + rbflvrd --> (2) arbtn + (2) fe2 + (2) h + ribflv	(2) arbtn-fe3 + rbflvrd --> (2) arbtn + (2) fe2 + (2) h + ribflv	Not calculated	Not calculated	Not calculated	Not calculated	Not calculated	Not calculated	Not calculated	Not calculated	Not calculated	reversible	reversible
ARBTNtex	aerobactin secretion (to extracellular)	arbtn[p] + h[p] --> arbtn[e] + h[c]	forward only	Transport, Outer Membrane			arbtn[p] + h[p] --> arbtn[e] + h	arbtn[p] + h[p] --> arbtn[e] + h	0,0	-3,2	-8,6	2,3	0,0	1,5	-3,2	-8,6	2,3	reversible	reversible
ARBTNtonex	aerobactin transport via ton system (extracellular)	arbtn-fe3[e] + h[p] --> arbtn-fe3[p] + h[c]	forward only	Transport, Outer Membrane			arbtn-fe3[e] + h[p] --> arbtn-fe3[p] + h	arbtn-fe3[e] + h[p] --> arbtn-fe3[p] + h	0,0	-3,2	-8,6	2,3	0,0	1,5	-3,2	-8,6	2,3	reversible	reversible
ARBTNtpp	aerobactin secretion (to periplasm)	arbtn[c] + h[p] --> arbtn[p] + h[c]	forward only	Inorganic Ion Transport and Metabolism			arbtn + h[p] --> arbtn[p] + h	arbtn + h[p] --> arbtn[p] + h	0,0	-13,6	-18,1	-8,1	0,0	1,5	-13,6	-18,1	-8,1	forward only	forward only
ARGabcpp	L-arginine transport via ABC system (periplasm)	arg-L[p] + atp[c] + h2o[c] --> adp[c] + arg-L[c] + h[c] + pi[c]	forward only	Transport, Inner Membrane		( ( b2310 and b2307 and b2306 and b2308 ) or ( b0863 and b0860 and b0861 and b0864 and b0862 ) )	arg-L[p] + atp + h2o --> adp + arg-L + h + pi	arg-L[p] + atp + h2o --> adp + arg-L + h + pi	-6,7	-14,3	-27,0	-3,5	-6,6	2,2	-14,2	-26,9	-3,4	forward only	forward only
ARGAGMt7pp	Arginine/agmatine antiport (periplasm)	agm[c] + arg-L[p] <==> agm[p] + arg-L[c]	reversible	Transport, Inner Membrane		b4115	agm + arg-L[p] <==> agm[p] + arg-L	agm + arg-L[p] <==> agm[p] + arg-L	0,0	3,5	-6,5	13,4	0,0	1,5	3,5	-6,5	13,4	reversible	reversible
ARGDC	arginine decarboxylase	[c] : arg-L + h --> agm + co2	forward only	Arginine and Proline Metabolism	4.1.1.19	b4117	arg-L + h --> agm + co2	arg-L + h --> agm + co2	-3,1	-7,2	-25,3	-2,5	-3,3	1,6	-7,4	-25,6	-2,7	forward only	forward only
ARGDCpp	arginine decarboxylase	[p] : arg-L + h --> agm + co2	forward only	Arginine and Proline Metabolism	4.1.1.19	b2938	[p] : arg-L[p] + h[p] --> agm[p] + co2[p]	[p] : arg-L[p] + h[p] --> agm[p] + co2[p]	-3,1	-7,2	-26,3	-1,5	-3,3	1,6	-7,4	-26,6	-1,8	forward only	forward only
ARGORNt7pp	arginine/ornithine antiporter (periplasm)	arg-L[p] + orn[c] <==> arg-L[c] + orn[p]	reversible	Transport, Inner Membrane		b1605	arg-L[p] + orn <==> arg-L + orn[p]	arg-L[p] + orn <==> arg-L + orn[p]	0,0	0,0	-10,0	10,0	0,0	1,5	0,0	-10,0	10,0	reversible	reversible
ARGSL	argininosuccinate lyase	[c] : argsuc <==> arg-L + fum	reversible	Arginine and Proline Metabolism	4.3.2.1	b3960	argsuc <==> arg-L + fum	argsuc <==> arg-L + fum	7,7	3,6	-3,6	9,9	7,7	2,7	3,6	-3,6	9,9	reversible	reversible
ARGSS	argininosuccinate synthase	[c] : asp-L + atp + citr-L --> amp + argsuc + h + ppi	forward only	Arginine and Proline Metabolism	6.3.4.5	b3172	asp-L + atp + citr-L --> amp + argsuc + ppi	asp-L + atp + citr-L --> amp + argsuc + ppi	0,8	0,8	-12,7	14,3	0,8	5,1	0,8	-12,7	14,4	reversible	reversible
ARGt3pp	L-arginine transport out via proton antiport (cytoplasm to periplasm)	arg-L[c] + h[p] --> arg-L[p] + h[c]	forward only	Transport, Inner Membrane		b2923	arg-L + h[p] --> arg-L[p] + h	arg-L + h[p] --> arg-L[p] + h	0,0	0,3	-4,2	5,8	0,0	1,5	0,3	-4,2	5,8	reversible	reversible
ARGtex	L-arginine transport via diffusion (extracellular to periplasm)	arg-L[e] <==> arg-L[p]	reversible	Transport, Outer Membrane Porin		( b0241 or b0929 or b1377 or b2215 )	arg-L[e] <==> arg-L[p]	arg-L[e] <==> arg-L[p]	0,0	0,0	-5,5	5,5	0,0	1,5	0,0	-5,5	5,5	reversible	reversible
ARGTRS	Arginyl-tRNA synthetase	[c] : arg-L + atp + trnaarg --> amp + argtrna + ppi	forward only	tRNA Charging	6.1.1.19	b1876	arg-L + atp + h + trnaarg --> amp + argtrna + ppi	arg-L + atp + h + trnaarg --> amp + argtrna + ppi	-5,9	-5,9	-19,4	7,7	-6,0	2,1	-6,0	-19,5	7,5	reversible	reversible
ASAD	aspartate-semialdehyde dehydrogenase	[c] : aspsa + nadp + pi <==> 4pasp + h + nadph	reversible	Threonine and Lysine Metabolism	1.2.1.11	b3433	aspsa + nadp + pi <==> 4pasp + h + nadph	aspsa + nadp + pi <==> 4pasp + h + nadph	-0,3	3,8	-7,0	15,5	0,2	3,5	4,3	-6,5	16,0	reversible	reversible
ASCBPL	L-ascorbate 6-phosphate lactonase	[c] : ascb6p + h2o --> 3dhgulnp + h	forward only	Alternate Carbon Metabolism		b4192	ascb6p + h2o --> 3dhgulnp	ascb6p + h2o --> 3dhgulnp	-9,7	-9,7	-14,2	-5,2	-9,7	4,7	-9,7	-14,2	-5,2	forward only	forward only
ASCBptspp	L-ascorbate transport via PEP:Pyr PTS (periplasm)	ascb-L[p] + pep[c] --> ascb6p[c] + pyr[c]	forward only	Transport, Inner Membrane		( b2415 and b2416 and b4195 and b4194 and b4193 )	ascb-L[p] + pep --> ascb6p + pyr	ascb-L[p] + pep --> ascb6p + pyr	-9,1	-9,1	-19,1	-0,1	-9,1	1,8	-9,1	-19,1	-0,1	forward only	reversible
ASCBtex	L-ascorbate transport via diffusion (extracellular to periplasm)	ascb-L[e] <==> ascb-L[p]	reversible	Transport, Outer Membrane Porin		( b0241 or b0929 or b1377 or b2215 )	ascb-L[e] <==> ascb-L[p]	ascb-L[e] <==> ascb-L[p]	0,0	0,0	-5,5	5,5	0,0	1,5	0,0	-5,5	5,5	reversible	reversible
ASNabcpp	L-asparagine transport via ABC system (periplasm)	asn-L[p] + atp[c] + h2o[c] --> adp[c] + asn-L[c] + h[c] + pi[c]	forward only	Transport, Inner Membrane			asn-L[p] + atp + h2o --> adp + asn-L + h + pi	asn-L[p] + atp + h2o --> adp + asn-L + h + pi	-6,7	-10,8	-23,5	0,0	-6,6	2,2	-10,7	-23,4	0,1	reversible	reversible
ASNN	L-asparaginase	[c] : asn-L + h2o --> asp-L + nh4	forward only	Alanine and Aspartate Metabolism	3.5.1.1	( b1767 or b0828 )	asn-L + h2o --> asp-L + nh4	asn-L + h2o --> asp-L + nh4	-4,9	-9,0	-16,2	-2,7	-4,9	2,6	-9,0	-16,2	-2,7	forward only	forward only
ASNNpp	L-asparaginase	[p] : asn-L + h2o --> asp-L + nh4	forward only	Alanine and Aspartate Metabolism	3.5.1.1	b2957	[p] : asn-L[p] + h2o[p] --> asp-L[p] + nh4[p]	[p] : asn-L[p] + h2o[p] --> asp-L[p] + nh4[p]	-4,9	-9,0	-17,2	-0,8	-4,9	2,6	-9,0	-17,2	-0,8	forward only	reversible
ASNS1	asparagine synthase (glutamine-hydrolysing)	[c] : asp-L + atp + gln-L + h2o --> amp + asn-L + glu-L + h + ppi	forward only	Alanine and Aspartate Metabolism	6.3.5.4	b0674	asp-L + atp + gln-L + h2o --> amp + asn-L + glu-L + ppi	asp-L + atp + gln-L + h2o --> amp + asn-L + glu-L + ppi	-8,0	-12,1	-28,4	3,2	-8,0	2,2	-12,1	-28,3	3,2	reversible	reversible
ASNS2	asparagine synthetase	[c] : asp-L + atp + nh4 --> amp + asn-L + h + ppi	forward only	Alanine and Aspartate Metabolism	6.3.1.1	b3744	asp-L + atp + nh4 --> amp + asn-L + ppi	asp-L + atp + nh4 --> amp + asn-L + ppi	-3,1	-3,1	-16,6	10,4	-3,1	2,7	-3,1	-16,6	10,4	reversible	reversible
ASNt2rpp	L-asparagine reversible transport via proton symport (periplasm)	asn-L[p] + h[p] <==> asn-L[c] + h[c]	reversible	Transport, Inner Membrane		b1453	asn-L[p] + h[p] <==> asn-L + h	asn-L[p] + h[p] <==> asn-L + h	0,0	-3,2	-8,6	1,3	0,0	1,5	-3,2	-8,6	1,3	reversible	reversible
ASNtex	L-asparagine transport via diffusion (extracellular to periplasm)	asn-L[e] <==> asn-L[p]	reversible	Transport, Outer Membrane Porin		( b0241 or b0929 or b1377 or b2215 )	asn-L[e] <==> asn-L[p]	asn-L[e] <==> asn-L[p]	0,0	0,0	-5,5	5,5	0,0	1,5	0,0	-5,5	5,5	reversible	reversible
ASNTRS	Asparaginyl-tRNA synthetase	[c] : asn-L + atp + trnaasn --> amp + asntrna + ppi	forward only	tRNA Charging	6.1.1.22	b0930	asn-L + atp + h + trnaasn --> amp + asntrna + ppi	asn-L + atp + h + trnaasn --> amp + asntrna + ppi	-5,9	-5,9	-19,4	7,7	-6,0	2,1	-6,0	-19,5	7,5	reversible	reversible
ASO3t8pp	arsenite efflux via ATP hydrolysis (periplasm)	aso3[c] + atp[c] + h2o[c] --> adp[c] + aso3[p] + h[c] + pi[c]	forward only	Transport, Inner Membrane		b3502	aso3 + atp + h2o --> adp + aso3[p] + h + pi	aso3 + atp + h2o --> adp + aso3[p] + h + pi	0,0	-4,1	-15,9	7,7	0,1	1,5	-4,0	-15,7	7,8	reversible	reversible
ASO3tex	arsenite transport via diffusion (extracellular to periplasm)	aso3[e] <==> aso3[p]	reversible	Transport, Outer Membrane Porin		( b0241 or b0929 or b1377 or b2215 )	aso3[e] <==> aso3[p]	aso3[e] <==> aso3[p]	0,0	0,0	-5,5	5,5	0,0	1,5	0,0	-5,5	5,5	reversible	reversible
ASP1DC	aspartate 1-decarboxylase	[c] : asp-L + h --> ala-B + co2	forward only	Cofactor and Prosthetic Group Biosynthesis	4.1.1.11	b0131	asp-L + h --> ala-B + co2	asp-L + h --> ala-B + co2	-3,1	-7,2	-25,3	-2,5	-3,3	1,6	-7,4	-25,6	-2,7	forward only	forward only
ASPabcpp	L-aspartate transport via ABC system (periplasm)	asp-L[p] + atp[c] + h2o[c] --> adp[c] + asp-L[c] + h[c] + pi[c]	forward only	Transport, Inner Membrane		( b0655 and b0654 and b0653 and b0652 )	asp-L[p] + atp + h2o --> adp + asp-L + h + pi	asp-L[p] + atp + h2o --> adp + asp-L + h + pi	-6,7	-7,3	-20,0	3,5	-6,6	2,2	-7,2	-19,9	3,6	reversible	reversible
ASPCT	aspartate carbamoyltransferase	[c] : asp-L + cbp --> cbasp + h + pi	forward only	Purine and Pyrimidine Biosynthesis	2.1.3.2	( b4244 and b4245 )	asp-L + cbp --> cbasp + h + pi	asp-L + cbp --> cbasp + h + pi	-9,3	-9,3	-18,3	-0,3	-9,3	2,6	-9,3	-18,3	-0,3	forward only	reversible
ASPK	aspartate kinase	[c] : asp-L + atp <==> 4pasp + adp	reversible	Threonine and Lysine Metabolism	2.7.2.4	( b0002 or b3940 or b4024 )	asp-L + atp + h <==> 4pasp + adp	asp-L + atp <==> 4pasp + adp	3,0	3,0	-6,0	12,0	2,7	0,8	2,7	-6,3	11,8	reversible	reversible
ASPO3	L-aspartate oxidase	[c] : asp-L + q8 --> h + iasp + q8h2	forward only	Cofactor and Prosthetic Group Biosynthesis		b2574	asp-L + q8 --> h + iasp + q8h2	asp-L + q8 --> h + iasp + q8h2	-37,9	-37,9	-46,9	-28,9	-37,6	9,1	-37,6	-46,6	-28,6	forward only	forward only
ASPO4	L-aspartate oxidase	[c] : asp-L + mqn8 --> h + iasp + mql8	forward only	Cofactor and Prosthetic Group Biosynthesis		b2574	asp-L + mqn8 --> h + iasp + mql8	asp-L + mqn8 --> h + iasp + mql8	-42,4	-42,4	-51,4	-33,3	-42,1	9,5	-42,1	-51,1	-33,1	forward only	forward only
ASPO5	L-aspartate oxidase	[c] : asp-L + fum --> h + iasp + succ	forward only	Cofactor and Prosthetic Group Biosynthesis		b2574	asp-L + fum --> h + iasp + succ	asp-L + fum --> h + iasp + succ	-35,7	-35,7	-44,8	-26,7	-35,5	5,3	-35,5	-44,5	-26,5	forward only	forward only
ASPO6	L-aspartate oxidase	[c] : asp-L + o2 --> h + h2o2 + iasp	forward only	Cofactor and Prosthetic Group Biosynthesis		b2574	asp-L + o2 --> h + h2o2 + iasp	asp-L + o2 --> h + h2o2 + iasp	-52,4	-50,7	-58,0	-39,3	-52,1	5,3	-50,4	-57,6	-39,0	forward only	forward only
ASPT	L-aspartase	[c] : asp-L --> fum + nh4	forward only	Alanine and Aspartate Metabolism	4.3.1.1	b4139	asp-L --> fum + nh4	asp-L --> fum + nh4	3,2	-0,9	-8,2	5,3	3,2	2,6	-0,9	-8,2	5,4	reversible	reversible
ASPt2_2pp	Aspartate transport via proton symport (2 H) (periplasm)	asp-L[p] + (2) h[p] --> asp-L[c] + (2) h[c]	forward only	Transport, Inner Membrane		b3528	asp-L[p] + (2) h[p] --> asp-L + (2) h	asp-L[p] + (2) h[p] --> asp-L + (2) h	0,0	-2,9	-8,3	1,6	0,0	1,5	-2,9	-8,3	1,6	reversible	reversible
ASPt2_3pp	L-asparate transport via proton symport (3 H) (periplasm)	asp-L[p] + (3) h[p] --> asp-L[c] + (3) h[c]	forward only	Transport, Inner Membrane		( b4138 or b4123 )	asp-L[p] + (3) h[p] --> asp-L + (3) h	asp-L[p] + (3) h[p] --> asp-L + (3) h	0,0	-6,0	-11,5	-1,5	0,0	1,5	-6,0	-11,5	-1,5	forward only	reversible
ASPt2pp	L-aspartate transport in via proton symport (periplasm)	asp-L[p] + h[p] --> asp-L[c] + h[c]	forward only	Transport, Inner Membrane		b4077	asp-L[p] + h[p] --> asp-L + h	asp-L[p] + h[p] --> asp-L + h	0,0	0,3	-5,2	4,8	0,0	1,5	0,3	-5,2	4,8	reversible	reversible
ASPTA	aspartate transaminase	[c] : akg + asp-L <==> glu-L + oaa	reversible	Alanine and Aspartate Metabolism	2.6.1.1	b0928	akg + asp-L <==> glu-L + oaa	akg + asp-L <==> glu-L + oaa	0,0	0,0	-9,0	9,0	0,0	1,5	0,0	-9,0	9,0	reversible	reversible
ASPtex	L-aspartate transport via diffusion (extracellular to periplasm)	asp-L[e] <==> asp-L[p]	reversible	Transport, Outer Membrane Porin		( b0241 or b0929 or b1377 or b2215 )	asp-L[e] <==> asp-L[p]	asp-L[e] <==> asp-L[p]	0,0	0,0	-5,5	5,5	0,0	1,5	0,0	-5,5	5,5	reversible	reversible
ASPTRS	Aspartyl-tRNA synthetase	[c] : asp-L + atp + trnaasp --> amp + asptrna + ppi	forward only	tRNA Charging	6.1.1.12	b1866	asp-L + atp + h + trnaasp --> amp + asptrna + ppi	asp-L + atp + h + trnaasp --> amp + asptrna + ppi	-5,9	-5,9	-19,4	7,7	-6,0	2,1	-6,0	-19,5	7,5	reversible	reversible
ASR	arsenate reductase	[c] : aso4 + (2) gthrd --> aso3 + gthox + h2o	forward only	Inorganic Ion Transport and Metabolism		( b3503 and b1064 )	aso4 + (2) gthrd + (2) h --> aso3 + gthox + h2o	aso4 + (2) gthrd + (2) h --> aso3 + gthox + h2o	Not calculated	Not calculated	Not calculated	Not calculated	Not calculated	Not calculated	Not calculated	Not calculated	Not calculated	reversible	reversible
AST	Arginine succinyltransferase	[c] : arg-L + succoa --> coa + h + sucarg	forward only	Arginine and Proline Metabolism	2.3.1.109	b1747	arg-L + succoa --> coa + h + sucarg	arg-L + succoa --> coa + h + sucarg	-5,5	-5,5	-14,5	3,5	-5,2	3,5	-5,2	-14,2	3,8	reversible	reversible
ATHRDHr	L-allo-threonine dehydrogenase	[c] : athr-L + nadp <==> 2aobut + h + nadph	reversible	Threonine and Lysine Metabolism		b1539	athr-L + nadp <==> 2aobut + (2) h + nadph	athr-L + nadp <==> 2aobut + h + nadph	3,7	3,7	-5,4	12,7	4,3	3,1	4,3	-4,7	13,3	reversible	reversible
ATPHs	ATP amine hydrolysis (spontaneous)	[c] : atp + h + h2o --> itp + nh4	forward only	Nucleotide Salvage Pathway		s0001	atp + h + h2o --> itp + nh4	atp + h + h2o --> itp + nh4	-8,0	-12,1	-19,4	-5,8	-8,3	3,9	-12,4	-19,6	-6,1	forward only	forward only
ATPM	ATP maintenance requirement	[c] : atp + h2o --> adp + h + pi	forward only	Unassigned			atp + h2o --> adp + h + pi	atp + h2o --> adp + h + pi	-6,7	-10,8	-18,0	-4,5	-6,6	2,2	-10,7	-17,9	-4,4	forward only	forward only
ATPPRT	ATP phosphoribosyltransferase	[c] : atp + prpp --> ppi + prbatp	forward only	Histidine Metabolism	2.4.2.17	b2019	atp + h + prpp --> ppi + prbatp	atp + h + prpp --> ppi + prbatp	0,4	0,4	-8,6	9,4	0,2	3,0	0,2	-8,9	9,2	reversible	reversible
ATPS4rpp	ATP synthase (four protons for one ATP) (periplasm)	adp[c] + (4) h[p] + pi[c] <==> atp[c] + (3) h[c] + h2o[c]	reversible	Oxidative Phosphorylation	3.6.3.14	( ( ( b3736 and b3737 and b3738 ) and ( b3731 and b3732 and b3733 and b3734 and b3735 ) ) or ( ( b3736 and b3737 and b3738 ) and ( b3731 and b3732 and b3733 and b3734 and b3735 ) and b3739 ) )	adp + (4) h[p] + pi <==> atp + (3) h + h2o	adp + (4) h[p] + pi <==> atp + (3) h + h2o	6,7	1,3	-8,2	5,3	6,6	2,2	1,2	-8,3	5,2	reversible	reversible
BALAt2pp	beta-alanine transport in via proton symport (periplasm)	ala-B[p] + h[p] --> ala-B[c] + h[c]	forward only	Transport, Inner Membrane		b4208	ala-B[p] + h[p] --> ala-B + h	ala-B[p] + h[p] --> ala-B + h	0,0	-3,2	-8,6	1,3	0,0	1,5	-3,2	-8,6	1,3	reversible	reversible
BALAtex	beta-alanine transport via diffusion (extracellular to periplasm)	ala-B[e] <==> ala-B[p]	reversible	Transport, Outer Membrane Porin		( b0241 or b0929 or b1377 or b2215 )	ala-B[e] <==> ala-B[p]	ala-B[e] <==> ala-B[p]	0,0	0,0	-5,5	5,5	0,0	1,5	0,0	-5,5	5,5	reversible	reversible
BETALDHx	betaine-aldehyde dehydrogenase	[c] : betald + h2o + nad --> glyb + (2) h + nadh	forward only	Unassigned	1.2.1.8	b0312	betald + h2o + nad --> glyb + (2) h + nadh	betald + h2o + nad --> glyb + (2) h + nadh	-10,0	-10,0	-19,0	-1,0	-9,4	3,4	-9,4	-18,5	-0,4	forward only	reversible
BETALDHy	betaine-aldehyde dehydrogenase	[c] : betald + h2o + nadp --> glyb + (2) h + nadph	forward only	Unassigned	1.2.1.8	b0312	betald + h2o + nadp --> glyb + (3) h + nadph	betald + h2o + nadp --> glyb + (2) h + nadph	-10,0	-10,0	-19,0	-1,0	-9,2	3,4	-9,2	-18,2	-0,1	forward only	reversible
BPNT	3',5'-bisphosphate nucleotidase	[c] : h2o + pap --> amp + pi	forward only	Cysteine Metabolism	3.1.3.7		h2o + pap --> amp + h + pi	h2o + pap --> amp + h + pi	-2,9	-7,0	-14,3	-0,7	-2,8	2,2	-6,9	-14,1	-0,6	forward only	reversible
BSORx	Biotin sulfoxide reductase	[c] : btnso + h + nadh --> btn + h2o + nad	forward only	Cofactor and Prosthetic Group Biosynthesis		b3551	btnso + h + nadh --> btn + h2o + nad	btnso + h + nadh --> btn + h2o + nad	Not calculated	Not calculated	Not calculated	Not calculated	Not calculated	Not calculated	Not calculated	Not calculated	Not calculated	reversible	reversible
BSORy	Biotin sulfoxide reductase	[c] : btnso + h + nadph --> btn + h2o + nadp	forward only	Cofactor and Prosthetic Group Biosynthesis		b3551	btnso + (2) h + nadph --> btn + h2o + nadp	btnso + h + nadph --> btn + h2o + nadp	Not calculated	Not calculated	Not calculated	Not calculated	Not calculated	Not calculated	Not calculated	Not calculated	Not calculated	reversible	reversible
BTS4	Biotin synthase	[c] : amet + dtbt + s --> btn + dad-5 + h + met-L	forward only	Cofactor and Prosthetic Group Biosynthesis	2.8.1.6	b0775	amet + dtbt + s --> btn + dad-5 + h + met-L	amet + dtbt + s --> btn + dad-5 + h + met-L	-22,5	-22,5	-36,0	-9,0	-22,2	8,3	-22,2	-35,7	-8,7	forward only	forward only
BUTCT	Acetyl-CoA:butyrate-CoA transferase	[c] : accoa + but --> ac + btcoa	forward only	Alternate Carbon Metabolism	2.8.3.8	( b2221 and b2222 )	accoa + but --> ac + btcoa	accoa + but --> ac + btcoa	-1,5	-1,5	-10,6	7,5	-1,5	1,6	-1,5	-10,6	7,5	reversible	reversible
BUTSO3abcpp	butanesulfonate transport via ABC system (periplasm)	atp[c] + butso3[p] + h2o[c] --> adp[c] + butso3[c] + h[c] + pi[c]	forward only	Transport, Inner Membrane		( ( b0936 and b0933 and b0934 ) or ( b0365 and b0366 and b0367 ) )	atp + butso3[p] + h2o --> adp + butso3 + h + pi	atp + butso3[p] + h2o --> adp + butso3 + h + pi	-6,7	-7,3	-20,0	3,5	-6,6	2,2	-7,2	-19,9	3,6	reversible	reversible
BUTSO3tex	butanesulfonate transport via diffusion (extracellular to periplasm)	butso3[e] <==> butso3[p]	reversible	Transport, Outer Membrane Porin		( b0241 or b0929 or b1377 or b2215 )	butso3[e] <==> butso3[p]	butso3[e] <==> butso3[p]	0,0	0,0	-5,5	5,5	0,0	1,5	0,0	-5,5	5,5	reversible	reversible
BUTt2rpp	Butyrate transport via proton symport, reversible (periplasm)	but[p] + h[p] <==> but[c] + h[c]	reversible	Transport, Inner Membrane		b2223	but[p] + h[p] <==> but + h	but[p] + h[p] <==> but + h	0,0	0,3	-5,2	4,8	0,0	1,5	0,3	-5,2	4,8	reversible	reversible
BUTtex	Butyrate transport via diffusion (extracellular to periplasm)	but[e] <==> but[p]	reversible	Transport, Outer Membrane Porin		( b0241 or b0929 or b1377 or b2215 )	but[e] <==> but[p]	but[e] <==> but[p]	0,0	0,0	-5,5	5,5	0,0	1,5	0,0	-5,5	5,5	reversible	reversible
CA2t3pp	calcium (Ca+2) transport out via proton antiport (periplasm)	ca2[c] + h[p] --> ca2[p] + h[c]	forward only	Inorganic Ion Transport and Metabolism		b1216	ca2 + h[p] --> ca2[p] + h	ca2 + h[p] --> ca2[p] + h	0,0	3,8	-0,7	9,2	0,0	1,5	3,8	-0,7	9,2	reversible	reversible
CA2tex	calcium (Ca+2) transport via diffusion (extracellular to periplasm)	ca2[e] <==> ca2[p]	reversible	Transport, Outer Membrane Porin		( b0241 or b0929 or b1377 or b2215 )	ca2[e] <==> ca2[p]	ca2[e] <==> ca2[p]	0,0	0,0	-5,5	5,5	0,0	1,5	0,0	-5,5	5,5	reversible	reversible
CADVtpp	Lysine/Cadaverine antiporter (periplasm)	15dap[c] + h[p] + lys-L[p] --> 15dap[p] + h[c] + lys-L[c]	forward only	Transport, Inner Membrane		b4132	15dap + h[p] + lys-L[p] --> 15dap[p] + h + lys-L	15dap + h[p] + lys-L[p] --> 15dap[p] + h + lys-L	0,0	0,3	-9,7	10,3	0,0	1,5	0,3	-9,7	10,3	reversible	reversible
CAT	catalase	[c] : (2) h2o2 --> (2) h2o + o2	forward only	Unassigned	1.11.1.6	( b1732 or b3942 )	(2) h2o2 --> (2) h2o + o2	(2) h2o2 --> (2) h2o + o2	-45,4	-43,0	-51,6	-37,5	-45,5	4,5	-43,1	-51,8	-37,6	forward only	forward only
CAt6pp	calcium / sodium antiporter (1:1)	ca2[c] + na1[p] <==> ca2[p] + na1[c]	reversible	Inorganic Ion Transport and Metabolism		b3196	ca2 + na1[p] <==> ca2[p] + na1	ca2 + na1[p] <==> ca2[p] + na1	0,0	3,5	-6,5	13,4	0,0	1,5	3,5	-6,5	13,4	reversible	reversible
CBIAT	Cobinamide adenyltransferase	[c] : atp + cbi + h <==> adocbi + pppi	reversible	Cofactor and Prosthetic Group Biosynthesis	2.5.1.17	b1270	atp + cbi + h <==> adocbi + pppi	atp + cbi + h <==> adocbi + pppi	Not calculated	Not calculated	Not calculated	Not calculated	Not calculated	Not calculated	Not calculated	Not calculated	Not calculated	reversible	reversible
CBItonex	Cobinamide transport via ton system (extermal)	cbi[e] + h[p] --> cbi[p] + h[c]	forward only	Transport, Outer Membrane		( b3966 and ( b1252 and b3005 and b3006 ) )	cbi[e] + h[p] --> cbi[p] + h	cbi[e] + h[p] --> cbi[p] + h	0,0	-3,2	-8,6	2,3	0,0	1,5	-3,2	-8,6	2,3	reversible	reversible
CBIuabcpp	Cobinamide transport via ABC system (uptake, periplasm)	atp[c] + cbi[p] + h2o[c] --> adp[c] + cbi[c] + h[c] + pi[c]	forward only	Transport, Inner Membrane		( b1711 and b1709 and b0158 )	atp + cbi[p] + h2o --> adp + cbi + h + pi	atp + cbi[p] + h2o --> adp + cbi + h + pi	0,0	-4,1	-16,8	6,7	0,1	1,5	-4,0	-16,7	6,8	reversible	reversible
CBL1abcpp	Cob(1)alamin transport via ABC system (periplasm)	atp[c] + cbl1[p] + h2o[c] --> adp[c] + cbl1[c] + h[c] + pi[c]	forward only	Transport, Inner Membrane		( b1711 and b1709 and b0158 )	atp + cbl1[p] + h2o --> adp + cbl1 + h + pi	atp + cbl1[p] + h2o --> adp + cbl1 + h + pi	0,0	-0,6	-13,3	10,2	0,1	1,5	-0,5	-13,2	10,3	reversible	reversible
CBL1tonex	Cob(1)alamin transport via ton system (extermal)	cbl1[e] + h[p] --> cbl1[p] + h[c]	forward only	Transport, Outer Membrane		( b3966 and ( b1252 and b3005 and b3006 ) )	cbl1[e] + h[p] --> cbl1[p] + h	cbl1[e] + h[p] --> cbl1[p] + h	0,0	-3,2	-8,6	2,3	0,0	1,5	-3,2	-8,6	2,3	reversible	reversible
CBLAT	cob(I)alamin adenosyltransferase	[c] : atp + cbl1 + h <==> adocbl + pppi	reversible	Cofactor and Prosthetic Group Biosynthesis	2.5.1.17	b1270	atp + cbl1 + h <==> adocbl + pppi	atp + cbl1 + h <==> adocbl + pppi	Not calculated	Not calculated	Not calculated	Not calculated	Not calculated	Not calculated	Not calculated	Not calculated	Not calculated	reversible	reversible
CBMKr	Carbamate kinase	[c] : atp + co2 + nh4 <==> adp + cbp + (2) h	reversible	Unassigned	2.7.2.2	( b0521 or b0323 or b2874 )	atp + co2 + nh4 <==> adp + cbp + (2) h	atp + co2 + nh4 <==> adp + cbp + (2) h	-0,3	3,8	-3,0	19,7	0,4	2,7	4,5	-2,4	20,3	reversible	reversible
CBPS	carbamoyl-phosphate synthase (glutamine-hydrolysing)	[c] : (2) atp + gln-L + h2o + hco3 --> (2) adp + cbp + glu-L + (2) h + pi	forward only	Arginine and Proline Metabolism	6.3.5.5	( b0032 and b0033 )	(2) atp + gln-L + h2o + hco3 --> (2) adp + cbp + glu-L + (2) h + pi	(2) atp + gln-L + h2o + hco3 --> (2) adp + cbp + glu-L + (2) h + pi	-11,0	-15,1	-35,9	4,7	-10,5	2,8	-14,6	-35,4	5,2	reversible	reversible
CD2abcpp	Cadmium (Cd+2) ABC transporter (periplasm)	atp[c] + cd2[c] + h2o[c] --> adp[c] + cd2[p] + h[c] + pi[c]	forward only	Inorganic Ion Transport and Metabolism		b3469	atp + cd2 + h2o --> adp + cd2[p] + h + pi	atp + cd2 + h2o --> adp + cd2[p] + h + pi	-6,7	-3,8	-15,6	7,9	-6,6	2,2	-3,7	-15,5	8,0	reversible	reversible
CD2t3pp	cadmium (Cd+2) transport out via proton antiport (periplasm)	cd2[c] + h[p] --> cd2[p] + h[c]	forward only	Inorganic Ion Transport and Metabolism		( b0752 or b3915 )	cd2 + h[p] --> cd2[p] + h	cd2 + h[p] --> cd2[p] + h	0,0	3,8	-0,7	9,2	0,0	1,5	3,8	-0,7	9,2	reversible	reversible
CD2tex	cadmium (Cd+2) transport via diffusion (extracellular to periplasm)	cd2[e] <==> cd2[p]	reversible	Transport, Outer Membrane Porin		( b0241 or b0929 or b1377 or b2215 )	cd2[e] <==> cd2[p]	cd2[e] <==> cd2[p]	0,0	0,0	-5,5	5,5	0,0	1,5	0,0	-5,5	5,5	reversible	reversible
CD2tpp	cadmium (+2) transport in via permease (no H+)	cd2[p] --> cd2[c]	forward only	Inorganic Ion Transport and Metabolism		b3040	cd2[p] --> cd2	cd2[p] --> cd2	0,0	-6,9	-12,4	-2,4	0,0	1,5	-6,9	-12,4	-2,4	forward only	forward only
CDAPPA120	CDP-Diacylglycerol pyrophostatase (n-C12:0)	[c] : cdpdddecg + h2o --> cmp + (2) h + pa120	forward only	Glycerophospholipid Metabolism	3.6.1.26	b3918	cdpdddecg + h2o --> cmp + pa120	cdpdddecg + h2o --> cmp + pa120	-8,4	-12,5	-19,8	-6,2	-8,4	2,2	-12,5	-19,7	-6,2	forward only	forward only
CDAPPA140	CDP-Diacylglycerol pyrophostatase (n-C14:0)	[c] : cdpdtdecg + h2o --> cmp + (2) h + pa140	forward only	Glycerophospholipid Metabolism	3.6.1.26	b3918	cdpdtdecg + h2o --> cmp + pa140	cdpdtdecg + h2o --> cmp + pa140	-8,4	-12,5	-19,8	-6,2	-8,4	2,2	-12,5	-19,7	-6,2	forward only	forward only
CDAPPA141	CDP-Diacylglycerol pyrophostatase (n-C14:1)	[c] : cdpdtdec7eg + h2o --> cmp + (2) h + pa141	forward only	Glycerophospholipid Metabolism	3.6.1.26	b3918	cdpdtdec7eg + h2o --> cmp + pa141	cdpdtdec7eg + h2o --> cmp + pa141	-8,4	-12,5	-19,8	-6,2	-8,4	2,2	-12,5	-19,7	-6,2	forward only	forward only
CDAPPA160	CDP-Diacylglycerol pyrophostatase (n-C16:0)	[c] : cdpdhdecg + h2o --> cmp + (2) h + pa160	forward only	Glycerophospholipid Metabolism	3.6.1.26	b3918	cdpdhdecg + h2o --> cmp + pa160	cdpdhdecg + h2o --> cmp + pa160	-8,4	-12,5	-19,8	-6,2	-8,4	2,2	-12,5	-19,7	-6,2	forward only	forward only
CDAPPA161	CDP-Diacylglycerol pyrophostatase (n-C16:1)	[c] : cdpdhdec9eg + h2o --> cmp + (2) h + pa161	forward only	Glycerophospholipid Metabolism	3.6.1.26	b3918	cdpdhdec9eg + h2o --> cmp + pa161	cdpdhdec9eg + h2o --> cmp + pa161	-8,4	-12,5	-19,8	-6,2	-8,4	2,2	-12,5	-19,7	-6,2	forward only	forward only
CDAPPA180	CDP-Diacylglycerol pyrophostatase (n-C18:0)	[c] : cdpdodecg + h2o --> cmp + (2) h + pa180	forward only	Glycerophospholipid Metabolism	3.6.1.26	b3918	cdpdodecg + h2o --> cmp + pa180	cdpdodecg + h2o --> cmp + pa180	-8,4	-12,5	-19,8	-6,2	-8,4	2,2	-12,5	-19,7	-6,2	forward only	forward only
CDAPPA181	CDP-Diacylglycerol pyrophostatase (n-C18:1)	[c] : cdpdodec11eg + h2o --> cmp + (2) h + pa181	forward only	Glycerophospholipid Metabolism	3.6.1.26	b3918	cdpdodec11eg + h2o --> cmp + pa181	cdpdodec11eg + h2o --> cmp + pa181	-8,4	-12,5	-19,8	-6,2	-8,4	2,2	-12,5	-19,7	-6,2	forward only	forward only
CDPMEK	4-(cytidine 5'-diphospho)-2-C-methyl-D-erythritol kinase	[c] : 4c2me + atp --> 2p4c2me + adp + h	forward only	Cofactor and Prosthetic Group Biosynthesis		b1208	4c2me + atp --> 2p4c2me + adp	4c2me + atp --> 2p4c2me + adp	-3,8	-3,8	-12,8	5,3	-3,8	0,7	-3,8	-12,8	5,2	reversible	reversible
CFAS160E	cyclopropane fatty acid synthase (Phosphatidylethanolamine, n-C16:0)	[c] : (2) amet + pe161 --> (2) ahcys + cpe160 + (2) h	forward only	Glycerophospholipid Metabolism	2.1.1.79	b1661	(2) amet + pe161 --> (2) ahcys + cpe160 + (3) h	(2) amet + pe161 --> (2) ahcys + cpe160 + (3) h	-17,8	-17,8	-31,4	-4,3	-17,0	16,9	-17,0	-30,6	-3,5	forward only	reversible
CFAS160G	cyclopropane fatty acid synthase (Phosphatidylglycerol, n-C16:0)	[c] : (2) amet + pg161 --> (2) ahcys + cpg160 + (2) h	forward only	Glycerophospholipid Metabolism	2.1.1.79	b1661	(2) amet + pg161 --> (2) ahcys + cpg160 + (2) h	(2) amet + pg161 --> (2) ahcys + cpg160 + (2) h	-35,9	-35,9	-49,4	-22,3	-35,3	16,4	-35,3	-48,9	-21,8	forward only	forward only
CFAS180E	cyclopropane fatty acid synthase (Phosphatidylethanolamine, n-C18:0)	[c] : (2) amet + pe181 --> (2) ahcys + cpe180 + (2) h	forward only	Glycerophospholipid Metabolism	2.1.1.79	b1661	(2) amet + pe181 --> (2) ahcys + cpe180 + (3) h	(2) amet + pe181 --> (2) ahcys + cpe180 + (3) h	-17,8	-17,8	-31,4	-4,3	-17,0	16,9	-17,0	-30,6	-3,5	forward only	reversible
CFAS180G	cyclopropane fatty acid synthase (Phosphatidylglycerol, n-C18:0)	[c] : (2) amet + pg181 --> (2) ahcys + cpg180 + (2) h	forward only	Glycerophospholipid Metabolism	2.1.1.79	b1661	(2) amet + pg181 --> (2) ahcys + cpg180 + (2) h	(2) amet + pg181 --> (2) ahcys + cpg180 + (2) h	-35,9	-35,9	-49,4	-22,3	-35,3	16,4	-35,3	-48,9	-21,8	forward only	forward only
CGLYabcpp	L-Cysteinylglycine (Cys-Gly) transport via ABC system (periplasm)	atp[c] + cgly[p] + h2o[c] --> adp[c] + cgly[c] + h[c] + pi[c]	forward only	Transport, Inner Membrane		( b3544 and b3543 and b3542 and b3541 and b3540 )	atp + cgly[p] + h2o --> adp + cgly + h + pi	atp + cgly[p] + h2o --> adp + cgly + h + pi	-6,7	-10,8	-23,5	0,0	-6,6	2,2	-10,7	-23,4	0,1	reversible	reversible
CGLYtex	L-Cysteinylglycine transport via diffusion (extracellular to periplasm)	cgly[e] <==> cgly[p]	reversible	Transport, Outer Membrane Porin		( b0241 or b0929 or b1377 or b2215 )	cgly[e] <==> cgly[p]	cgly[e] <==> cgly[p]	0,0	0,0	-5,5	5,5	0,0	1,5	0,0	-5,5	5,5	reversible	reversible
CHLabcpp	choline transport via ABC system (periplasm)	atp[c] + chol[p] + h2o[c] --> adp[c] + chol[c] + h[c] + pi[c]	forward only	Transport, Inner Membrane		( b2128 and b2129 and b2130 and b2131 )	atp + chol[p] + h2o --> adp + chol + h + pi	atp + chol[p] + h2o --> adp + chol + h + pi	-6,7	-14,3	-27,0	-3,5	-6,6	2,2	-14,2	-26,9	-3,4	forward only	forward only
CHLt2pp	choline transport via proton symport (periplasm)	chol[p] + h[p] --> chol[c] + h[c]	forward only	Transport, Inner Membrane		( b0314 or b1801 )	chol[p] + h[p] --> chol + h	chol[p] + h[p] --> chol + h	0,0	-6,6	-12,1	-2,1	0,0	1,5	-6,6	-12,1	-2,1	forward only	forward only
CHLtex	choline transport via diffusion (extracellular to periplasm)	chol[e] <==> chol[p]	reversible	Transport, Outer Membrane Porin		( b0241 or b0929 or b1377 or b2215 )	chol[e] <==> chol[p]	chol[e] <==> chol[p]	0,0	0,0	-5,5	5,5	0,0	1,5	0,0	-5,5	5,5	reversible	reversible
CHORM	chorismate mutase	[c] : chor --> pphn	forward only	Tyrosine, Tryptophan, and Phenylalanine Metabolism	5.4.99.5	( b2599 or b2600 )	chor --> pphn	chor --> pphn	-17,5	-17,5	-22,0	-12,9	-17,5	3,3	-17,5	-22,0	-12,9	forward only	forward only
CHORS	chorismate synthase	[c] : 3psme --> chor + pi	forward only	Tyrosine, Tryptophan, and Phenylalanine Metabolism	4.2.3.5	b2329	3psme --> chor + h + pi	3psme --> chor + h + pi	-14,4	-18,5	-25,7	-12,2	-14,2	2,7	-18,3	-25,6	-12,1	forward only	forward only
CHRPL	Chorismate pyruvate lyase	[c] : chor --> 4hbz + pyr	forward only	Cofactor and Prosthetic Group Biosynthesis		b4039	chor --> 4hbz + pyr	chor --> 4hbz + pyr	-34,5	-38,6	-45,9	-32,3	-34,5	4,4	-38,6	-45,9	-32,3	forward only	forward only
CINNDO	Cinnamate dioxygenase	[c] : cinnm + h + nadh + o2 --> cenchddd + nad	forward only	Alternate Carbon Metabolism		( b2538 and b2539 and b2540 and b2542 )	cinnm + h + nadh + o2 --> cenchddd + nad	cinnm + h + nadh + o2 --> cenchddd + nad	-73,6	-67,9	-76,8	-53,6	-73,8	5,4	-68,1	-77,1	-53,9	forward only	forward only
CITL	Citrate lyase	[c] : cit --> ac + oaa	forward only	Citric Acid Cycle	4.1.3.6	( ( b0615 and b0616 and b0617 ) and b0614 )	cit --> ac + oaa	cit --> ac + oaa	1,5	-2,6	-9,8	3,7	1,5	2,0	-2,6	-9,8	3,7	reversible	reversible
CITt7pp	Citrate transport via succinate antiport (periplasm)	cit[p] + succ[c] --> cit[c] + succ[p]	forward only	Transport, Inner Membrane		b0612	cit[p] + succ --> cit + succ[p]	cit[p] + succ --> cit + succ[p]	0,0	3,5	-6,5	13,4	0,0	1,5	3,5	-6,5	13,4	reversible	reversible
CITtex	citrate transport via diffusion (extracellular to periplasm)	cit[e] <==> cit[p]	reversible	Transport, Outer Membrane Porin		( b0241 or b0929 or b1377 or b2215 )	cit[e] <==> cit[p]	cit[e] <==> cit[p]	0,0	0,0	-5,5	5,5	0,0	1,5	0,0	-5,5	5,5	reversible	reversible
CLIPAtex	cold lipid A transport via vector (periplasm to extracellular)	lipa_cold[p] --> lipa_cold[e]	forward only	Lipopolysaccharide Biosynthesis / Recycling			lipa_cold[p] --> lipa_cold[e]	lipa_cold[p] --> lipa_cold[e]	0,0	0,0	-5,5	5,5	0,0	1,5	0,0	-5,5	5,5	reversible	reversible
CLPNH120pp	cardiolipin hydrolase (periplasm, n-C12:0)	[p] : clpn120 + h2o --> h + pa120 + pg120	forward only	Glycerophospholipid Metabolism			[p] : clpn120[p] + h2o[p] --> pa120[p] + pg120[p]	[p] : clpn120[p] + h2o[p] --> pa120[p] + pg120[p]	-4,7	-8,8	-17,0	-0,6	-4,6	2,0	-8,7	-16,9	-0,5	forward only	reversible
CLPNH140pp	cardiolipin hydrolase (periplasm, n-C14:0)	[p] : clpn140 + h2o --> h + pa140 + pg140	forward only	Glycerophospholipid Metabolism			[p] : clpn140[p] + h2o[p] --> pa140[p] + pg140[p]	[p] : clpn140[p] + h2o[p] --> pa140[p] + pg140[p]	-4,7	-8,8	-17,0	-0,6	-4,6	2,0	-8,7	-16,9	-0,5	forward only	reversible
CLPNH141pp	cardiolipin hydrolase (periplasm, n-C14:1)	[p] : clpn141 + h2o --> h + pa141 + pg141	forward only	Glycerophospholipid Metabolism			[p] : clpn141[p] + h2o[p] --> pa141[p] + pg141[p]	[p] : clpn141[p] + h2o[p] --> pa141[p] + pg141[p]	-4,7	-8,8	-17,0	-0,6	-4,6	2,0	-8,7	-16,9	-0,5	forward only	reversible
CLPNH160pp	cardiolipin hydrolase (periplasm, n-C16:0)	[p] : clpn160 + h2o --> h + pa160 + pg160	forward only	Glycerophospholipid Metabolism			[p] : clpn160[p] + h2o[p] --> pa160[p] + pg160[p]	[p] : clpn160[p] + h2o[p] --> pa160[p] + pg160[p]	-4,7	-8,8	-17,0	-0,6	-4,6	2,0	-8,7	-16,9	-0,5	forward only	reversible
CLPNH161pp	cardiolipin hydrolase (periplasm, n-C16:1)	[p] : clpn161 + h2o --> h + pa161 + pg161	forward only	Glycerophospholipid Metabolism			[p] : clpn161[p] + h2o[p] --> pa161[p] + pg161[p]	[p] : clpn161[p] + h2o[p] --> pa161[p] + pg161[p]	-4,7	-8,8	-17,0	-0,6	-4,6	2,0	-8,7	-16,9	-0,5	forward only	reversible
CLPNH180pp	cardiolipin hydrolase (periplasm, n-C18:0)	[p] : clpn180 + h2o --> h + pa180 + pg180	forward only	Glycerophospholipid Metabolism			[p] : clpn180[p] + h2o[p] --> pa180[p] + pg180[p]	[p] : clpn180[p] + h2o[p] --> pa180[p] + pg180[p]	-4,7	-8,8	-17,0	-0,6	-4,6	2,0	-8,7	-16,9	-0,5	forward only	reversible
CLPNH181pp	cardiolipin hydrolase (periplasm, n-C18:1)	[p] : clpn181 + h2o --> h + pa181 + pg181	forward only	Glycerophospholipid Metabolism			[p] : clpn181[p] + h2o[p] --> pa181[p] + pg181[p]	[p] : clpn181[p] + h2o[p] --> pa181[p] + pg181[p]	-4,7	-8,8	-17,0	-0,6	-4,6	2,0	-8,7	-16,9	-0,5	forward only	reversible
CLPNS120pp	cardiolipin synthase (periplasmic, n-C12:0)	[p] : (2) pg120 <==> clpn120 + glyc	reversible	Glycerophospholipid Metabolism		( b1249 or b0789 )	[p] : (2) pg120[p] <==> clpn120[p] + glyc[p]	[p] : (2) pg120[p] <==> clpn120[p] + glyc[p]	0,0	0,0	-10,9	10,9	0,0	1,5	0,0	-10,9	10,9	reversible	reversible
CLPNS140pp	cardiolipin synthase (periplasmic, n-C14:0)	[p] : (2) pg140 <==> clpn140 + glyc	reversible	Glycerophospholipid Metabolism		( b1249 or b0789 )	[p] : (2) pg140[p] <==> clpn140[p] + glyc[p]	[p] : (2) pg140[p] <==> clpn140[p] + glyc[p]	0,0	0,0	-10,9	10,9	0,0	1,5	0,0	-10,9	10,9	reversible	reversible
CLPNS141pp	cardiolipin synthase (periplasmic, n-C14:1)	[p] : (2) pg141 <==> clpn141 + glyc	reversible	Glycerophospholipid Metabolism		( b1249 or b0789 )	[p] : (2) pg141[p] <==> clpn141[p] + glyc[p]	[p] : (2) pg141[p] <==> clpn141[p] + glyc[p]	0,0	0,0	-10,9	10,9	0,0	1,5	0,0	-10,9	10,9	reversible	reversible
CLPNS160pp	cardiolipin synthase (periplasmic, n-C16:0)	[p] : (2) pg160 <==> clpn160 + glyc	reversible	Glycerophospholipid Metabolism		( b1249 or b0789 )	[p] : (2) pg160[p] <==> clpn160[p] + glyc[p]	[p] : (2) pg160[p] <==> clpn160[p] + glyc[p]	0,0	0,0	-10,9	10,9	0,0	1,5	0,0	-10,9	10,9	reversible	reversible
CLPNS161pp	cardiolipin synthase (periplasmic, n-C16:1)	[p] : (2) pg161 <==> clpn161 + glyc	reversible	Glycerophospholipid Metabolism		( b1249 or b0789 )	[p] : (2) pg161[p] <==> clpn161[p] + glyc[p]	[p] : (2) pg161[p] <==> clpn161[p] + glyc[p]	0,0	0,0	-10,9	10,9	0,0	1,5	0,0	-10,9	10,9	reversible	reversible
CLPNS180pp	cardiolipin synthase (periplasmic, n-C18:0)	[p] : (2) pg180 <==> clpn180 + glyc	reversible	Glycerophospholipid Metabolism		( b1249 or b0789 )	[p] : (2) pg180[p] <==> clpn180[p] + glyc[p]	[p] : (2) pg180[p] <==> clpn180[p] + glyc[p]	0,0	0,0	-10,9	10,9	0,0	1,5	0,0	-10,9	10,9	reversible	reversible
CLPNS181pp	cardiolipin synthase (periplasmic, n-C18:1)	[p] : (2) pg181 <==> clpn181 + glyc	reversible	Glycerophospholipid Metabolism		( b1249 or b0789 )	[p] : (2) pg181[p] <==> clpn181[p] + glyc[p]	[p] : (2) pg181[p] <==> clpn181[p] + glyc[p]	0,0	0,0	-10,9	10,9	0,0	1,5	0,0	-10,9	10,9	reversible	reversible
CLt3_2pp	chloride transport out via proton antiport (2:1) (periplasm)	(2) cl[p] + h[c] --> (2) cl[c] + h[p]	forward only	Inorganic Ion Transport and Metabolism		( b1592 or b0155 )	(2) cl[p] + h --> (2) cl + h[p]	(2) cl[p] + h --> (2) cl + h[p]	0,0	10,1	-0,8	19,1	0,0	1,5	10,1	-0,8	19,1	reversible	reversible
CLtex	chloride (Cl-1) transport via diffusion (extracellular to periplasm)	cl[e] <==> cl[p]	reversible	Transport, Outer Membrane Porin		( b0241 or b0929 or b1377 or b2215 )	cl[e] <==> cl[p]	cl[e] <==> cl[p]	0,0	0,0	-5,5	5,5	0,0	1,5	0,0	-5,5	5,5	reversible	reversible
CMPN	CMP nucleosidase	[c] : cmp + h2o --> csn + r5p	forward only	Nucleotide Salvage Pathway	3.2.2.10		cmp + h2o --> csn + r5p	cmp + h2o --> csn + r5p	-0,9	-5,0	-12,3	1,3	-0,9	2,8	-5,0	-12,3	1,3	reversible	reversible
CMPtex	CMP transport via diffusion (extracellular to periplasm)	cmp[e] <==> cmp[p]	reversible	Transport, Outer Membrane Porin		( b0241 or b0929 or b1377 or b2215 )	cmp[e] <==> cmp[p]	cmp[e] <==> cmp[p]	0,0	0,0	-5,5	5,5	0,0	1,5	0,0	-5,5	5,5	reversible	reversible
CO2tex	CO2 transport via diffusion (extracellular to periplasm)	co2[e] <==> co2[p]	reversible	Transport, Outer Membrane Porin		( b0241 or b0929 or b1377 or b2215 )	co2[e] <==> co2[p]	co2[e] <==> co2[p]	0,0	0,0	-12,5	7,0	0,0	1,5	0,0	-12,5	7,0	reversible	reversible
CO2tpp	CO2 transporter via diffusion (periplasm)	co2[p] <==> co2[c]	reversible	Transport, Inner Membrane		s0001	co2[p] <==> co2	co2[p] <==> co2	0,0	0,0	-12,5	7,0	0,0	1,5	0,0	-12,5	7,0	reversible	reversible
COBALT2abcpp	Cobalt (Co+2) ABC transporter (periplasm)	atp[c] + cobalt2[c] + h2o[c] --> adp[c] + cobalt2[p] + h[c] + pi[c]	forward only	Inorganic Ion Transport and Metabolism		b3469	atp + cobalt2 + h2o --> adp + cobalt2[p] + h + pi	atp + cobalt2 + h2o --> adp + cobalt2[p] + h + pi	-6,7	-3,8	-15,6	7,9	-6,6	2,2	-3,7	-15,5	8,0	reversible	reversible
COBALT2t3pp	cobalt (Co+2) transport out via proton antiport (periplasm)	cobalt2[c] + h[p] --> cobalt2[p] + h[c]	forward only	Inorganic Ion Transport and Metabolism		( b3915 or b0752 )	cobalt2 + h[p] --> cobalt2[p] + h	cobalt2 + h[p] --> cobalt2[p] + h	0,0	3,8	-0,7	9,2	0,0	1,5	3,8	-0,7	9,2	reversible	reversible
COBALT2tex	cobalt (Co+2) transport via diffusion (extracellular to periplasm)	cobalt2[e] <==> cobalt2[p]	reversible	Transport, Outer Membrane Porin		( b0241 or b0929 or b1377 or b2215 )	cobalt2[e] <==> cobalt2[p]	cobalt2[e] <==> cobalt2[p]	0,0	0,0	-5,5	5,5	0,0	1,5	0,0	-5,5	5,5	reversible	reversible
COBALT2tpp	cobalt transport in via permease (no H+)	cobalt2[p] --> cobalt2[c]	forward only	Inorganic Ion Transport and Metabolism		( b3040 or b3816 )	cobalt2[p] --> cobalt2	cobalt2[p] --> cobalt2	0,0	-6,9	-12,4	-2,4	0,0	1,5	-6,9	-12,4	-2,4	forward only	forward only
COLIPAabcpp	core oligosaccharide lipid A transport via ABC system (periplasm)	atp[c] + colipa[c] + h2o[c] --> adp[c] + colipa[p] + h[c] + pi[c]	forward only	Lipopolysaccharide Biosynthesis / Recycling		b0914	atp + colipa + h2o --> adp + colipa[p] + h + pi	atp + colipa + h2o --> adp + colipa[p] + h + pi	-6,7	-35,1	-46,8	-23,3	-6,6	2,2	-35,0	-46,7	-23,2	forward only	forward only
COLIPAtex	core oligosaccharide lipid A transport via vector (periplasm to extracellular)	colipa[p] --> colipa[e]	forward only	Lipopolysaccharide Biosynthesis / Recycling			colipa[p] --> colipa[e]	colipa[p] --> colipa[e]	0,0	0,0	-5,5	5,5	0,0	1,5	0,0	-5,5	5,5	reversible	reversible
CPGNabcpp	coprogen transport via ABC system (periplasm)	atp[c] + cpgn[p] + h2o[c] --> adp[c] + cpgn[c] + h[c] + pi[c]	forward only	Transport, Inner Membrane		( b0153 and b0151 and b0152 )	atp + cpgn[p] + h2o --> adp + cpgn + h + pi	atp + cpgn[p] + h2o --> adp + cpgn + h + pi	0,0	-0,6	-13,3	10,2	0,1	1,5	-0,5	-13,2	10,3	reversible	reversible
CPGNexs	coprogen Fe-loading reaction (spontaneaous)	[e] : cpgn-un + fe3 --> cpgn	forward only	Inorganic Ion Transport and Metabolism		s0001	[e] : cpgn-un[e] + fe3[e] --> cpgn[e]	[e] : cpgn-un[e] + fe3[e] --> cpgn[e]	Not calculated	Not calculated	Not calculated	Not calculated	Not calculated	Not calculated	Not calculated	Not calculated	Not calculated	reversible	reversible
CPGNR1	coprogen(Fe(III)) reductase	[c] : (2) cpgn + fadh2 --> (2) cpgn-un + fad + (2) fe2 + (2) h	forward only	Inorganic Ion Transport and Metabolism			(2) cpgn + fadh2 --> (2) cpgn-un + fad + (2) fe2 + (2) h	(2) cpgn + fadh2 --> (2) cpgn-un + fad + (2) fe2 + (2) h	Not calculated	Not calculated	Not calculated	Not calculated	Not calculated	Not calculated	Not calculated	Not calculated	Not calculated	reversible	reversible
CPGNR2	coprogen(Fe(III)) reductase	[c] : (2) cpgn + fmnh2 --> (2) cpgn-un + (2) fe2 + fmn + (2) h	forward only	Inorganic Ion Transport and Metabolism			(2) cpgn + fmnh2 --> (2) cpgn-un + (2) fe2 + fmn + (2) h	(2) cpgn + fmnh2 --> (2) cpgn-un + (2) fe2 + fmn + (2) h	Not calculated	Not calculated	Not calculated	Not calculated	Not calculated	Not calculated	Not calculated	Not calculated	Not calculated	reversible	reversible
CPGNR3	coprogen(Fe(III)) reductase	[c] : (2) cpgn + rbflvrd --> (2) cpgn-un + (2) fe2 + (2) h + ribflv	forward only	Inorganic Ion Transport and Metabolism			(2) cpgn + rbflvrd --> (2) cpgn-un + (2) fe2 + (2) h + ribflv	(2) cpgn + rbflvrd --> (2) cpgn-un + (2) fe2 + (2) h + ribflv	Not calculated	Not calculated	Not calculated	Not calculated	Not calculated	Not calculated	Not calculated	Not calculated	Not calculated	reversible	reversible
CPGNtonex	Coprogen transport via ton system (extracellular)	cpgn[e] + h[p] --> cpgn[p] + h[c]	forward only	Transport, Outer Membrane		( b1102 and ( b1252 and b3005 and b3006 ) )	cpgn[e] + h[p] --> cpgn[p] + h	cpgn[e] + h[p] --> cpgn[p] + h	0,0	-3,2	-8,6	2,3	0,0	1,5	-3,2	-8,6	2,3	reversible	reversible
CPGNUtex	coprogen unloaded secretion (extracellular)	cpgn-un[p] + h[p] --> cpgn-un[e] + h[c]	forward only	Inorganic Ion Transport and Metabolism			cpgn-un[p] + h[p] --> cpgn-un[e] + h	cpgn-un[p] + h[p] --> cpgn-un[e] + h	0,0	-3,2	-8,6	2,3	0,0	1,5	-3,2	-8,6	2,3	reversible	reversible
CPGNUtpp	coprogen unloaded secretion	cpgn-un[c] + h[p] --> cpgn-un[p] + h[c]	forward only	Inorganic Ion Transport and Metabolism			cpgn-un + h[p] --> cpgn-un[p] + h	cpgn-un + h[p] --> cpgn-un[p] + h	0,0	-3,2	-7,7	2,3	0,0	1,5	-3,2	-7,7	2,3	reversible	reversible
CPPPGO	coproporphyrinogen oxidase (O2 required)	[c] : cpppg3 + (2) h + o2 --> (2) co2 + (2) h2o + pppg9	forward only	Cofactor and Prosthetic Group Biosynthesis	1.3.3.3	b2436	cpppg3 + (2) h + o2 --> (2) co2 + (2) h2o + pppg9	cpppg3 + (2) h + o2 --> (2) co2 + (2) h2o + pppg9	Not calculated	Not calculated	Not calculated	Not calculated	Not calculated	Not calculated	Not calculated	Not calculated	Not calculated	reversible	reversible
CPPPGO2	Oxygen Independent coproporphyrinogen-III oxidase	[c] : (2) amet + cpppg3 --> (2) co2 + (2) dad-5 + (2) met-L + pppg9	forward only	Cofactor and Prosthetic Group Biosynthesis		b3867	(2) amet + cpppg3 --> (2) co2 + (2) dad-5 + (2) met-L + pppg9	(2) amet + cpppg3 --> (2) co2 + (2) dad-5 + (2) met-L + pppg9	Not calculated	Not calculated	Not calculated	Not calculated	Not calculated	Not calculated	Not calculated	Not calculated	Not calculated	reversible	reversible
CRNabcpp	L-carnitine transport via ABC system (periplasm)	atp[c] + crn[p] + h2o[c] --> adp[c] + crn[c] + h[c] + pi[c]	forward only	Transport, Inner Membrane		( b2677 and b2678 and b2679 )	atp + crn[p] + h2o --> adp + crn + h + pi	atp + crn[p] + h2o --> adp + crn + h + pi	-6,7	-10,8	-23,5	0,0	-6,6	2,2	-10,7	-23,4	0,1	reversible	reversible
CRNBTCT	gamma-butyrobetainyl-CoA: carnitine CoA transferase	[c] : bbtcoa + crn <==> crncoa + gbbtn	reversible	Oxidative Phosphorylation		b0038	bbtcoa + crn <==> crncoa + gbbtn	bbtcoa + crn <==> crncoa + gbbtn	0,0	0,0	-9,0	9,0	0,0	1,5	0,0	-9,0	9,0	reversible	reversible
CRNCAL2	Carnitine-CoA Ligase	[c] : atp + coa + crn --> adp + crncoa + pi	forward only	Oxidative Phosphorylation		b0037	atp + coa + crn --> adp + crncoa + pi	atp + coa + crn --> adp + crncoa + pi	-0,9	-0,9	-14,4	12,7	-1,0	3,4	-1,0	-14,6	12,5	reversible	reversible
CRNCAR	carnitine-CoA racemase	[c] : crncoa <==> crnDcoa	reversible	Oxidative Phosphorylation		b0036	crncoa <==> crnDcoa	crncoa <==> crnDcoa	0,0	0,0	-4,5	4,5	0,0	1,5	0,0	-4,5	4,5	reversible	reversible
CRNCBCT	crotonobetainyl-CoA: carnitine CoA transferase	[c] : crn + ctbtcoa <==> crncoa + ctbt	reversible	Oxidative Phosphorylation		b0038	crn + ctbtcoa <==> crncoa + ctbt	crn + ctbtcoa <==> crncoa + ctbt	0,0	0,0	-9,0	9,0	0,0	1,5	0,0	-9,0	9,0	reversible	reversible
CRNCDH	Carnityl-CoA dehydratse	[c] : crncoa <==> ctbtcoa + h2o	reversible	Oxidative Phosphorylation		b0036	crncoa <==> ctbtcoa + h2o	crncoa <==> ctbtcoa + h2o	2,1	2,1	-2,4	6,6	2,1	2,2	2,1	-2,4	6,6	reversible	reversible
CRNDabcpp	D-carnitine transport via ABC system (periplasm)	atp[c] + crn-D[p] + h2o[c] --> adp[c] + crn-D[c] + h[c] + pi[c]	forward only	Transport, Inner Membrane		( b2677 and b2678 and b2679 )	atp + crn-D[p] + h2o --> adp + crn-D + h + pi	atp + crn-D[p] + h2o --> adp + crn-D + h + pi	-6,7	-10,8	-23,5	0,0	-6,6	2,2	-10,7	-23,4	0,1	reversible	reversible
CRNDCAL2	D-Carnitine-CoA Ligase	[c] : atp + coa + crn-D --> adp + crnDcoa + pi	forward only	Oxidative Phosphorylation		b0037	atp + coa + crn-D --> adp + crnDcoa + pi	atp + coa + crn-D --> adp + crnDcoa + pi	-0,9	-0,9	-14,4	12,7	-1,0	3,4	-1,0	-14,6	12,5	reversible	reversible
CRNDt2rpp	D-carnitine outward transport (H+ antiport)	crn-D[p] + h[p] <==> crn-D[c] + h[c]	reversible	Transport, Inner Membrane		b4111	crn-D[p] + h[p] <==> crn-D + h	crn-D[p] + h[p] <==> crn-D + h	0,0	-3,2	-8,6	1,3	0,0	1,5	-3,2	-8,6	1,3	reversible	reversible
CRNt2rpp	L-carnitine outward transport (H+ antiport)	crn[p] + h[p] <==> crn[c] + h[c]	reversible	Transport, Inner Membrane		b4111	crn[p] + h[p] <==> crn + h	crn[p] + h[p] <==> crn + h	0,0	-3,2	-8,6	1,3	0,0	1,5	-3,2	-8,6	1,3	reversible	reversible
CRNt7pp	Carnitine/butyrobetaine antiporter (periplasm)	crn[p] + gbbtn[c] --> crn[c] + gbbtn[p]	forward only	Transport, Inner Membrane		b0040	crn[p] + gbbtn --> crn + gbbtn[p]	crn[p] + gbbtn --> crn + gbbtn[p]	0,0	0,0	-10,0	10,0	0,0	1,5	0,0	-10,0	10,0	reversible	reversible
CRNt8pp	L-carnitine/D-carnitine antiporter (periplasm)	crn[p] + crn-D[c] --> crn[c] + crn-D[p]	forward only	Transport, Inner Membrane		b0040	crn[p] + crn-D --> crn + crn-D[p]	crn[p] + crn-D --> crn + crn-D[p]	0,0	0,0	-10,0	10,0	0,0	1,5	0,0	-10,0	10,0	reversible	reversible
CRNtex	L-carnitine transport via diffusion (extracellular to periplasm)	crn[e] <==> crn[p]	reversible	Transport, Outer Membrane Porin		( b0241 or b0929 or b1377 or b2215 )	crn[e] <==> crn[p]	crn[e] <==> crn[p]	0,0	0,0	-5,5	5,5	0,0	1,5	0,0	-5,5	5,5	reversible	reversible
CS	citrate synthase	[c] : accoa + h2o + oaa --> cit + coa + h	forward only	Citric Acid Cycle		b0720	accoa + h2o + oaa --> cit + coa + h	accoa + h2o + oaa --> cit + coa + h	-8,9	-8,9	-17,9	0,1	-8,6	3,7	-8,6	-17,6	0,4	reversible	reversible
CSND	Cytosine deaminase	[c] : csn + h + h2o --> nh4 + ura	forward only	Nucleotide Salvage Pathway	3.5.4.1	b0337	csn + h + h2o --> nh4 + ura	csn + h + h2o --> nh4 + ura	-4,6	-8,7	-15,9	-2,4	-4,9	4,3	-9,0	-16,2	-2,7	forward only	reversible
CSNt2pp	cytosine transport in via proton symport (periplasm)	csn[p] + h[p] --> csn[c] + h[c]	forward only	Transport, Inner Membrane		b0336	csn[p] + h[p] --> csn + h	csn[p] + h[p] --> csn + h	0,0	-3,2	-8,6	1,3	0,0	1,5	-3,2	-8,6	1,3	reversible	reversible
CSNtex	cytosine transport via diffusion (extracellular to periplasm)	csn[e] <==> csn[p]	reversible	Transport, Outer Membrane Porin		( b0241 or b0929 or b1377 or b2215 )	csn[e] <==> csn[p]	csn[e] <==> csn[p]	0,0	0,0	-5,5	5,5	0,0	1,5	0,0	-5,5	5,5	reversible	reversible
CTBTabcpp	crotonobetaine transport via ABC system (periplasm)	atp[c] + ctbt[p] + h2o[c] --> adp[c] + ctbt[c] + h[c] + pi[c]	forward only	Transport, Inner Membrane		( b2677 and b2678 and b2679 )	atp + ctbt[p] + h2o --> adp + ctbt + h + pi	atp + ctbt[p] + h2o --> adp + ctbt + h + pi	-6,7	-10,8	-23,5	0,0	-6,6	2,2	-10,7	-23,4	0,1	reversible	reversible
CTBTCAL2	Crotonobetaine-CoA Ligase	[c] : atp + coa + ctbt --> adp + ctbtcoa + pi	forward only	Oxidative Phosphorylation		b0037	atp + coa + ctbt --> adp + ctbtcoa + pi	atp + coa + ctbt --> adp + ctbtcoa + pi	-0,9	-0,9	-14,4	12,7	-1,0	3,4	-1,0	-14,6	12,5	reversible	reversible
CTBTt2rpp	cronobetaine outward transport (H+ antiport)	ctbt[p] + h[p] <==> ctbt[c] + h[c]	reversible	Transport, Inner Membrane		b4111	ctbt[p] + h[p] <==> ctbt + h	ctbt[p] + h[p] <==> ctbt + h	0,0	-3,2	-8,6	1,3	0,0	1,5	-3,2	-8,6	1,3	reversible	reversible
CTPS2	CTP synthase (glutamine)	[c] : atp + gln-L + h2o + utp --> adp + ctp + glu-L + (2) h + pi	forward only	Purine and Pyrimidine Biosynthesis	6.3.4.2	b2780	atp + gln-L + h2o + utp --> adp + ctp + glu-L + (3) h + pi	atp + gln-L + h2o + utp --> adp + ctp + glu-L + (3) h + pi	-7,0	-11,1	-27,3	4,2	-6,3	4,6	-10,4	-26,7	4,9	reversible	reversible
CU1abcpp	Copper (Cu +1) ABC transporter (periplasm)	atp[c] + cu[c] + h2o[c] --> adp[c] + cu[p] + h[c] + pi[c]	forward only	Inorganic Ion Transport and Metabolism		b0484	atp + cu + h2o --> adp + cu[p] + h + pi	atp + cu + h2o --> adp + cu[p] + h + pi	-6,7	-7,3	-19,1	4,4	-6,6	2,2	-7,2	-19,0	4,5	reversible	reversible
CU1Opp	Cuprous Oxidase (Cu+1)	[p] : (4) cu + (4) h + o2 --> (4) cu2 + (2) h2o	forward only	Inorganic Ion Transport and Metabolism		b0123	[p] : (4) cu[p] + (4) h[p] + o2[p] --> (4) cu2[p] + (2) h2o[p]	[p] : (4) cu[p] + (4) h[p] + o2[p] --> (4) cu2[p] + (2) h2o[p]	Not calculated	Not calculated	Not calculated	Not calculated	Not calculated	Not calculated	Not calculated	Not calculated	Not calculated	reversible	reversible
CU2abcpp	Copper (Cu+2) ABC transporter (periplasm)	atp[c] + cu2[c] + h2o[c] --> adp[c] + cu2[p] + h[c] + pi[c]	forward only	Inorganic Ion Transport and Metabolism		b3469	atp + cu2 + h2o --> adp + cu2[p] + h + pi	atp + cu2 + h2o --> adp + cu2[p] + h + pi	-6,7	-3,8	-15,6	7,9	-6,6	2,2	-3,7	-15,5	8,0	reversible	reversible
CU2tex	copper (Cu+2) transport via diffusion (extracellular to periplasm)	cu2[e] <==> cu2[p]	reversible	Transport, Outer Membrane Porin		( b2215 or b0241 or b0929 or b1377 )	cu2[e] <==> cu2[p]	cu2[e] <==> cu2[p]	0,0	0,0	-5,5	5,5	0,0	1,5	0,0	-5,5	5,5	reversible	reversible
CU2tpp	copper transport in via permease (no H+)	cu2[p] --> cu2[c]	forward only	Inorganic Ion Transport and Metabolism		b3040	cu2[p] --> cu2	cu2[p] --> cu2	0,0	-6,9	-12,4	-2,4	0,0	1,5	-6,9	-12,4	-2,4	forward only	forward only
CUt3	copper transport out via proton antiport	cu[c] + h[e] --> cu[e] + h[c]	forward only	Transport, Outer Membrane		( b0572 and b0573 and b0574 and b0575 )	cu + h[e] --> cu[e] + h	cu + h[e] --> cu[e] + h	0,0	0,3	-4,2	5,8	0,0	1,5	0,3	-4,2	5,8	reversible	reversible
CUtex	copper (Cu+1) transport via diffusion (extracellular to periplasm)	cu[e] <==> cu[p]	reversible	Transport, Outer Membrane Porin		( b0241 or b0929 or b1377 or b2215 )	cu[e] <==> cu[p]	cu[e] <==> cu[p]	0,0	0,0	-5,5	5,5	0,0	1,5	0,0	-5,5	5,5	reversible	reversible
CYANST	Cyanide sulfurtransferase	[c] : cyan + tsul --> h + so3 + tcynt	forward only	Unassigned	2.8.1.1	b3425	cyan + tsul --> h + so3 + tcynt	cyan + tsul --> h + so3 + tcynt	-9,9	-9,9	-18,9	-0,9	-9,6	18,1	-9,6	-18,6	-0,6	forward only	reversible
CYANSTpp	Cyanide sulfurtransferase (periplasmic)	[p] : cyan + tsul --> h + so3 + tcynt	forward only	Inorganic Ion Transport and Metabolism	2.8.1.1	b1308	[p] : cyan[p] + tsul[p] --> h[p] + so3[p] + tcynt[p]	[p] : cyan[p] + tsul[p] --> h[p] + so3[p] + tcynt[p]	-9,9	-9,9	-20,8	1,0	-9,6	18,1	-9,6	-20,6	1,3	reversible	reversible
CYANtex	Cyanide transport via diffusion (extracellular to periplasm)	cyan[e] <==> cyan[p]	reversible	Transport, Outer Membrane Porin		( b0241 or b0929 or b1377 or b2215 )	cyan[e] <==> cyan[p]	cyan[e] <==> cyan[p]	0,0	0,0	-5,5	5,5	0,0	1,5	0,0	-5,5	5,5	reversible	reversible
CYNTAH	Cyanate aminohydrolase	[c] : cynt + (3) h + hco3 --> (2) co2 + nh4	forward only	Nitrogen Metabolism		b0340	cynt + (3) h + hco3 --> (2) co2 + nh4	cynt + (3) h + hco3 --> (2) co2 + nh4	-11,4	-15,5	-49,1	-7,8	-12,2	15,5	-16,3	-49,9	-8,6	forward only	reversible
CYNTt2pp	Cyanate transport via proton symport (periplasm)	cynt[p] + h[p] --> cynt[c] + h[c]	forward only	Transport, Inner Membrane		b0341	cynt[p] + h[p] --> cynt + h	cynt[p] + h[p] --> cynt + h	0,0	0,3	-5,2	4,8	0,0	1,5	0,3	-5,2	4,8	reversible	reversible
CYNTtex	Cyanate transport via diffusion (extracellular to periplasm)	cynt[e] <==> cynt[p]	reversible	Transport, Outer Membrane Porin		( b0241 or b0929 or b1377 or b2215 )	cynt[e] <==> cynt[p]	cynt[e] <==> cynt[p]	0,0	0,0	-5,5	5,5	0,0	1,5	0,0	-5,5	5,5	reversible	reversible
CYSabc2pp	L-cysteine export via ABC system (cytoplasm to periplasm)	atp[c] + cys-L[c] + h2o[c] --> adp[c] + cys-L[p] + h[c] + pi[c]	forward only	Transport, Inner Membrane		( b0886 and b0887 )	atp + cys-L + h2o --> adp + cys-L[p] + h + pi	atp + cys-L + h2o --> adp + cys-L[p] + h + pi	-6,7	-10,8	-22,5	1,0	-6,6	2,2	-10,7	-22,4	1,1	reversible	reversible
CYSabcpp	L-cysteine uptake via ABC system (periplasm)	atp[c] + cys-L[p] + h2o[c] --> adp[c] + cys-L[c] + h[c] + pi[c]	forward only	Transport, Inner Membrane			atp + cys-L[p] + h2o --> adp + cys-L + h + pi	atp + cys-L[p] + h2o --> adp + cys-L + h + pi	-6,7	-10,8	-23,5	0,0	-6,6	2,2	-10,7	-23,4	0,1	reversible	reversible
CYSDabcpp	D-cysteine uptake via ABC system (periplasm)	atp[c] + cys-D[p] + h2o[c] --> adp[c] + cys-D[c] + h[c] + pi[c]	forward only	Transport, Inner Membrane			atp + cys-D[p] + h2o --> adp + cys-D + h + pi	atp + cys-D[p] + h2o --> adp + cys-D + h + pi	-6,7	-10,8	-23,5	0,0	-6,6	2,2	-10,7	-23,4	0,1	reversible	reversible
CYSDDS	D-cysteine desulfhydrase	[c] : cys-D + h2o --> h2s + nh4 + pyr	forward only	Cysteine Metabolism	4.4.1.15	b1919	cys-D + h2o --> h2s + nh4 + pyr	cys-D + h2o --> h + h2s + nh4 + pyr	1,8	-6,4	-16,4	1,7	1,7	3,3	-6,5	-16,5	1,6	reversible	reversible
CYSDS	Cysteine Desulfhydrase	[c] : cys-L + h2o --> h2s + nh4 + pyr	forward only	Cysteine Metabolism	4.1.99.1	( b3708 or b3008 )	cys-L + h2o --> h2s + nh4 + pyr	cys-L + h2o --> h + h2s + nh4 + pyr	1,8	-6,4	-16,4	1,7	1,7	3,3	-6,5	-16,5	1,6	reversible	reversible
CYSDtex	D-cysteine transport via diffusion (extracellular to periplasm)	cys-D[e] <==> cys-D[p]	reversible	Transport, Outer Membrane Porin		( b0241 or b0929 or b1377 or b2215 )	cys-D[e] <==> cys-D[p]	cys-D[e] <==> cys-D[p]	0,0	0,0	-5,5	5,5	0,0	1,5	0,0	-5,5	5,5	reversible	reversible
CYSS	cysteine synthase	[c] : acser + h2s --> ac + cys-L + h	forward only	Cysteine Metabolism		( b2421 or b2414 )	acser + h2s --> ac + cys-L + h	acser + h2s --> ac + cys-L	-12,9	-12,9	-21,9	-3,9	-12,5	3,0	-12,5	-21,5	-3,5	forward only	forward only
CYSSADS	L-cysteine sulfinic acid desulfurase	[c] : 3sala + (2) h --> ala-L + so2	forward only	Cysteine Metabolism	4.1.1.12	b2810	3sala + h --> ala-L + so2	3sala + h --> ala-L + so2	Not calculated	Not calculated	Not calculated	Not calculated	Not calculated	Not calculated	Not calculated	Not calculated	Not calculated	reversible	reversible
CYStex	L-cysteine transport via diffusion (extracellular to periplasm)	cys-L[e] <==> cys-L[p]	reversible	Transport, Outer Membrane Porin		( b0241 or b0929 or b1377 or b2215 )	cys-L[e] <==> cys-L[p]	cys-L[e] <==> cys-L[p]	0,0	0,0	-5,5	5,5	0,0	1,5	0,0	-5,5	5,5	reversible	reversible
CYSTL	cystathionine b-lyase	[c] : cyst-L + h2o --> hcys-L + nh4 + pyr	forward only	Methionine Metabolism	4.4.1.8	( b1622 or b3008 )	cyst-L + h2o --> hcys-L + nh4 + pyr	cyst-L + h2o --> hcys-L + nh4 + pyr	-1,7	-9,9	-19,9	-1,8	-1,7	3,6	-9,9	-19,9	-1,8	forward only	reversible
CYStpp	L-cysteine export via facilitated transport	cys-L[c] --> cys-L[p]	forward only	Transport, Inner Membrane		( b2578 or b1533 )	cys-L --> cys-L[p]	cys-L --> cys-L[p]	0,0	0,0	-4,5	5,5	0,0	1,5	0,0	-4,5	5,5	reversible	reversible
CYSTRS	Cysteinyl-tRNA synthetase	[c] : atp + cys-L + trnacys --> amp + cystrna + ppi	forward only	tRNA Charging	6.1.1.16	b0526	atp + cys-L + h + trnacys --> amp + cystrna + ppi	atp + cys-L + trnacys --> amp + cystrna + ppi	-5,9	-5,9	-19,4	7,7	-6,0	2,1	-6,0	-19,5	7,6	reversible	reversible
CYTBD2pp	cytochrome oxidase bd (menaquinol-8: 2 protons) (periplasm)	(2) h[c] + mql8[c] + (0.5) o2[c] --> (2) h[p] + h2o[c] + mqn8[c]	forward only	Oxidative Phosphorylation		( b0978 and b0979 )	(2) h + mql8 + (0.5) o2 --> (2) h[p] + h2o + mqn8	(2) h + mql8 + (0.5) o2 --> (2) h[p] + h2o + mqn8	-32,7	-23,5	-28,0	-16,4	-32,7	8,3	-23,5	-28,0	-16,4	forward only	forward only
CYTBDpp	cytochrome oxidase bd (ubiquinol-8: 2 protons) (periplasm)	(2) h[c] + (0.5) o2[c] + q8h2[c] --> (2) h[p] + h2o[c] + q8[c]	forward only	Oxidative Phosphorylation		( ( b0978 and b0979 ) or ( b0733 and b0734 ) )	(2) h + (0.5) o2 + q8h2 --> (2) h[p] + h2o + q8	(2) h + (0.5) o2 + q8h2 --> (2) h[p] + h2o + q8	-37,2	-28,0	-32,5	-20,9	-37,2	7,9	-28,0	-32,5	-20,9	forward only	forward only
CYTBO3_4pp	cytochrome oxidase bo3 (ubiquinol-8: 4 protons) (periplasm)	(4) h[c] + (0.5) o2[c] + q8h2[c] --> (4) h[p] + h2o[c] + q8[c]	forward only	Oxidative Phosphorylation		( b0429 and b0430 and b0431 and b0432 )	(4) h + (0.5) o2 + q8h2 --> (4) h[p] + h2o + q8	(4) h + (0.5) o2 + q8h2 --> (4) h[p] + h2o + q8	-37,2	-21,6	-26,2	-14,6	-37,2	7,9	-21,6	-26,2	-14,6	forward only	forward only
CYTD	cytidine deaminase	[c] : cytd + h + h2o --> nh4 + uri	forward only	Nucleotide Salvage Pathway	3.5.4.5	b2143	cytd + h + h2o --> nh4 + uri	cytd + h + h2o --> nh4 + uri	-4,6	-8,7	-15,9	-2,4	-4,9	4,3	-9,0	-16,2	-2,7	forward only	reversible
CYTDH	Cytidine hydrolase	[c] : cytd + h2o --> csn + rib-D	forward only	Alternate Carbon Metabolism	3.2.2.8	( b2162 or b0651 or b0030 )	cytd + h2o --> csn + rib-D	cytd + h2o --> csn + rib-D	-0,9	-5,0	-12,3	1,3	-0,9	2,8	-5,0	-12,3	1,3	reversible	reversible
CYTDK2	cytidine kinase (GTP)	[c] : cytd + gtp --> cmp + gdp + h	forward only	Nucleotide Salvage Pathway		b2066	cytd + gtp + h --> cmp + gdp	cytd + gtp + h --> cmp + gdp	-3,8	-3,8	-12,8	5,3	-4,1	0,7	-4,1	-13,1	4,9	reversible	reversible
CYTDt2pp	cytidine transport in via proton symport (periplasm)	cytd[p] + h[p] --> cytd[c] + h[c]	forward only	Transport, Inner Membrane		( b2393 or b2964 )	cytd[p] + h[p] --> cytd + h	cytd[p] + h[p] --> cytd + h	0,0	-3,2	-8,6	1,3	0,0	1,5	-3,2	-8,6	1,3	reversible	reversible
CYTDt2rpp	cytidine transport in via proton symport, reversible (periplasm)	cytd[p] + h[p] <==> cytd[c] + h[c]	reversible	Transport, Inner Membrane		b2406	cytd[p] + h[p] <==> cytd + h	cytd[p] + h[p] <==> cytd + h	0,0	-3,2	-8,6	1,3	0,0	1,5	-3,2	-8,6	1,3	reversible	reversible
CYTDtex	cytidine transport via diffusion (extracellular to periplasm)	cytd[e] <==> cytd[p]	reversible	Transport, Outer Membrane Porin		( b0241 or b0929 or b1377 or b2215 )	cytd[e] <==> cytd[p]	cytd[e] <==> cytd[p]	0,0	0,0	-5,5	5,5	0,0	1,5	0,0	-5,5	5,5	reversible	reversible
CYTK1	cytidylate kinase (CMP)	[c] : atp + cmp <==> adp + cdp	reversible	Nucleotide Salvage Pathway	2.7.4.14	b0910	atp + cmp <==> adp + cdp	atp + cmp <==> adp + cdp	0,0	0,0	-9,0	9,0	-0,1	1,5	-0,1	-9,1	9,0	reversible	reversible
CYTK2	cytidylate kinase (dCMP)	[c] : atp + dcmp <==> adp + dcdp	reversible	Nucleotide Salvage Pathway	2.7.4.14	b0910	atp + dcmp <==> adp + dcdp	atp + dcmp <==> adp + dcdp	0,0	0,0	-9,0	9,0	-0,1	1,5	-0,1	-9,1	9,0	reversible	reversible
DAAD	D-Amino acid dehydrogenase	[c] : ala-D + fad + h2o --> fadh2 + nh4 + pyr	forward only	Alanine and Aspartate Metabolism	1.4.99.1	b1189	ala-D + fad + h2o --> fadh2 + nh4 + pyr	ala-D + fad + h2o --> fadh2 + nh4 + pyr	5,0	0,9	-10,8	11,7	5,0	5,5	0,9	-10,8	11,7	reversible	reversible
DADA	Deoxyadenosine deaminase	[c] : dad-2 + h + h2o --> din + nh4	forward only	Nucleotide Salvage Pathway		b1623	dad-2 + h + h2o --> din + nh4	dad-2 + h + h2o --> din + nh4	-8,0	-12,1	-19,4	-5,8	-8,3	3,9	-12,4	-19,6	-6,1	forward only	forward only
DADK	deoxyadenylate kinase	[c] : atp + damp <==> adp + dadp	reversible	Nucleotide Salvage Pathway	2.7.4.11	b0474	atp + damp <==> adp + dadp	atp + damp <==> adp + dadp	0,0	0,0	-9,0	9,0	-0,1	1,5	-0,1	-9,1	9,0	reversible	reversible
DADNt2pp	deoxyadenosine transport in via proton symport (periplasm)	dad-2[p] + h[p] --> dad-2[c] + h[c]	forward only	Transport, Inner Membrane		( b2393 or b2964 )	dad-2[p] + h[p] --> dad-2 + h	dad-2[p] + h[p] --> dad-2 + h	0,0	-3,2	-8,6	1,3	0,0	1,5	-3,2	-8,6	1,3	reversible	reversible
DADNtex	deoxyadenosine transport via diffusion (extracellular to periplasm)	dad-2[e] <==> dad-2[p]	reversible	Transport, Outer Membrane		b0411	dad-2[e] <==> dad-2[p]	dad-2[e] <==> dad-2[p]	0,0	0,0	-5,5	5,5	0,0	1,5	0,0	-5,5	5,5	reversible	reversible
DAGK120	diacylglycerol kinase (n-C12:0)	[c] : 12dgr120 + atp --> adp + h + pa120	forward only	Glycerophospholipid Metabolism	2.7.1.107	b4042	12dgr120 + atp --> adp + pa120	12dgr120 + atp --> adp + pa120	-3,8	-3,8	-12,8	5,3	-3,8	0,7	-3,8	-12,8	5,2	reversible	reversible
DAGK140	diacylglycerol kinase (n-C14:0)	[c] : 12dgr140 + atp --> adp + h + pa140	forward only	Glycerophospholipid Metabolism	2.7.1.107	b4042	12dgr140 + atp --> adp + pa140	12dgr140 + atp --> adp + pa140	-3,8	-3,8	-12,8	5,3	-3,8	0,7	-3,8	-12,8	5,2	reversible	reversible
DAGK141	diacylglycerol kinase (n-C14:1)	[c] : 12dgr141 + atp --> adp + h + pa141	forward only	Glycerophospholipid Metabolism	2.7.1.107	b4042	12dgr141 + atp --> adp + pa141	12dgr141 + atp --> adp + pa141	-3,8	-3,8	-12,8	5,3	-3,8	0,7	-3,8	-12,8	5,2	reversible	reversible
DAGK160	diacylglycerol kinase (n-C16:0)	[c] : 12dgr160 + atp --> adp + h + pa160	forward only	Glycerophospholipid Metabolism	2.7.1.107	b4042	12dgr160 + atp --> adp + pa160	12dgr160 + atp --> adp + pa160	-3,8	-3,8	-12,8	5,3	-3,8	0,7	-3,8	-12,8	5,2	reversible	reversible
DAGK161	diacylglycerol kinase (n-C16:1)	[c] : 12dgr161 + atp --> adp + h + pa161	forward only	Glycerophospholipid Metabolism	2.7.1.107	b4042	12dgr161 + atp --> adp + pa161	12dgr161 + atp --> adp + pa161	-3,8	-3,8	-12,8	5,3	-3,8	0,7	-3,8	-12,8	5,2	reversible	reversible
DAGK180	diacylglycerol kinase (n-C18:0)	[c] : 12dgr180 + atp --> adp + h + pa180	forward only	Glycerophospholipid Metabolism	2.7.1.107	b4042	12dgr180 + atp --> adp + pa180	12dgr180 + atp --> adp + pa180	-3,8	-3,8	-12,8	5,3	-3,8	0,7	-3,8	-12,8	5,2	reversible	reversible
DAGK181	diacylglycerol kinase (n-C18:1)	[c] : 12dgr181 + atp --> adp + h + pa181	forward only	Glycerophospholipid Metabolism	2.7.1.107	b4042	12dgr181 + atp --> adp + pa181	12dgr181 + atp --> adp + pa181	-3,8	-3,8	-12,8	5,3	-3,8	0,7	-3,8	-12,8	5,2	reversible	reversible
DALAt2pp	D-alanine transport in via proton symport (periplasm)	ala-D[p] + h[p] --> ala-D[c] + h[c]	forward only	Transport, Inner Membrane		b4208	ala-D[p] + h[p] --> ala-D + h	ala-D[p] + h[p] --> ala-D + h	0,0	-3,2	-8,6	1,3	0,0	1,5	-3,2	-8,6	1,3	reversible	reversible
DALAtex	D-Alanine transport via diffusion (extracellular to periplasm)	ala-D[e] <==> ala-D[p]	reversible	Transport, Outer Membrane Porin		( b0241 or b0929 or b1377 or b2215 )	ala-D[e] <==> ala-D[p]	ala-D[e] <==> ala-D[p]	0,0	0,0	-5,5	5,5	0,0	1,5	0,0	-5,5	5,5	reversible	reversible
DAMPtex	dAMP transport via diffusion (extracellular to periplasm)	damp[e] <==> damp[p]	reversible	Transport, Outer Membrane Porin		( b0241 or b0929 or b1377 or b2215 )	damp[e] <==> damp[p]	damp[e] <==> damp[p]	0,0	0,0	-5,5	5,5	0,0	1,5	0,0	-5,5	5,5	reversible	reversible
DAPabcpp	M-diaminopimelic acid ABC transport (periplasm)	26dap-M[p] + atp[c] + h2o[c] --> 26dap-M[c] + adp[c] + h[c] + pi[c]	forward only	Transport, Inner Membrane			26dap-M[p] + atp + h2o --> 26dap-M + adp + h + pi	26dap-M[p] + atp + h2o --> 26dap-M + adp + h + pi	-6,7	-10,8	-23,5	0,0	-6,6	2,2	-10,7	-23,4	0,1	reversible	reversible
DAPAL	2,3-diaminopropionate amonnia lyase	[c] : 23dappa + h2o --> (2) nh4 + pyr	forward only	Alternate Carbon Metabolism	4.3.1.15	b2871	23dappa + h2o --> (2) nh4 + pyr	23dappa + h2o --> (2) nh4 + pyr	-4,8	-13,0	-23,0	-4,9	-4,9	3,7	-13,1	-23,1	-5,1	forward only	forward only
DAPDC	diaminopimelate decarboxylase	[c] : 26dap-M + h --> co2 + lys-L	forward only	Threonine and Lysine Metabolism	4.1.1.20	b2838	26dap-M + h --> co2 + lys-L	26dap-M + h --> co2 + lys-L	-3,1	-7,2	-25,3	-2,5	-3,3	1,6	-7,4	-25,6	-2,7	forward only	forward only
DAPE	diaminopimelate epimerase	[c] : 26dap-LL <==> 26dap-M	reversible	Threonine and Lysine Metabolism	5.1.1.7	b3809	26dap-LL <==> 26dap-M	26dap-LL <==> 26dap-M	0,0	0,0	-4,5	4,5	0,0	1,5	0,0	-4,5	4,5	reversible	reversible
DAPtex	1,5-Diaminopentane transport via diffusion (extracellular to periplasm)	15dap[e] <==> 15dap[p]	reversible	Transport, Outer Membrane Porin		( b0241 or b0929 or b1377 or b2215 )	15dap[e] <==> 15dap[p]	15dap[e] <==> 15dap[p]	0,0	0,0	-5,5	5,5	0,0	1,5	0,0	-5,5	5,5	reversible	reversible
DASYN120	CDP-diacylglycerol synthetase (n-C12:0)	[c] : ctp + h + pa120 --> cdpdddecg + ppi	forward only	Glycerophospholipid Metabolism	2.7.7.41	b0175	ctp + h + pa120 --> cdpdddecg + ppi	ctp + h + pa120 --> cdpdddecg + ppi	0,4	0,4	-8,6	9,5	0,2	2,2	0,2	-8,9	9,2	reversible	reversible
DASYN140	CDP-diacylglycerol synthetase (n-C14:0)	[c] : ctp + h + pa140 --> cdpdtdecg + ppi	forward only	Glycerophospholipid Metabolism	2.7.7.41	b0175	ctp + h + pa140 --> cdpdtdecg + ppi	ctp + h + pa140 --> cdpdtdecg + ppi	0,4	0,4	-8,6	9,5	0,2	2,2	0,2	-8,9	9,2	reversible	reversible
DASYN141	CDP-diacylglycerol synthetase (n-C14:1)	[c] : ctp + h + pa141 --> cdpdtdec7eg + ppi	forward only	Glycerophospholipid Metabolism	2.7.7.41	b0175	ctp + h + pa141 --> cdpdtdec7eg + ppi	ctp + h + pa141 --> cdpdtdec7eg + ppi	0,4	0,4	-8,6	9,5	0,2	2,2	0,2	-8,9	9,2	reversible	reversible
DASYN160	CDP-diacylglycerol synthetase (n-C16:0)	[c] : ctp + h + pa160 --> cdpdhdecg + ppi	forward only	Glycerophospholipid Metabolism	2.7.7.41	b0175	ctp + h + pa160 --> cdpdhdecg + ppi	ctp + h + pa160 --> cdpdhdecg + ppi	0,4	0,4	-8,6	9,5	0,2	2,2	0,2	-8,9	9,2	reversible	reversible
DASYN161	CDP-diacylglycerol synthetase (n-C16:1)	[c] : ctp + h + pa161 --> cdpdhdec9eg + ppi	forward only	Glycerophospholipid Metabolism	2.7.7.41	b0175	ctp + h + pa161 --> cdpdhdec9eg + ppi	ctp + h + pa161 --> cdpdhdec9eg + ppi	0,4	0,4	-8,6	9,5	0,2	2,2	0,2	-8,9	9,2	reversible	reversible
DASYN180	CDP-diacylglycerol synthetase (n-C18:0)	[c] : ctp + h + pa180 --> cdpdodecg + ppi	forward only	Glycerophospholipid Metabolism	2.7.7.41	b0175	ctp + h + pa180 --> cdpdodecg + ppi	ctp + h + pa180 --> cdpdodecg + ppi	0,4	0,4	-8,6	9,5	0,2	2,2	0,2	-8,9	9,2	reversible	reversible
DASYN181	CDP-diacylglycerol synthetase (n-C18:1)	[c] : ctp + h + pa181 --> cdpdodec11eg + ppi	forward only	Glycerophospholipid Metabolism	2.7.7.41	b0175	ctp + h + pa181 --> cdpdodec11eg + ppi	ctp + h + pa181 --> cdpdodec11eg + ppi	0,4	0,4	-8,6	9,5	0,2	2,2	0,2	-8,9	9,2	reversible	reversible
DATPHs	dATP amine hydrolysis (spontaneous)	[c] : datp + h + h2o --> ditp + nh4	forward only	Nucleotide Salvage Pathway		s0001	datp + h + h2o --> ditp + nh4	datp + h + h2o --> ditp + nh4	-8,0	-12,1	-19,4	-5,8	-8,3	3,9	-12,4	-19,6	-6,1	forward only	forward only
DB4PS	3,4-Dihydroxy-2-butanone-4-phosphate synthase	[c] : ru5p-D --> db4p + for + h	forward only	Cofactor and Prosthetic Group Biosynthesis		b3041	ru5p-D --> db4p + for + h	ru5p-D --> db4p + for + h	-20,9	-25,0	-32,3	-18,8	-20,7	1,7	-24,8	-32,0	-18,5	forward only	forward only
DBTS	dethiobiotin synthase	[c] : atp + co2 + dann --> adp + dtbt + (3) h + pi	forward only	Cofactor and Prosthetic Group Biosynthesis	6.3.3.3	b0778	atp + co2 + dann --> adp + dtbt + (3) h + pi	atp + co2 + dann --> adp + dtbt + (3) h + pi	-24,6	-24,6	-34,2	-6,9	-23,9	4,7	-23,9	-33,6	-6,3	forward only	forward only
DCAtex	Decanoate transport via diffusion (extracellular to periplasm)	dca[e] <==> dca[p]	reversible	Transport, Outer Membrane Porin		( b0241 or b0929 or b1377 or b2215 )	dca[e] <==> dca[p]	dca[e] <==> dca[p]	0,0	0,0	-5,5	5,5	0,0	1,5	0,0	-5,5	5,5	reversible	reversible
DCMPtex	dCMP transport via diffusion (extracellular to periplasm)	dcmp[e] <==> dcmp[p]	reversible	Transport, Outer Membrane Porin		( b0241 or b0929 or b1377 or b2215 )	dcmp[e] <==> dcmp[p]	dcmp[e] <==> dcmp[p]	0,0	0,0	-5,5	5,5	0,0	1,5	0,0	-5,5	5,5	reversible	reversible
DCTPD	dCTP deaminase	[c] : dctp + h + h2o --> dutp + nh4	forward only	Nucleotide Salvage Pathway	3.5.4.13	b2065	dctp + h + h2o --> dutp + nh4	dctp + h + h2o --> dutp + nh4	-4,6	-8,7	-15,9	-2,4	-4,9	4,3	-9,0	-16,2	-2,7	forward only	reversible
DCYTD	deoxycytidine deaminase	[c] : dcyt + h + h2o --> duri + nh4	forward only	Nucleotide Salvage Pathway	3.5.4.14	b2143	dcyt + h + h2o --> duri + nh4	dcyt + h + h2o --> duri + nh4	-4,6	-8,7	-15,9	-2,4	-4,9	4,3	-9,0	-16,2	-2,7	forward only	reversible
DCYTt2pp	deoxycytidine transport in via proton symport (periplasm)	dcyt[p] + h[p] --> dcyt[c] + h[c]	forward only	Transport, Inner Membrane		( b2393 or b2964 )	dcyt[p] + h[p] --> dcyt + h	dcyt[p] + h[p] --> dcyt + h	0,0	-3,2	-8,6	1,3	0,0	1,5	-3,2	-8,6	1,3	reversible	reversible
DCYTtex	deoxycytidine transport via diffusion (extracellular to periplasm)	dcyt[e] <==> dcyt[p]	reversible	Transport, Outer Membrane		b0411	dcyt[e] <==> dcyt[p]	dcyt[e] <==> dcyt[p]	0,0	0,0	-5,5	5,5	0,0	1,5	0,0	-5,5	5,5	reversible	reversible
DDCAtexi	Fatty acid (dodecanoate) transport via facilitated irreversible diffusion (extracellular to periplasm)	ddca[e] --> ddca[p]	forward only	Transport, Outer Membrane		b2344	ddca[e] --> ddca[p]	ddca[e] --> ddca[p]	0,0	0,0	-5,5	5,5	0,0	1,5	0,0	-5,5	5,5	reversible	reversible
DDGALK	2-dehydro-3-deoxygalactonokinase	[c] : 2dh3dgal + atp --> 2dh3dgal6p + adp + h	forward only	Alternate Carbon Metabolism	2.7.1.58	b3693	2dh3dgal + atp --> 2dh3dgal6p + adp	2dh3dgal + atp --> 2dh3dgal6p + adp	-3,8	-3,8	-12,8	5,3	-3,8	0,7	-3,8	-12,8	5,2	reversible	reversible
DDGLCNt2rpp	2-dehydro-3-deoxy-D-gluconate transport via proton symport, reversible (periplasm)	2ddglcn[p] + h[p] <==> 2ddglcn[c] + h[c]	reversible	Transport, Inner Membrane		b3909	2ddglcn[p] + h[p] <==> 2ddglcn + h	2ddglcn[p] + h[p] <==> 2ddglcn + h	0,0	0,3	-5,2	4,8	0,0	1,5	0,3	-5,2	4,8	reversible	reversible
DDGLCNtex	2-dehydro-3-deoxy-D-gluconate transport via diffusion (extracellular to periplasm)	2ddglcn[e] <==> 2ddglcn[p]	reversible	Transport, Outer Membrane Porin		( b0241 or b0929 or b1377 or b2215 )	2ddglcn[e] <==> 2ddglcn[p]	2ddglcn[e] <==> 2ddglcn[p]	0,0	0,0	-5,5	5,5	0,0	1,5	0,0	-5,5	5,5	reversible	reversible
DDGLK	2-dehydro-3-deoxygluconokinase	[c] : 2ddglcn + atp --> 2ddg6p + adp + h	forward only	Alternate Carbon Metabolism	2.7.1.45	b3526	2ddglcn + atp --> 2ddg6p + adp	2ddglcn + atp --> 2ddg6p + adp	-1,3	-1,3	-10,3	7,7	-1,3	0,9	-1,3	-10,3	7,7	reversible	reversible
DDPA	3-deoxy-D-arabino-heptulosonate 7-phosphate synthetase	[c] : e4p + h2o + pep --> 2dda7p + pi	forward only	Tyrosine, Tryptophan, and Phenylalanine Metabolism	4.1.2.15	( b2601 or b0754 or b1704 )	e4p + h2o + pep --> 2dda7p + h + pi	e4p + h2o + pep --> 2dda7p + h + pi	-12,7	-12,7	-21,7	-3,7	-12,6	2,9	-12,6	-21,6	-3,6	forward only	forward only
DDPGALA	2-dehydro-3-deoxy-6-phosphogalactonate aldolase	[c] : 2dh3dgal6p <==> g3p + pyr	reversible	Alternate Carbon Metabolism	4.1.2.21	b4477	2dh3dgal6p <==> g3p + pyr	2dh3dgal6p <==> g3p + pyr	0,7	-3,4	-10,7	2,9	0,7	0,8	-3,4	-10,6	2,9	reversible	reversible
DGK1	deoxyguanylate kinase (dGMP:ATP)	[c] : atp + dgmp <==> adp + dgdp	reversible	Nucleotide Salvage Pathway	2.7.4.8	b3648	atp + dgmp <==> adp + dgdp	atp + dgmp <==> adp + dgdp	0,0	0,0	-9,0	9,0	-0,1	1,5	-0,1	-9,1	9,0	reversible	reversible
DGMPtex	dGMP transport via diffusion (extracellular to periplasm)	dgmp[e] <==> dgmp[p]	reversible	Transport, Outer Membrane Porin		( b0241 or b0929 or b1377 or b2215 )	dgmp[e] <==> dgmp[p]	dgmp[e] <==> dgmp[p]	0,0	0,0	-5,5	5,5	0,0	1,5	0,0	-5,5	5,5	reversible	reversible
DGSNt2pp	deoxyguanosine transport in via proton symport (periplasm)	dgsn[p] + h[p] --> dgsn[c] + h[c]	forward only	Transport, Inner Membrane		b2964	dgsn[p] + h[p] --> dgsn + h	dgsn[p] + h[p] --> dgsn + h	0,0	-3,2	-8,6	1,3	0,0	1,5	-3,2	-8,6	1,3	reversible	reversible
DGSNtex	deoxyguanosine transport via diffusion (extracellular to periplasm)	dgsn[e] <==> dgsn[p]	reversible	Transport, Outer Membrane Porin		( b0241 or b0929 or b1377 or b2215 )	dgsn[e] <==> dgsn[p]	dgsn[e] <==> dgsn[p]	0,0	0,0	-5,5	5,5	0,0	1,5	0,0	-5,5	5,5	reversible	reversible
DHAD1	dihydroxy-acid dehydratase (2,3-dihydroxy-3-methylbutanoate)	[c] : 23dhmb --> 3mob + h2o	forward only	Valine, Leucine, and Isoleucine Metabolism	4.2.1.9	b3771	23dhmb --> 3mob + h2o	23dhmb --> 3mob + h2o	-6,9	-6,9	-11,4	-2,4	-6,9	2,0	-6,9	-11,4	-2,4	forward only	forward only
DHAD2	Dihydroxy-acid dehydratase (2,3-dihydroxy-3-methylpentanoate)	[c] : 23dhmp --> 3mop + h2o	forward only	Valine, Leucine, and Isoleucine Metabolism		b3771	23dhmp --> 3mop + h2o	23dhmp --> 3mop + h2o	-6,9	-6,9	-11,4	-2,4	-6,9	2,0	-6,9	-11,4	-2,4	forward only	forward only
DHAPT	Dihydroxyacetone phosphotransferase	[c] : dha + pep --> dhap + pyr	forward only	Alternate Carbon Metabolism		( b1200 and b1199 and b1198 and b2415 and b2416 )	dha + pep --> dhap + pyr	dha + pep --> dhap + pyr	-9,1	-9,1	-18,1	-0,1	-9,1	1,8	-9,1	-18,2	-0,1	forward only	reversible
DHAtex	Dihydroxyacetone transport via diffusion (extracellular to periplasm)	dha[e] <==> dha[p]	reversible	Transport, Outer Membrane Porin		( b0241 or b0929 or b1377 or b2215 )	dha[e] <==> dha[p]	dha[e] <==> dha[p]	0,0	0,0	-5,5	5,5	0,0	1,5	0,0	-5,5	5,5	reversible	reversible
DHAtpp	Dihydroxyacetone transport via facilitated diffusion (periplasm)	dha[p] <==> dha[c]	reversible	Transport, Inner Membrane			dha[p] <==> dha	dha[p] <==> dha	0,0	0,0	-5,5	4,5	0,0	1,5	0,0	-5,5	4,5	reversible	reversible
DHBD	2,3-dihydro-2,3-dihydroxybenzoate dehydrogenase	[c] : 23ddhb + nad <==> 23dhb + h + nadh	reversible	Cofactor and Prosthetic Group Biosynthesis	1.3.1.28	b0596	23ddhb + nad <==> 23dhb + h + nadh	23ddhb + nad <==> 23dhb + h + nadh	-9,2	-9,2	-18,2	-0,2	-8,9	5,5	-8,9	-17,9	0,1	reversible	reversible
DHBS	2,3-dihydroxybenzoate adenylate synthase	[c] : 23dhb + atp + h --> 23dhba + ppi	forward only	Cofactor and Prosthetic Group Biosynthesis	2.7.7.58	b0594	23dhb + atp + h --> 23dhba + ppi	23dhb + atp + h --> 23dhba + ppi	-2,1	-2,1	-11,1	6,9	-2,3	2,0	-2,3	-11,4	6,7	reversible	reversible
DHBSH	2,3-dihydroxybenzoylserine hydrolase	[c] : 23dhbzs + h2o --> 23dhb + ser-L	forward only	Cofactor and Prosthetic Group Biosynthesis			23dhbzs + h2o --> 23dhb + ser-L	23dhbzs + h2o --> 23dhb + ser-L	-0,3	-4,4	-11,7	1,8	-0,4	2,5	-4,5	-11,7	1,8	reversible	reversible
DHCIND	2,3-dihydroxycinnamate dehydrogenase	[c] : cenchddd + nad --> dhcinnm + h + nadh	forward only	Alternate Carbon Metabolism		b2541	cenchddd + nad --> dhcinnm + h + nadh	cenchddd + nad --> dhcinnm + h + nadh	-9,2	-9,2	-18,2	-0,2	-8,9	5,5	-8,9	-17,9	0,1	reversible	reversible
DHCINDO	2,3-dihydroxycinnamate 1,2-dioxygenase	[c] : dhcinnm + o2 --> h + hkntd	forward only	Alternate Carbon Metabolism		b0348	dhcinnm + o2 --> h + hkntd	dhcinnm + o2 --> h + hkntd	-69,6	-63,9	-68,3	-54,2	-69,3	4,7	-63,6	-68,1	-53,9	forward only	forward only
DHDPRy	dihydrodipicolinate reductase (NADPH)	[c] : 23dhdp + h + nadph --> nadp + thdp	forward only	Threonine and Lysine Metabolism	1.3.1.26	b0031	23dhdp + (2) h + nadph --> nadp + thdp	23dhdp + h + nadph --> nadp + thdp	-0,5	-0,5	-9,5	8,6	-1,0	3,7	-1,0	-10,0	8,0	reversible	reversible
DHDPS	dihydrodipicolinate synthase	[c] : aspsa + pyr --> 23dhdp + h + (2) h2o	forward only	Threonine and Lysine Metabolism	4.2.1.52	b2478	aspsa + pyr --> 23dhdp + h + (2) h2o	aspsa + pyr --> 23dhdp + h + (2) h2o	-31,9	-27,8	-34,1	-20,5	-31,6	5,0	-27,5	-33,8	-20,3	forward only	forward only
DHFR	dihydrofolate reductase	[c] : dhf + h + nadph <==> nadp + thf	reversible	Cofactor and Prosthetic Group Biosynthesis	1.5.1.3	( b0048 or b1606 )	dhf + (2) h + nadph <==> nadp + thf	dhf + h + nadph <==> nadp + thf	-0,2	-0,2	-9,2	8,8	-0,7	4,0	-0,7	-9,7	8,3	reversible	reversible
DHFS	dihydrofolate synthase	[c] : atp + dhpt + glu-L --> adp + dhf + h + pi	forward only	Cofactor and Prosthetic Group Biosynthesis	6.3.2.12	b2315	atp + dhpt + glu-L --> adp + dhf + h + pi	atp + dhpt + glu-L --> adp + dhf + h + pi	-6,3	-6,3	-19,9	7,2	-6,2	2,5	-6,2	-19,8	7,3	reversible	reversible
DHNAOT4	1,4-dihydroxy-2-naphthoate octaprenyltransferase	[c] : dhna + h + octdp --> 2dmmql8 + co2 + ppi	forward only	Cofactor and Prosthetic Group Biosynthesis		b3930	dhna + h + octdp --> 2dmmql8 + co2 + ppi	dhna + h + octdp --> 2dmmql8 + co2 + ppi	-17,5	-21,6	-44,3	-12,4	-17,7	2,3	-21,8	-44,5	-12,6	forward only	forward only
DHNPA2	dihydroneopterin aldolase	[c] : dhnpt --> 6hmhpt + gcald	forward only	Cofactor and Prosthetic Group Biosynthesis		b3058	dhnpt --> 6hmhpt + gcald	dhnpt --> 6hmhpt + gcald	2,4	-1,7	-8,9	4,6	2,4	1,1	-1,7	-8,9	4,6	reversible	reversible
DHORD2	dihydoorotic acid dehydrogenase (quinone8)	[c] : dhor-S + q8 --> orot + q8h2	forward only	Purine and Pyrimidine Biosynthesis	1.3.3.1	b0945	dhor-S + q8 --> orot + q8h2	dhor-S + q8 --> orot + q8h2	-12,4	-12,4	-21,4	-3,4	-12,4	6,9	-12,4	-21,4	-3,4	forward only	reversible
DHORD5	dihydroorotic acid (menaquinone-8)	[c] : dhor-S + mqn8 --> mql8 + orot	forward only	Purine and Pyrimidine Biosynthesis	1.3.3.1	b0945	dhor-S + mqn8 --> mql8 + orot	dhor-S + mqn8 --> mql8 + orot	-16,9	-16,9	-25,9	-7,9	-16,9	7,6	-16,9	-25,9	-7,9	forward only	forward only
DHORTS	dihydroorotase	[c] : dhor-S + h2o <==> cbasp + h	reversible	Purine and Pyrimidine Biosynthesis	3.5.2.3	b1062	dhor-S + h2o <==> cbasp + h	dhor-S + h2o <==> cbasp + h	-5,6	-5,6	-10,1	-1,1	-5,3	4,4	-5,3	-9,8	-0,8	forward only	reversible
DHPPD	2,3-dihydroxyphenylpropionate dehydrogenase	[c] : cechddd + nad --> dhpppn + h + nadh	forward only	Alternate Carbon Metabolism		b2541	cechddd + nad --> dhpppn + h + nadh	cechddd + nad --> dhpppn + h + nadh	-9,2	-9,2	-18,2	-0,2	-8,9	5,5	-8,9	-17,9	0,1	reversible	reversible
DHPPDA2	diaminohydroxyphosphoribosylaminopryrimidine deaminase (25drapp)	[c] : 25drapp + h + h2o --> 5apru + nh4	forward only	Cofactor and Prosthetic Group Biosynthesis	3.5.4.26	b0414	25drapp + h + h2o --> 5apru + nh4	25drapp + h + h2o --> 5apru + nh4	-20,1	-24,2	-31,5	-17,9	-20,4	6,2	-24,5	-31,7	-18,2	forward only	forward only
DHPS2	dihydropteroate synthase	[c] : 4abz + 6hmhptpp --> dhpt + ppi	forward only	Cofactor and Prosthetic Group Biosynthesis	2.5.1.15	b3177	4abz + 6hmhptpp --> dhpt + ppi	4abz + 6hmhptpp --> dhpt + ppi	-11,4	-11,4	-20,4	-2,4	-11,3	2,4	-11,3	-20,3	-2,3	forward only	reversible
DHPTDCs	4,5-dihydroxy-2,3-pentanedione cyclization (spontaneous)	[c] : dhptd --> h2o + hmfurn	forward only	Methionine Metabolism		s0001	dhptd --> h + h2o + hmfurn	dhptd --> h + h2o + hmfurn	-9,2	-9,2	-13,7	-4,7	-8,9	5,0	-8,9	-13,4	-4,4	forward only	reversible
DHPTPE	dihydroneopterin triphosphate 2'-epimerase	[c] : ahdt <==> dhmptp	reversible	Cofactor and Prosthetic Group Biosynthesis		b2303	ahdt <==> dhmptp	ahdt <==> dhmptp	0,0	0,0	-4,5	4,5	0,0	1,5	0,0	-4,5	4,5	reversible	reversible
DHQS	3-dehydroquinate synthase	[c] : 2dda7p --> 3dhq + pi	forward only	Tyrosine, Tryptophan, and Phenylalanine Metabolism		b3389	2dda7p --> 3dhq + h + pi	2dda7p --> 3dhq + h + pi	-18,7	-22,8	-30,0	-16,5	-18,5	3,2	-22,6	-29,9	-16,3	forward only	forward only
DHQTi	3-dehydroquinate dehydratase, irreversible	[c] : 3dhq --> 3dhsk + h2o	forward only	Tyrosine, Tryptophan, and Phenylalanine Metabolism	4.2.1.10	b1693	3dhq --> 3dhsk + h2o	3dhq --> 3dhsk + h2o	-8,5	-8,5	-13,0	-3,9	-8,5	2,8	-8,5	-13,0	-3,9	forward only	forward only
DIMPtex	dIMP transport via diffusion (extracellular to periplasm)	dimp[e] <==> dimp[p]	reversible	Transport, Outer Membrane Porin		( b0241 or b0929 or b1377 or b2215 )	dimp[e] <==> dimp[p]	dimp[e] <==> dimp[p]	0,0	0,0	-5,5	5,5	0,0	1,5	0,0	-5,5	5,5	reversible	reversible
DINSt2pp	deoxyinosine transport in via proton symport (periplasm)	din[p] + h[p] --> din[c] + h[c]	forward only	Transport, Inner Membrane		b2964	din[p] + h[p] --> din + h	din[p] + h[p] --> din + h	0,0	-3,2	-8,6	1,3	0,0	1,5	-3,2	-8,6	1,3	reversible	reversible
DINStex	deoxyinosine transport via diffusion (extracellular to periplasm)	din[e] <==> din[p]	reversible	Transport, Outer Membrane Porin		( b0241 or b0929 or b1377 or b2215 )	din[e] <==> din[p]	din[e] <==> din[p]	0,0	0,0	-5,5	5,5	0,0	1,5	0,0	-5,5	5,5	reversible	reversible
DKGLCNR1	2,5-diketo-D-gluconate reductase	[c] : 25dkglcn + h + nadph --> 2dhguln + nadp	forward only	Alternate Carbon Metabolism		( b0207 or b3012 )	25dkglcn + (2) h + nadph --> 2dhguln + nadp	25dkglcn + h + nadph --> 2dhguln + nadp	-3,7	-3,7	-12,7	5,4	-4,2	3,1	-4,2	-13,2	4,8	reversible	reversible
DKGLCNR2x	2,5-diketo-D-gluconate reductase (NADH)	[c] : 25dkglcn + h + nadh --> 5dglcn + nad	forward only	Alternate Carbon Metabolism		b3553	25dkglcn + h + nadh --> 5dglcn + nad	25dkglcn + h + nadh --> 5dglcn + nad	-6,1	-6,1	-15,2	2,9	-6,4	3,2	-6,4	-15,4	2,6	reversible	reversible
DKGLCNR2y	2,5-diketo-D-gluconate reductase (NADPH)	[c] : 25dkglcn + h + nadph --> 5dglcn + nadp	forward only	Alternate Carbon Metabolism		b3553	25dkglcn + (2) h + nadph --> 5dglcn + nadp	25dkglcn + h + nadph --> 5dglcn + nadp	-6,1	-6,1	-15,2	2,9	-6,7	3,2	-6,7	-15,7	2,3	reversible	reversible
DKMPPD	2,3-diketo-5-methylthio-1-phosphopentane degradation reaction	[c] : dkmpp + h2o + o2 --> 2kmb + for + (2) h + pi	forward only	Arginine and Proline Metabolism			dkmpp + h2o + o2 --> 2kmb + for + (3) h + pi	dkmpp + h2o + o2 --> 2kmb + for + (3) h + pi	-124,9	-127,3	-137,3	-114,1	-124,2	3,1	-126,6	-136,6	-113,4	forward only	forward only
DKMPPD3	2,3-diketo-5-methylthio-1-phosphopentane degradation reaction	[c] : dkmpp + (3) h2o + (2) nad --> 2kmb + for + (4) h + (2) nadh + pi	forward only	Arginine and Proline Metabolism			dkmpp + (3) h2o + (2) nad --> 2kmb + for + (5) h + (2) nadh + pi	dkmpp + (3) h2o + (2) nad --> 2kmb + for + (5) h + (2) nadh + pi	-16,3	-24,5	-43,4	-7,4	-15,0	7,9	-23,2	-42,2	-6,1	forward only	reversible
D-LACt2pp	D-lactate transport via proton symport (periplasm)	h[p] + lac-D[p] <==> h[c] + lac-D[c]	reversible	Transport, Inner Membrane		( b3603 or b2975 )	h[p] + lac-D[p] <==> h + lac-D	h[p] + lac-D[p] <==> h + lac-D	0,0	0,3	-5,2	4,8	0,0	1,5	0,3	-5,2	4,8	reversible	reversible
D-LACtex	D-lactate transport via diffusion (extracellular to periplasm)	lac-D[e] <==> lac-D[p]	reversible	Transport, Outer Membrane Porin		( b0241 or b0929 or b1377 or b2215 )	lac-D[e] <==> lac-D[p]	lac-D[e] <==> lac-D[p]	0,0	0,0	-5,5	5,5	0,0	1,5	0,0	-5,5	5,5	reversible	reversible
DM_4HBA	Sink needed to allow 4-hydroxy-benzoate to leave system	[c] : 4hba -->	forward only				[c] : 4hba -->	[c] : 4hba -->	Not calculated	Not calculated	Not calculated	Not calculated	Not calculated	Not calculated	Not calculated	Not calculated	Not calculated	reversible	reversible
DM_5DRIB	Sink needed to allow 5'-deoxyribose to leave system	[c] : 5drib -->	forward only				[c] : 5drib -->	[c] : 5drib -->	Not calculated	Not calculated	Not calculated	Not calculated	Not calculated	Not calculated	Not calculated	Not calculated	Not calculated	reversible	reversible
DM_AACALD	Sink needed to allow aminoacetaldehyde to leave system	[c] : aacald -->	forward only				[c] : aacald -->	[c] : aacald -->	Not calculated	Not calculated	Not calculated	Not calculated	Not calculated	Not calculated	Not calculated	Not calculated	Not calculated	reversible	reversible
DM_HMFURN	Sink needed to allow 4-hydroxy-5-methyl-3(2H)-furanone to leave system	[c] : hmfurn -->	forward only				[c] : hmfurn -->	[c] : hmfurn -->	Not calculated	Not calculated	Not calculated	Not calculated	Not calculated	Not calculated	Not calculated	Not calculated	Not calculated	reversible	reversible
DM_OXAM	Sink needed to allow oxamate to leave system	[c] : oxam -->	forward only				[c] : oxam -->	[c] : oxam -->	Not calculated	Not calculated	Not calculated	Not calculated	Not calculated	Not calculated	Not calculated	Not calculated	Not calculated	reversible	reversible
DMATT	dimethylallyltranstransferase	[c] : dmpp + ipdp --> grdp + ppi	forward only	Cofactor and Prosthetic Group Biosynthesis	2.5.1.1	b0421	dmpp + ipdp --> grdp + ppi	dmpp + ipdp --> grdp + ppi	-13,4	-13,4	-22,4	-4,4	-13,3	2,0	-13,3	-22,3	-4,3	forward only	forward only
DMPPS	1-hydroxy-2-methyl-2-(E)-butenyl 4-diphosphate reductase (dmpp)	[c] : h + h2mb4p + nadh --> dmpp + h2o + nad	forward only	Cofactor and Prosthetic Group Biosynthesis		b0029	h + h2mb4p + nadh --> dmpp + h2o + nad	h + h2mb4p + nadh --> dmpp + h2o + nad	-16,2	-16,2	-25,2	-7,1	-16,4	3,4	-16,4	-25,4	-7,4	forward only	forward only
DMQMT	3-Dimethylubiquinonol 3-methyltransferase	[c] : 2omhmbl + amet --> ahcys + h + q8h2	forward only	Cofactor and Prosthetic Group Biosynthesis		b2232	2omhmbl + amet --> ahcys + h + q8h2	2omhmbl + amet --> ahcys + h + q8h2	-4,1	-4,1	-13,2	4,9	-3,9	6,5	-3,9	-12,9	5,1	reversible	reversible
DMSOR1	Dimethyl sulfoxide reductase (Menaquinol 8)	[c] : dmso + mql8 --> dms + h2o + mqn8	forward only	Oxidative Phosphorylation		( ( b1587 and b1588 and b1589 and b1590 ) or ( b0894 and b0895 and b0896 ) )	dmso + mql8 --> dms + h2o + mqn8	dmso + mql8 --> dms + h2o + mqn8	Not calculated	Not calculated	Not calculated	Not calculated	Not calculated	Not calculated	Not calculated	Not calculated	Not calculated	reversible	reversible
DMSOR1pp	Dimethyl sulfoxide reductase (Menaquinol 8) (periplasm)	dmso[p] + mql8[c] --> dms[p] + h2o[p] + mqn8[c]	forward only	Oxidative Phosphorylation		( b1872 and b1873 )	dmso[p] + mql8 --> dms[p] + h2o[p] + mqn8	dmso[p] + mql8 --> dms[p] + h2o[p] + mqn8	Not calculated	Not calculated	Not calculated	Not calculated	Not calculated	Not calculated	Not calculated	Not calculated	Not calculated	reversible	reversible
DMSOR2	Dimethyl sulfoxide reductase (Demethylmenaquinol 8)	[c] : 2dmmql8 + dmso --> 2dmmq8 + dms + h2o	forward only	Oxidative Phosphorylation		( b0894 and b0895 and b0896 )	2dmmql8 + dmso --> 2dmmq8 + dms + h2o	2dmmql8 + dmso --> 2dmmq8 + dms + h2o	Not calculated	Not calculated	Not calculated	Not calculated	Not calculated	Not calculated	Not calculated	Not calculated	Not calculated	reversible	reversible
DMSOR2pp	Dimethyl sulfoxide reductase (Demethylmenaquinol 8) (periplasm)	2dmmql8[c] + dmso[p] --> 2dmmq8[c] + dms[p] + h2o[p]	forward only	Oxidative Phosphorylation		( b1872 and b1873 )	2dmmql8 + dmso[p] --> 2dmmq8 + dms[p] + h2o[p]	2dmmql8 + dmso[p] --> 2dmmq8 + dms[p] + h2o[p]	Not calculated	Not calculated	Not calculated	Not calculated	Not calculated	Not calculated	Not calculated	Not calculated	Not calculated	reversible	reversible
DMSOtex	Dimethyl sulfoxide transport via diffusion (extracellular to periplasm)	dmso[e] <==> dmso[p]	reversible	Transport, Outer Membrane Porin		( b0241 or b0929 or b1377 or b2215 )	dmso[e] <==> dmso[p]	dmso[e] <==> dmso[p]	0,0	0,0	-5,5	5,5	0,0	1,5	0,0	-5,5	5,5	reversible	reversible
DMStex	Dimethyl sulfide transport via diffusion (extracellular to periplasm)	dms[e] <==> dms[p]	reversible	Transport, Outer Membrane Porin		( b0241 or b0929 or b1377 or b2215 )	dms[e] <==> dms[p]	dms[e] <==> dms[p]	0,0	0,0	-5,5	5,5	0,0	1,5	0,0	-5,5	5,5	reversible	reversible
DNMPPA	Dihydroneopterin monophosphate dephosphorylase	[c] : dhpmp + h2o --> dhnpt + pi	forward only	Cofactor and Prosthetic Group Biosynthesis			dhpmp + h2o --> dhnpt + h + pi	dhpmp + h2o --> dhnpt + h + pi	-2,9	-7,0	-14,3	-0,7	-2,8	2,2	-6,9	-14,1	-0,6	forward only	reversible
DNTPPA	Dihydroneopterin triphosphate pyrophosphatase	[c] : ahdt + h2o --> dhpmp + h + ppi	forward only	Cofactor and Prosthetic Group Biosynthesis		( b1865 or b0099 )	ahdt + h + h2o --> dhpmp + ppi	ahdt + h + h2o --> dhpmp + ppi	-8,0	-12,1	-19,3	-5,8	-8,2	2,2	-12,3	-19,6	-6,1	forward only	forward only
DOGULNR	2,3 dioxo-L-gulonate reductase	[c] : 23doguln + h + nadh --> 3dhguln + nad	forward only	Alternate Carbon Metabolism		b3575	23doguln + h + nadh --> 3dhguln + nad	23doguln + h + nadh --> 3dhguln + nad	-8,6	-8,6	-17,7	0,4	-8,9	3,3	-8,9	-17,9	0,1	reversible	reversible
DOPAtex	dopamine transport via diffusion (extracellular to periplasm)	dopa[e] <==> dopa[p]	reversible	Transport, Outer Membrane Porin		( b0241 or b0929 or b1377 or b2215 )	dopa[e] <==> dopa[p]	dopa[e] <==> dopa[p]	0,0	0,0	-5,5	5,5	0,0	1,5	0,0	-5,5	5,5	reversible	reversible
DPCOAK	dephospho-CoA kinase	[c] : atp + dpcoa --> adp + coa + h	forward only	Cofactor and Prosthetic Group Biosynthesis	2.7.1.24	b0103	atp + dpcoa --> adp + coa	atp + dpcoa --> adp + coa	-3,8	-3,8	-12,8	5,3	-3,8	0,7	-3,8	-12,8	5,2	reversible	reversible
DPR	2-dehydropantoate 2-reductase	[c] : 2dhp + h + nadph --> nadp + pant-R	forward only	Cofactor and Prosthetic Group Biosynthesis	1.1.1.169	( b0425 or b3774 )	2dhp + (2) h + nadph --> nadp + pant-R	2dhp + h + nadph --> nadp + pant-R	-6,1	-6,1	-15,2	2,9	-6,7	3,2	-6,7	-15,7	2,3	reversible	reversible
DRPA	deoxyribose-phosphate aldolase	[c] : 2dr5p --> acald + g3p	forward only	Alternate Carbon Metabolism	4.1.2.4	b4381	2dr5p --> acald + g3p	2dr5p --> acald + g3p	1,2	-2,9	-10,2	3,3	1,2	3,6	-2,9	-10,2	3,3	reversible	reversible
DSBAO1	DsbA protein reoxidation reaction (aerobic)	dsbard[p] + q8[c] --> dsbaox[p] + q8h2[c]	forward only	Unassigned		( b3860 and b1185 )	dsbard[p] + q8 --> dsbaox[p] + q8h2	dsbard[p] + q8 --> dsbaox[p] + q8h2	-21,4	-21,4	-31,4	-11,5	-21,4	7,7	-21,4	-31,4	-11,5	forward only	forward only
DSBAO2	DsbA protein reoxidation reaction (anaerobic)	dsbard[p] + mqn8[c] --> dsbaox[p] + mql8[c]	forward only	Unassigned		( b3860 and b1185 )	dsbard[p] + mqn8 --> dsbaox[p] + mql8	dsbard[p] + mqn8 --> dsbaox[p] + mql8	-25,9	-25,9	-35,9	-15,9	-25,9	8,1	-25,9	-35,9	-15,9	forward only	forward only
DSBCGT	DsbC:glutathione thiotransferase	[p] : dsbcox + (2) gthrd --> dsbcrd + gthox	forward only	Unassigned		b2893	[p] : dsbcox[p] + (2) gthrd[p] --> dsbcrd[p] + gthox[p]	[p] : dsbcox[p] + (2) gthrd[p] --> dsbcrd[p] + gthox[p]	7,0	11,1	-2,5	24,8	7,0	4,7	11,1	-2,5	24,8	reversible	reversible
DSBDR	DsbD reductase	[c] : dsbdox + trdrd --> dsbdrd + trdox	forward only	Unassigned		( ( b4136 and b3781 ) or ( b4136 and b2582 ) )	dsbdox + trdrd --> dsbdrd + trdox	dsbdox + trdrd --> dsbdrd + trdox	Not calculated	Not calculated	Not calculated	Not calculated	Not calculated	Not calculated	Not calculated	Not calculated	Not calculated	reversible	reversible
DSBGGT	DsbG:glutathione thiotransferase	[p] : dsbgox + (2) gthrd --> dsbgrd + gthox	forward only	Unassigned		b0604	[p] : dsbgox[p] + (2) gthrd[p] --> dsbgrd[p] + gthox[p]	[p] : dsbgox[p] + (2) gthrd[p] --> dsbgrd[p] + gthox[p]	7,0	11,1	-2,5	24,8	7,0	4,7	11,1	-2,5	24,8	reversible	reversible
DSERDHr	D-serine dehydrogenase	[c] : nadp + ser-D <==> 2amsa + h + nadph	reversible	Glycine and Serine Metabolism		b1539	nadp + ser-D <==> 2amsa + (2) h + nadph	nadp + ser-D <==> 2amsa + (2) h + nadph	5,1	5,1	-3,9	14,1	5,8	3,1	5,8	-3,3	14,8	reversible	reversible
DSERt2pp	D-serine transport in via proton symport (periplasm)	h[p] + ser-D[p] --> h[c] + ser-D[c]	forward only	Transport, Inner Membrane		b4208	h[p] + ser-D[p] --> h + ser-D	h[p] + ser-D[p] --> h + ser-D	0,0	-3,2	-8,6	1,3	0,0	1,5	-3,2	-8,6	1,3	reversible	reversible
DSERtex	D-serine transport via diffusion (extracellular to periplasm)	ser-D[e] <==> ser-D[p]	reversible	Transport, Outer Membrane Porin		( b0241 or b0929 or b1377 or b2215 )	ser-D[e] <==> ser-D[p]	ser-D[e] <==> ser-D[p]	0,0	0,0	-5,5	5,5	0,0	1,5	0,0	-5,5	5,5	reversible	reversible
DTMPK	dTMP kinase	[c] : atp + dtmp <==> adp + dtdp	reversible	Nucleotide Salvage Pathway	2.7.4.9	b1098	atp + dtmp <==> adp + dtdp	atp + dtmp <==> adp + dtdp	0,0	0,0	-9,0	9,0	-0,1	1,5	-0,1	-9,1	9,0	reversible	reversible
DTMPtex	dTMP transport via diffusion (extracellular to periplasm)	dtmp[e] <==> dtmp[p]	reversible	Transport, Outer Membrane Porin		( b0241 or b0929 or b1377 or b2215 )	dtmp[e] <==> dtmp[p]	dtmp[e] <==> dtmp[p]	0,0	0,0	-5,5	5,5	0,0	1,5	0,0	-5,5	5,5	reversible	reversible
DUMPtex	dUMP transport via diffusion (extracellular to periplasm)	dump[e] <==> dump[p]	reversible	Transport, Outer Membrane Porin		( b0241 or b0929 or b1377 or b2215 )	dump[e] <==> dump[p]	dump[e] <==> dump[p]	0,0	0,0	-5,5	5,5	0,0	1,5	0,0	-5,5	5,5	reversible	reversible
DURIK1	deoxyuridine kinase (ATP:Deoxyuridine)	[c] : atp + duri --> adp + dump + h	forward only	Nucleotide Salvage Pathway		b1238	atp + duri --> adp + dump	atp + duri --> adp + dump	-3,8	-3,8	-12,8	5,3	-3,8	0,7	-3,8	-12,8	5,2	reversible	reversible
DURIPP	deoxyuridine phosphorylase	[c] : duri + pi <==> 2dr1p + ura	reversible	Nucleotide Salvage Pathway		( b4382 or b4384 )	duri + h + pi <==> 2dr1p + ura	duri + h + pi <==> 2dr1p + ura	2,0	2,0	-7,0	11,0	1,9	2,8	1,9	-7,2	10,9	reversible	reversible
DURIt2pp	deoxyuridine transport in via proton symport (periplasm)	duri[p] + h[p] --> duri[c] + h[c]	forward only	Transport, Inner Membrane		( b2393 or b2964 )	duri[p] + h[p] --> duri + h	duri[p] + h[p] --> duri + h	0,0	-3,2	-8,6	1,3	0,0	1,5	-3,2	-8,6	1,3	reversible	reversible
DURItex	deoxyuridine transport via diffusion (extracellular to periplasm)	duri[e] <==> duri[p]	reversible	Transport, Outer Membrane		b0411	duri[e] <==> duri[p]	duri[e] <==> duri[p]	0,0	0,0	-5,5	5,5	0,0	1,5	0,0	-5,5	5,5	reversible	reversible
DUTPDP	dUTP diphosphatase	[c] : dutp + h2o --> dump + h + ppi	forward only	Nucleotide Salvage Pathway	3.6.1.23	( b3640 or b2251 )	dutp + h2o --> dump + ppi	dutp + h2o --> dump + ppi	-8,0	-12,1	-19,3	-5,8	-8,0	2,2	-12,1	-19,3	-5,8	forward only	forward only
DXPRIi	1-deoxy-D-xylulose reductoisomerase	[c] : dxyl5p + h + nadph --> 2me4p + nadp	forward only	Cofactor and Prosthetic Group Biosynthesis		b0173	dxyl5p + (2) h + nadph --> 2me4p + nadp	dxyl5p + h + nadph --> 2me4p + nadp	-5,0	-5,0	-14,0	4,0	-5,5	3,2	-5,5	-14,5	3,5	reversible	reversible
DXPS	1-deoxy-D-xylulose 5-phosphate synthase	[c] : g3p + h + pyr --> co2 + dxyl5p	forward only	Cofactor and Prosthetic Group Biosynthesis		b0420	g3p + h + pyr --> co2 + dxyl5p	g3p + h + pyr --> co2 + dxyl5p	-8,0	-8,0	-28,0	-0,6	-8,3	1,8	-8,3	-28,2	-0,8	forward only	reversible
DXYLK	1-Deoxy-D-xylulose kinase	[c] : atp + dxyl --> adp + dxyl5p + h	forward only	Cofactor and Prosthetic Group Biosynthesis		b3564	atp + dxyl --> adp + dxyl5p	atp + dxyl --> adp + dxyl5p	-4,0	-4,0	-13,1	5,0	-4,1	3,4	-4,1	-13,1	4,9	reversible	reversible
E4PD	Erythrose 4-phosphate dehydrogenase	[c] : e4p + h2o + nad <==> 4per + (2) h + nadh	reversible	Cofactor and Prosthetic Group Biosynthesis		b2927	e4p + h2o + nad <==> 4per + (2) h + nadh	e4p + h2o + nad <==> 4per + (2) h + nadh	-10,0	-10,0	-19,0	-1,0	-9,4	3,4	-9,4	-18,5	-0,4	forward only	reversible
EAR100x	enoyl-[acyl-carrier-protein] reductase (NADH) (n-C10:0)	[c] : h + nadh + tdec2eACP --> dcaACP + nad	forward only	Cell Envelope Biosynthesis	1.3.1.9	b1288	h + nadh + tdec2eACP --> dcaACP + nad	h + nadh + tdec2eACP --> dcaACP + nad	-16,5	-16,5	-25,5	-7,5	-16,8	3,4	-16,8	-25,8	-7,7	forward only	forward only
EAR100y	enoyl-[acyl-carrier-protein] reductase (NADPH) (n-C10:0)	[c] : h + nadph + tdec2eACP --> dcaACP + nadp	forward only	Cell Envelope Biosynthesis	1.3.1.10	b1288	(2) h + nadph + tdec2eACP --> dcaACP + nadp	h + nadph + tdec2eACP --> dcaACP + nadp	-16,5	-16,5	-25,5	-7,5	-17,0	3,4	-17,0	-26,0	-8,0	forward only	forward only
EAR120x	enoyl-[acyl-carrier-protein] reductase (NADH) (n-C12:0)	[c] : h + nadh + tddec2eACP --> ddcaACP + nad	forward only	Cell Envelope Biosynthesis	1.3.1.9	b1288	h + nadh + tddec2eACP --> ddcaACP + nad	h + nadh + tddec2eACP --> ddcaACP + nad	-16,5	-16,5	-25,5	-7,5	-16,8	3,4	-16,8	-25,8	-7,7	forward only	forward only
EAR120y	enoyl-[acyl-carrier-protein] reductase (NADPH) (n-C12:0)	[c] : h + nadph + tddec2eACP --> ddcaACP + nadp	forward only	Cell Envelope Biosynthesis	1.3.1.10	b1288	(2) h + nadph + tddec2eACP --> ddcaACP + nadp	h + nadph + tddec2eACP --> ddcaACP + nadp	-16,5	-16,5	-25,5	-7,5	-17,0	3,4	-17,0	-26,0	-8,0	forward only	forward only
EAR121x	enoyl-[acyl-carrier-protein] reductase (NADH) (n-C12:1)	[c] : h + nadh + t3c5ddeceACP --> cddec5eACP + nad	forward only	Cell Envelope Biosynthesis	1.3.1.9	b1288	h + nadh + t3c5ddeceACP --> cddec5eACP + nad	h + nadh + t3c5ddeceACP --> cddec5eACP + nad	-13,3	-13,3	-22,3	-4,2	-13,5	3,6	-13,5	-22,5	-4,5	forward only	forward only
EAR121y	enoyl-[acyl-carrier-protein] reductase (NADPH) (n-C12:1)	[c] : h + nadph + t3c5ddeceACP --> cddec5eACP + nadp	forward only	Cell Envelope Biosynthesis	1.3.1.10	b1288	(2) h + nadph + t3c5ddeceACP --> cddec5eACP + nadp	h + nadph + t3c5ddeceACP --> cddec5eACP + nadp	-13,3	-13,3	-22,3	-4,2	-13,8	3,6	-13,8	-22,8	-4,8	forward only	forward only
EAR140x	enoyl-[acyl-carrier-protein] reductase (NADH) (n-C14:0)	[c] : h + nadh + tmrs2eACP --> myrsACP + nad	forward only	Cell Envelope Biosynthesis	1.3.1.9	b1288	h + nadh + tmrs2eACP --> myrsACP + nad	h + nadh + tmrs2eACP --> myrsACP + nad	-16,5	-16,5	-25,5	-7,5	-16,8	3,4	-16,8	-25,8	-7,7	forward only	forward only
EAR140y	enoyl-[acyl-carrier-protein] reductase (NADPH) (n-C14:0)	[c] : h + nadph + tmrs2eACP --> myrsACP + nadp	forward only	Cell Envelope Biosynthesis	1.3.1.10	b1288	(2) h + nadph + tmrs2eACP --> myrsACP + nadp	h + nadph + tmrs2eACP --> myrsACP + nadp	-16,5	-16,5	-25,5	-7,5	-17,0	3,4	-17,0	-26,0	-8,0	forward only	forward only
EAR141x	enoyl-[acyl-carrier-protein] reductase (NADH) (n-C14:1)	[c] : h + nadh + t3c7mrseACP --> nad + tdeACP	forward only	Cell Envelope Biosynthesis	1.3.1.9	b1288	h + nadh + t3c7mrseACP --> nad + tdeACP	h + nadh + t3c7mrseACP --> nad + tdeACP	-18,8	-18,8	-27,9	-9,8	-19,1	3,8	-19,1	-28,1	-10,1	forward only	forward only
EAR141y	enoyl-[acyl-carrier-protein] reductase (NADPH) (n-C14:1)	[c] : h + nadph + t3c7mrseACP --> nadp + tdeACP	forward only	Cell Envelope Biosynthesis	1.3.1.10	b1288	(2) h + nadph + t3c7mrseACP --> nadp + tdeACP	h + nadph + t3c7mrseACP --> nadp + tdeACP	-18,8	-18,8	-27,9	-9,8	-19,4	3,8	-19,4	-28,4	-10,4	forward only	forward only
EAR160x	enoyl-[acyl-carrier-protein] reductase (NADH) (n-C16:0)	[c] : h + nadh + tpalm2eACP --> nad + palmACP	forward only	Cell Envelope Biosynthesis	1.3.1.9	b1288	h + nadh + tpalm2eACP --> nad + palmACP	h + nadh + tpalm2eACP --> nad + palmACP	-16,5	-16,5	-25,5	-7,5	-16,8	3,4	-16,8	-25,8	-7,7	forward only	forward only
EAR160y	enoyl-[acyl-carrier-protein] reductase (NADPH) (n-C16:0)	[c] : h + nadph + tpalm2eACP --> nadp + palmACP	forward only	Cell Envelope Biosynthesis	1.3.1.10	b1288	(2) h + nadph + tpalm2eACP --> nadp + palmACP	h + nadph + tpalm2eACP --> nadp + palmACP	-16,5	-16,5	-25,5	-7,5	-17,0	3,4	-17,0	-26,0	-8,0	forward only	forward only
EAR161x	enoyl-[acyl-carrier-protein] reductase (NADH) (n-C16:1)	[c] : h + nadh + t3c9palmeACP --> hdeACP + nad	forward only	Cell Envelope Biosynthesis	1.3.1.9	b1288	h + nadh + t3c9palmeACP --> hdeACP + nad	h + nadh + t3c9palmeACP --> hdeACP + nad	-18,0	-18,0	-27,0	-9,0	-18,3	3,3	-18,3	-27,3	-9,3	forward only	forward only
EAR161y	enoyl-[acyl-carrier-protein] reductase (NADPH) (n-C16:1)	[c] : h + nadph + t3c9palmeACP --> hdeACP + nadp	forward only	Cell Envelope Biosynthesis	1.3.1.10	b1288	(2) h + nadph + t3c9palmeACP --> hdeACP + nadp	h + nadph + t3c9palmeACP --> hdeACP + nadp	-18,0	-18,0	-27,0	-9,0	-18,5	3,3	-18,5	-27,6	-9,5	forward only	forward only
EAR180x	enoyl-[acyl-carrier-protein] reductase (NADH) (n-C18:0)	[c] : h + nadh + toctd2eACP --> nad + ocdcaACP	forward only	Cell Envelope Biosynthesis	1.3.1.9	b1288	h + nadh + toctd2eACP --> nad + ocdcaACP	h + nadh + toctd2eACP --> nad + ocdcaACP	-16,5	-16,5	-25,5	-7,5	-16,8	3,4	-16,8	-25,8	-7,7	forward only	forward only
EAR180y	enoyl-[acyl-carrier-protein] reductase (NADPH) (n-C18:0)	[c] : h + nadph + toctd2eACP --> nadp + ocdcaACP	forward only	Cell Envelope Biosynthesis	1.3.1.10	b1288	(2) h + nadph + toctd2eACP --> nadp + ocdcaACP	h + nadph + toctd2eACP --> nadp + ocdcaACP	-16,5	-16,5	-25,5	-7,5	-17,0	3,4	-17,0	-26,0	-8,0	forward only	forward only
EAR181x	enoyl-[acyl-carrier-protein] reductase (NADH) (n-C18:1)	[c] : h + nadh + t3c11vaceACP --> nad + octeACP	forward only	Cell Envelope Biosynthesis	1.3.1.9	b1288	h + nadh + t3c11vaceACP --> nad + octeACP	h + nadh + t3c11vaceACP --> nad + octeACP	-18,8	-18,8	-27,9	-9,8	-19,1	3,8	-19,1	-28,1	-10,1	forward only	forward only
EAR181y	enoyl-[acyl-carrier-protein] reductase (NADPH) (n-C18:1)	[c] : h + nadph + t3c11vaceACP --> nadp + octeACP	forward only	Cell Envelope Biosynthesis	1.3.1.10	b1288	(2) h + nadph + t3c11vaceACP --> nadp + octeACP	h + nadph + t3c11vaceACP --> nadp + octeACP	-18,8	-18,8	-27,9	-9,8	-19,4	3,8	-19,4	-28,4	-10,4	forward only	forward only
EAR40x	enoyl-[acyl-carrier-protein] reductase (NADH) (n-C4:0)	[c] : but2eACP + h + nadh --> butACP + nad	forward only	Cell Envelope Biosynthesis	1.3.1.9	b1288	but2eACP + h + nadh --> butACP + nad	but2eACP + h + nadh --> butACP + nad	-16,5	-16,5	-25,5	-7,5	-16,8	3,4	-16,8	-25,8	-7,7	forward only	forward only
EAR40y	enoyl-[acyl-carrier-protein] reductase (NADPH) (n-C4:0)	[c] : but2eACP + h + nadph --> butACP + nadp	forward only	Cell Envelope Biosynthesis	1.3.1.10	b1288	but2eACP + (2) h + nadph --> butACP + nadp	but2eACP + h + nadph --> butACP + nadp	-16,5	-16,5	-25,5	-7,5	-17,0	3,4	-17,0	-26,0	-8,0	forward only	forward only
EAR60x	enoyl-[acyl-carrier-protein] reductase (NADH) (n-C6:0)	[c] : h + nadh + thex2eACP --> hexACP + nad	forward only	Cell Envelope Biosynthesis	1.3.1.9	b1288	h + nadh + thex2eACP --> hexACP + nad	h + nadh + thex2eACP --> hexACP + nad	-16,5	-16,5	-25,5	-7,5	-16,8	3,4	-16,8	-25,8	-7,7	forward only	forward only
EAR60y	enoyl-[acyl-carrier-protein] reductase (NADPH) (n-C6:0)	[c] : h + nadph + thex2eACP --> hexACP + nadp	forward only	Cell Envelope Biosynthesis	1.3.1.10	b1288	(2) h + nadph + thex2eACP --> hexACP + nadp	h + nadph + thex2eACP --> hexACP + nadp	-16,5	-16,5	-25,5	-7,5	-17,0	3,4	-17,0	-26,0	-8,0	forward only	forward only
EAR80x	enoyl-[acyl-carrier-protein] reductase (NADH) (n-C8:0)	[c] : h + nadh + toct2eACP --> nad + ocACP	forward only	Cell Envelope Biosynthesis	1.3.1.9	b1288	h + nadh + toct2eACP --> nad + ocACP	h + nadh + toct2eACP --> nad + ocACP	-16,5	-16,5	-25,5	-7,5	-16,8	3,4	-16,8	-25,8	-7,7	forward only	forward only
EAR80y	enoyl-[acyl-carrier-protein] reductase (NADPH) (n-C8:0)	[c] : h + nadph + toct2eACP --> nadp + ocACP	forward only	Cell Envelope Biosynthesis	1.3.1.10	b1288	(2) h + nadph + toct2eACP --> nadp + ocACP	h + nadph + toct2eACP --> nadp + ocACP	-16,5	-16,5	-25,5	-7,5	-17,0	3,4	-17,0	-26,0	-8,0	forward only	forward only
ECA4COLIPAtex	enterobacterial common antigen (x4) core oligosaccharide lipid A transport (periplasm to extracellular)	eca4colipa[p] --> eca4colipa[e]	forward only	Lipopolysaccharide Biosynthesis / Recycling			eca4colipa[p] --> eca4colipa[e]	eca4colipa[p] --> eca4colipa[e]	0,0	0,0	-5,5	5,5	0,0	1,5	0,0	-5,5	5,5	reversible	reversible
ECA4OALpp	enterobacterial common antigen (x4) O-antigen ligase (periplasm)	[p] : colipa + eca4und --> eca4colipa + h + udcpdp	forward only	Lipopolysaccharide Biosynthesis / Recycling		b3622	[p] : colipa[p] + eca4und[p] --> eca4colipa[p] + udcpdp[p]	[p] : colipa[p] + eca4und[p] --> eca4colipa[p] + udcpdp[p]	-1,4	-1,4	-12,3	9,6	-1,4	1,8	-1,4	-12,3	9,6	reversible	reversible
ECAP1pp	enterobacterial common antigen polymerase (periplasm)	[p] : (2) unagamuf --> eca2und + h + udcpdp	forward only	Lipopolysaccharide Biosynthesis / Recycling		( b3793 and b3785 )	[p] : (2) unagamuf[p] --> eca2und[p] + udcpdp[p]	[p] : (2) unagamuf[p] --> eca2und[p] + udcpdp[p]	-1,4	-1,4	-12,3	9,6	-1,4	1,8	-1,4	-12,3	9,6	reversible	reversible
ECAP2pp	enterobacterial common antigen polymerase (periplasm)	[p] : eca2und + unagamuf --> eca3und + h + udcpdp	forward only	Lipopolysaccharide Biosynthesis / Recycling		( b3793 and b3785 )	[p] : eca2und[p] + unagamuf[p] --> eca3und[p] + udcpdp[p]	[p] : eca2und[p] + unagamuf[p] --> eca3und[p] + udcpdp[p]	-1,4	-1,4	-12,3	9,6	-1,4	1,8	-1,4	-12,3	9,6	reversible	reversible
ECAP3pp	enterobacterial common antigen polymerase (periplasm)	[p] : eca3und + unagamuf --> eca4und + h + udcpdp	forward only	Lipopolysaccharide Biosynthesis / Recycling		( b3793 and b3785 )	[p] : eca3und[p] + unagamuf[p] --> eca4und[p] + udcpdp[p]	[p] : eca3und[p] + unagamuf[p] --> eca4und[p] + udcpdp[p]	-1,4	-1,4	-12,3	9,6	-1,4	1,8	-1,4	-12,3	9,6	reversible	reversible
ECAtpp	enterobacterial common antigen transferase (flippase, cytoplasm to periplasm)	unagamuf[c] --> unagamuf[p]	forward only	Lipopolysaccharide Biosynthesis / Recycling		b3792	unagamuf --> unagamuf[p]	unagamuf --> unagamuf[p]	0,0	-10,4	-14,9	-4,9	0,0	1,5	-10,4	-14,9	-4,9	forward only	forward only
ECOAH1	3-hydroxyacyl-CoA dehydratase (3-hydroxybutanoyl-CoA)	[c] : 3hbcoa <==> b2coa + h2o	reversible	Membrane Lipid Metabolism	4.2.1.17	( b3846 or b2341 )	3hbcoa <==> b2coa + h2o	3hbcoa <==> b2coa + h2o	2,1	2,1	-2,4	6,6	2,1	2,2	2,1	-2,4	6,6	reversible	reversible
ECOAH2	3-hydroxyacyl-CoA dehydratase (3-hydroxyhexanoyl-CoA)	[c] : 3hhcoa <==> h2o + hx2coa	reversible	Membrane Lipid Metabolism	4.2.1.17	( b3846 or b2341 )	3hhcoa <==> h2o + hx2coa	3hhcoa <==> h2o + hx2coa	2,1	2,1	-2,4	6,6	2,1	2,2	2,1	-2,4	6,6	reversible	reversible
ECOAH3	3-hydroxyacyl-CoA dehydratase (3-hydroxyoctanoyl-CoA)	[c] : 3hocoa <==> h2o + oc2coa	reversible	Membrane Lipid Metabolism	4.2.1.17	( b3846 or b2341 )	3hocoa <==> h2o + oc2coa	3hocoa <==> h2o + oc2coa	2,1	2,1	-2,4	6,6	2,1	2,2	2,1	-2,4	6,6	reversible	reversible
ECOAH4	3-hydroxyacyl-CoA dehydratase (3-hydroxydecanoyl-CoA)	[c] : 3hdcoa <==> dc2coa + h2o	reversible	Membrane Lipid Metabolism	4.2.1.17	( b3846 or b2341 )	3hdcoa <==> dc2coa + h2o	3hdcoa <==> dc2coa + h2o	2,1	2,1	-2,4	6,6	2,1	2,2	2,1	-2,4	6,6	reversible	reversible
ECOAH5	3-hydroxyacyl-CoA dehydratase (3-hydroxydodecanoyl-CoA)	[c] : 3hddcoa <==> dd2coa + h2o	reversible	Membrane Lipid Metabolism	4.2.1.17	( b3846 or b2341 )	3hddcoa <==> dd2coa + h2o	3hddcoa <==> dd2coa + h2o	2,1	2,1	-2,4	6,6	2,1	2,2	2,1	-2,4	6,6	reversible	reversible
ECOAH6	3-hydroxyacyl-CoA dehydratase (3-hydroxytetradecanoyl-CoA)	[c] : 3htdcoa <==> h2o + td2coa	reversible	Membrane Lipid Metabolism	4.2.1.17	( b3846 or b2341 )	3htdcoa <==> h2o + td2coa	3htdcoa <==> h2o + td2coa	2,1	2,1	-2,4	6,6	2,1	2,2	2,1	-2,4	6,6	reversible	reversible
ECOAH7	3-hydroxyacyl-CoA dehydratase (3-hydroxyhexadecanoyl-CoA)	[c] : 3hhdcoa <==> h2o + hdd2coa	reversible	Membrane Lipid Metabolism	4.2.1.17	( b3846 or b2341 )	3hhdcoa <==> h2o + hdd2coa	3hhdcoa <==> h2o + hdd2coa	2,1	2,1	-2,4	6,6	2,1	2,2	2,1	-2,4	6,6	reversible	reversible
ECOAH8	3-hydroxyacyl-CoA dehydratase (3-hydroxyoctadecanoyl-CoA)	[c] : 3hodcoa <==> h2o + od2coa	reversible	Membrane Lipid Metabolism	4.2.1.17	( b3846 or b2341 )	3hodcoa <==> h2o + od2coa	3hodcoa <==> h2o + od2coa	2,1	2,1	-2,4	6,6	2,1	2,2	2,1	-2,4	6,6	reversible	reversible
EDA	2-dehydro-3-deoxy-phosphogluconate aldolase	[c] : 2ddg6p --> g3p + pyr	forward only	Pentose Phosphate Pathway	4.1.2.14	b1850	2ddg6p --> g3p + pyr	2ddg6p --> g3p + pyr	0,7	-3,4	-10,7	2,9	0,7	0,8	-3,4	-10,6	2,9	reversible	reversible
EDD	6-phosphogluconate dehydratase	[c] : 6pgc --> 2ddg6p + h2o	forward only	Pentose Phosphate Pathway	4.2.1.12	b1851	6pgc --> 2ddg6p + h2o	6pgc --> 2ddg6p + h2o	-8,3	-8,3	-12,8	-3,7	-8,3	2,0	-8,3	-12,8	-3,7	forward only	forward only
EDTXS1	Endotoxin Synthesis (lauroyl transferase)	[c] : ddcaACP + kdo2lipid4 --> ACP + kdo2lipid4L	forward only	Lipopolysaccharide Biosynthesis / Recycling		b1054	ddcaACP + kdo2lipid4 --> ACP + kdo2lipid4L	ddcaACP + kdo2lipid4 --> ACP + kdo2lipid4L	-3,7	-3,7	-12,7	5,3	-3,7	3,3	-3,7	-12,7	5,3	reversible	reversible
EDTXS2	Endotoxin Synthesis (myristoyl transferase)	[c] : kdo2lipid4L + myrsACP --> ACP + lipa	forward only	Lipopolysaccharide Biosynthesis / Recycling		b1855	kdo2lipid4L + myrsACP --> ACP + lipa	kdo2lipid4L + myrsACP --> ACP + lipa	-3,7	-3,7	-12,7	5,3	-3,7	3,3	-3,7	-12,7	5,3	reversible	reversible
EDTXS3	Endotoxin Synthesis (palmitoleoyl ACP)	[c] : hdeACP + kdo2lipid4 --> ACP + kdo2lipid4p	forward only	Lipopolysaccharide Biosynthesis / Recycling		b2378	hdeACP + kdo2lipid4 --> ACP + kdo2lipid4p	hdeACP + kdo2lipid4 --> ACP + kdo2lipid4p	-3,7	-3,7	-12,7	5,3	-3,7	3,3	-3,7	-12,7	5,3	reversible	reversible
EDTXS4	Endotoxin Synthesis (myristoyl transferase)	[c] : kdo2lipid4p + myrsACP --> ACP + lipa_cold	forward only	Lipopolysaccharide Biosynthesis / Recycling		b1855	kdo2lipid4p + myrsACP --> ACP + lipa_cold	kdo2lipid4p + myrsACP --> ACP + lipa_cold	-3,7	-3,7	-12,7	5,3	-3,7	3,3	-3,7	-12,7	5,3	reversible	reversible
ENLIPAtex	phosphoethanolamine lipid A transport via vector (periplasm to extracellular)	enlipa[p] --> enlipa[e]	forward only	Lipopolysaccharide Biosynthesis / Recycling			enlipa[p] --> enlipa[e]	enlipa[p] --> enlipa[e]	0,0	0,0	-5,5	5,5	0,0	1,5	0,0	-5,5	5,5	reversible	reversible
ENO	enolase	[c] : 2pg <==> h2o + pep	reversible	Glycolysis/Gluconeogenesis	4.2.1.11	b2779	2pg <==> h2o + pep	2pg <==> h2o + pep	-0,9	-0,9	-5,4	3,6	-0,9	2,3	-0,9	-5,4	3,6	reversible	reversible
ENTCS	enterochelin synthase	[c] : (3) 23dhba + (3) seramp --> (6) amp + enter + (9) h	forward only	Cofactor and Prosthetic Group Biosynthesis		b0583	(3) 23dhba + (3) seramp --> (6) amp + enter + (6) h	(3) 23dhba + (3) seramp --> (6) amp + enter + (6) h	Not calculated	Not calculated	Not calculated	Not calculated	Not calculated	Not calculated	Not calculated	Not calculated	Not calculated	reversible	reversible
ENTERES	Enterochelin Esterase	[c] : enter + (3) h2o --> (3) 23dhbzs + (3) h	forward only	Inorganic Ion Transport and Metabolism		b0585	enter + (3) h2o --> (3) 23dhbzs + (3) h	enter + (3) h2o --> (3) 23dhbzs + (3) h	Not calculated	Not calculated	Not calculated	Not calculated	Not calculated	Not calculated	Not calculated	Not calculated	Not calculated	reversible	reversible
ENTERES2	Enterochelin Esterase (Fe containing)	[c] : feenter + (3) h2o --> (3) 23dhbzs + fe3 + (3) h	forward only	Inorganic Ion Transport and Metabolism		b0585	feenter + (3) h2o --> (3) 23dhbzs + fe3 + (3) h	feenter + (3) h2o --> (3) 23dhbzs + fe3 + (3) h	Not calculated	Not calculated	Not calculated	Not calculated	Not calculated	Not calculated	Not calculated	Not calculated	Not calculated	reversible	reversible
ETHAAL	Ethanolamine ammonia-lyase	[c] : etha --> acald + nh4	forward only	Cell Envelope Biosynthesis	4.3.1.7	( b2440 and b2441 )	etha --> acald + nh4	etha --> acald + nh4	-7,9	-12,0	-19,2	-5,7	-7,9	2,3	-12,0	-19,2	-5,7	forward only	forward only
ETHAt2pp	ethanolamine transport in via proton symport	etha[p] + h[p] --> etha[c] + h[c]	forward only	Transport, Inner Membrane			etha[p] + h[p] --> etha + h	etha[p] + h[p] --> etha + h	0,0	-6,6	-12,1	-2,1	0,0	1,5	-6,6	-12,1	-2,1	forward only	forward only
ETHAtex	ethanolamine transport via diffusion (extracellular)	etha[e] <==> etha[p]	reversible	Transport, Outer Membrane Porin		( b0241 or b0929 or b1377 or b2215 )	etha[e] <==> etha[p]	etha[e] <==> etha[p]	0,0	0,0	-5,5	5,5	0,0	1,5	0,0	-5,5	5,5	reversible	reversible
ETHSO3abcpp	ethanesulfonate transport via ABC system (periplasm)	atp[c] + ethso3[p] + h2o[c] --> adp[c] + ethso3[c] + h[c] + pi[c]	forward only	Transport, Inner Membrane		( b0936 and b0933 and b0934 )	atp + ethso3[p] + h2o --> adp + ethso3 + h + pi	atp + ethso3[p] + h2o --> adp + ethso3 + h + pi	-6,7	-7,3	-20,0	3,5	-6,6	2,2	-7,2	-19,9	3,6	reversible	reversible
ETHSO3tex	ethanesulfonate transport via diffusion (extracellular to periplasm)	ethso3[e] <==> ethso3[p]	reversible	Transport, Outer Membrane Porin		( b0241 or b0929 or b1377 or b2215 )	ethso3[e] <==> ethso3[p]	ethso3[e] <==> ethso3[p]	0,0	0,0	-5,5	5,5	0,0	1,5	0,0	-5,5	5,5	reversible	reversible
ETOHt2rpp	ethanol reversible transport via proton symport (periplasm)	etoh[p] + h[p] <==> etoh[c] + h[c]	reversible	Transport, Inner Membrane			etoh[p] + h[p] <==> etoh + h	etoh[p] + h[p] <==> etoh + h	0,0	-3,2	-8,6	1,3	0,0	1,5	-3,2	-8,6	1,3	reversible	reversible
ETOHtex	ethanol transport via diffusion (extracellular to periplasm)	etoh[e] <==> etoh[p]	reversible	Transport, Outer Membrane Porin		( b0241 or b0929 or b1377 or b2215 )	etoh[e] <==> etoh[p]	etoh[e] <==> etoh[p]	0,0	0,0	-5,5	5,5	0,0	1,5	0,0	-5,5	5,5	reversible	reversible
EX_12ppd-R(e)	(R)-Propane-1,2-diol exchange	[e] : 12ppd-R <==>	reversible				[e] : 12ppd-R[e]	[e] : 12ppd-R[e]	Not calculated	Not calculated	Not calculated	Not calculated	Not calculated	Not calculated	Not calculated	Not calculated	Not calculated	reversible	reversible
EX_12ppd-S(e)	(S)-Propane-1,2-diol exchange	[e] : 12ppd-S <==>	reversible				[e] : 12ppd-S[e]	[e] : 12ppd-S[e]	Not calculated	Not calculated	Not calculated	Not calculated	Not calculated	Not calculated	Not calculated	Not calculated	Not calculated	reversible	reversible
EX_14glucan(e)	1,4-alpha-D-glucan exchange	[e] : 14glucan <==>	reversible				[e] : 14glucan[e]	[e] : 14glucan[e]	Not calculated	Not calculated	Not calculated	Not calculated	Not calculated	Not calculated	Not calculated	Not calculated	Not calculated	reversible	reversible
EX_15dap(e)	1,5-Diaminopentane exchange	[e] : 15dap <==>	reversible				[e] : 15dap[e]	[e] : 15dap[e]	Not calculated	Not calculated	Not calculated	Not calculated	Not calculated	Not calculated	Not calculated	Not calculated	Not calculated	reversible	reversible
EX_23camp(e)	2',3'-Cyclic AMP exchange	[e] : 23camp <==>	reversible				[e] : 23camp[e]	[e] : 23camp[e]	Not calculated	Not calculated	Not calculated	Not calculated	Not calculated	Not calculated	Not calculated	Not calculated	Not calculated	reversible	reversible
EX_23ccmp(e)	2',3'-Cyclic CMP exchange	[e] : 23ccmp <==>	reversible				[e] : 23ccmp[e]	[e] : 23ccmp[e]	Not calculated	Not calculated	Not calculated	Not calculated	Not calculated	Not calculated	Not calculated	Not calculated	Not calculated	reversible	reversible
EX_23cgmp(e)	2',3'-Cyclic GMP exchange	[e] : 23cgmp <==>	reversible				[e] : 23cgmp[e]	[e] : 23cgmp[e]	Not calculated	Not calculated	Not calculated	Not calculated	Not calculated	Not calculated	Not calculated	Not calculated	Not calculated	reversible	reversible
EX_23cump(e)	2',3'-Cyclic UMP exchange	[e] : 23cump <==>	reversible				[e] : 23cump[e]	[e] : 23cump[e]	Not calculated	Not calculated	Not calculated	Not calculated	Not calculated	Not calculated	Not calculated	Not calculated	Not calculated	reversible	reversible
EX_23dappa(e)	2,3-diaminopropionate exchange	[e] : 23dappa <==>	reversible				[e] : 23dappa[e]	[e] : 23dappa[e]	Not calculated	Not calculated	Not calculated	Not calculated	Not calculated	Not calculated	Not calculated	Not calculated	Not calculated	reversible	reversible
EX_26dap-M(e)	meso-2,6-Diaminoheptanedioate exchange	[e] : 26dap-M <==>	reversible				[e] : 26dap-M[e]	[e] : 26dap-M[e]	Not calculated	Not calculated	Not calculated	Not calculated	Not calculated	Not calculated	Not calculated	Not calculated	Not calculated	reversible	reversible
EX_2ddglcn(e)	2-Dehydro-3-deoxy-D-gluconate exchange	[e] : 2ddglcn <==>	reversible				[e] : 2ddglcn[e]	[e] : 2ddglcn[e]	Not calculated	Not calculated	Not calculated	Not calculated	Not calculated	Not calculated	Not calculated	Not calculated	Not calculated	reversible	reversible
EX_34dhpac(e)	3,4-Dihydroxyphenylacetaldehyde exchange	[e] : 34dhpac <==>	reversible				[e] : 34dhpac[e]	[e] : 34dhpac[e]	Not calculated	Not calculated	Not calculated	Not calculated	Not calculated	Not calculated	Not calculated	Not calculated	Not calculated	reversible	reversible
EX_3amp(e)	3'-AMP exchange	[e] : 3amp <==>	reversible				[e] : 3amp[e]	[e] : 3amp[e]	Not calculated	Not calculated	Not calculated	Not calculated	Not calculated	Not calculated	Not calculated	Not calculated	Not calculated	reversible	reversible
EX_3cmp(e)	3'-cmp exchange	[e] : 3cmp <==>	reversible				[e] : 3cmp[e]	[e] : 3cmp[e]	Not calculated	Not calculated	Not calculated	Not calculated	Not calculated	Not calculated	Not calculated	Not calculated	Not calculated	reversible	reversible
EX_3gmp(e)	3'-GMP exchange	[e] : 3gmp <==>	reversible				[e] : 3gmp[e]	[e] : 3gmp[e]	Not calculated	Not calculated	Not calculated	Not calculated	Not calculated	Not calculated	Not calculated	Not calculated	Not calculated	reversible	reversible
EX_3hcinnm(e)	3-hydroxycinnamic acid exchange	[e] : 3hcinnm <==>	reversible				[e] : 3hcinnm[e]	[e] : 3hcinnm[e]	Not calculated	Not calculated	Not calculated	Not calculated	Not calculated	Not calculated	Not calculated	Not calculated	Not calculated	reversible	reversible
EX_3hpppn(e)	3-(3-hydroxy-phenyl)propionate exchange	[e] : 3hpppn <==>	reversible				[e] : 3hpppn[e]	[e] : 3hpppn[e]	Not calculated	Not calculated	Not calculated	Not calculated	Not calculated	Not calculated	Not calculated	Not calculated	Not calculated	reversible	reversible
EX_3ump(e)	3'-UMP exchange	[e] : 3ump <==>	reversible				[e] : 3ump[e]	[e] : 3ump[e]	Not calculated	Not calculated	Not calculated	Not calculated	Not calculated	Not calculated	Not calculated	Not calculated	Not calculated	reversible	reversible
EX_4abut(e)	4-Aminobutanoate exchange	[e] : 4abut <==>	reversible				[e] : 4abut[e]	[e] : 4abut[e]	Not calculated	Not calculated	Not calculated	Not calculated	Not calculated	Not calculated	Not calculated	Not calculated	Not calculated	reversible	reversible
EX_4hoxpacd(e)	4-Hydroxyphenylacetaldehyde exchange	[e] : 4hoxpacd <==>	reversible				[e] : 4hoxpacd[e]	[e] : 4hoxpacd[e]	Not calculated	Not calculated	Not calculated	Not calculated	Not calculated	Not calculated	Not calculated	Not calculated	Not calculated	reversible	reversible
EX_5dglcn(e)	5-Dehydro-D-gluconate exchange	[e] : 5dglcn <==>	reversible				[e] : 5dglcn[e]	[e] : 5dglcn[e]	Not calculated	Not calculated	Not calculated	Not calculated	Not calculated	Not calculated	Not calculated	Not calculated	Not calculated	reversible	reversible
EX_ac(e)	Acetate exchange	[e] : ac <==>	reversible				[e] : ac[e]	[e] : ac[e]	Not calculated	Not calculated	Not calculated	Not calculated	Not calculated	Not calculated	Not calculated	Not calculated	Not calculated	reversible	reversible
EX_acac(e)	Acetoacetate exchange	[e] : acac <==>	reversible				[e] : acac[e]	[e] : acac[e]	Not calculated	Not calculated	Not calculated	Not calculated	Not calculated	Not calculated	Not calculated	Not calculated	Not calculated	reversible	reversible
EX_acald(e)	Acetaldehyde exchange	[e] : acald <==>	reversible				[e] : acald[e]	[e] : acald[e]	Not calculated	Not calculated	Not calculated	Not calculated	Not calculated	Not calculated	Not calculated	Not calculated	Not calculated	reversible	reversible
EX_acgal(e)	N-Acetyl-D-galactosamine exchange	[e] : acgal <==>	reversible				[e] : acgal[e]	[e] : acgal[e]	Not calculated	Not calculated	Not calculated	Not calculated	Not calculated	Not calculated	Not calculated	Not calculated	Not calculated	reversible	reversible
EX_acgal1p(e)	N-Acetyl-D-galactosamine 1-phosphate exchange	[e] : acgal1p <==>	reversible				[e] : acgal1p[e]	[e] : acgal1p[e]	Not calculated	Not calculated	Not calculated	Not calculated	Not calculated	Not calculated	Not calculated	Not calculated	Not calculated	reversible	reversible
EX_acgam(e)	N-Acetyl-D-glucosamine exchange	[e] : acgam <==>	reversible				[e] : acgam[e]	[e] : acgam[e]	Not calculated	Not calculated	Not calculated	Not calculated	Not calculated	Not calculated	Not calculated	Not calculated	Not calculated	reversible	reversible
EX_acgam1p(e)	N-Acetyl-D-glucosamine 1-phosphate exchange	[e] : acgam1p <==>	reversible				[e] : acgam1p[e]	[e] : acgam1p[e]	Not calculated	Not calculated	Not calculated	Not calculated	Not calculated	Not calculated	Not calculated	Not calculated	Not calculated	reversible	reversible
EX_acmana(e)	N-Acetyl-D-mannosamine exchange	[e] : acmana <==>	reversible				[e] : acmana[e]	[e] : acmana[e]	Not calculated	Not calculated	Not calculated	Not calculated	Not calculated	Not calculated	Not calculated	Not calculated	Not calculated	reversible	reversible
EX_acmum(e)	N-Acetylmuramate exchange	[e] : acmum <==>	reversible				[e] : acmum[e]	[e] : acmum[e]	Not calculated	Not calculated	Not calculated	Not calculated	Not calculated	Not calculated	Not calculated	Not calculated	Not calculated	reversible	reversible
EX_acnam(e)	N-Acetylneuraminate exchange	[e] : acnam <==>	reversible				[e] : acnam[e]	[e] : acnam[e]	Not calculated	Not calculated	Not calculated	Not calculated	Not calculated	Not calculated	Not calculated	Not calculated	Not calculated	reversible	reversible
EX_acolipa(e)	4-Amino-4-deoxy-L-arabinose modified core oligosaccharide lipid A exchange	[e] : acolipa <==>	reversible				[e] : acolipa[e]	[e] : acolipa[e]	Not calculated	Not calculated	Not calculated	Not calculated	Not calculated	Not calculated	Not calculated	Not calculated	Not calculated	reversible	reversible
EX_acser(e)	O-Acetyl-L-serine exchange	[e] : acser <==>	reversible				[e] : acser[e]	[e] : acser[e]	Not calculated	Not calculated	Not calculated	Not calculated	Not calculated	Not calculated	Not calculated	Not calculated	Not calculated	reversible	reversible
EX_ade(e)	Adenine exchange	[e] : ade <==>	reversible				[e] : ade[e]	[e] : ade[e]	Not calculated	Not calculated	Not calculated	Not calculated	Not calculated	Not calculated	Not calculated	Not calculated	Not calculated	reversible	reversible
EX_adn(e)	Adenosine exchange	[e] : adn <==>	reversible				[e] : adn[e]	[e] : adn[e]	Not calculated	Not calculated	Not calculated	Not calculated	Not calculated	Not calculated	Not calculated	Not calculated	Not calculated	reversible	reversible
EX_adocbl(e)	Adenosylcobalamin exchange	[e] : adocbl <==>	reversible				[e] : adocbl[e]	[e] : adocbl[e]	Not calculated	Not calculated	Not calculated	Not calculated	Not calculated	Not calculated	Not calculated	Not calculated	Not calculated	reversible	reversible
EX_ag(e)	silver exchange	[e] : ag <==>	reversible				[e] : ag[e]	[e] : ag[e]	Not calculated	Not calculated	Not calculated	Not calculated	Not calculated	Not calculated	Not calculated	Not calculated	Not calculated	reversible	reversible
EX_agm(e)	Agmatine exchange	[e] : agm <==>	reversible				[e] : agm[e]	[e] : agm[e]	Not calculated	Not calculated	Not calculated	Not calculated	Not calculated	Not calculated	Not calculated	Not calculated	Not calculated	reversible	reversible
EX_akg(e)	2-Oxoglutarate exchange	[e] : akg <==>	reversible				[e] : akg[e]	[e] : akg[e]	Not calculated	Not calculated	Not calculated	Not calculated	Not calculated	Not calculated	Not calculated	Not calculated	Not calculated	reversible	reversible
EX_alaala(e)	D-Alanyl-D-alanine exchange	[e] : alaala <==>	reversible				[e] : alaala[e]	[e] : alaala[e]	Not calculated	Not calculated	Not calculated	Not calculated	Not calculated	Not calculated	Not calculated	Not calculated	Not calculated	reversible	reversible
EX_ala-B(e)	beta-Alanine exchange	[e] : ala-B <==>	reversible				[e] : ala-B[e]	[e] : ala-B[e]	Not calculated	Not calculated	Not calculated	Not calculated	Not calculated	Not calculated	Not calculated	Not calculated	Not calculated	reversible	reversible
EX_ala-D(e)	D-Alanine exchange	[e] : ala-D <==>	reversible				[e] : ala-D[e]	[e] : ala-D[e]	Not calculated	Not calculated	Not calculated	Not calculated	Not calculated	Not calculated	Not calculated	Not calculated	Not calculated	reversible	reversible
EX_ala-L(e)	L-Alanine exchange	[e] : ala-L <==>	reversible				[e] : ala-L[e]	[e] : ala-L[e]	Not calculated	Not calculated	Not calculated	Not calculated	Not calculated	Not calculated	Not calculated	Not calculated	Not calculated	reversible	reversible
EX_all-D(e)	D-Allose exchange	[e] : all-D <==>	reversible				[e] : all-D[e]	[e] : all-D[e]	Not calculated	Not calculated	Not calculated	Not calculated	Not calculated	Not calculated	Not calculated	Not calculated	Not calculated	reversible	reversible
EX_alltn(e)	Allantoin exchange	[e] : alltn <==>	reversible				[e] : alltn[e]	[e] : alltn[e]	Not calculated	Not calculated	Not calculated	Not calculated	Not calculated	Not calculated	Not calculated	Not calculated	Not calculated	reversible	reversible
EX_amp(e)	AMP exchange	[e] : amp <==>	reversible				[e] : amp[e]	[e] : amp[e]	Not calculated	Not calculated	Not calculated	Not calculated	Not calculated	Not calculated	Not calculated	Not calculated	Not calculated	reversible	reversible
EX_anhgm(e)	N-Acetyl-D-glucosamine(anhydrous)N-Acetylmuramic acid exchange	[e] : anhgm <==>	reversible				[e] : anhgm[e]	[e] : anhgm[e]	Not calculated	Not calculated	Not calculated	Not calculated	Not calculated	Not calculated	Not calculated	Not calculated	Not calculated	reversible	reversible
EX_arab-L(e)	L-Arabinose exchange	[e] : arab-L <==>	reversible				[e] : arab-L[e]	[e] : arab-L[e]	Not calculated	Not calculated	Not calculated	Not calculated	Not calculated	Not calculated	Not calculated	Not calculated	Not calculated	reversible	reversible
EX_arbtn(e)	aerobactin minus Fe3 exchange	[e] : arbtn <==>	reversible				[e] : arbtn[e]	[e] : arbtn[e]	Not calculated	Not calculated	Not calculated	Not calculated	Not calculated	Not calculated	Not calculated	Not calculated	Not calculated	reversible	reversible
EX_arbtn-fe3(e)	Aerobactin exchange	[e] : arbtn-fe3 <==>	reversible				[e] : arbtn-fe3[e]	[e] : arbtn-fe3[e]	Not calculated	Not calculated	Not calculated	Not calculated	Not calculated	Not calculated	Not calculated	Not calculated	Not calculated	reversible	reversible
EX_arg-L(e)	L-Arginine exchange	[e] : arg-L <==>	reversible				[e] : arg-L[e]	[e] : arg-L[e]	Not calculated	Not calculated	Not calculated	Not calculated	Not calculated	Not calculated	Not calculated	Not calculated	Not calculated	reversible	reversible
EX_ascb-L(e)	L-Ascorbate exchange	[e] : ascb-L <==>	reversible				[e] : ascb-L[e]	[e] : ascb-L[e]	Not calculated	Not calculated	Not calculated	Not calculated	Not calculated	Not calculated	Not calculated	Not calculated	Not calculated	reversible	reversible
EX_asn-L(e)	L-Asparagine exchange	[e] : asn-L <==>	reversible				[e] : asn-L[e]	[e] : asn-L[e]	Not calculated	Not calculated	Not calculated	Not calculated	Not calculated	Not calculated	Not calculated	Not calculated	Not calculated	reversible	reversible
EX_aso3(e)	arsenite exchange	[e] : aso3 <==>	reversible				[e] : aso3[e]	[e] : aso3[e]	Not calculated	Not calculated	Not calculated	Not calculated	Not calculated	Not calculated	Not calculated	Not calculated	Not calculated	reversible	reversible
EX_asp-L(e)	L-Aspartate exchange	[e] : asp-L <==>	reversible				[e] : asp-L[e]	[e] : asp-L[e]	Not calculated	Not calculated	Not calculated	Not calculated	Not calculated	Not calculated	Not calculated	Not calculated	Not calculated	reversible	reversible
EX_but(e)	Butyrate (n-C4:0) exchange	[e] : but <==>	reversible				[e] : but[e]	[e] : but[e]	Not calculated	Not calculated	Not calculated	Not calculated	Not calculated	Not calculated	Not calculated	Not calculated	Not calculated	reversible	reversible
EX_butso3(e)	butanesulfonate exchange	[e] : butso3 <==>	reversible				[e] : butso3[e]	[e] : butso3[e]	Not calculated	Not calculated	Not calculated	Not calculated	Not calculated	Not calculated	Not calculated	Not calculated	Not calculated	reversible	reversible
EX_ca2(e)	Calcium exchange	[e] : ca2 <==>	reversible				[e] : ca2[e]	[e] : ca2[e]	Not calculated	Not calculated	Not calculated	Not calculated	Not calculated	Not calculated	Not calculated	Not calculated	Not calculated	reversible	reversible
EX_cbi(e)	Cobinamide exchange	[e] : cbi <==>	reversible				[e] : cbi[e]	[e] : cbi[e]	Not calculated	Not calculated	Not calculated	Not calculated	Not calculated	Not calculated	Not calculated	Not calculated	Not calculated	reversible	reversible
EX_cbl1(e)	Cob(I)alamin exchange	[e] : cbl1 <==>	reversible				[e] : cbl1[e]	[e] : cbl1[e]	Not calculated	Not calculated	Not calculated	Not calculated	Not calculated	Not calculated	Not calculated	Not calculated	Not calculated	reversible	reversible
EX_cd2(e)	Cadmium exchange	[e] : cd2 <==>	reversible				[e] : cd2[e]	[e] : cd2[e]	Not calculated	Not calculated	Not calculated	Not calculated	Not calculated	Not calculated	Not calculated	Not calculated	Not calculated	reversible	reversible
EX_cgly(e)	Cys-Gly exchange	[e] : cgly <==>	reversible				[e] : cgly[e]	[e] : cgly[e]	Not calculated	Not calculated	Not calculated	Not calculated	Not calculated	Not calculated	Not calculated	Not calculated	Not calculated	reversible	reversible
EX_chol(e)	Choline exchange	[e] : chol <==>	reversible				[e] : chol[e]	[e] : chol[e]	Not calculated	Not calculated	Not calculated	Not calculated	Not calculated	Not calculated	Not calculated	Not calculated	Not calculated	reversible	reversible
EX_cit(e)	Citrate exchange	[e] : cit <==>	reversible				[e] : cit[e]	[e] : cit[e]	Not calculated	Not calculated	Not calculated	Not calculated	Not calculated	Not calculated	Not calculated	Not calculated	Not calculated	reversible	reversible
EX_cl(e)	Chloride exchange	[e] : cl <==>	reversible				[e] : cl[e]	[e] : cl[e]	Not calculated	Not calculated	Not calculated	Not calculated	Not calculated	Not calculated	Not calculated	Not calculated	Not calculated	reversible	reversible
EX_cmp(e)	CMP exchange	[e] : cmp <==>	reversible				[e] : cmp[e]	[e] : cmp[e]	Not calculated	Not calculated	Not calculated	Not calculated	Not calculated	Not calculated	Not calculated	Not calculated	Not calculated	reversible	reversible
EX_co2(e)	CO2 exchange	[e] : co2 <==>	reversible				[e] : co2[e]	[e] : co2[e]	Not calculated	Not calculated	Not calculated	Not calculated	Not calculated	Not calculated	Not calculated	Not calculated	Not calculated	reversible	reversible
EX_cobalt2(e)	Co2+ exchange	[e] : cobalt2 <==>	reversible				[e] : cobalt2[e]	[e] : cobalt2[e]	Not calculated	Not calculated	Not calculated	Not calculated	Not calculated	Not calculated	Not calculated	Not calculated	Not calculated	reversible	reversible
EX_colipa(e)	core oligosaccharide lipid A exchange	[e] : colipa <==>	reversible				[e] : colipa[e]	[e] : colipa[e]	Not calculated	Not calculated	Not calculated	Not calculated	Not calculated	Not calculated	Not calculated	Not calculated	Not calculated	reversible	reversible
EX_cpgn(e)	coprogen exchange	[e] : cpgn <==>	reversible				[e] : cpgn[e]	[e] : cpgn[e]	Not calculated	Not calculated	Not calculated	Not calculated	Not calculated	Not calculated	Not calculated	Not calculated	Not calculated	reversible	reversible
EX_cpgn-un(e)	coprogen unloaded (no Fe(III)) exchange	[e] : cpgn-un <==>	reversible				[e] : cpgn-un[e]	[e] : cpgn-un[e]	Not calculated	Not calculated	Not calculated	Not calculated	Not calculated	Not calculated	Not calculated	Not calculated	Not calculated	reversible	reversible
EX_crn(e)	L-Carnitine exchange	[e] : crn <==>	reversible				[e] : crn[e]	[e] : crn[e]	Not calculated	Not calculated	Not calculated	Not calculated	Not calculated	Not calculated	Not calculated	Not calculated	Not calculated	reversible	reversible
EX_csn(e)	Cytosine exchange	[e] : csn <==>	reversible				[e] : csn[e]	[e] : csn[e]	Not calculated	Not calculated	Not calculated	Not calculated	Not calculated	Not calculated	Not calculated	Not calculated	Not calculated	reversible	reversible
EX_cu(e)	Cu+ exchange	[e] : cu <==>	reversible				[e] : cu[e]	[e] : cu[e]	Not calculated	Not calculated	Not calculated	Not calculated	Not calculated	Not calculated	Not calculated	Not calculated	Not calculated	reversible	reversible
EX_cu2(e)	Cu2+ exchange	[e] : cu2 <==>	reversible				[e] : cu2[e]	[e] : cu2[e]	Not calculated	Not calculated	Not calculated	Not calculated	Not calculated	Not calculated	Not calculated	Not calculated	Not calculated	reversible	reversible
EX_cyan(e)	Hydrogen cyanide exchange	[e] : cyan <==>	reversible				[e] : cyan[e]	[e] : cyan[e]	Not calculated	Not calculated	Not calculated	Not calculated	Not calculated	Not calculated	Not calculated	Not calculated	Not calculated	reversible	reversible
EX_cynt(e)	Cyanate exchange	[e] : cynt <==>	reversible				[e] : cynt[e]	[e] : cynt[e]	Not calculated	Not calculated	Not calculated	Not calculated	Not calculated	Not calculated	Not calculated	Not calculated	Not calculated	reversible	reversible
EX_cys-D(e)	D-Cysteine exchange	[e] : cys-D <==>	reversible				[e] : cys-D[e]	[e] : cys-D[e]	Not calculated	Not calculated	Not calculated	Not calculated	Not calculated	Not calculated	Not calculated	Not calculated	Not calculated	reversible	reversible
EX_cys-L(e)	L-Cysteine exchange	[e] : cys-L <==>	reversible				[e] : cys-L[e]	[e] : cys-L[e]	Not calculated	Not calculated	Not calculated	Not calculated	Not calculated	Not calculated	Not calculated	Not calculated	Not calculated	reversible	reversible
EX_cytd(e)	Cytidine exchange	[e] : cytd <==>	reversible				[e] : cytd[e]	[e] : cytd[e]	Not calculated	Not calculated	Not calculated	Not calculated	Not calculated	Not calculated	Not calculated	Not calculated	Not calculated	reversible	reversible
EX_dad-2(e)	Deoxyadenosine exchange	[e] : dad-2 <==>	reversible				[e] : dad-2[e]	[e] : dad-2[e]	Not calculated	Not calculated	Not calculated	Not calculated	Not calculated	Not calculated	Not calculated	Not calculated	Not calculated	reversible	reversible
EX_damp(e)	dAMP exchange	[e] : damp <==>	reversible				[e] : damp[e]	[e] : damp[e]	Not calculated	Not calculated	Not calculated	Not calculated	Not calculated	Not calculated	Not calculated	Not calculated	Not calculated	reversible	reversible
EX_dca(e)	Decanoate (n-C10:0) exchange	[e] : dca <==>	reversible				[e] : dca[e]	[e] : dca[e]	Not calculated	Not calculated	Not calculated	Not calculated	Not calculated	Not calculated	Not calculated	Not calculated	Not calculated	reversible	reversible
EX_dcmp(e)	dCMP exchange	[e] : dcmp <==>	reversible				[e] : dcmp[e]	[e] : dcmp[e]	Not calculated	Not calculated	Not calculated	Not calculated	Not calculated	Not calculated	Not calculated	Not calculated	Not calculated	reversible	reversible
EX_dcyt(e)	Deoxycytidine exchange	[e] : dcyt <==>	reversible				[e] : dcyt[e]	[e] : dcyt[e]	Not calculated	Not calculated	Not calculated	Not calculated	Not calculated	Not calculated	Not calculated	Not calculated	Not calculated	reversible	reversible
EX_ddca(e)	Dodecanoate (n-C12:0) exchange	[e] : ddca <==>	reversible				[e] : ddca[e]	[e] : ddca[e]	Not calculated	Not calculated	Not calculated	Not calculated	Not calculated	Not calculated	Not calculated	Not calculated	Not calculated	reversible	reversible
EX_dgmp(e)	dGMP exchange	[e] : dgmp <==>	reversible				[e] : dgmp[e]	[e] : dgmp[e]	Not calculated	Not calculated	Not calculated	Not calculated	Not calculated	Not calculated	Not calculated	Not calculated	Not calculated	reversible	reversible
EX_dgsn(e)	Deoxyguanosine exchange	[e] : dgsn <==>	reversible				[e] : dgsn[e]	[e] : dgsn[e]	Not calculated	Not calculated	Not calculated	Not calculated	Not calculated	Not calculated	Not calculated	Not calculated	Not calculated	reversible	reversible
EX_dha(e)	Dihydroxyacetone exchange	[e] : dha <==>	reversible				[e] : dha[e]	[e] : dha[e]	Not calculated	Not calculated	Not calculated	Not calculated	Not calculated	Not calculated	Not calculated	Not calculated	Not calculated	reversible	reversible
EX_dimp(e)	dIMP exchange	[e] : dimp <==>	reversible				[e] : dimp[e]	[e] : dimp[e]	Not calculated	Not calculated	Not calculated	Not calculated	Not calculated	Not calculated	Not calculated	Not calculated	Not calculated	reversible	reversible
EX_din(e)	Deoxyinosine exchange	[e] : din <==>	reversible				[e] : din[e]	[e] : din[e]	Not calculated	Not calculated	Not calculated	Not calculated	Not calculated	Not calculated	Not calculated	Not calculated	Not calculated	reversible	reversible
EX_dms(e)	Dimethyl sulfide exchange	[e] : dms <==>	reversible				[e] : dms[e]	[e] : dms[e]	Not calculated	Not calculated	Not calculated	Not calculated	Not calculated	Not calculated	Not calculated	Not calculated	Not calculated	reversible	reversible
EX_dmso(e)	Dimethyl sulfoxide exchange	[e] : dmso <==>	reversible				[e] : dmso[e]	[e] : dmso[e]	Not calculated	Not calculated	Not calculated	Not calculated	Not calculated	Not calculated	Not calculated	Not calculated	Not calculated	reversible	reversible
EX_dopa(e)	Dopamine exchange	[e] : dopa <==>	reversible				[e] : dopa[e]	[e] : dopa[e]	Not calculated	Not calculated	Not calculated	Not calculated	Not calculated	Not calculated	Not calculated	Not calculated	Not calculated	reversible	reversible
EX_dtmp(e)	dTMP exchange	[e] : dtmp <==>	reversible				[e] : dtmp[e]	[e] : dtmp[e]	Not calculated	Not calculated	Not calculated	Not calculated	Not calculated	Not calculated	Not calculated	Not calculated	Not calculated	reversible	reversible
EX_dump(e)	dUMP exchange	[e] : dump <==>	reversible				[e] : dump[e]	[e] : dump[e]	Not calculated	Not calculated	Not calculated	Not calculated	Not calculated	Not calculated	Not calculated	Not calculated	Not calculated	reversible	reversible
EX_duri(e)	Deoxyuridine exchange	[e] : duri <==>	reversible				[e] : duri[e]	[e] : duri[e]	Not calculated	Not calculated	Not calculated	Not calculated	Not calculated	Not calculated	Not calculated	Not calculated	Not calculated	reversible	reversible
EX_eca4colipa(e)	(enterobacterial common antigen)x4 core oligosaccharide lipid A exchange	[e] : eca4colipa <==>	reversible				[e] : eca4colipa[e]	[e] : eca4colipa[e]	Not calculated	Not calculated	Not calculated	Not calculated	Not calculated	Not calculated	Not calculated	Not calculated	Not calculated	reversible	reversible
EX_enlipa(e)	phosphoethanolamine KDO(2)-lipid (A) exchange	[e] : enlipa <==>	reversible				[e] : enlipa[e]	[e] : enlipa[e]	Not calculated	Not calculated	Not calculated	Not calculated	Not calculated	Not calculated	Not calculated	Not calculated	Not calculated	reversible	reversible
EX_enter(e)	Enterochelin exchange	[e] : enter <==>	reversible				[e] : enter[e]	[e] : enter[e]	Not calculated	Not calculated	Not calculated	Not calculated	Not calculated	Not calculated	Not calculated	Not calculated	Not calculated	reversible	reversible
EX_etha(e)	Ethanolamine exchange	[e] : etha <==>	reversible				[e] : etha[e]	[e] : etha[e]	Not calculated	Not calculated	Not calculated	Not calculated	Not calculated	Not calculated	Not calculated	Not calculated	Not calculated	reversible	reversible
EX_ethso3(e)	ethanesulfonate exchange	[e] : ethso3 <==>	reversible				[e] : ethso3[e]	[e] : ethso3[e]	Not calculated	Not calculated	Not calculated	Not calculated	Not calculated	Not calculated	Not calculated	Not calculated	Not calculated	reversible	reversible
EX_etoh(e)	Ethanol exchange	[e] : etoh <==>	reversible				[e] : etoh[e]	[e] : etoh[e]	Not calculated	Not calculated	Not calculated	Not calculated	Not calculated	Not calculated	Not calculated	Not calculated	Not calculated	reversible	reversible
EX_f6p(e)	D-fructose 6-phosphate exchange	[e] : f6p <==>	reversible				[e] : f6p[e]	[e] : f6p[e]	Not calculated	Not calculated	Not calculated	Not calculated	Not calculated	Not calculated	Not calculated	Not calculated	Not calculated	reversible	reversible
EX_fald(e)	Formaldehyde exchange	[e] : fald <==>	reversible				[e] : fald[e]	[e] : fald[e]	Not calculated	Not calculated	Not calculated	Not calculated	Not calculated	Not calculated	Not calculated	Not calculated	Not calculated	reversible	reversible
EX_fe2(e)	Fe2+ exchange	[e] : fe2 <==>	reversible				[e] : fe2[e]	[e] : fe2[e]	Not calculated	Not calculated	Not calculated	Not calculated	Not calculated	Not calculated	Not calculated	Not calculated	Not calculated	reversible	reversible
EX_fe3(e)	Fe3+ exchange	[e] : fe3 <==>	reversible				[e] : fe3[e]	[e] : fe3[e]	Not calculated	Not calculated	Not calculated	Not calculated	Not calculated	Not calculated	Not calculated	Not calculated	Not calculated	reversible	reversible
EX_fe3dcit(e)	Fe(III)dicitrate exchange	[e] : fe3dcit <==>	reversible				[e] : fe3dcit[e]	[e] : fe3dcit[e]	Not calculated	Not calculated	Not calculated	Not calculated	Not calculated	Not calculated	Not calculated	Not calculated	Not calculated	reversible	reversible
EX_fe3dhbzs(e)	ferric 2,3-dihydroxybenzoylserine exchange	[e] : fe3dhbzs <==>	reversible				[e] : fe3dhbzs[e]	[e] : fe3dhbzs[e]	Not calculated	Not calculated	Not calculated	Not calculated	Not calculated	Not calculated	Not calculated	Not calculated	Not calculated	reversible	reversible
EX_fe3hox(e)	Fe(III)hydroxamate exchange	[e] : fe3hox <==>	reversible				[e] : fe3hox[e]	[e] : fe3hox[e]	Not calculated	Not calculated	Not calculated	Not calculated	Not calculated	Not calculated	Not calculated	Not calculated	Not calculated	reversible	reversible
EX_fe3hox-un(e)	Fe(III)hydoxamate, unloaded exchange	[e] : fe3hox-un <==>	reversible				[e] : fe3hox-un[e]	[e] : fe3hox-un[e]	Not calculated	Not calculated	Not calculated	Not calculated	Not calculated	Not calculated	Not calculated	Not calculated	Not calculated	reversible	reversible
EX_fecrm(e)	Ferrichrome exchange	[e] : fecrm <==>	reversible				[e] : fecrm[e]	[e] : fecrm[e]	Not calculated	Not calculated	Not calculated	Not calculated	Not calculated	Not calculated	Not calculated	Not calculated	Not calculated	reversible	reversible
EX_fecrm-un(e)	Ferrichrome minus Fe(III) exchange	[e] : fecrm-un <==>	reversible				[e] : fecrm-un[e]	[e] : fecrm-un[e]	Not calculated	Not calculated	Not calculated	Not calculated	Not calculated	Not calculated	Not calculated	Not calculated	Not calculated	reversible	reversible
EX_feenter(e)	Fe-enterobactin exchange	[e] : feenter <==>	reversible				[e] : feenter[e]	[e] : feenter[e]	Not calculated	Not calculated	Not calculated	Not calculated	Not calculated	Not calculated	Not calculated	Not calculated	Not calculated	reversible	reversible
EX_feoxam(e)	ferroxamine exchange	[e] : feoxam <==>	reversible				[e] : feoxam[e]	[e] : feoxam[e]	Not calculated	Not calculated	Not calculated	Not calculated	Not calculated	Not calculated	Not calculated	Not calculated	Not calculated	reversible	reversible
EX_feoxam-un(e)	ferroxamine minus Fe(3) exchange	[e] : feoxam-un <==>	reversible				[e] : feoxam-un[e]	[e] : feoxam-un[e]	Not calculated	Not calculated	Not calculated	Not calculated	Not calculated	Not calculated	Not calculated	Not calculated	Not calculated	reversible	reversible
EX_for(e)	Formate exchange	[e] : for <==>	reversible				[e] : for[e]	[e] : for[e]	Not calculated	Not calculated	Not calculated	Not calculated	Not calculated	Not calculated	Not calculated	Not calculated	Not calculated	reversible	reversible
EX_fru(e)	D-Fructose exchange	[e] : fru <==>	reversible				[e] : fru[e]	[e] : fru[e]	Not calculated	Not calculated	Not calculated	Not calculated	Not calculated	Not calculated	Not calculated	Not calculated	Not calculated	reversible	reversible
EX_frulys(e)	fructoselysine exchange	[e] : frulys <==>	reversible				[e] : frulys[e]	[e] : frulys[e]	Not calculated	Not calculated	Not calculated	Not calculated	Not calculated	Not calculated	Not calculated	Not calculated	Not calculated	reversible	reversible
EX_fruur(e)	D-Fructuronate exchange	[e] : fruur <==>	reversible				[e] : fruur[e]	[e] : fruur[e]	Not calculated	Not calculated	Not calculated	Not calculated	Not calculated	Not calculated	Not calculated	Not calculated	Not calculated	reversible	reversible
EX_fuc-L(e)	L-Fucose exchange	[e] : fuc-L <==>	reversible				[e] : fuc-L[e]	[e] : fuc-L[e]	Not calculated	Not calculated	Not calculated	Not calculated	Not calculated	Not calculated	Not calculated	Not calculated	Not calculated	reversible	reversible
EX_fum(e)	Fumarate exchange	[e] : fum <==>	reversible				[e] : fum[e]	[e] : fum[e]	Not calculated	Not calculated	Not calculated	Not calculated	Not calculated	Not calculated	Not calculated	Not calculated	Not calculated	reversible	reversible
EX_g1p(e)	D-Glucose 1-phosphate exchange	[e] : g1p <==>	reversible				[e] : g1p[e]	[e] : g1p[e]	Not calculated	Not calculated	Not calculated	Not calculated	Not calculated	Not calculated	Not calculated	Not calculated	Not calculated	reversible	reversible
EX_g3pc(e)	sn-Glycero-3-phosphocholine exchange	[e] : g3pc <==>	reversible				[e] : g3pc[e]	[e] : g3pc[e]	Not calculated	Not calculated	Not calculated	Not calculated	Not calculated	Not calculated	Not calculated	Not calculated	Not calculated	reversible	reversible
EX_g3pe(e)	sn-Glycero-3-phosphoethanolamine exchange	[e] : g3pe <==>	reversible				[e] : g3pe[e]	[e] : g3pe[e]	Not calculated	Not calculated	Not calculated	Not calculated	Not calculated	Not calculated	Not calculated	Not calculated	Not calculated	reversible	reversible
EX_g3pg(e)	Glycerophosphoglycerol exchange	[e] : g3pg <==>	reversible				[e] : g3pg[e]	[e] : g3pg[e]	Not calculated	Not calculated	Not calculated	Not calculated	Not calculated	Not calculated	Not calculated	Not calculated	Not calculated	reversible	reversible
EX_g3pi(e)	sn-Glycero-3-phospho-1-inositol exchange	[e] : g3pi <==>	reversible				[e] : g3pi[e]	[e] : g3pi[e]	Not calculated	Not calculated	Not calculated	Not calculated	Not calculated	Not calculated	Not calculated	Not calculated	Not calculated	reversible	reversible
EX_g3ps(e)	Glycerophosphoserine exchange	[e] : g3ps <==>	reversible				[e] : g3ps[e]	[e] : g3ps[e]	Not calculated	Not calculated	Not calculated	Not calculated	Not calculated	Not calculated	Not calculated	Not calculated	Not calculated	reversible	reversible
EX_g6p(e)	D-Glucose 6-phosphate exchange	[e] : g6p <==>	reversible				[e] : g6p[e]	[e] : g6p[e]	Not calculated	Not calculated	Not calculated	Not calculated	Not calculated	Not calculated	Not calculated	Not calculated	Not calculated	reversible	reversible
EX_gal(e)	D-Galactose exchange	[e] : gal <==>	reversible				[e] : gal[e]	[e] : gal[e]	Not calculated	Not calculated	Not calculated	Not calculated	Not calculated	Not calculated	Not calculated	Not calculated	Not calculated	reversible	reversible
EX_gal1p(e)	alpha-D-Galactose 1-phosphate exchange	[e] : gal1p <==>	reversible				[e] : gal1p[e]	[e] : gal1p[e]	Not calculated	Not calculated	Not calculated	Not calculated	Not calculated	Not calculated	Not calculated	Not calculated	Not calculated	reversible	reversible
EX_gal-bD(e)	beta D-Galactose exchange	[e] : gal-bD <==>	reversible				[e] : gal-bD[e]	[e] : gal-bD[e]	Not calculated	Not calculated	Not calculated	Not calculated	Not calculated	Not calculated	Not calculated	Not calculated	Not calculated	reversible	reversible
EX_galct-D(e)	D-Galactarate exchange	[e] : galct-D <==>	reversible				[e] : galct-D[e]	[e] : galct-D[e]	Not calculated	Not calculated	Not calculated	Not calculated	Not calculated	Not calculated	Not calculated	Not calculated	Not calculated	reversible	reversible
EX_galctn-D(e)	D-Galactonate exchange	[e] : galctn-D <==>	reversible				[e] : galctn-D[e]	[e] : galctn-D[e]	Not calculated	Not calculated	Not calculated	Not calculated	Not calculated	Not calculated	Not calculated	Not calculated	Not calculated	reversible	reversible
EX_galctn-L(e)	L-Galactonate exchange	[e] : galctn-L <==>	reversible				[e] : galctn-L[e]	[e] : galctn-L[e]	Not calculated	Not calculated	Not calculated	Not calculated	Not calculated	Not calculated	Not calculated	Not calculated	Not calculated	reversible	reversible
EX_galt(e)	Galactitol exchange	[e] : galt <==>	reversible				[e] : galt[e]	[e] : galt[e]	Not calculated	Not calculated	Not calculated	Not calculated	Not calculated	Not calculated	Not calculated	Not calculated	Not calculated	reversible	reversible
EX_galur(e)	D-Galacturonate exchange	[e] : galur <==>	reversible				[e] : galur[e]	[e] : galur[e]	Not calculated	Not calculated	Not calculated	Not calculated	Not calculated	Not calculated	Not calculated	Not calculated	Not calculated	reversible	reversible
EX_gam(e)	D-Glucosamine exchange	[e] : gam <==>	reversible				[e] : gam[e]	[e] : gam[e]	Not calculated	Not calculated	Not calculated	Not calculated	Not calculated	Not calculated	Not calculated	Not calculated	Not calculated	reversible	reversible
EX_gam6p(e)	D-Glucosamine 6-phosphate exchange	[e] : gam6p <==>	reversible				[e] : gam6p[e]	[e] : gam6p[e]	Not calculated	Not calculated	Not calculated	Not calculated	Not calculated	Not calculated	Not calculated	Not calculated	Not calculated	reversible	reversible
EX_gbbtn(e)	gamma-butyrobetaine exchange	[e] : gbbtn <==>	reversible				[e] : gbbtn[e]	[e] : gbbtn[e]	Not calculated	Not calculated	Not calculated	Not calculated	Not calculated	Not calculated	Not calculated	Not calculated	Not calculated	reversible	reversible
EX_gdp(e)	GDP exchange	[e] : gdp <==>	reversible				[e] : gdp[e]	[e] : gdp[e]	Not calculated	Not calculated	Not calculated	Not calculated	Not calculated	Not calculated	Not calculated	Not calculated	Not calculated	reversible	reversible
EX_glc(e)	D-Glucose exchange	[e] : glc-D <==>	reversible				[e] : glc-D[e]	[e] : glc-D[e]	Not calculated	Not calculated	Not calculated	Not calculated	Not calculated	Not calculated	Not calculated	Not calculated	Not calculated	reversible	reversible
EX_glcn(e)	D-Gluconate exchange	[e] : glcn <==>	reversible				[e] : glcn[e]	[e] : glcn[e]	Not calculated	Not calculated	Not calculated	Not calculated	Not calculated	Not calculated	Not calculated	Not calculated	Not calculated	reversible	reversible
EX_glcr(e)	D-Glucarate exchange	[e] : glcr <==>	reversible				[e] : glcr[e]	[e] : glcr[e]	Not calculated	Not calculated	Not calculated	Not calculated	Not calculated	Not calculated	Not calculated	Not calculated	Not calculated	reversible	reversible
EX_glcur(e)	D-Glucuronate exchange	[e] : glcur <==>	reversible				[e] : glcur[e]	[e] : glcur[e]	Not calculated	Not calculated	Not calculated	Not calculated	Not calculated	Not calculated	Not calculated	Not calculated	Not calculated	reversible	reversible
EX_glcur1p(e)	D-Glucuronate 1-phosphate exchange	[e] : glcur1p <==>	reversible				[e] : glcur1p[e]	[e] : glcur1p[e]	Not calculated	Not calculated	Not calculated	Not calculated	Not calculated	Not calculated	Not calculated	Not calculated	Not calculated	reversible	reversible
EX_gln-L(e)	L-Glutamine exchange	[e] : gln-L <==>	reversible				[e] : gln-L[e]	[e] : gln-L[e]	Not calculated	Not calculated	Not calculated	Not calculated	Not calculated	Not calculated	Not calculated	Not calculated	Not calculated	reversible	reversible
EX_glu-L(e)	L-Glutamate exchange	[e] : glu-L <==>	reversible				[e] : glu-L[e]	[e] : glu-L[e]	Not calculated	Not calculated	Not calculated	Not calculated	Not calculated	Not calculated	Not calculated	Not calculated	Not calculated	reversible	reversible
EX_gly(e)	Glycine exchange	[e] : gly <==>	reversible				[e] : gly[e]	[e] : gly[e]	Not calculated	Not calculated	Not calculated	Not calculated	Not calculated	Not calculated	Not calculated	Not calculated	Not calculated	reversible	reversible
EX_glyald(e)	D-Glyceraldehyde exchange	[e] : glyald <==>	reversible				[e] : glyald[e]	[e] : glyald[e]	Not calculated	Not calculated	Not calculated	Not calculated	Not calculated	Not calculated	Not calculated	Not calculated	Not calculated	reversible	reversible
EX_glyb(e)	Glycine betaine exchange	[e] : glyb <==>	reversible				[e] : glyb[e]	[e] : glyb[e]	Not calculated	Not calculated	Not calculated	Not calculated	Not calculated	Not calculated	Not calculated	Not calculated	Not calculated	reversible	reversible
EX_glyc(e)	Glycerol exchange	[e] : glyc <==>	reversible				[e] : glyc[e]	[e] : glyc[e]	Not calculated	Not calculated	Not calculated	Not calculated	Not calculated	Not calculated	Not calculated	Not calculated	Not calculated	reversible	reversible
EX_glyc2p(e)	Glycerol 2-phosphate exchange	[e] : glyc2p <==>	reversible				[e] : glyc2p[e]	[e] : glyc2p[e]	Not calculated	Not calculated	Not calculated	Not calculated	Not calculated	Not calculated	Not calculated	Not calculated	Not calculated	reversible	reversible
EX_glyc3p(e)	Glycerol 3-phosphate exchange	[e] : glyc3p <==>	reversible				[e] : glyc3p[e]	[e] : glyc3p[e]	Not calculated	Not calculated	Not calculated	Not calculated	Not calculated	Not calculated	Not calculated	Not calculated	Not calculated	reversible	reversible
EX_glyclt(e)	Glycolate exchange	[e] : glyclt <==>	reversible				[e] : glyclt[e]	[e] : glyclt[e]	Not calculated	Not calculated	Not calculated	Not calculated	Not calculated	Not calculated	Not calculated	Not calculated	Not calculated	reversible	reversible
EX_glyc-R(e)	(R)-Glycerate exchange	[e] : glyc-R <==>	reversible				[e] : glyc-R[e]	[e] : glyc-R[e]	Not calculated	Not calculated	Not calculated	Not calculated	Not calculated	Not calculated	Not calculated	Not calculated	Not calculated	reversible	reversible
EX_gmp(e)	GMP exchange	[e] : gmp <==>	reversible				[e] : gmp[e]	[e] : gmp[e]	Not calculated	Not calculated	Not calculated	Not calculated	Not calculated	Not calculated	Not calculated	Not calculated	Not calculated	reversible	reversible
EX_gsn(e)	Guanosine exchange	[e] : gsn <==>	reversible				[e] : gsn[e]	[e] : gsn[e]	Not calculated	Not calculated	Not calculated	Not calculated	Not calculated	Not calculated	Not calculated	Not calculated	Not calculated	reversible	reversible
EX_gthox(e)	Oxidized glutathione exchange	[e] : gthox <==>	reversible				[e] : gthox[e]	[e] : gthox[e]	Not calculated	Not calculated	Not calculated	Not calculated	Not calculated	Not calculated	Not calculated	Not calculated	Not calculated	reversible	reversible
EX_gthrd(e)	Reduced glutathione exchange	[e] : gthrd <==>	reversible				[e] : gthrd[e]	[e] : gthrd[e]	Not calculated	Not calculated	Not calculated	Not calculated	Not calculated	Not calculated	Not calculated	Not calculated	Not calculated	reversible	reversible
EX_gtp(e)	GTP exchange	[e] : gtp <==>	reversible				[e] : gtp[e]	[e] : gtp[e]	Not calculated	Not calculated	Not calculated	Not calculated	Not calculated	Not calculated	Not calculated	Not calculated	Not calculated	reversible	reversible
EX_gua(e)	Guanine exchange	[e] : gua <==>	reversible				[e] : gua[e]	[e] : gua[e]	Not calculated	Not calculated	Not calculated	Not calculated	Not calculated	Not calculated	Not calculated	Not calculated	Not calculated	reversible	reversible
EX_h(e)	H+ exchange	[e] : h <==>	reversible				[e] : h[e]	[e] : h[e]	Not calculated	Not calculated	Not calculated	Not calculated	Not calculated	Not calculated	Not calculated	Not calculated	Not calculated	reversible	reversible
EX_h2(e)	H2 exchange	[e] : h2 <==>	reversible				[e] : h2[e]	[e] : h2[e]	Not calculated	Not calculated	Not calculated	Not calculated	Not calculated	Not calculated	Not calculated	Not calculated	Not calculated	reversible	reversible
EX_h2o(e)	H2O exchange	[e] : h2o <==>	reversible				[e] : h2o[e]	[e] : h2o[e]	Not calculated	Not calculated	Not calculated	Not calculated	Not calculated	Not calculated	Not calculated	Not calculated	Not calculated	reversible	reversible
EX_h2o2(e)	Hydrogen peroxide exchange	[e] : h2o2 <==>	reversible				[e] : h2o2[e]	[e] : h2o2[e]	Not calculated	Not calculated	Not calculated	Not calculated	Not calculated	Not calculated	Not calculated	Not calculated	Not calculated	reversible	reversible
EX_h2s(e)	Hydrogen sulfide exchange	[e] : h2s <==>	reversible				[e] : h2s[e]	[e] : h2s[e]	Not calculated	Not calculated	Not calculated	Not calculated	Not calculated	Not calculated	Not calculated	Not calculated	Not calculated	reversible	reversible
EX_hacolipa(e)	hepta-acylated core oligosaccharide lipid A (E. coli) exchange	[e] : hacolipa <==>	reversible				[e] : hacolipa[e]	[e] : hacolipa[e]	Not calculated	Not calculated	Not calculated	Not calculated	Not calculated	Not calculated	Not calculated	Not calculated	Not calculated	reversible	reversible
EX_halipa(e)	hepta-acylated KDO(2)-lipid (A) exchange	[e] : halipa <==>	reversible				[e] : halipa[e]	[e] : halipa[e]	Not calculated	Not calculated	Not calculated	Not calculated	Not calculated	Not calculated	Not calculated	Not calculated	Not calculated	reversible	reversible
EX_hdca(e)	Hexadecanoate (n-C16:0) exchange	[e] : hdca <==>	reversible				[e] : hdca[e]	[e] : hdca[e]	Not calculated	Not calculated	Not calculated	Not calculated	Not calculated	Not calculated	Not calculated	Not calculated	Not calculated	reversible	reversible
EX_hdcea(e)	hexadecenoate (n-C16:1) exchange	[e] : hdcea <==>	reversible				[e] : hdcea[e]	[e] : hdcea[e]	Not calculated	Not calculated	Not calculated	Not calculated	Not calculated	Not calculated	Not calculated	Not calculated	Not calculated	reversible	reversible
EX_hg2(e)	Hg2+ exchange	[e] : hg2 <==>	reversible				[e] : hg2[e]	[e] : hg2[e]	Not calculated	Not calculated	Not calculated	Not calculated	Not calculated	Not calculated	Not calculated	Not calculated	Not calculated	reversible	reversible
EX_his-L(e)	L-Histidine exchange	[e] : his-L <==>	reversible				[e] : his-L[e]	[e] : his-L[e]	Not calculated	Not calculated	Not calculated	Not calculated	Not calculated	Not calculated	Not calculated	Not calculated	Not calculated	reversible	reversible
EX_hom-L(e)	L-Homoserine exchange	[e] : hom-L <==>	reversible				[e] : hom-L[e]	[e] : hom-L[e]	Not calculated	Not calculated	Not calculated	Not calculated	Not calculated	Not calculated	Not calculated	Not calculated	Not calculated	reversible	reversible
EX_hxa(e)	Hexanoate (n-C6:0) exchange	[e] : hxa <==>	reversible				[e] : hxa[e]	[e] : hxa[e]	Not calculated	Not calculated	Not calculated	Not calculated	Not calculated	Not calculated	Not calculated	Not calculated	Not calculated	reversible	reversible
EX_hxan(e)	Hypoxanthine exchange	[e] : hxan <==>	reversible				[e] : hxan[e]	[e] : hxan[e]	Not calculated	Not calculated	Not calculated	Not calculated	Not calculated	Not calculated	Not calculated	Not calculated	Not calculated	reversible	reversible
EX_idon-L(e)	L-Idonate exchange	[e] : idon-L <==>	reversible				[e] : idon-L[e]	[e] : idon-L[e]	Not calculated	Not calculated	Not calculated	Not calculated	Not calculated	Not calculated	Not calculated	Not calculated	Not calculated	reversible	reversible
EX_ile-L(e)	L-Isoleucine exchange	[e] : ile-L <==>	reversible				[e] : ile-L[e]	[e] : ile-L[e]	Not calculated	Not calculated	Not calculated	Not calculated	Not calculated	Not calculated	Not calculated	Not calculated	Not calculated	reversible	reversible
EX_imp(e)	IMP exchange	[e] : imp <==>	reversible				[e] : imp[e]	[e] : imp[e]	Not calculated	Not calculated	Not calculated	Not calculated	Not calculated	Not calculated	Not calculated	Not calculated	Not calculated	reversible	reversible
EX_indole(e)	Indole exchange	[e] : indole <==>	reversible				[e] : indole[e]	[e] : indole[e]	Not calculated	Not calculated	Not calculated	Not calculated	Not calculated	Not calculated	Not calculated	Not calculated	Not calculated	reversible	reversible
EX_inost(e)	myo-Inositol exchange	[e] : inost <==>	reversible				[e] : inost[e]	[e] : inost[e]	Not calculated	Not calculated	Not calculated	Not calculated	Not calculated	Not calculated	Not calculated	Not calculated	Not calculated	reversible	reversible
EX_ins(e)	Inosine exchange	[e] : ins <==>	reversible				[e] : ins[e]	[e] : ins[e]	Not calculated	Not calculated	Not calculated	Not calculated	Not calculated	Not calculated	Not calculated	Not calculated	Not calculated	reversible	reversible
EX_isetac(e)	Isethionic acid exchange	[e] : isetac <==>	reversible				[e] : isetac[e]	[e] : isetac[e]	Not calculated	Not calculated	Not calculated	Not calculated	Not calculated	Not calculated	Not calculated	Not calculated	Not calculated	reversible	reversible
EX_k(e)	K+ exchange	[e] : k <==>	reversible				[e] : k[e]	[e] : k[e]	Not calculated	Not calculated	Not calculated	Not calculated	Not calculated	Not calculated	Not calculated	Not calculated	Not calculated	reversible	reversible
EX_kdo2lipid4(e)	KDO(2)-lipid IV(A) exchange	[e] : kdo2lipid4 <==>	reversible				[e] : kdo2lipid4[e]	[e] : kdo2lipid4[e]	Not calculated	Not calculated	Not calculated	Not calculated	Not calculated	Not calculated	Not calculated	Not calculated	Not calculated	reversible	reversible
EX_lac-D(e)	D-lactate exchange	[e] : lac-D <==>	reversible				[e] : lac-D[e]	[e] : lac-D[e]	Not calculated	Not calculated	Not calculated	Not calculated	Not calculated	Not calculated	Not calculated	Not calculated	Not calculated	reversible	reversible
EX_lac-L(e)	L-Lactate exchange	[e] : lac-L <==>	reversible				[e] : lac-L[e]	[e] : lac-L[e]	Not calculated	Not calculated	Not calculated	Not calculated	Not calculated	Not calculated	Not calculated	Not calculated	Not calculated	reversible	reversible
EX_LalaDgluMdap(e)	L-alanine-D-glutamate-meso-2,6-diaminoheptanedioate exchange	[e] : LalaDgluMdap <==>	reversible				[e] : LalaDgluMdap[e]	[e] : LalaDgluMdap[e]	Not calculated	Not calculated	Not calculated	Not calculated	Not calculated	Not calculated	Not calculated	Not calculated	Not calculated	reversible	reversible
EX_LalaDgluMdapDala(e)	L-alanine-D-glutamate-meso-2,6-diaminoheptanedioate-D-alanine exchange	[e] : LalaDgluMdapDala <==>	reversible				[e] : LalaDgluMdapDala[e]	[e] : LalaDgluMdapDala[e]	Not calculated	Not calculated	Not calculated	Not calculated	Not calculated	Not calculated	Not calculated	Not calculated	Not calculated	reversible	reversible
EX_lcts(e)	Lactose exchange	[e] : lcts <==>	reversible				[e] : lcts[e]	[e] : lcts[e]	Not calculated	Not calculated	Not calculated	Not calculated	Not calculated	Not calculated	Not calculated	Not calculated	Not calculated	reversible	reversible
EX_leu-L(e)	L-Leucine exchange	[e] : leu-L <==>	reversible				[e] : leu-L[e]	[e] : leu-L[e]	Not calculated	Not calculated	Not calculated	Not calculated	Not calculated	Not calculated	Not calculated	Not calculated	Not calculated	reversible	reversible
EX_lipa(e)	KDO(2)-lipid (A) exchange	[e] : lipa <==>	reversible				[e] : lipa[e]	[e] : lipa[e]	Not calculated	Not calculated	Not calculated	Not calculated	Not calculated	Not calculated	Not calculated	Not calculated	Not calculated	reversible	reversible
EX_lipa_cold(e)	cold adapted KDO(2)-lipid (A) exchange	[e] : lipa_cold <==>	reversible				[e] : lipa_cold[e]	[e] : lipa_cold[e]	Not calculated	Not calculated	Not calculated	Not calculated	Not calculated	Not calculated	Not calculated	Not calculated	Not calculated	reversible	reversible
EX_lys-L(e)	L-Lysine exchange	[e] : lys-L <==>	reversible				[e] : lys-L[e]	[e] : lys-L[e]	Not calculated	Not calculated	Not calculated	Not calculated	Not calculated	Not calculated	Not calculated	Not calculated	Not calculated	reversible	reversible
EX_lyx-L(e)	L-Lyxose exchange	[e] : lyx-L <==>	reversible				[e] : lyx-L[e]	[e] : lyx-L[e]	Not calculated	Not calculated	Not calculated	Not calculated	Not calculated	Not calculated	Not calculated	Not calculated	Not calculated	reversible	reversible
EX_mal-D(e)	D-Malate exchange	[e] : mal-D <==>	reversible				[e] : mal-D[e]	[e] : mal-D[e]	Not calculated	Not calculated	Not calculated	Not calculated	Not calculated	Not calculated	Not calculated	Not calculated	Not calculated	reversible	reversible
EX_mal-L(e)	L-Malate exchange	[e] : mal-L <==>	reversible				[e] : mal-L[e]	[e] : mal-L[e]	Not calculated	Not calculated	Not calculated	Not calculated	Not calculated	Not calculated	Not calculated	Not calculated	Not calculated	reversible	reversible
EX_malt(e)	Maltose exchange	[e] : malt <==>	reversible				[e] : malt[e]	[e] : malt[e]	Not calculated	Not calculated	Not calculated	Not calculated	Not calculated	Not calculated	Not calculated	Not calculated	Not calculated	reversible	reversible
EX_malthx(e)	Maltohexaose exchange	[e] : malthx <==>	reversible				[e] : malthx[e]	[e] : malthx[e]	Not calculated	Not calculated	Not calculated	Not calculated	Not calculated	Not calculated	Not calculated	Not calculated	Not calculated	reversible	reversible
EX_maltpt(e)	Maltopentaose exchange	[e] : maltpt <==>	reversible				[e] : maltpt[e]	[e] : maltpt[e]	Not calculated	Not calculated	Not calculated	Not calculated	Not calculated	Not calculated	Not calculated	Not calculated	Not calculated	reversible	reversible
EX_malttr(e)	Maltotriose exchange	[e] : malttr <==>	reversible				[e] : malttr[e]	[e] : malttr[e]	Not calculated	Not calculated	Not calculated	Not calculated	Not calculated	Not calculated	Not calculated	Not calculated	Not calculated	reversible	reversible
EX_maltttr(e)	Maltotetraose exchange	[e] : maltttr <==>	reversible				[e] : maltttr[e]	[e] : maltttr[e]	Not calculated	Not calculated	Not calculated	Not calculated	Not calculated	Not calculated	Not calculated	Not calculated	Not calculated	reversible	reversible
EX_man(e)	D-Mannose exchange	[e] : man <==>	reversible				[e] : man[e]	[e] : man[e]	Not calculated	Not calculated	Not calculated	Not calculated	Not calculated	Not calculated	Not calculated	Not calculated	Not calculated	reversible	reversible
EX_man6p(e)	D-Mannose 6-phosphate exchange	[e] : man6p <==>	reversible				[e] : man6p[e]	[e] : man6p[e]	Not calculated	Not calculated	Not calculated	Not calculated	Not calculated	Not calculated	Not calculated	Not calculated	Not calculated	reversible	reversible
EX_manglyc(e)	2(alpha-D-Mannosyl)-D-glycerate exchange	[e] : manglyc <==>	reversible				[e] : manglyc[e]	[e] : manglyc[e]	Not calculated	Not calculated	Not calculated	Not calculated	Not calculated	Not calculated	Not calculated	Not calculated	Not calculated	reversible	reversible
EX_melib(e)	Melibiose exchange	[e] : melib <==>	reversible				[e] : melib[e]	[e] : melib[e]	Not calculated	Not calculated	Not calculated	Not calculated	Not calculated	Not calculated	Not calculated	Not calculated	Not calculated	reversible	reversible
EX_met-D(e)	D-Methionine exchange	[e] : met-D <==>	reversible				[e] : met-D[e]	[e] : met-D[e]	Not calculated	Not calculated	Not calculated	Not calculated	Not calculated	Not calculated	Not calculated	Not calculated	Not calculated	reversible	reversible
EX_met-L(e)	L-Methionine exchange	[e] : met-L <==>	reversible				[e] : met-L[e]	[e] : met-L[e]	Not calculated	Not calculated	Not calculated	Not calculated	Not calculated	Not calculated	Not calculated	Not calculated	Not calculated	reversible	reversible
EX_metsox-R-L(e)	L-methionine-R-sulfoxide exchange	[e] : metsox-R-L <==>	reversible				[e] : metsox-R-L[e]	[e] : metsox-R-L[e]	Not calculated	Not calculated	Not calculated	Not calculated	Not calculated	Not calculated	Not calculated	Not calculated	Not calculated	reversible	reversible
EX_metsox-S-L(e)	L-Methionine S-oxide exchange	[e] : metsox-S-L <==>	reversible				[e] : metsox-S-L[e]	[e] : metsox-S-L[e]	Not calculated	Not calculated	Not calculated	Not calculated	Not calculated	Not calculated	Not calculated	Not calculated	Not calculated	reversible	reversible
EX_mg2(e)	Mg exchange	[e] : mg2 <==>	reversible				[e] : mg2[e]	[e] : mg2[e]	Not calculated	Not calculated	Not calculated	Not calculated	Not calculated	Not calculated	Not calculated	Not calculated	Not calculated	reversible	reversible
EX_minohp(e)	myo-Inositol hexakisphosphate exchange	[e] : minohp <==>	reversible				[e] : minohp[e]	[e] : minohp[e]	Not calculated	Not calculated	Not calculated	Not calculated	Not calculated	Not calculated	Not calculated	Not calculated	Not calculated	reversible	reversible
EX_mmet(e)	S-Methyl-L-methionine exchange	[e] : mmet <==>	reversible				[e] : mmet[e]	[e] : mmet[e]	Not calculated	Not calculated	Not calculated	Not calculated	Not calculated	Not calculated	Not calculated	Not calculated	Not calculated	reversible	reversible
EX_mn2(e)	Mn2+ exchange	[e] : mn2 <==>	reversible				[e] : mn2[e]	[e] : mn2[e]	Not calculated	Not calculated	Not calculated	Not calculated	Not calculated	Not calculated	Not calculated	Not calculated	Not calculated	reversible	reversible
EX_mnl(e)	D-Mannitol exchange	[e] : mnl <==>	reversible				[e] : mnl[e]	[e] : mnl[e]	Not calculated	Not calculated	Not calculated	Not calculated	Not calculated	Not calculated	Not calculated	Not calculated	Not calculated	reversible	reversible
EX_mobd(e)	Molybdate exchange	[e] : mobd <==>	reversible				[e] : mobd[e]	[e] : mobd[e]	Not calculated	Not calculated	Not calculated	Not calculated	Not calculated	Not calculated	Not calculated	Not calculated	Not calculated	reversible	reversible
EX_mso3(e)	methanesulfonate exchange	[e] : mso3 <==>	reversible				[e] : mso3[e]	[e] : mso3[e]	Not calculated	Not calculated	Not calculated	Not calculated	Not calculated	Not calculated	Not calculated	Not calculated	Not calculated	reversible	reversible
EX_n2o(e)	Nitrous oxide exchange	[e] : n2o <==>	reversible				[e] : n2o[e]	[e] : n2o[e]	Not calculated	Not calculated	Not calculated	Not calculated	Not calculated	Not calculated	Not calculated	Not calculated	Not calculated	reversible	reversible
EX_na1(e)	Sodium exchange	[e] : na1 <==>	reversible				[e] : na1[e]	[e] : na1[e]	Not calculated	Not calculated	Not calculated	Not calculated	Not calculated	Not calculated	Not calculated	Not calculated	Not calculated	reversible	reversible
EX_nac(e)	Nicotinate exchange	[e] : nac <==>	reversible				[e] : nac[e]	[e] : nac[e]	Not calculated	Not calculated	Not calculated	Not calculated	Not calculated	Not calculated	Not calculated	Not calculated	Not calculated	reversible	reversible
EX_nh4(e)	Ammonia exchange	[e] : nh4 <==>	reversible				[e] : nh4[e]	[e] : nh4[e]	Not calculated	Not calculated	Not calculated	Not calculated	Not calculated	Not calculated	Not calculated	Not calculated	Not calculated	reversible	reversible
EX_ni2(e)	Ni2+ exchange	[e] : ni2 <==>	reversible				[e] : ni2[e]	[e] : ni2[e]	Not calculated	Not calculated	Not calculated	Not calculated	Not calculated	Not calculated	Not calculated	Not calculated	Not calculated	reversible	reversible
EX_nmn(e)	NMN exchange	[e] : nmn <==>	reversible				[e] : nmn[e]	[e] : nmn[e]	Not calculated	Not calculated	Not calculated	Not calculated	Not calculated	Not calculated	Not calculated	Not calculated	Not calculated	reversible	reversible
EX_no(e)	Nitric oxide exchange	[e] : no <==>	reversible				[e] : no[e]	[e] : no[e]	Not calculated	Not calculated	Not calculated	Not calculated	Not calculated	Not calculated	Not calculated	Not calculated	Not calculated	reversible	reversible
EX_no2(e)	Nitrite exchange	[e] : no2 <==>	reversible				[e] : no2[e]	[e] : no2[e]	Not calculated	Not calculated	Not calculated	Not calculated	Not calculated	Not calculated	Not calculated	Not calculated	Not calculated	reversible	reversible
EX_no3(e)	Nitrate exchange	[e] : no3 <==>	reversible				[e] : no3[e]	[e] : no3[e]	Not calculated	Not calculated	Not calculated	Not calculated	Not calculated	Not calculated	Not calculated	Not calculated	Not calculated	reversible	reversible
EX_o16a4colipa(e)	(O16 antigen)x4 core oligosaccharide lipid A exchange	[e] : o16a4colipa <==>	reversible				[e] : o16a4colipa[e]	[e] : o16a4colipa[e]	Not calculated	Not calculated	Not calculated	Not calculated	Not calculated	Not calculated	Not calculated	Not calculated	Not calculated	reversible	reversible
EX_o2(e)	O2 exchange	[e] : o2 <==>	reversible				[e] : o2[e]	[e] : o2[e]	Not calculated	Not calculated	Not calculated	Not calculated	Not calculated	Not calculated	Not calculated	Not calculated	Not calculated	reversible	reversible
EX_o2s(e)	Superoxide anion exchange	[e] : o2s <==>	reversible				[e] : o2s[e]	[e] : o2s[e]	Not calculated	Not calculated	Not calculated	Not calculated	Not calculated	Not calculated	Not calculated	Not calculated	Not calculated	reversible	reversible
EX_ocdca(e)	octadecanoate (n-C18:0) exchange	[e] : ocdca <==>	reversible				[e] : ocdca[e]	[e] : ocdca[e]	Not calculated	Not calculated	Not calculated	Not calculated	Not calculated	Not calculated	Not calculated	Not calculated	Not calculated	reversible	reversible
EX_ocdcea(e)	octadecenoate (n-C18:1) exchange	[e] : ocdcea <==>	reversible				[e] : ocdcea[e]	[e] : ocdcea[e]	Not calculated	Not calculated	Not calculated	Not calculated	Not calculated	Not calculated	Not calculated	Not calculated	Not calculated	reversible	reversible
EX_octa(e)	octanoate (n-C8:0) exchange	[e] : octa <==>	reversible				[e] : octa[e]	[e] : octa[e]	Not calculated	Not calculated	Not calculated	Not calculated	Not calculated	Not calculated	Not calculated	Not calculated	Not calculated	reversible	reversible
EX_orn(e)	Ornithine exchange	[e] : orn <==>	reversible				[e] : orn[e]	[e] : orn[e]	Not calculated	Not calculated	Not calculated	Not calculated	Not calculated	Not calculated	Not calculated	Not calculated	Not calculated	reversible	reversible
EX_orot(e)	Orotate exchange	[e] : orot <==>	reversible				[e] : orot[e]	[e] : orot[e]	Not calculated	Not calculated	Not calculated	Not calculated	Not calculated	Not calculated	Not calculated	Not calculated	Not calculated	reversible	reversible
EX_pacald(e)	Phenylacetaldehyde exchange	[e] : pacald <==>	reversible				[e] : pacald[e]	[e] : pacald[e]	Not calculated	Not calculated	Not calculated	Not calculated	Not calculated	Not calculated	Not calculated	Not calculated	Not calculated	reversible	reversible
EX_peamn(e)	Phenethylamine exchange	[e] : peamn <==>	reversible				[e] : peamn[e]	[e] : peamn[e]	Not calculated	Not calculated	Not calculated	Not calculated	Not calculated	Not calculated	Not calculated	Not calculated	Not calculated	reversible	reversible
EX_phe-L(e)	L-Phenylalanine exchange	[e] : phe-L <==>	reversible				[e] : phe-L[e]	[e] : phe-L[e]	Not calculated	Not calculated	Not calculated	Not calculated	Not calculated	Not calculated	Not calculated	Not calculated	Not calculated	reversible	reversible
EX_pheme(e)	Protoheme exchange	[e] : pheme <==>	reversible				[e] : pheme[e]	[e] : pheme[e]	Not calculated	Not calculated	Not calculated	Not calculated	Not calculated	Not calculated	Not calculated	Not calculated	Not calculated	reversible	reversible
EX_pi(e)	Phosphate exchange	[e] : pi <==>	reversible				[e] : pi[e]	[e] : pi[e]	Not calculated	Not calculated	Not calculated	Not calculated	Not calculated	Not calculated	Not calculated	Not calculated	Not calculated	reversible	reversible
EX_pnto-R(e)	(R)-Pantothenate exchange	[e] : pnto-R <==>	reversible				[e] : pnto-R[e]	[e] : pnto-R[e]	Not calculated	Not calculated	Not calculated	Not calculated	Not calculated	Not calculated	Not calculated	Not calculated	Not calculated	reversible	reversible
EX_ppa(e)	Propionate exchange	[e] : ppa <==>	reversible				[e] : ppa[e]	[e] : ppa[e]	Not calculated	Not calculated	Not calculated	Not calculated	Not calculated	Not calculated	Not calculated	Not calculated	Not calculated	reversible	reversible
EX_ppal(e)	Propanal exchange	[e] : ppal <==>	reversible				[e] : ppal[e]	[e] : ppal[e]	Not calculated	Not calculated	Not calculated	Not calculated	Not calculated	Not calculated	Not calculated	Not calculated	Not calculated	reversible	reversible
EX_pppn(e)	Phenylpropanoate exchange	[e] : pppn <==>	reversible				[e] : pppn[e]	[e] : pppn[e]	Not calculated	Not calculated	Not calculated	Not calculated	Not calculated	Not calculated	Not calculated	Not calculated	Not calculated	reversible	reversible
EX_ppt(e)	Phosphonate exchange	[e] : ppt <==>	reversible				[e] : ppt[e]	[e] : ppt[e]	Not calculated	Not calculated	Not calculated	Not calculated	Not calculated	Not calculated	Not calculated	Not calculated	Not calculated	reversible	reversible
EX_progly(e)	L-Prolinylglycine exchange	[e] : progly <==>	reversible				[e] : progly[e]	[e] : progly[e]	Not calculated	Not calculated	Not calculated	Not calculated	Not calculated	Not calculated	Not calculated	Not calculated	Not calculated	reversible	reversible
EX_pro-L(e)	L-Proline exchange	[e] : pro-L <==>	reversible				[e] : pro-L[e]	[e] : pro-L[e]	Not calculated	Not calculated	Not calculated	Not calculated	Not calculated	Not calculated	Not calculated	Not calculated	Not calculated	reversible	reversible
EX_psclys(e)	psicoselysine exchange	[e] : psclys <==>	reversible				[e] : psclys[e]	[e] : psclys[e]	Not calculated	Not calculated	Not calculated	Not calculated	Not calculated	Not calculated	Not calculated	Not calculated	Not calculated	reversible	reversible
EX_pser-L(e)	O-Phospho-L-serine exchange	[e] : pser-L <==>	reversible				[e] : pser-L[e]	[e] : pser-L[e]	Not calculated	Not calculated	Not calculated	Not calculated	Not calculated	Not calculated	Not calculated	Not calculated	Not calculated	reversible	reversible
EX_ptrc(e)	Putrescine exchange	[e] : ptrc <==>	reversible				[e] : ptrc[e]	[e] : ptrc[e]	Not calculated	Not calculated	Not calculated	Not calculated	Not calculated	Not calculated	Not calculated	Not calculated	Not calculated	reversible	reversible
EX_pyr(e)	Pyruvate exchange	[e] : pyr <==>	reversible				[e] : pyr[e]	[e] : pyr[e]	Not calculated	Not calculated	Not calculated	Not calculated	Not calculated	Not calculated	Not calculated	Not calculated	Not calculated	reversible	reversible
EX_r5p(e)	alpha-D-Ribose 5-phosphate exchange	[e] : r5p <==>	reversible				[e] : r5p[e]	[e] : r5p[e]	Not calculated	Not calculated	Not calculated	Not calculated	Not calculated	Not calculated	Not calculated	Not calculated	Not calculated	reversible	reversible
EX_rib-D(e)	D-Ribose exchange	[e] : rib-D <==>	reversible				[e] : rib-D[e]	[e] : rib-D[e]	Not calculated	Not calculated	Not calculated	Not calculated	Not calculated	Not calculated	Not calculated	Not calculated	Not calculated	reversible	reversible
EX_rmn(e)	L-Rhamnose exchange	[e] : rmn <==>	reversible				[e] : rmn[e]	[e] : rmn[e]	Not calculated	Not calculated	Not calculated	Not calculated	Not calculated	Not calculated	Not calculated	Not calculated	Not calculated	reversible	reversible
EX_sbt-D(e)	D-Sorbitol exchange	[e] : sbt-D <==>	reversible				[e] : sbt-D[e]	[e] : sbt-D[e]	Not calculated	Not calculated	Not calculated	Not calculated	Not calculated	Not calculated	Not calculated	Not calculated	Not calculated	reversible	reversible
EX_ser-D(e)	D-Serine exchange	[e] : ser-D <==>	reversible				[e] : ser-D[e]	[e] : ser-D[e]	Not calculated	Not calculated	Not calculated	Not calculated	Not calculated	Not calculated	Not calculated	Not calculated	Not calculated	reversible	reversible
EX_ser-L(e)	L-Serine exchange	[e] : ser-L <==>	reversible				[e] : ser-L[e]	[e] : ser-L[e]	Not calculated	Not calculated	Not calculated	Not calculated	Not calculated	Not calculated	Not calculated	Not calculated	Not calculated	reversible	reversible
EX_skm(e)	Shikimate exchange	[e] : skm <==>	reversible				[e] : skm[e]	[e] : skm[e]	Not calculated	Not calculated	Not calculated	Not calculated	Not calculated	Not calculated	Not calculated	Not calculated	Not calculated	reversible	reversible
EX_so2(e)	sulfur dioxide exchange	[e] : so2 <==>	reversible				[e] : so2[e]	[e] : so2[e]	Not calculated	Not calculated	Not calculated	Not calculated	Not calculated	Not calculated	Not calculated	Not calculated	Not calculated	reversible	reversible
EX_so3(e)	Sulfite exchange	[e] : so3 <==>	reversible				[e] : so3[e]	[e] : so3[e]	Not calculated	Not calculated	Not calculated	Not calculated	Not calculated	Not calculated	Not calculated	Not calculated	Not calculated	reversible	reversible
EX_so4(e)	Sulfate exchange	[e] : so4 <==>	reversible				[e] : so4[e]	[e] : so4[e]	Not calculated	Not calculated	Not calculated	Not calculated	Not calculated	Not calculated	Not calculated	Not calculated	Not calculated	reversible	reversible
EX_spmd(e)	Spermidine exchange	[e] : spmd <==>	reversible				[e] : spmd[e]	[e] : spmd[e]	Not calculated	Not calculated	Not calculated	Not calculated	Not calculated	Not calculated	Not calculated	Not calculated	Not calculated	reversible	reversible
EX_succ(e)	Succinate exchange	[e] : succ <==>	reversible				[e] : succ[e]	[e] : succ[e]	Not calculated	Not calculated	Not calculated	Not calculated	Not calculated	Not calculated	Not calculated	Not calculated	Not calculated	reversible	reversible
EX_sucr(e)	Sucrose exchange	[e] : sucr <==>	reversible				[e] : sucr[e]	[e] : sucr[e]	Not calculated	Not calculated	Not calculated	Not calculated	Not calculated	Not calculated	Not calculated	Not calculated	Not calculated	reversible	reversible
EX_sulfac(e)	sulfoacetate exchange	[e] : sulfac <==>	reversible				[e] : sulfac[e]	[e] : sulfac[e]	Not calculated	Not calculated	Not calculated	Not calculated	Not calculated	Not calculated	Not calculated	Not calculated	Not calculated	reversible	reversible
EX_tartr-L(e)	L-tartrate exchange	[e] : tartr-L <==>	reversible				[e] : tartr-L[e]	[e] : tartr-L[e]	Not calculated	Not calculated	Not calculated	Not calculated	Not calculated	Not calculated	Not calculated	Not calculated	Not calculated	reversible	reversible
EX_taur(e)	Taurine exchange	[e] : taur <==>	reversible				[e] : taur[e]	[e] : taur[e]	Not calculated	Not calculated	Not calculated	Not calculated	Not calculated	Not calculated	Not calculated	Not calculated	Not calculated	reversible	reversible
EX_tcynt(e)	Thiocyanate exchange	[e] : tcynt <==>	reversible				[e] : tcynt[e]	[e] : tcynt[e]	Not calculated	Not calculated	Not calculated	Not calculated	Not calculated	Not calculated	Not calculated	Not calculated	Not calculated	reversible	reversible
EX_thm(e)	Thiamin exchange	[e] : thm <==>	reversible				[e] : thm[e]	[e] : thm[e]	Not calculated	Not calculated	Not calculated	Not calculated	Not calculated	Not calculated	Not calculated	Not calculated	Not calculated	reversible	reversible
EX_thr-L(e)	L-Threonine exchange	[e] : thr-L <==>	reversible				[e] : thr-L[e]	[e] : thr-L[e]	Not calculated	Not calculated	Not calculated	Not calculated	Not calculated	Not calculated	Not calculated	Not calculated	Not calculated	reversible	reversible
EX_thrp(e)	L-Threonine O-3-phosphate exchange	[e] : thrp <==>	reversible				[e] : thrp[e]	[e] : thrp[e]	Not calculated	Not calculated	Not calculated	Not calculated	Not calculated	Not calculated	Not calculated	Not calculated	Not calculated	reversible	reversible
EX_thym(e)	Thymine exchange	[e] : thym <==>	reversible				[e] : thym[e]	[e] : thym[e]	Not calculated	Not calculated	Not calculated	Not calculated	Not calculated	Not calculated	Not calculated	Not calculated	Not calculated	reversible	reversible
EX_thymd(e)	Thymidine exchange	[e] : thymd <==>	reversible				[e] : thymd[e]	[e] : thymd[e]	Not calculated	Not calculated	Not calculated	Not calculated	Not calculated	Not calculated	Not calculated	Not calculated	Not calculated	reversible	reversible
EX_tma(e)	Trimethylamine exchange	[e] : tma <==>	reversible				[e] : tma[e]	[e] : tma[e]	Not calculated	Not calculated	Not calculated	Not calculated	Not calculated	Not calculated	Not calculated	Not calculated	Not calculated	reversible	reversible
EX_tmao(e)	Trimethylamine N-oxide exchange	[e] : tmao <==>	reversible				[e] : tmao[e]	[e] : tmao[e]	Not calculated	Not calculated	Not calculated	Not calculated	Not calculated	Not calculated	Not calculated	Not calculated	Not calculated	reversible	reversible
EX_tre(e)	Trehalose exchange	[e] : tre <==>	reversible				[e] : tre[e]	[e] : tre[e]	Not calculated	Not calculated	Not calculated	Not calculated	Not calculated	Not calculated	Not calculated	Not calculated	Not calculated	reversible	reversible
EX_trp-L(e)	L-Tryptophan exchange	[e] : trp-L <==>	reversible				[e] : trp-L[e]	[e] : trp-L[e]	Not calculated	Not calculated	Not calculated	Not calculated	Not calculated	Not calculated	Not calculated	Not calculated	Not calculated	reversible	reversible
EX_tsul(e)	Thiosulfate exchange	[e] : tsul <==>	reversible				[e] : tsul[e]	[e] : tsul[e]	Not calculated	Not calculated	Not calculated	Not calculated	Not calculated	Not calculated	Not calculated	Not calculated	Not calculated	reversible	reversible
EX_ttdca(e)	tetradecanoate (n-C14:0) exchange	[e] : ttdca <==>	reversible				[e] : ttdca[e]	[e] : ttdca[e]	Not calculated	Not calculated	Not calculated	Not calculated	Not calculated	Not calculated	Not calculated	Not calculated	Not calculated	reversible	reversible
EX_ttdcea(e)	tetradecenoate (n-C14:1) exchange	[e] : ttdcea <==>	reversible				[e] : ttdcea[e]	[e] : ttdcea[e]	Not calculated	Not calculated	Not calculated	Not calculated	Not calculated	Not calculated	Not calculated	Not calculated	Not calculated	reversible	reversible
EX_tungs(e)	tungstate exchange	[e] : tungs <==>	reversible				[e] : tungs[e]	[e] : tungs[e]	Not calculated	Not calculated	Not calculated	Not calculated	Not calculated	Not calculated	Not calculated	Not calculated	Not calculated	reversible	reversible
EX_tym(e)	Tyramine exchange	[e] : tym <==>	reversible				[e] : tym[e]	[e] : tym[e]	Not calculated	Not calculated	Not calculated	Not calculated	Not calculated	Not calculated	Not calculated	Not calculated	Not calculated	reversible	reversible
EX_tyr-L(e)	L-Tyrosine exchange	[e] : tyr-L <==>	reversible				[e] : tyr-L[e]	[e] : tyr-L[e]	Not calculated	Not calculated	Not calculated	Not calculated	Not calculated	Not calculated	Not calculated	Not calculated	Not calculated	reversible	reversible
EX_tyrp(e)	Phosphotyrosine exchange	[e] : tyrp <==>	reversible				[e] : tyrp[e]	[e] : tyrp[e]	Not calculated	Not calculated	Not calculated	Not calculated	Not calculated	Not calculated	Not calculated	Not calculated	Not calculated	reversible	reversible
EX_uacgam(e)	UDP-N-acetyl-D-glucosamine exchange	[e] : uacgam <==>	reversible				[e] : uacgam[e]	[e] : uacgam[e]	Not calculated	Not calculated	Not calculated	Not calculated	Not calculated	Not calculated	Not calculated	Not calculated	Not calculated	reversible	reversible
EX_udpacgal(e)	UDP-N-acetyl-D-galactosamine exchange	[e] : udpacgal <==>	reversible				[e] : udpacgal[e]	[e] : udpacgal[e]	Not calculated	Not calculated	Not calculated	Not calculated	Not calculated	Not calculated	Not calculated	Not calculated	Not calculated	reversible	reversible
EX_udpg(e)	UDPglucose exchange	[e] : udpg <==>	reversible				[e] : udpg[e]	[e] : udpg[e]	Not calculated	Not calculated	Not calculated	Not calculated	Not calculated	Not calculated	Not calculated	Not calculated	Not calculated	reversible	reversible
EX_udpgal(e)	UDPgalactose exchange	[e] : udpgal <==>	reversible				[e] : udpgal[e]	[e] : udpgal[e]	Not calculated	Not calculated	Not calculated	Not calculated	Not calculated	Not calculated	Not calculated	Not calculated	Not calculated	reversible	reversible
EX_udpglcur(e)	UDP-D-glucuronate exchange	[e] : udpglcur <==>	reversible				[e] : udpglcur[e]	[e] : udpglcur[e]	Not calculated	Not calculated	Not calculated	Not calculated	Not calculated	Not calculated	Not calculated	Not calculated	Not calculated	reversible	reversible
EX_ump(e)	UMP exchange	[e] : ump <==>	reversible				[e] : ump[e]	[e] : ump[e]	Not calculated	Not calculated	Not calculated	Not calculated	Not calculated	Not calculated	Not calculated	Not calculated	Not calculated	reversible	reversible
EX_ura(e)	Uracil exchange	[e] : ura <==>	reversible				[e] : ura[e]	[e] : ura[e]	Not calculated	Not calculated	Not calculated	Not calculated	Not calculated	Not calculated	Not calculated	Not calculated	Not calculated	reversible	reversible
EX_urea(e)	Urea exchange	[e] : urea <==>	reversible				[e] : urea[e]	[e] : urea[e]	Not calculated	Not calculated	Not calculated	Not calculated	Not calculated	Not calculated	Not calculated	Not calculated	Not calculated	reversible	reversible
EX_uri(e)	Uridine exchange	[e] : uri <==>	reversible				[e] : uri[e]	[e] : uri[e]	Not calculated	Not calculated	Not calculated	Not calculated	Not calculated	Not calculated	Not calculated	Not calculated	Not calculated	reversible	reversible
EX_val-L(e)	L-Valine exchange	[e] : val-L <==>	reversible				[e] : val-L[e]	[e] : val-L[e]	Not calculated	Not calculated	Not calculated	Not calculated	Not calculated	Not calculated	Not calculated	Not calculated	Not calculated	reversible	reversible
EX_xan(e)	Xanthine exchange	[e] : xan <==>	reversible				[e] : xan[e]	[e] : xan[e]	Not calculated	Not calculated	Not calculated	Not calculated	Not calculated	Not calculated	Not calculated	Not calculated	Not calculated	reversible	reversible
EX_xmp(e)	Xanthosine 5'-phosphate exchange	[e] : xmp <==>	reversible				[e] : xmp[e]	[e] : xmp[e]	Not calculated	Not calculated	Not calculated	Not calculated	Not calculated	Not calculated	Not calculated	Not calculated	Not calculated	reversible	reversible
EX_xtsn(e)	Xanthosine exchange	[e] : xtsn <==>	reversible				[e] : xtsn[e]	[e] : xtsn[e]	Not calculated	Not calculated	Not calculated	Not calculated	Not calculated	Not calculated	Not calculated	Not calculated	Not calculated	reversible	reversible
EX_xyl-D(e)	D-Xylose exchange	[e] : xyl-D <==>	reversible				[e] : xyl-D[e]	[e] : xyl-D[e]	Not calculated	Not calculated	Not calculated	Not calculated	Not calculated	Not calculated	Not calculated	Not calculated	Not calculated	reversible	reversible
EX_xylu-L(e)	L-Xylulose exchange	[e] : xylu-L <==>	reversible				[e] : xylu-L[e]	[e] : xylu-L[e]	Not calculated	Not calculated	Not calculated	Not calculated	Not calculated	Not calculated	Not calculated	Not calculated	Not calculated	reversible	reversible
EX_zn2(e)	Zinc exchange	[e] : zn2 <==>	reversible				[e] : zn2[e]	[e] : zn2[e]	Not calculated	Not calculated	Not calculated	Not calculated	Not calculated	Not calculated	Not calculated	Not calculated	Not calculated	reversible	reversible
F6PA	fructose 6-phosphate aldolase	[c] : f6p <==> dha + g3p	reversible	Glycolysis/Gluconeogenesis		( b0825 or b3946 )	f6p <==> dha + g3p	f6p <==> dha + g3p	4,2	0,1	-7,2	6,4	4,2	3,5	0,1	-7,2	6,4	reversible	reversible
F6PP	D-fructose 6-phosphate phosphatase	[c] : f6p + h2o --> fru + pi	forward only	Alternate Carbon Metabolism		b0822	f6p + h2o --> fru + h + pi	f6p + h2o --> fru + h + pi	-2,9	-7,0	-14,3	-0,7	-2,8	2,2	-6,9	-14,1	-0,6	forward only	reversible
F6Pt6_2pp	Fructose-6-phosphate transport via phosphate antiport (periplasm)	f6p[p] + (2) pi[c] --> f6p[c] + (2) pi[p]	forward only	Transport, Inner Membrane		b3666	f6p[p] --> f6p	f6p[p] --> f6p	0,0	3,5	-2,0	8,0	0,0	1,5	3,5	-2,0	8,0	reversible	reversible
F6Ptex	fructose 6-phosphate transport via diffusion (extracellular to periplasm)	f6p[e] <==> f6p[p]	reversible	Transport, Outer Membrane Porin		( b0241 or b0929 or b1377 or b2215 )	f6p[e] <==> f6p[p]	f6p[e] <==> f6p[p]	0,0	0,0	-5,5	5,5	0,0	1,5	0,0	-5,5	5,5	reversible	reversible
FA100ACPHi	fatty-acyl-ACP hydrolase	[c] : dcaACP + h2o --> ACP + dca + h	forward only	Cell Envelope Biosynthesis	3.1.2.14	b0404	dcaACP + h2o --> ACP + dca + h	dcaACP + h2o --> ACP + dca + h	-5,8	-9,9	-17,2	-3,6	-5,6	3,4	-9,7	-16,9	-3,4	forward only	reversible
FA120ACPHi	fatty-acyl-ACP hydrolase	[c] : ddcaACP + h2o --> ACP + ddca + h	forward only	Cell Envelope Biosynthesis	3.1.2.14	b0404	ddcaACP + h2o --> ACP + ddca + h	ddcaACP + h2o --> ACP + ddca + h	-5,8	-9,9	-17,2	-3,6	-5,6	3,4	-9,7	-16,9	-3,4	forward only	reversible
FA140ACPHi	fatty-acyl-ACP hydrolase	[c] : h2o + myrsACP --> ACP + h + ttdca	forward only	Cell Envelope Biosynthesis	3.1.2.14	b0404	h2o + myrsACP --> ACP + h + ttdca	h2o + myrsACP --> ACP + h + ttdca	-5,8	-9,9	-17,2	-3,6	-5,6	3,4	-9,7	-16,9	-3,4	forward only	reversible
FA141ACPHi	fatty-acyl-ACP hydrolase	[c] : h2o + tdeACP --> ACP + h + ttdcea	forward only	Cell Envelope Biosynthesis	3.1.2.14	b0404	h2o + tdeACP --> ACP + h + ttdcea	h2o + tdeACP --> ACP + h + ttdcea	-5,8	-9,9	-17,2	-3,6	-5,6	3,4	-9,7	-16,9	-3,4	forward only	reversible
FA160ACPHi	fatty-acyl-ACP hydrolase	[c] : h2o + palmACP --> ACP + h + hdca	forward only	Cell Envelope Biosynthesis	3.1.2.14	b0404	h2o + palmACP --> ACP + h + hdca	h2o + palmACP --> ACP + h + hdca	-5,8	-9,9	-17,2	-3,6	-5,6	3,4	-9,7	-16,9	-3,4	forward only	reversible
FA161ACPHi	fatty-acyl-ACP hydrolase	[c] : h2o + hdeACP --> ACP + h + hdcea	forward only	Cell Envelope Biosynthesis	3.1.2.14	b0404	h2o + hdeACP --> ACP + h + hdcea	h2o + hdeACP --> ACP + h + hdcea	-5,8	-9,9	-17,2	-3,6	-5,6	3,4	-9,7	-16,9	-3,4	forward only	reversible
FA80ACPHi	fatty-acyl-ACP hydrolase	[c] : h2o + ocACP --> ACP + h + octa	forward only	Cell Envelope Biosynthesis	3.1.2.14	b0404	h2o + ocACP --> ACP + h + octa	h2o + ocACP --> ACP + h + octa	-5,8	-9,9	-17,2	-3,6	-5,6	3,4	-9,7	-16,9	-3,4	forward only	reversible
FACOAE100	fatty-acid-CoA thioesterase (decanoate)	[c] : dcacoa + h2o --> coa + dca + h	forward only	Cell Envelope Biosynthesis		b0452	dcacoa + h2o --> coa + dca + h	dcacoa + h2o --> coa + dca + h	-5,8	-9,9	-17,2	-3,6	-5,6	3,4	-9,7	-16,9	-3,4	forward only	reversible
FACOAE120	fatty-acid-CoA thioesterase (dodecanoate)	[c] : ddcacoa + h2o --> coa + ddca + h	forward only	Cell Envelope Biosynthesis		b0452	ddcacoa + h2o --> coa + ddca + h	ddcacoa + h2o --> coa + ddca + h	-5,8	-9,9	-17,2	-3,6	-5,6	3,4	-9,7	-16,9	-3,4	forward only	reversible
FACOAE140	fatty-acid-CoA thioesterase (tetradecanoate)	[c] : h2o + tdcoa --> coa + h + ttdca	forward only	Cell Envelope Biosynthesis		b0452	h2o + tdcoa --> coa + h + ttdca	h2o + tdcoa --> coa + h + ttdca	-5,8	-9,9	-17,2	-3,6	-5,6	3,4	-9,7	-16,9	-3,4	forward only	reversible
FACOAE141	fatty-acid-CoA thioesterase (tetradecenoate)	[c] : h2o + tdecoa --> coa + h + ttdcea	forward only	Cell Envelope Biosynthesis		b0452	h2o + tdecoa --> coa + h + ttdcea	h2o + tdecoa --> coa + h + ttdcea	-6,7	-10,8	-18,0	-4,5	-6,4	3,6	-10,5	-17,7	-4,2	forward only	forward only
FACOAE160	fatty-acid-CoA thioesterase (hexadecanoate)	[c] : h2o + pmtcoa --> coa + h + hdca	forward only	Cell Envelope Biosynthesis		b0452	h2o + pmtcoa --> coa + h + hdca	h2o + pmtcoa --> coa + h + hdca	-5,8	-9,9	-17,2	-3,6	-5,6	3,4	-9,7	-16,9	-3,4	forward only	reversible
FACOAE161	fatty-acid-CoA thioesterase (hexadecenoate)	[c] : h2o + hdcoa --> coa + h + hdcea	forward only	Cell Envelope Biosynthesis		b0452	h2o + hdcoa --> coa + h + hdcea	h2o + hdcoa --> coa + h + hdcea	-5,8	-9,9	-17,2	-3,6	-5,6	3,4	-9,7	-16,9	-3,4	forward only	reversible
FACOAE180	fatty-acid-CoA thioesterase (octadecanoate)	[c] : h2o + stcoa --> coa + h + ocdca	forward only	Cell Envelope Biosynthesis		b0452	h2o + stcoa --> coa + h + ocdca	h2o + stcoa --> coa + h + ocdca	-5,8	-9,9	-17,2	-3,6	-5,6	3,4	-9,7	-16,9	-3,4	forward only	reversible
FACOAE181	fatty-acid-CoA thioesterase (octadecenoate)	[c] : h2o + odecoa --> coa + h + ocdcea	forward only	Cell Envelope Biosynthesis		b0452	h2o + odecoa --> coa + h + ocdcea	h2o + odecoa --> coa + h + ocdcea	-4,3	-8,4	-15,6	-2,1	-4,0	3,5	-8,1	-15,4	-1,8	forward only	reversible
FACOAE60	fatty-acid-CoA thioesterase (hexanoate)	[c] : h2o + hxcoa --> coa + h + hxa	forward only	Cell Envelope Biosynthesis		b0452	h2o + hxcoa --> coa + h + hxa	h2o + hxcoa --> coa + h + hxa	-5,8	-9,9	-17,2	-3,6	-5,6	3,4	-9,7	-16,9	-3,4	forward only	reversible
FACOAE80	fatty-acid-CoA thioesterase (octanoate)	[c] : h2o + occoa --> coa + h + octa	forward only	Cell Envelope Biosynthesis		b0452	h2o + occoa --> coa + h + octa	h2o + occoa --> coa + h + octa	-5,8	-9,9	-17,2	-3,6	-5,6	3,4	-9,7	-16,9	-3,4	forward only	reversible
FACOAL100t2pp	fatty-acid-CoA ligase (decanoate transport via vectoral Co-A coupling)	atp[c] + coa[c] + dca[p] + h[p] --> amp[c] + dcacoa[c] + h[c] + ppi[c]	forward only	Cell Envelope Biosynthesis	6.2.1.3	( b1805 or b1701 )	atp + coa + dca[p] + h[p] --> amp + dcacoa + ppi	atp + coa + dca[p] + h[p] --> amp + dcacoa + ppi	-2,2	-2,2	-16,7	11,4	-2,4	3,5	-2,4	-16,9	11,1	reversible	reversible
FACOAL120t2pp	fatty-acid-CoA ligase (dodecanoate transport via vectoral Co-A coupling)	atp[c] + coa[c] + ddca[p] + h[p] --> amp[c] + ddcacoa[c] + h[c] + ppi[c]	forward only	Cell Envelope Biosynthesis	6.2.1.3	( b1701 or b1805 )	atp + coa + ddca[p] + h[p] --> amp + ddcacoa + ppi	atp + coa + ddca[p] + h[p] --> amp + ddcacoa + ppi	-2,2	-2,2	-16,7	11,4	-2,4	3,5	-2,4	-16,9	11,1	reversible	reversible
FACOAL140t2pp	fatty-acid-CoA ligase (tetradecanoate transport via vectoral Co-A coupling)	atp[c] + coa[c] + h[p] + ttdca[p] --> amp[c] + h[c] + ppi[c] + tdcoa[c]	forward only	Cell Envelope Biosynthesis	6.2.1.3	( b1805 or b1701 )	atp + coa + h[p] + ttdca[p] --> amp + ppi + tdcoa	atp + coa + h[p] + ttdca[p] --> amp + ppi + tdcoa	-2,2	-2,2	-16,7	11,4	-2,4	3,5	-2,4	-16,9	11,1	reversible	reversible
FACOAL141t2pp	fatty-acid-CoA ligase (tetradecenoate transport via vectoral Co-A coupling)	atp[c] + coa[c] + h[p] + ttdcea[p] --> amp[c] + h[c] + ppi[c] + tdecoa[c]	forward only	Cell Envelope Biosynthesis	6.2.1.3	( b1701 or b1805 )	atp + coa + h[p] + ttdcea[p] --> amp + ppi + tdecoa	atp + coa + h[p] + ttdcea[p] --> amp + ppi + tdecoa	-1,3	-1,3	-15,8	12,2	-1,6	3,7	-1,6	-16,1	12,0	reversible	reversible
FACOAL160t2pp	fatty-acid-CoA ligase (hexadecanoate transport via vectoral Co-A coupling)	atp[c] + coa[c] + h[p] + hdca[p] --> amp[c] + h[c] + pmtcoa[c] + ppi[c]	forward only	Cell Envelope Biosynthesis	6.2.1.3	( b1701 or b1805 )	atp + coa + h[p] + hdca[p] --> amp + pmtcoa + ppi	atp + coa + h[p] + hdca[p] --> amp + pmtcoa + ppi	-2,2	-2,2	-16,7	11,4	-2,4	3,5	-2,4	-16,9	11,1	reversible	reversible
FACOAL161t2pp	fatty-acid-CoA ligase (hexadecenoate transport via vectoral Co-A coupling)	atp[c] + coa[c] + h[p] + hdcea[p] --> amp[c] + h[c] + hdcoa[c] + ppi[c]	forward only	Cell Envelope Biosynthesis	6.2.1.3	( b1805 or b1701 )	atp + coa + h[p] + hdcea[p] --> amp + hdcoa + ppi	atp + coa + h[p] + hdcea[p] --> amp + hdcoa + ppi	-2,2	-2,2	-16,7	11,4	-2,4	3,5	-2,4	-16,9	11,1	reversible	reversible
FACOAL180t2pp	fatty-acid-CoA ligase (octadecanoate transport via vectoral Co-A coupling)	atp[c] + coa[c] + h[p] + ocdca[p] --> amp[c] + h[c] + ppi[c] + stcoa[c]	forward only	Cell Envelope Biosynthesis	6.2.1.3	( b1805 or b1701 )	atp + coa + h[p] + ocdca[p] --> amp + ppi + stcoa	atp + coa + h[p] + ocdca[p] --> amp + ppi + stcoa	-2,2	-2,2	-16,7	11,4	-2,4	3,5	-2,4	-16,9	11,1	reversible	reversible
FACOAL181t2pp	fatty-acid-CoA ligase (octadecenoate transport via vectoral Co-A coupling)	atp[c] + coa[c] + h[p] + ocdcea[p] --> amp[c] + h[c] + odecoa[c] + ppi[c]	forward only	Cell Envelope Biosynthesis	6.2.1.3	( b1805 or b1701 )	atp + coa + h[p] + ocdcea[p] --> amp + odecoa + ppi	atp + coa + h[p] + ocdcea[p] --> amp + odecoa + ppi	-3,7	-3,7	-18,2	9,8	-3,9	3,5	-3,9	-18,4	9,6	reversible	reversible
FACOAL60t2pp	fatty-acid-CoA ligase (hexanoate transport via vectoral Co-A coupling)	atp[c] + coa[c] + h[p] + hxa[p] --> amp[c] + h[c] + hxcoa[c] + ppi[c]	forward only	Cell Envelope Biosynthesis	6.2.1.3	( b1805 or b1701 )	atp + coa + h[p] + hxa[p] --> amp + hxcoa + ppi	atp + coa + h[p] + hxa[p] --> amp + hxcoa + ppi	-2,2	-2,2	-16,7	11,4	-2,4	3,5	-2,4	-16,9	11,1	reversible	reversible
FACOAL80t2pp	fatty-acid-CoA ligase (octanoate transport via vectoral Co-A coupling)	atp[c] + coa[c] + h[p] + octa[p] --> amp[c] + h[c] + occoa[c] + ppi[c]	forward only	Cell Envelope Biosynthesis	6.2.1.3	( b1805 or b1701 )	atp + coa + h[p] + octa[p] --> amp + occoa + ppi	atp + coa + h[p] + octa[p] --> amp + occoa + ppi	-2,2	-2,2	-16,7	11,4	-2,4	3,5	-2,4	-16,9	11,1	reversible	reversible
FADRx	FAD reductase	[c] : fad + h + nadh --> fadh2 + nad	forward only	Cofactor and Prosthetic Group Biosynthesis		b3844	fad + h + nadh --> fadh2 + nad	fad + h + nadh --> fadh2 + nad	-3,7	-3,7	-12,7	5,3	-4,0	5,9	-4,0	-13,0	5,0	reversible	reversible
FADRx2	FAD reductase	[c] : fad + h + nadph --> fadh2 + nadp	forward only	Cofactor and Prosthetic Group Biosynthesis		( b2763 and b2764 )	fad + (2) h + nadph --> fadh2 + nadp	fad + h + nadph --> fadh2 + nadp	-3,7	-3,7	-12,7	5,3	-4,3	5,9	-4,3	-13,3	4,7	reversible	reversible
FALDH2	formaldehyde dehydrogenase	[c] : hmgth + nad <==> Sfglutth + h + nadh	reversible	Cofactor and Prosthetic Group Biosynthesis		b0356	hmgth + nad <==> Sfglutth + h + nadh	hmgth + nad <==> Sfglutth + h + nadh	-6,3	-6,3	-15,3	2,7	-6,0	3,4	-6,0	-15,1	3,0	reversible	reversible
FALDtex	formaldehyde transport via diffusion (extracellular to periplasm)	fald[e] <==> fald[p]	reversible	Transport, Outer Membrane Porin		( b0241 or b0929 or b1377 or b2215 )	fald[e] <==> fald[p]	fald[e] <==> fald[p]	0,0	0,0	-5,5	5,5	0,0	1,5	0,0	-5,5	5,5	reversible	reversible
FALDtpp	formaldehyde transport via diffusion (periplasm)	fald[p] <==> fald[c]	reversible	Transport, Inner Membrane		s0001	fald[p] <==> fald	fald[p] <==> fald	0,0	0,0	-5,5	4,5	0,0	1,5	0,0	-5,5	4,5	reversible	reversible
FALGTHLs	formaldehyde glutathione ligase (spontaneous)	[c] : fald + gthrd <==> hmgth	reversible	Cofactor and Prosthetic Group Biosynthesis		s0001	fald + gthrd <==> hmgth	fald + gthrd <==> hmgth	1,0	5,1	-1,2	12,3	1,0	3,1	5,1	-1,2	12,3	reversible	reversible
FBA	fructose-bisphosphate aldolase	[c] : fdp <==> dhap + g3p	reversible	Glycolysis/Gluconeogenesis	4.1.2.13	( b2097 or b2925 or b1773 )	fdp <==> dhap + g3p	fdp <==> dhap + g3p	4,2	0,1	-7,2	6,4	4,2	3,5	0,1	-7,2	6,4	reversible	reversible
FBP	fructose-bisphosphatase	[c] : fdp + h2o --> f6p + pi	forward only	Glycolysis/Gluconeogenesis	3.1.3.11	( b4232 or b3925 )	fdp + h2o --> f6p + h + pi	fdp + h2o --> f6p + h + pi	-2,9	-7,0	-14,3	-0,7	-2,8	2,2	-6,9	-14,1	-0,6	forward only	reversible
FCI	L-fucose isomerase	[c] : fuc-L <==> fcl-L	reversible	Alternate Carbon Metabolism	5.3.1.25	b2802	fuc-L <==> fcl-L	fuc-L <==> fcl-L	0,0	0,0	-4,5	4,5	0,0	1,5	0,0	-4,5	4,5	reversible	reversible
FCLK	L-fuculokinase	[c] : atp + fcl-L --> adp + fc1p + h	forward only	Alternate Carbon Metabolism	2.7.1.51	b2803	atp + fcl-L --> adp + fc1p	atp + fcl-L --> adp + fc1p	-3,8	-3,8	-12,8	5,3	-3,8	0,7	-3,8	-12,8	5,2	reversible	reversible
FCLPA	L-fuculose 1-phosphate aldolase	[c] : fc1p <==> dhap + lald-L	reversible	Alternate Carbon Metabolism	4.1.2.17	( b2800 or b2738 )	fc1p <==> dhap + lald-L	fc1p <==> dhap + lald-L	3,4	-0,7	-7,9	5,6	3,4	4,1	-0,7	-8,0	5,6	reversible	reversible
FCLT	Ferrochelatase	[c] : fe2 + ppp9 --> (2) h + pheme	forward only	Cofactor and Prosthetic Group Biosynthesis	4.99.1.1	b0475	fe2 + ppp9 --> (2) h + pheme	fe2 + ppp9 --> (2) h + pheme	Not calculated	Not calculated	Not calculated	Not calculated	Not calculated	Not calculated	Not calculated	Not calculated	Not calculated	reversible	reversible
FDH4pp	formate dehydrogenase (quinone-8) (periplasm)	for[p] + (2) h[c] + q8[c] --> co2[c] + h[p] + q8h2[c]	forward only	Oxidative Phosphorylation	1.2.2.1	( ( b3892 and b3893 and b3894 ) or ( b1474 and b1475 and b1476 ) )	for[p] + h[p] + q8 --> co2 + q8h2	for[p] + h[p] + q8 --> co2 + q8h2	-20,3	-20,3	-41,2	-12,8	-20,5	8,0	-20,5	-41,4	-13,1	forward only	forward only
FDH5pp	Formate Dehydrogenase (menaquinone-8) (periplasm)	for[p] + (2) h[c] + mqn8[c] --> co2[c] + h[p] + mql8[c]	forward only	Oxidative Phosphorylation	1.2.2.1	( ( b1474 and b1475 and b1476 ) or ( b3892 and b3893 and b3894 ) )	for[p] + h[p] + mqn8 --> co2 + mql8	for[p] + h[p] + mqn8 --> co2 + mql8	-24,7	-24,7	-45,6	-17,3	-25,0	8,4	-25,0	-45,9	-17,6	forward only	forward only
FDMO	FMNH2-dependent monooxygenase	[c] : fmnh2 + isetac + o2 --> fmn + gcald + h + h2o + so3	forward only	Inorganic Ion Transport and Metabolism		b0935	fmnh2 + isetac + o2 --> fmn + gcald + h2o + so3	fmnh2 + isetac + o2 --> fmn + gcald + h2o + so3	-87,0	-85,4	-97,0	-69,3	-86,9	6,1	-85,3	-97,0	-69,3	forward only	forward only
FDMO2	FMNH2-dependent monooxygenase (methanesulfonate)	[c] : fmnh2 + mso3 + o2 --> fald + fmn + h + h2o + so3	forward only	Inorganic Ion Transport and Metabolism		b0935	fmnh2 + mso3 + o2 --> fald + fmn + h2o + so3	fmnh2 + mso3 + o2 --> fald + fmn + h2o + so3	-82,5	-80,9	-92,6	-64,9	-82,5	6,3	-80,9	-92,6	-64,9	forward only	forward only
FDMO3	FMNH2-dependent monooxygenase (ethanesulfonate)	[c] : ethso3 + fmnh2 + o2 --> acald + fmn + h + h2o + so3	forward only	Inorganic Ion Transport and Metabolism		b0935	ethso3 + fmnh2 + o2 --> acald + fmn + h2o + so3	ethso3 + fmnh2 + o2 --> acald + fmn + h2o + so3	-86,4	-84,7	-96,5	-68,8	-86,4	6,3	-84,7	-96,5	-68,7	forward only	forward only
FDMO4	FMNH2-dependent monooxygenase (butanesulfonate)	[c] : butso3 + fmnh2 + o2 --> btal + fmn + h + h2o + so3	forward only	Inorganic Ion Transport and Metabolism		b0935	butso3 + fmnh2 + o2 --> btal + fmn + h2o + so3	butso3 + fmnh2 + o2 --> btal + fmn + h2o + so3	-87,0	-85,4	-97,0	-69,3	-86,9	6,1	-85,3	-97,0	-69,3	forward only	forward only
FDMO6	FMNH2-dependent monooxygenase (sulfoacetate)	[c] : fmnh2 + o2 + sulfac --> fmn + glx + h + h2o + so3	forward only	Inorganic Ion Transport and Metabolism		b0935	fmnh2 + o2 + sulfac --> fmn + glx + h2o + so3	fmnh2 + o2 + sulfac --> fmn + glx + h2o + so3	-84,5	-82,9	-94,6	-66,8	-84,4	6,1	-82,8	-94,5	-66,8	forward only	forward only
FE2abcpp	iron (II) transport via ABC system (periplasm)	atp[c] + fe2[p] + h2o[c] --> adp[c] + fe2[c] + h[c] + pi[c]	forward only	Inorganic Ion Transport and Metabolism		b3409	atp + fe2[p] + h2o --> adp + fe2 + h + pi	atp + fe2[p] + h2o --> adp + fe2 + h + pi	-6,7	-17,7	-30,4	-6,9	-6,6	2,2	-17,6	-30,3	-6,8	forward only	forward only
FE2t2pp	iron (II) transport in via proton symport (periplasm)	fe2[p] + h[p] --> fe2[c] + h[c]	forward only	Inorganic Ion Transport and Metabolism		b2392	fe2[p] + h[p] --> fe2 + h	fe2[p] + h[p] --> fe2 + h	0,0	-10,1	-15,6	-5,6	0,0	1,5	-10,1	-15,6	-5,6	forward only	forward only
FE2t3pp	iron (Fe+2) transport out via proton antiport (periplasm)	fe2[c] + h[p] --> fe2[p] + h[c]	forward only	Inorganic Ion Transport and Metabolism		b3915	fe2 + h[p] --> fe2[p] + h	fe2 + h[p] --> fe2[p] + h	0,0	3,8	-0,7	9,2	0,0	1,5	3,8	-0,7	9,2	reversible	reversible
FE2tex	iron (II) transport via diffusion (extracellular to periplasm)	fe2[e] <==> fe2[p]	reversible	Transport, Outer Membrane Porin		( b0241 or b0929 or b1377 or b2215 )	fe2[e] <==> fe2[p]	fe2[e] <==> fe2[p]	0,0	0,0	-5,5	5,5	0,0	1,5	0,0	-5,5	5,5	reversible	reversible
FE2tpp	iron (+2) transport in via permease (no H+)	fe2[p] --> fe2[c]	forward only	Inorganic Ion Transport and Metabolism		b3040	fe2[p] --> fe2	fe2[p] --> fe2	0,0	-6,9	-12,4	-2,4	0,0	1,5	-6,9	-12,4	-2,4	forward only	forward only
FE3abcpp	iron (III) transport via ABC system (periplasm to cytoplasm)	atp[c] + fe3[p] + h2o[c] --> adp[c] + fe3[c] + h[c] + pi[c]	forward only	Inorganic Ion Transport and Metabolism			atp + fe3[p] + h2o --> adp + fe3 + h + pi	atp + fe3[p] + h2o --> adp + fe3 + h + pi	-6,7	-21,2	-33,9	-10,4	-6,6	2,2	-21,1	-33,8	-10,3	forward only	forward only
FE3DCITabcpp	iron transport from ferric-dicitrate via ABC system (periplasm)	atp[c] + fe3dcit[p] + h2o[c] --> adp[c] + (2) cit[c] + fe3[c] + h[c] + pi[c]	forward only	Inorganic Ion Transport and Metabolism		( b4290 and b4289 and b4288 and b4287 )	atp + fe3dcit[p] + h2o --> adp + (2) cit + fe3 + h + pi	atp + fe3dcit[p] + h2o --> adp + (2) cit + fe3 + h + pi	Not calculated	Not calculated	Not calculated	Not calculated	Not calculated	Not calculated	Not calculated	Not calculated	Not calculated	reversible	reversible
FE3DCITtonex	ferric-dicitrate transport via ton system (extracellular)	fe3dcit[e] + h[p] --> fe3dcit[p] + h[c]	forward only	Transport, Outer Membrane		( b4291 and ( b1252 and b3005 and b3006 ) )	fe3dcit[e] + h[p] --> fe3dcit[p] + h	fe3dcit[e] + h[p] --> fe3dcit[p] + h	0,0	-3,2	-8,6	2,3	0,0	1,5	-3,2	-8,6	2,3	reversible	reversible
FE3DHBZR	release of Fe(III) from ferric 2,3-dihydroxybenzoylserine	[c] : fe3dhbzs --> 23dhbzs + fe3	forward only	Inorganic Ion Transport and Metabolism			fe3dhbzs --> 23dhbzs + fe3	fe3dhbzs --> 23dhbzs + fe3	Not calculated	Not calculated	Not calculated	Not calculated	Not calculated	Not calculated	Not calculated	Not calculated	Not calculated	reversible	reversible
FE3DHBZSabcpp	ferric 2,3-dihydroxybenzoylserine transport via ABC system (periplasm)	atp[c] + fe3dhbzs[p] + h2o[c] --> adp[c] + fe3dhbzs[c] + h[c] + pi[c]	forward only	Inorganic Ion Transport and Metabolism		( b0592 and b0588 and b0590 and b0589 )	atp + fe3dhbzs[p] + h2o --> adp + fe3dhbzs + h + pi	atp + fe3dhbzs[p] + h2o --> adp + fe3dhbzs + h + pi	0,0	-11,0	-23,7	-0,2	0,1	1,5	-10,9	-23,6	-0,1	forward only	reversible
FE3DHBZStonex	ferric 2,3-dihydroxybenzoylserine transport via ton system (extracellular)	fe3dhbzs[e] + h[p] --> fe3dhbzs[p] + h[c]	forward only	Transport, Outer Membrane		( ( b0805 and ( b1252 and b3005 and b3006 ) ) or ( b2155 and ( b1252 and b3005 and b3006 ) ) )	fe3dhbzs[e] + h[p] --> fe3dhbzs[p] + h	fe3dhbzs[e] + h[p] --> fe3dhbzs[p] + h	0,0	-3,2	-8,6	2,3	0,0	1,5	-3,2	-8,6	2,3	reversible	reversible
FE3HOXabcpp	ferric-dicitrate transport via ABC system (periplasm)	atp[c] + fe3hox[p] + h2o[c] --> adp[c] + fe3hox[c] + h[c] + pi[c]	forward only	Inorganic Ion Transport and Metabolism		( b0153 and b0151 and b0152 )	atp + fe3hox[p] + h2o --> adp + fe3hox + h + pi	atp + fe3hox[p] + h2o --> adp + fe3hox + h + pi	0,0	-4,1	-16,8	6,7	0,1	1,5	-4,0	-16,7	6,8	reversible	reversible
FE3HOXexs	Fe(III) hydroxamate Fe-loading reaction (spontaneaous)	[e] : fe3 + fe3hox-un --> fe3hox	forward only	Inorganic Ion Transport and Metabolism		s0001	[e] : fe3[e] + fe3hox-un[e] --> fe3hox[e]	[e] : fe3[e] + fe3hox-un[e] --> fe3hox[e]	Not calculated	Not calculated	Not calculated	Not calculated	Not calculated	Not calculated	Not calculated	Not calculated	Not calculated	reversible	reversible
FE3HOXR1	Fe(III)hydroxamate reductase	[c] : fadh2 + (2) fe3hox --> fad + (2) fe2 + (2) fe3hox-un + (2) h	forward only	Inorganic Ion Transport and Metabolism			fadh2 + (2) fe3hox --> fad + (2) fe2 + (2) fe3hox-un + (2) h	fadh2 + (2) fe3hox --> fad + (2) fe2 + (2) fe3hox-un + (2) h	Not calculated	Not calculated	Not calculated	Not calculated	Not calculated	Not calculated	Not calculated	Not calculated	Not calculated	reversible	reversible
FE3HOXR2	Fe(III)hydroxamate reductase	[c] : (2) fe3hox + fmnh2 --> (2) fe2 + (2) fe3hox-un + fmn + (2) h	forward only	Inorganic Ion Transport and Metabolism			(2) fe3hox + fmnh2 --> (2) fe2 + (2) fe3hox-un + fmn + (2) h	(2) fe3hox + fmnh2 --> (2) fe2 + (2) fe3hox-un + fmn + (2) h	Not calculated	Not calculated	Not calculated	Not calculated	Not calculated	Not calculated	Not calculated	Not calculated	Not calculated	reversible	reversible
FE3HOXR3	Fe(III)hydroxamate reductase	[c] : (2) fe3hox + rbflvrd --> (2) fe2 + (2) fe3hox-un + (2) h + ribflv	forward only	Inorganic Ion Transport and Metabolism			(2) fe3hox + rbflvrd --> (2) fe2 + (2) fe3hox-un + (2) h + ribflv	(2) fe3hox + rbflvrd --> (2) fe2 + (2) fe3hox-un + (2) h + ribflv	Not calculated	Not calculated	Not calculated	Not calculated	Not calculated	Not calculated	Not calculated	Not calculated	Not calculated	reversible	reversible
FE3HOXtonex	Fe(III)hydroxamine transport via ton system (extracellular)	fe3hox[e] + h[p] --> fe3hox[p] + h[c]	forward only	Transport, Outer Membrane		( b0150 and ( b1252 and b3005 and b3006 ) )	fe3hox[e] + h[p] --> fe3hox[p] + h	fe3hox[e] + h[p] --> fe3hox[p] + h	0,0	-3,2	-8,6	2,3	0,0	1,5	-3,2	-8,6	2,3	reversible	reversible
FE3HOXUtex	Fe(III)hydroxamate unloaded secretion	fe3hox-un[c] + h[p] --> fe3hox-un[p] + h[c]	forward only	Inorganic Ion Transport and Metabolism			fe3hox-un + h[p] --> fe3hox-un[p] + h	fe3hox-un + h[p] --> fe3hox-un[p] + h	0,0	-3,2	-7,7	2,3	0,0	1,5	-3,2	-7,7	2,3	reversible	reversible
FE3HOXUtpp	Fe(III)hydroxamate unloaded secretion (extracellular)	fe3hox-un[p] + h[p] --> fe3hox-un[e] + h[c]	forward only	Inorganic Ion Transport and Metabolism			fe3hox-un[p] + h[p] --> fe3hox-un[e] + h	fe3hox-un[p] + h[p] --> fe3hox-un[e] + h	0,0	-3,2	-8,6	2,3	0,0	1,5	-3,2	-8,6	2,3	reversible	reversible
FE3Ri	Fe(III) reduction	[c] : fadh2 + (2) fe3 --> fad + (2) fe2 + (2) h	forward only	Cofactor and Prosthetic Group Biosynthesis		b3844	fadh2 + (2) fe3 --> fad + (2) fe2 + (2) h	fadh2 + (2) fe3 --> fad + (2) fe2 + (2) h	-46,5	-46,5	-60,0	-33,0	-45,9	6,6	-45,9	-59,5	-32,4	forward only	forward only
FE3tex	iron (III) transport via diffusion (extracellular to periplasm)	fe3[e] <==> fe3[p]	reversible	Transport, Outer Membrane Porin		( b0241 or b0929 or b1377 or b2215 )	fe3[e] <==> fe3[p]	fe3[e] <==> fe3[p]	0,0	0,0	-5,5	5,5	0,0	1,5	0,0	-5,5	5,5	reversible	reversible
FECRMabcpp	ferrichrome transport via ABC system (periplasm)	atp[c] + fecrm[p] + h2o[c] --> adp[c] + fecrm[c] + h[c] + pi[c]	forward only	Inorganic Ion Transport and Metabolism		( b0153 and b0151 and b0152 )	atp + fecrm[p] + h2o --> adp + fecrm + h + pi	atp + fecrm[p] + h2o --> adp + fecrm + h + pi	0,0	-4,1	-16,8	6,7	0,1	1,5	-4,0	-16,7	6,8	reversible	reversible
FECRMexs	ferrichrome Fe(III)-loading reaction (spontaneous)	[e] : fe3 + fecrm-un --> fecrm	forward only	Inorganic Ion Transport and Metabolism		s0001	[e] : fe3[e] + fecrm-un[e] --> fecrm[e]	[e] : fe3[e] + fecrm-un[e] --> fecrm[e]	Not calculated	Not calculated	Not calculated	Not calculated	Not calculated	Not calculated	Not calculated	Not calculated	Not calculated	reversible	reversible
FECRMR1	Ferrichrome reductase	[c] : fadh2 + (2) fecrm --> fad + (2) fe2 + (2) fecrm-un + (2) h	forward only	Inorganic Ion Transport and Metabolism			fadh2 + (2) fecrm --> fad + (2) fe2 + (2) fecrm-un + (2) h	fadh2 + (2) fecrm --> fad + (2) fe2 + (2) fecrm-un + (2) h	Not calculated	Not calculated	Not calculated	Not calculated	Not calculated	Not calculated	Not calculated	Not calculated	Not calculated	reversible	reversible
FECRMR2	Ferrichrome reductase	[c] : (2) fecrm + fmnh2 --> (2) fe2 + (2) fecrm-un + fmn + (2) h	forward only	Inorganic Ion Transport and Metabolism			(2) fecrm + fmnh2 --> (2) fe2 + (2) fecrm-un + fmn + (2) h	(2) fecrm + fmnh2 --> (2) fe2 + (2) fecrm-un + fmn + (2) h	Not calculated	Not calculated	Not calculated	Not calculated	Not calculated	Not calculated	Not calculated	Not calculated	Not calculated	reversible	reversible
FECRMR3	Ferrichrome reductase	[c] : (2) fecrm + rbflvrd --> (2) fe2 + (2) fecrm-un + (2) h + ribflv	forward only	Inorganic Ion Transport and Metabolism			(2) fecrm + rbflvrd --> (2) fe2 + (2) fecrm-un + (2) h + ribflv	(2) fecrm + rbflvrd --> (2) fe2 + (2) fecrm-un + (2) h + ribflv	Not calculated	Not calculated	Not calculated	Not calculated	Not calculated	Not calculated	Not calculated	Not calculated	Not calculated	reversible	reversible
FECRMtonex	ferrichrome transport via ton system (extracellular)	fecrm[e] + h[p] --> fecrm[p] + h[c]	forward only	Transport, Outer Membrane		( b0150 and ( b1252 and b3005 and b3006 ) )	fecrm[e] + h[p] --> fecrm[p] + h	fecrm[e] + h[p] --> fecrm[p] + h	0,0	-3,2	-8,6	2,3	0,0	1,5	-3,2	-8,6	2,3	reversible	reversible
FECRMUtex	ferrichrome (minus Fe) secretion (to extracellular)	fecrm-un[p] + h[p] --> fecrm-un[e] + h[c]	forward only	Inorganic Ion Transport and Metabolism			fecrm-un[p] + h[p] --> fecrm-un[e] + h	fecrm-un[p] + h[p] --> fecrm-un[e] + h	0,0	-3,2	-8,6	2,3	0,0	1,5	-3,2	-8,6	2,3	reversible	reversible
FECRMUtpp	ferrichrome (minus Fe) secretion (to periplasm)	fecrm-un[c] + h[p] --> fecrm-un[p] + h[c]	forward only	Inorganic Ion Transport and Metabolism			fecrm-un + h[p] --> fecrm-un[p] + h	fecrm-un + h[p] --> fecrm-un[p] + h	0,0	-3,2	-7,7	2,3	0,0	1,5	-3,2	-7,7	2,3	reversible	reversible
FEENTERabcpp	Fe-enterobactin transport via ABC system (periplasm)	atp[c] + feenter[p] + h2o[c] --> adp[c] + feenter[c] + h[c] + pi[c]	forward only	Inorganic Ion Transport and Metabolism		( b0592 and b0588 and b0590 and b0589 )	atp + feenter[p] + h2o --> adp + feenter + h + pi	atp + feenter[p] + h2o --> adp + feenter + h + pi	0,0	-14,5	-27,2	-3,7	0,1	1,5	-14,4	-27,1	-3,6	forward only	forward only
FEENTERexs	enterobactin Fe(III) binding (spontaneous)	[e] : enter + fe3 --> feenter	forward only	Inorganic Ion Transport and Metabolism		s0001	[e] : enter[e] + fe3[e] --> feenter[e]	[e] : enter[e] + fe3[e] --> feenter[e]	Not calculated	Not calculated	Not calculated	Not calculated	Not calculated	Not calculated	Not calculated	Not calculated	Not calculated	reversible	reversible
FEENTERR1	Fe-enterobactin reduction (Fe(III)-unloading)	[c] : fadh2 + (2) feenter --> (2) enter + fad + (2) fe2 + (2) h	forward only	Inorganic Ion Transport and Metabolism			fadh2 + (2) feenter --> (2) enter + fad + (2) fe2 + (2) h	fadh2 + (2) feenter --> (2) enter + fad + (2) fe2 + (2) h	Not calculated	Not calculated	Not calculated	Not calculated	Not calculated	Not calculated	Not calculated	Not calculated	Not calculated	reversible	reversible
FEENTERR2	Fe-enterobactin reduction (Fe(III)-unloading)	[c] : (2) feenter + fmnh2 --> (2) enter + (2) fe2 + fmn + (2) h	forward only	Inorganic Ion Transport and Metabolism			(2) feenter + fmnh2 --> (2) enter + (2) fe2 + fmn + (2) h	(2) feenter + fmnh2 --> (2) enter + (2) fe2 + fmn + (2) h	Not calculated	Not calculated	Not calculated	Not calculated	Not calculated	Not calculated	Not calculated	Not calculated	Not calculated	reversible	reversible
FEENTERR3	Fe-enterobactin reduction (Fe(III)-unloading)	[c] : (2) feenter + rbflvrd --> (2) enter + (2) fe2 + (2) h + ribflv	forward only	Inorganic Ion Transport and Metabolism			(2) feenter + rbflvrd --> (2) enter + (2) fe2 + (2) h + ribflv	(2) feenter + rbflvrd --> (2) enter + (2) fe2 + (2) h + ribflv	Not calculated	Not calculated	Not calculated	Not calculated	Not calculated	Not calculated	Not calculated	Not calculated	Not calculated	reversible	reversible
FEENTERtex	enterochelin transport (secretion periplasm)	enter[p] + h[p] --> enter[e] + h[c]	forward only	Inorganic Ion Transport and Metabolism			enter[p] + h[p] --> enter[e] + h	enter[p] + h[p] --> enter[e] + h	0,0	-3,2	-8,6	2,3	0,0	1,5	-3,2	-8,6	2,3	reversible	reversible
FEENTERtonex	Fe-enterobactin transport via ton system (extracellular)	feenter[e] + h[p] --> feenter[p] + h[c]	forward only	Transport, Outer Membrane		( b0584 and ( b1252 and b3005 and b3006 ) )	feenter[e] + h[p] --> feenter[p] + h	feenter[e] + h[p] --> feenter[p] + h	0,0	-3,2	-8,6	2,3	0,0	1,5	-3,2	-8,6	2,3	reversible	reversible
FEENTERtpp	enterochelin transport (secretion)	enter[c] + h[p] --> enter[p] + h[c]	forward only	Transport, Inner Membrane		b0591	enter + h[p] --> enter[p] + h	enter + h[p] --> enter[p] + h	0,0	-3,2	-7,7	2,3	0,0	1,5	-3,2	-7,7	2,3	reversible	reversible
FEOXAMabcpp	ferroxamine transport via ABC system (periplasm)	atp[c] + feoxam[p] + h2o[c] --> adp[c] + feoxam[c] + h[c] + pi[c]	forward only	Inorganic Ion Transport and Metabolism		( b0153 and b0151 and b0152 )	atp + feoxam[p] + h2o --> adp + feoxam + h + pi	atp + feoxam[p] + h2o --> adp + feoxam + h + pi	0,0	-7,6	-20,3	3,2	0,1	1,5	-7,5	-20,2	3,3	reversible	reversible
FEOXAMexs	ferroxamine Fe3-loading reaction (spontaneous)	[e] : fe3 + feoxam-un --> feoxam	forward only	Inorganic Ion Transport and Metabolism		s0001	[e] : fe3[e] + feoxam-un[e] --> feoxam[e]	[e] : fe3[e] + feoxam-un[e] --> feoxam[e]	Not calculated	Not calculated	Not calculated	Not calculated	Not calculated	Not calculated	Not calculated	Not calculated	Not calculated	reversible	reversible
FEOXAMR1	ferroxamine reductase	[c] : fadh2 + (2) feoxam --> fad + (2) fe2 + (2) feoxam-un + (2) h	forward only	Inorganic Ion Transport and Metabolism			fadh2 + (2) feoxam --> fad + (2) fe2 + (2) feoxam-un + (2) h	fadh2 + (2) feoxam --> fad + (2) fe2 + (2) feoxam-un + (2) h	Not calculated	Not calculated	Not calculated	Not calculated	Not calculated	Not calculated	Not calculated	Not calculated	Not calculated	reversible	reversible
FEOXAMR2	ferroxamine reductase	[c] : (2) feoxam + fmnh2 --> (2) fe2 + (2) feoxam-un + fmn + (2) h	forward only	Inorganic Ion Transport and Metabolism			(2) feoxam + fmnh2 --> (2) fe2 + (2) feoxam-un + fmn + (2) h	(2) feoxam + fmnh2 --> (2) fe2 + (2) feoxam-un + fmn + (2) h	Not calculated	Not calculated	Not calculated	Not calculated	Not calculated	Not calculated	Not calculated	Not calculated	Not calculated	reversible	reversible
FEOXAMR3	ferroxamine reductase	[c] : (2) feoxam + rbflvrd --> (2) fe2 + (2) feoxam-un + (2) h + ribflv	forward only	Inorganic Ion Transport and Metabolism			(2) feoxam + rbflvrd --> (2) fe2 + (2) feoxam-un + (2) h + ribflv	(2) feoxam + rbflvrd --> (2) fe2 + (2) feoxam-un + (2) h + ribflv	Not calculated	Not calculated	Not calculated	Not calculated	Not calculated	Not calculated	Not calculated	Not calculated	Not calculated	reversible	reversible
FEOXAMtonex	ferroxamine transport via ton system (extracellular)	feoxam[e] + h[p] --> feoxam[p] + h[c]	forward only	Transport, Outer Membrane		( b0150 and ( b1252 and b3005 and b3006 ) )	feoxam[e] + h[p] --> feoxam[p] + h	feoxam[e] + h[p] --> feoxam[p] + h	0,0	-3,2	-8,6	2,3	0,0	1,5	-3,2	-8,6	2,3	reversible	reversible
FEOXAMUtex	ferroxamine (minus Fe3) secretion (to extracellular)	feoxam-un[p] + h[p] --> feoxam-un[e] + h[c]	forward only	Inorganic Ion Transport and Metabolism			feoxam-un[p] + h[p] --> feoxam-un[e] + h	feoxam-un[p] + h[p] --> feoxam-un[e] + h	0,0	-3,2	-8,6	2,3	0,0	1,5	-3,2	-8,6	2,3	reversible	reversible
FEOXAMUtpp	ferroxamine (minus Fe3) secretion (to periplasm)	feoxam-un[c] + h[p] --> feoxam-un[p] + h[c]	forward only	Inorganic Ion Transport and Metabolism			feoxam-un + h[p] --> feoxam-un[p] + h	feoxam-un + h[p] --> feoxam-un[p] + h	0,0	0,3	-4,2	5,8	0,0	1,5	0,3	-4,2	5,8	reversible	reversible
FEROpp	ferroxidase	[p] : (4) fe2 + (4) h + o2 --> (4) fe3 + (2) h2o	forward only	Inorganic Ion Transport and Metabolism	1.16.3.1	b0123	[p] : (4) fe2[p] + (4) h[p] + o2[p] --> (4) fe3[p] + (2) h2o[p]	[p] : (4) fe2[p] + (4) h[p] + o2[p] --> (4) fe3[p] + (2) h2o[p]	-8,2	-2,4	-24,3	24,6	-9,3	9,1	-3,5	-25,4	23,5	reversible	reversible
FFSD	beta-fructofuranosidase	[c] : h2o + suc6p --> fru + g6p	forward only	Alternate Carbon Metabolism	3.2.1.26		h2o + suc6p --> fru + g6p	h2o + suc6p --> fru + g6p	-3,3	-7,4	-14,6	-1,1	-3,3	2,0	-7,4	-14,6	-1,1	forward only	reversible
FHL	Formate-hydrogen lyase	[c] : for + h --> co2 + h2	forward only	Pyruvate Metabolism		( ( b4079 and ( b2481 and b2482 and b2483 and b2484 and b2485 and b2486 and b2487 and b2488 and b2489 and b2490 ) ) or ( b4079 and ( b2719 and b2720 and b2721 and b2722 and b2723 and b2724 ) ) )	for + h --> co2 + h2	for + h --> co2 + h2	5,4	-0,6	-21,0	2,3	5,1	2,6	-0,9	-21,3	2,0	reversible	reversible
FLDR	flavodoxin reductase (NADPH)	[c] : fldox + h + nadph --> fldrd + nadp	forward only	Unassigned	1.18.1.2	( ( b0684 and b3924 ) or ( b2895 and b3924 ) )	fldox + (2) h + nadph --> fldrd + nadp	fldox + h + nadph --> fldrd + nadp	4,3	4,3	-4,7	13,4	3,8	3,0	3,8	-5,2	12,8	reversible	reversible
FLVR	flavin reductase	[c] : h + nadph + ribflv --> nadp + rbflvrd	forward only	Cofactor and Prosthetic Group Biosynthesis	1.5.1.30	( ( b2763 and b2764 ) or b3844 )	(2) h + nadph + ribflv --> nadp + rbflvrd	h + nadph + ribflv --> nadp + rbflvrd	-5,5	-5,5	-14,5	3,6	-6,0	5,4	-6,0	-15,0	3,0	reversible	reversible
FLVRx	flavin reductase (NAD)	[c] : h + nadh + ribflv --> nad + rbflvrd	forward only	Cofactor and Prosthetic Group Biosynthesis	1.5.1.30	b3844	h + nadh + ribflv --> nad + rbflvrd	h + nadh + ribflv --> nad + rbflvrd	-5,5	-5,5	-14,5	3,6	-5,8	5,4	-5,8	-14,8	3,3	reversible	reversible
FMETTRS	Methionyl-tRNA formyltransferase	[c] : 10fthf + mettrna --> fmettrna + h + thf	forward only	tRNA Charging	2.1.2.9	b3288	10fthf + mettrna --> fmettrna + h + thf	10fthf + mettrna --> fmettrna + h + thf	-7,4	-7,4	-16,4	1,6	-7,2	4,5	-7,2	-16,2	1,8	reversible	reversible
FMNAT	FMN adenylyltransferase	[c] : atp + fmn + h --> fad + ppi	forward only	Cofactor and Prosthetic Group Biosynthesis	2.7.7.2	b0025	atp + fmn --> fad + ppi	atp + fmn --> fad + ppi	0,4	0,4	-8,6	9,5	0,4	2,2	0,4	-8,6	9,4	reversible	reversible
FMNRx	FMN reductase	[c] : fmn + h + nadh --> fmnh2 + nad	forward only	Cofactor and Prosthetic Group Biosynthesis		( b0937 or b3844 )	fmn + h + nadh --> fmnh2 + nad	fmn + h + nadh --> fmnh2 + nad	-3,7	-3,7	-12,7	5,3	-4,0	5,9	-4,0	-13,0	5,0	reversible	reversible
FMNRx2	FMN reductase	[c] : fmn + h + nadph --> fmnh2 + nadp	forward only	Cofactor and Prosthetic Group Biosynthesis		( b0937 or ( b2763 and b2764 ) or b3844 )	fmn + (2) h + nadph --> fmnh2 + nadp	fmn + h + nadph --> fmnh2 + nadp	-3,7	-3,7	-12,7	5,3	-4,3	5,9	-4,3	-13,3	4,7	reversible	reversible
FORt2pp	formate transport via proton symport (uptake only, periplasm)	for[p] + h[p] --> for[c] + h[c]	forward only	Transport, Inner Membrane		( b0904 or b2492 )	for[p] + h[p] --> for + h	for[p] + h[p] --> for + h	0,0	0,3	-5,2	4,8	0,0	1,5	0,3	-5,2	4,8	reversible	reversible
FORtex	formate transport via diffusion (extracellular to periplasm)	for[e] <==> for[p]	reversible	Transport, Outer Membrane Porin		( b0241 or b0929 or b1377 or b2215 )	for[e] <==> for[p]	for[e] <==> for[p]	0,0	0,0	-5,5	5,5	0,0	1,5	0,0	-5,5	5,5	reversible	reversible
FORtppi	formate transport via diffusion (cytoplasm to periplasm)	for[c] --> for[p]	forward only	Transport, Inner Membrane		( b0904 or b2492 )	for --> for[p]	for --> for[p]	0,0	-3,5	-8,0	2,0	0,0	1,5	-3,5	-8,0	2,0	reversible	reversible
FRD2	fumarate reductase	[c] : fum + mql8 --> mqn8 + succ	forward only	Citric Acid Cycle	1.3.99.1	( b4151 and b4152 and b4153 and b4154 )	fum + mql8 --> mqn8 + succ	fum + mql8 --> mqn8 + succ	6,6	6,6	-2,4	15,6	6,6	7,9	6,6	-2,4	15,6	reversible	reversible
FRD3	fumarate reductase	[c] : 2dmmql8 + fum --> 2dmmq8 + succ	forward only	Citric Acid Cycle	1.3.99.1	( b4151 and b4152 and b4153 and b4154 )	2dmmql8 + fum --> 2dmmq8 + succ	2dmmql8 + fum --> 2dmmq8 + succ	5,1	5,1	-3,9	14,1	5,1	7,3	5,1	-3,9	14,1	reversible	reversible
FRUK	fructose-1-phosphate kinase	[c] : atp + f1p --> adp + fdp + h	forward only	Alternate Carbon Metabolism	2.7.1.56	b2168	atp + f1p --> adp + fdp	atp + f1p --> adp + fdp	-3,8	-3,8	-12,8	5,3	-3,8	0,7	-3,8	-12,8	5,2	reversible	reversible
FRULYSDG	Fructoselysine phosphate deglycase	[c] : frulysp + h2o <==> g6p + lys-L	reversible	Alternate Carbon Metabolism		b3371	frulysp + h2o <==> g6p + lys-L	frulysp + h2o <==> g6p + lys-L	2,8	-1,3	-8,6	5,0	2,7	2,9	-1,4	-8,6	4,9	reversible	reversible
FRULYSE	fructoselysine 3-epimerase	[c] : psclys <==> frulys	reversible	Alternate Carbon Metabolism		b4474	psclys <==> frulys	psclys <==> frulys	0,0	0,0	-4,5	4,5	0,0	1,5	0,0	-4,5	4,5	reversible	reversible
FRULYSK	Fructoselysine Kinase	[c] : atp + frulys --> adp + frulysp + h	forward only	Alternate Carbon Metabolism		b3374	atp + frulys --> adp + frulysp	atp + frulys --> adp + frulysp	-3,8	-3,8	-12,8	5,3	-3,8	0,7	-3,8	-12,8	5,2	reversible	reversible
FRULYSt2pp	Fructoselysine transport via proton symport (periplasm)	frulys[p] + h[p] --> frulys[c] + h[c]	forward only	Transport, Inner Membrane		b3370	frulys[p] + h[p] --> frulys + h	frulys[p] + h[p] --> frulys + h	0,0	-6,6	-12,1	-2,1	0,0	1,5	-6,6	-12,1	-2,1	forward only	forward only
FRULYStex	fructoselysine transporter via diffusion (extracellular)	frulys[e] <==> frulys[p]	reversible	Transport, Outer Membrane Porin		( b0241 or b0929 or b1377 or b2215 )	frulys[e] <==> frulys[p]	frulys[e] <==> frulys[p]	0,0	0,0	-5,5	5,5	0,0	1,5	0,0	-5,5	5,5	reversible	reversible
FRUpts2pp	Fructose transport via PEP:Pyr PTS (f6p generating) (periplasm)	fru[p] + pep[c] --> f6p[c] + pyr[c]	forward only	Transport, Inner Membrane		( b1817 and b1818 and b1819 and b2415 and b2416 )	fru[p] + pep --> f6p + pyr	fru[p] + pep --> f6p + pyr	-9,1	-9,1	-19,1	-0,1	-9,1	1,8	-9,1	-19,1	-0,1	forward only	reversible
FRUptspp	D-fructose transport via PEP:Pyr PTS (periplasm)	fru[p] + pep[c] --> f1p[c] + pyr[c]	forward only	Transport, Inner Membrane		( b2167 and b2169 and b2415 and b2416 )	fru[p] + pep --> f1p + pyr	fru[p] + pep --> f1p + pyr	-9,1	-9,1	-19,1	-0,1	-9,1	1,8	-9,1	-19,1	-0,1	forward only	reversible
FRUtex	D-fructose transport via diffusion (extracellular to periplasm)	fru[e] <==> fru[p]	reversible	Transport, Outer Membrane Porin		( b0241 or b0929 or b1377 or b2215 )	fru[e] <==> fru[p]	fru[e] <==> fru[p]	0,0	0,0	-5,5	5,5	0,0	1,5	0,0	-5,5	5,5	reversible	reversible
FRUURt2rpp	D-fructuronate transport via proton symport, reversible (periplasm)	fruur[p] + h[p] <==> fruur[c] + h[c]	reversible	Transport, Inner Membrane		b4321	fruur[p] + h[p] <==> fruur + h	fruur[p] + h[p] <==> fruur + h	0,0	0,3	-5,2	4,8	0,0	1,5	0,3	-5,2	4,8	reversible	reversible
FRUURtex	D-fructuronate transport via diffusion (extracellular)	fruur[e] <==> fruur[p]	reversible	Transport, Outer Membrane Porin		( b0241 or b0929 or b1377 or b2215 )	fruur[e] <==> fruur[p]	fruur[e] <==> fruur[p]	0,0	0,0	-5,5	5,5	0,0	1,5	0,0	-5,5	5,5	reversible	reversible
FTHFD	formyltetrahydrofolate deformylase	[c] : 10fthf + h2o --> for + h + thf	forward only	Folate Metabolism	3.5.1.10	b1232	10fthf + h2o --> for + h + thf	10fthf + h2o --> for + h + thf	-6,4	-10,5	-17,7	-4,2	-6,1	4,3	-10,2	-17,5	-3,9	forward only	reversible
FUCtex	L-fucose transport via diffusion (extracellular to periplasm)	fuc-L[e] <==> fuc-L[p]	reversible	Transport, Outer Membrane Porin		( b0241 or b0929 or b1377 or b2215 )	fuc-L[e] <==> fuc-L[p]	fuc-L[e] <==> fuc-L[p]	0,0	0,0	-5,5	5,5	0,0	1,5	0,0	-5,5	5,5	reversible	reversible
FUCtpp	L-fucose transport via proton symport (periplasm)	fuc-L[p] + h[p] <==> fuc-L[c] + h[c]	reversible	Transport, Inner Membrane		b2801	fuc-L[p] + h[p] <==> fuc-L + h	fuc-L[p] + h[p] <==> fuc-L + h	0,0	-3,2	-8,6	1,3	0,0	1,5	-3,2	-8,6	1,3	reversible	reversible
FUM	fumarase	[c] : fum + h2o <==> mal-L	reversible	Citric Acid Cycle	4.2.1.2	( b1612 or b4122 or b1611 )	fum + h2o <==> mal-L	fum + h2o <==> mal-L	-0,6	-0,6	-5,1	4,0	-0,6	2,5	-0,6	-5,1	4,0	reversible	reversible
FUMt2_2pp	Fumarate transport via proton symport (2 H) (periplasm)	fum[p] + (2) h[p] --> fum[c] + (2) h[c]	forward only	Transport, Inner Membrane		b3528	fum[p] + (2) h[p] --> fum + (2) h	fum[p] + (2) h[p] --> fum + (2) h	0,0	0,6	-4,9	5,1	0,0	1,5	0,6	-4,9	5,1	reversible	reversible
FUMt2_3pp	Fumarate transport via proton symport (3 H) (periplasm)	fum[p] + (3) h[p] --> fum[c] + (3) h[c]	forward only	Transport, Inner Membrane		( b4138 or b4123 or b0621 )	fum[p] + (3) h[p] --> fum + (3) h	fum[p] + (3) h[p] --> fum + (3) h	0,0	-2,6	-8,0	1,9	0,0	1,5	-2,6	-8,0	1,9	reversible	reversible
FUMtex	Fumarate transport via diffusion (extracellular to periplasm)	fum[e] <==> fum[p]	reversible	Transport, Outer Membrane Porin		( b0241 or b0929 or b1377 or b2215 )	fum[e] <==> fum[p]	fum[e] <==> fum[p]	0,0	0,0	-5,5	5,5	0,0	1,5	0,0	-5,5	5,5	reversible	reversible
G1PACT	glucosamine-1-phosphate N-acetyltransferase	[c] : accoa + gam1p --> acgam1p + coa + h	forward only	Cell Envelope Biosynthesis	2.3.1.157	b3730	accoa + gam1p --> acgam1p + coa + h	accoa + gam1p --> acgam1p + coa + h	-5,5	-5,5	-14,5	3,5	-5,2	3,5	-5,2	-14,2	3,8	reversible	reversible
G1PPpp	Glucose-1-phosphatase	[p] : g1p + h2o --> glc-D + pi	forward only	Glycolysis/Gluconeogenesis	3.1.3.10	b1002	[p] : g1p[p] + h2o[p] --> glc-D[p] + h[p] + pi[p]	[p] : g1p[p] + h2o[p] --> glc-D[p] + h[p] + pi[p]	-2,9	-7,0	-15,2	1,2	-2,8	2,2	-6,9	-15,1	1,3	reversible	reversible
G1Ptex	D-glucose 1-phosphate transport via diffusion	g1p[e] <==> g1p[p]	reversible	Transport, Outer Membrane Porin		( b0241 or b0929 or b1377 or b2215 )	g1p[e] <==> g1p[p]	g1p[e] <==> g1p[p]	0,0	0,0	-5,5	5,5	0,0	1,5	0,0	-5,5	5,5	reversible	reversible
G1PTT	glucose-1-phosphate thymidylyltransferase	[c] : dttp + g1p + h --> dtdpglu + ppi	forward only	Cell Envelope Biosynthesis	2.7.7.24	( b2039 or b3789 )	dttp + g1p --> dtdpglu + ppi	dttp + g1p --> dtdpglu + ppi	0,4	0,4	-8,6	9,5	0,4	2,2	0,4	-8,6	9,4	reversible	reversible
G1SAT	glutamate-1-semialdehyde aminotransferase	[c] : glu1sa <==> 5aop	reversible	Cofactor and Prosthetic Group Biosynthesis	5.4.3.8	b0154	glu1sa <==> 5aop	glu1sa <==> 5aop	-1,4	-1,4	-5,9	3,1	-1,4	0,9	-1,4	-5,9	3,1	reversible	reversible
G2PPpp	glycerol 2-phosphate phosphatase (periplasmic)	[p] : glyc2p + h2o --> glyc + pi	forward only	Alternate Carbon Metabolism		b4055	[p] : glyc2p[p] + h2o[p] --> glyc[p] + h[p] + pi[p]	[p] : glyc2p[p] + h2o[p] --> glyc[p] + h[p] + pi[p]	-2,9	-7,0	-15,2	1,2	-2,8	2,2	-6,9	-15,1	1,3	reversible	reversible
G3PAT120	glycerol-3-phosphate acyltransferase (C12:0)	[c] : ddcaACP + glyc3p --> 1ddecg3p + ACP	forward only	Glycerophospholipid Metabolism	2.3.1.15	b4041	ddcaACP + glyc3p --> 1ddecg3p + ACP	ddcaACP + glyc3p --> 1ddecg3p + ACP	-3,7	-3,7	-12,7	5,3	-3,7	3,3	-3,7	-12,7	5,3	reversible	reversible
G3PAT140	glycerol-3-phosphate acyltransferase (C14:0)	[c] : glyc3p + myrsACP --> 1tdecg3p + ACP	forward only	Glycerophospholipid Metabolism	2.3.1.15	b4041	glyc3p + myrsACP --> 1tdecg3p + ACP	glyc3p + myrsACP --> 1tdecg3p + ACP	-3,7	-3,7	-12,7	5,3	-3,7	3,3	-3,7	-12,7	5,3	reversible	reversible
G3PAT141	glycerol-3-phosphate acyltransferase (C14:1)	[c] : glyc3p + tdeACP --> 1tdec7eg3p + ACP	forward only	Glycerophospholipid Metabolism	2.3.1.15	b4041	glyc3p + tdeACP --> 1tdec7eg3p + ACP	glyc3p + tdeACP --> 1tdec7eg3p + ACP	-2,8	-2,8	-11,9	6,2	-2,8	3,5	-2,8	-11,9	6,2	reversible	reversible
G3PAT160	glycerol-3-phosphate acyltransferase (C16:0)	[c] : glyc3p + palmACP --> 1hdecg3p + ACP	forward only	Glycerophospholipid Metabolism	2.3.1.15	b4041	glyc3p + palmACP --> 1hdecg3p + ACP	glyc3p + palmACP --> 1hdecg3p + ACP	-3,7	-3,7	-12,7	5,3	-3,7	3,3	-3,7	-12,7	5,3	reversible	reversible
G3PAT161	glycerol-3-phosphate acyltransferase (C16:1)	[c] : glyc3p + hdeACP --> 1hdec9eg3p + ACP	forward only	Glycerophospholipid Metabolism	2.3.1.15	b4041	glyc3p + hdeACP --> 1hdec9eg3p + ACP	glyc3p + hdeACP --> 1hdec9eg3p + ACP	-3,7	-3,7	-12,7	5,3	-3,7	3,3	-3,7	-12,7	5,3	reversible	reversible
G3PAT180	glycerol-3-phosphate acyltransferase (C18:0)	[c] : glyc3p + ocdcaACP --> 1odecg3p + ACP	forward only	Glycerophospholipid Metabolism	2.3.1.15	b4041	glyc3p + ocdcaACP --> 1odecg3p + ACP	glyc3p + ocdcaACP --> 1odecg3p + ACP	-3,7	-3,7	-12,7	5,3	-3,7	3,3	-3,7	-12,7	5,3	reversible	reversible
G3PAT181	glycerol-3-phosphate acyltransferase (C18:1)	[c] : glyc3p + octeACP --> 1odec11eg3p + ACP	forward only	Glycerophospholipid Metabolism	2.3.1.15	b4041	glyc3p + octeACP --> 1odec11eg3p + ACP	glyc3p + octeACP --> 1odec11eg3p + ACP	-2,8	-2,8	-11,9	6,2	-2,8	3,5	-2,8	-11,9	6,2	reversible	reversible
G3PCabcpp	sn-glycerol-3-phosphocholine transport via ABC system (periplasm)	atp[c] + g3pc[p] + h2o[c] --> adp[c] + g3pc[c] + h[c] + pi[c]	forward only	Transport, Inner Membrane		( b3452 and b3453 and b3450 and b3451 )	atp + g3pc[p] + h2o --> adp + g3pc + h + pi	atp + g3pc[p] + h2o --> adp + g3pc + h + pi	-6,7	-10,8	-23,5	0,0	-6,6	2,2	-10,7	-23,4	0,1	reversible	reversible
G3PCtex	glycero-3-phosphocholine transport via diffusion (extracellular to periplasm)	g3pc[e] <==> g3pc[p]	reversible	Transport, Outer Membrane Porin		( b0241 or b0929 or b1377 or b2215 )	g3pc[e] <==> g3pc[p]	g3pc[e] <==> g3pc[p]	0,0	0,0	-5,5	5,5	0,0	1,5	0,0	-5,5	5,5	reversible	reversible
G3PD2	glycerol-3-phosphate dehydrogenase (NADP)	[c] : glyc3p + nadp <==> dhap + h + nadph	reversible	Alternate Carbon Metabolism	1.1.1.94	b3608	glyc3p + nadp <==> dhap + (2) h + nadph	glyc3p + nadp <==> dhap + h + nadph	3,7	3,7	-5,4	12,7	4,2	3,1	4,2	-4,8	13,2	reversible	reversible
G3PD5	glycerol-3-phosphate dehydrogenase (ubiquinone-8)	[c] : glyc3p + q8 --> dhap + q8h2	forward only	Oxidative Phosphorylation	1.1.99.5	( ( b2241 and b2242 and b2243 ) or b3426 )	glyc3p + q8 --> dhap + q8h2	glyc3p + q8 --> dhap + q8h2	-13,4	-13,4	-22,5	-4,4	-13,4	7,7	-13,4	-22,5	-4,4	forward only	reversible
G3PD6	glycerol-3-phosphate dehydrogenase (menaquinone-8)	[c] : glyc3p + mqn8 --> dhap + mql8	forward only	Oxidative Phosphorylation	1.1.99.5	( b2241 and b2242 and b2243 )	glyc3p + mqn8 --> dhap + mql8	glyc3p + mqn8 --> dhap + mql8	-17,9	-17,9	-26,9	-8,9	-17,9	8,1	-17,9	-26,9	-8,9	forward only	forward only
G3PD7	glycerol-3-phosphate dehydrogenase (demethylmenaquinone-8)	[c] : 2dmmq8 + glyc3p --> 2dmmql8 + dhap	forward only	Oxidative Phosphorylation	1.1.99.5	( b2241 and b2242 and b2243 )	2dmmq8 + glyc3p --> 2dmmql8 + dhap	2dmmq8 + glyc3p --> 2dmmql8 + dhap	-16,4	-16,4	-25,4	-7,4	-16,4	7,6	-16,4	-25,4	-7,4	forward only	reversible
G3PEabcpp	sn-glycerol-3-phosphoethanolamine transport via ABC system (periplasm)	atp[c] + g3pe[p] + h2o[c] --> adp[c] + g3pe[c] + h[c] + pi[c]	forward only	Transport, Inner Membrane		( b3452 and b3453 and b3450 and b3451 )	atp + g3pe[p] + h2o --> adp + g3pe + h + pi	atp + g3pe[p] + h2o --> adp + g3pe + h + pi	-6,7	-10,8	-23,5	0,0	-6,6	2,2	-10,7	-23,4	0,1	reversible	reversible
G3PEtex	glycero-3-phosphoethanolamine transport via diffusion (extracellular to periplasm)	g3pe[e] <==> g3pe[p]	reversible	Transport, Outer Membrane Porin		( b0241 or b0929 or b1377 or b2215 )	g3pe[e] <==> g3pe[p]	g3pe[e] <==> g3pe[p]	0,0	0,0	-5,5	5,5	0,0	1,5	0,0	-5,5	5,5	reversible	reversible
G3PGabcpp	sn-glycerol-3-phosphoglycerol transport via ABC system (periplasm)	atp[c] + g3pg[p] + h2o[c] --> adp[c] + g3pg[c] + h[c] + pi[c]	forward only	Transport, Inner Membrane		( b3452 and b3453 and b3450 and b3451 )	atp + g3pg[p] + h2o --> adp + g3pg + h + pi	atp + g3pg[p] + h2o --> adp + g3pg + h + pi	-6,7	-7,3	-20,0	3,5	-6,6	2,2	-7,2	-19,9	3,6	reversible	reversible
G3PGtex	glycerophoglycerol transport via diffusion (extracellular to periplasm)	g3pg[e] <==> g3pg[p]	reversible	Transport, Outer Membrane Porin		( b0241 or b0929 or b1377 or b2215 )	g3pg[e] <==> g3pg[p]	g3pg[e] <==> g3pg[p]	0,0	0,0	-5,5	5,5	0,0	1,5	0,0	-5,5	5,5	reversible	reversible
G3PIabcpp	sn-glycerol-3-phosphoethanolamine transport via ABC system (periplasm)	atp[c] + g3pi[p] + h2o[c] --> adp[c] + g3pi[c] + h[c] + pi[c]	forward only	Transport, Inner Membrane		( b3452 and b3453 and b3450 and b3451 )	atp + g3pi[p] + h2o --> adp + g3pi + h + pi	atp + g3pi[p] + h2o --> adp + g3pi + h + pi	-6,7	-7,3	-20,0	3,5	-6,6	2,2	-7,2	-19,9	3,6	reversible	reversible
G3PItex	glycero-3-phospho-1-inositol transport via diffusion (extracellular to periplasm)	g3pi[e] <==> g3pi[p]	reversible	Transport, Outer Membrane Porin		( b0241 or b0929 or b1377 or b2215 )	g3pi[e] <==> g3pi[p]	g3pi[e] <==> g3pi[p]	0,0	0,0	-5,5	5,5	0,0	1,5	0,0	-5,5	5,5	reversible	reversible
G3PSabcpp	sn-glycerol-3-phosphoserine transport via ABC system (periplasm)	atp[c] + g3ps[p] + h2o[c] --> adp[c] + g3ps[c] + h[c] + pi[c]	forward only	Transport, Inner Membrane		( b3452 and b3453 and b3450 and b3451 )	atp + g3ps[p] + h2o --> adp + g3ps + h + pi	atp + g3ps[p] + h2o --> adp + g3ps + h + pi	-6,7	-7,3	-20,0	3,5	-6,6	2,2	-7,2	-19,9	3,6	reversible	reversible
G3PStex	glycerophosphserine transport via diffusion (extracellular to periplasm)	g3ps[e] <==> g3ps[p]	reversible	Transport, Outer Membrane Porin		( b0241 or b0929 or b1377 or b2215 )	g3ps[e] <==> g3ps[p]	g3ps[e] <==> g3ps[p]	0,0	0,0	-5,5	5,5	0,0	1,5	0,0	-5,5	5,5	reversible	reversible
G3PT	glycerol-3-phosphatase	[c] : glyc3p + h2o --> glyc + pi	forward only	Alternate Carbon Metabolism		b0822	glyc3p + h2o --> glyc + h + pi	glyc3p + h2o --> glyc + h + pi	-2,9	-7,0	-14,3	-0,7	-2,8	2,2	-6,9	-14,1	-0,6	forward only	reversible
G5SADs	L-glutamate 5-semialdehyde dehydratase (spontaneous)	[c] : glu5sa --> 1pyr5c + h + h2o	forward only	Arginine and Proline Metabolism		s0001	glu5sa --> 1pyr5c + h + h2o	glu5sa --> 1pyr5c + h + h2o	-15,1	-15,1	-19,6	-10,6	-14,8	3,0	-14,8	-19,3	-10,3	forward only	forward only
G5SD	glutamate-5-semialdehyde dehydrogenase	[c] : glu5p + h + nadph --> glu5sa + nadp + pi	forward only	Arginine and Proline Metabolism	1.2.1.41	b0243	glu5p + h + nadph --> glu5sa + nadp + pi	glu5p + h + nadph --> glu5sa + nadp + pi	0,3	-3,8	-15,5	7,0	-0,2	3,5	-4,3	-16,0	6,5	reversible	reversible
G6PDA	glucosamine-6-phosphate deaminase	[c] : gam6p + h2o --> f6p + nh4	forward only	Alternate Carbon Metabolism	3.5.99.6	b0678	gam6p + h2o --> f6p + nh4	gam6p + h2o --> f6p + nh4	1,8	-2,3	-9,5	4,0	1,8	2,8	-2,3	-9,5	4,0	reversible	reversible
G6PDH2r	glucose 6-phosphate dehydrogenase	[c] : g6p + nadp <==> 6pgl + h + nadph	reversible	Pentose Phosphate Pathway	1.1.1.49	b1852	g6p + nadp <==> 6pgl + (2) h + nadph	g6p + nadp <==> 6pgl + h + nadph	-2,2	-2,2	-11,2	6,8	-1,6	4,6	-1,6	-10,6	7,4	reversible	reversible
G6PP	glucose-6-phosphate phosphatase	[c] : g6p + h2o --> glc-D + pi	forward only	Glycolysis/Gluconeogenesis	3.1.3.9	b0822	g6p + h2o --> glc-D + h + pi	g6p + h2o --> glc-D + h + pi	-2,9	-7,0	-14,3	-0,7	-2,8	2,2	-6,9	-14,1	-0,6	forward only	reversible
G6Pt6_2pp	Glucose-6-phosphate transport via phosphate antiport (periplasm)	g6p[p] + (2) pi[c] --> g6p[c] + (2) pi[p]	forward only	Transport, Inner Membrane		b3666	g6p[p] --> g6p	g6p[p] --> g6p	0,0	3,5	-2,0	8,0	0,0	1,5	3,5	-2,0	8,0	reversible	reversible
G6Ptex	glucose 6-phosphate transport via diffusion (extracellular to periplasm)	g6p[e] <==> g6p[p]	reversible	Transport, Outer Membrane Porin		( b0241 or b0929 or b1377 or b2215 )	g6p[e] <==> g6p[p]	g6p[e] <==> g6p[p]	0,0	0,0	-5,5	5,5	0,0	1,5	0,0	-5,5	5,5	reversible	reversible
GAL1PPpp	D-galactose 1-phosphatase	[p] : gal1p + h2o --> gal + pi	forward only	Alternate Carbon Metabolism	3.1.3.10	b1002	[p] : gal1p[p] + h2o[p] --> gal[p] + h[p] + pi[p]	[p] : gal1p[p] + h2o[p] --> gal[p] + h[p] + pi[p]	-2,9	-7,0	-15,2	1,2	-2,8	2,2	-6,9	-15,1	1,3	reversible	reversible
GAL1Ptex	D-galactose 1-phosphate transport via diffusion (extracellular to periplasm)	gal1p[e] <==> gal1p[p]	reversible	Transport, Outer Membrane Porin		( b0241 or b0929 or b1377 or b2215 )	gal1p[e] <==> gal1p[p]	gal1p[e] <==> gal1p[p]	0,0	0,0	-5,5	5,5	0,0	1,5	0,0	-5,5	5,5	reversible	reversible
GALabcpp	D-galactose transport via ABC system (periplasm)	atp[c] + gal[p] + h2o[c] --> adp[c] + gal[c] + h[c] + pi[c]	forward only	Transport, Inner Membrane		( b2149 and b2150 and b2148 )	atp + gal[p] + h2o --> adp + gal + h + pi	atp + gal[p] + h2o --> adp + gal + h + pi	-6,7	-10,8	-23,5	0,0	-6,6	2,2	-10,7	-23,4	0,1	reversible	reversible
GALBDtex	beta D-galactose transport via diffusion (extracellular to periplasm)	gal-bD[e] <==> gal-bD[p]	reversible	Transport, Outer Membrane Porin		( b0241 or b0929 or b1377 or b2215 )	gal-bD[e] <==> gal-bD[p]	gal-bD[e] <==> gal-bD[p]	0,0	0,0	-5,5	5,5	0,0	1,5	0,0	-5,5	5,5	reversible	reversible
GALCTD	galactarate dehydratase	[c] : galct-D --> 5dh4dglc + h2o	forward only	Alternate Carbon Metabolism	4.2.1.42	b3128	galct-D --> 5dh4dglc + h2o	galct-D --> 5dh4dglc + h2o	-8,3	-8,3	-12,8	-3,7	-8,3	2,0	-8,3	-12,8	-3,7	forward only	forward only
GALCTLO	L-galactonate oxidoreductase	[c] : galctn-L + nad --> h + nadh + tagur	forward only	Alternate Carbon Metabolism		b4358	galctn-L + nad --> h + nadh + tagur	galctn-L + nad --> h + nadh + tagur	1,9	1,9	-7,1	10,9	2,2	4,8	2,2	-6,8	11,2	reversible	reversible
GALCTND	galactonate dehydratase	[c] : galctn-D --> 2dh3dgal + h2o	forward only	Alternate Carbon Metabolism	4.2.1.6	b4478	galctn-D --> 2dh3dgal + h2o	galctn-D --> 2dh3dgal + h2o	-8,3	-8,3	-12,8	-3,7	-8,3	2,0	-8,3	-12,8	-3,7	forward only	forward only
GALCTNLt2pp	L-galactonate transport via proton symport (periplasm)	galctn-L[p] + h[p] --> galctn-L[c] + h[c]	forward only	Transport, Inner Membrane		b4356	galctn-L[p] + h[p] --> galctn-L + h	galctn-L[p] + h[p] --> galctn-L + h	0,0	0,3	-5,2	4,8	0,0	1,5	0,3	-5,2	4,8	reversible	reversible
GALCTNLtex	L-galactonate transport via diffusion (extracellular to periplasm)	galctn-L[e] <==> galctn-L[p]	reversible	Transport, Outer Membrane Porin		( b2215 or b1377 or b0929 or b0241 )	galctn-L[e] <==> galctn-L[p]	galctn-L[e] <==> galctn-L[p]	0,0	0,0	-5,5	5,5	0,0	1,5	0,0	-5,5	5,5	reversible	reversible
GALCTNt2pp	D-galactonate transport via proton symport (periplasm)	galctn-D[p] + h[p] --> galctn-D[c] + h[c]	forward only	Transport, Inner Membrane		b3691	galctn-D[p] + h[p] --> galctn-D + h	galctn-D[p] + h[p] --> galctn-D + h	0,0	0,3	-5,2	4,8	0,0	1,5	0,3	-5,2	4,8	reversible	reversible
GALCTNtex	D-galactonate transport via diffusion (extracellular to periplasm)	galctn-D[e] <==> galctn-D[p]	reversible	Transport, Outer Membrane Porin		( b0241 or b0929 or b1377 or b2215 )	galctn-D[e] <==> galctn-D[p]	galctn-D[e] <==> galctn-D[p]	0,0	0,0	-5,5	5,5	0,0	1,5	0,0	-5,5	5,5	reversible	reversible
GALCTt2rpp	D-galactarte transport via proton symport, reversible (periplasm)	galct-D[p] + h[p] <==> galct-D[c] + h[c]	reversible	Transport, Inner Membrane		( b2789 or b3127 )	galct-D[p] + h[p] <==> galct-D + h	galct-D[p] + h[p] <==> galct-D + h	0,0	3,8	-1,7	8,3	0,0	1,5	3,8	-1,7	8,3	reversible	reversible
GALCTtex	D-galactarte transport via diffusion (extracellular to periplasm)	galct-D[e] <==> galct-D[p]	reversible	Transport, Outer Membrane Porin		( b0241 or b0929 or b1377 or b2215 )	galct-D[e] <==> galct-D[p]	galct-D[e] <==> galct-D[p]	0,0	0,0	-5,5	5,5	0,0	1,5	0,0	-5,5	5,5	reversible	reversible
GALKr	galactokinase	[c] : atp + gal <==> adp + gal1p + h	reversible	Alternate Carbon Metabolism	2.7.1.6	( b2045 or b0757 )	atp + gal <==> adp + gal1p	atp + gal <==> adp + gal1p	-3,8	-3,8	-12,8	5,3	-3,8	0,7	-3,8	-12,8	5,2	reversible	reversible
GALM2pp	aldose-1-epimerase	[p] : gal-bD --> gal	forward only	Alternate Carbon Metabolism	5.1.3.3	b0756	[p] : gal-bD[p] --> gal[p]	[p] : gal-bD[p] --> gal[p]	0,0	0,0	-5,5	5,5	0,0	1,5	0,0	-5,5	5,5	reversible	reversible
GALS3	a-galactosidase (melibiose)	[c] : h2o + melib --> gal + glc-D	forward only	Alternate Carbon Metabolism	3.2.1.22	b4119	h2o + melib --> gal + glc-D	h2o + melib --> gal + glc-D	-3,3	-7,4	-14,6	-1,1	-3,3	2,0	-7,4	-14,6	-1,1	forward only	reversible
GALT1	galactosyltransferase I (LPS core synthesis)	[c] : gicolipa + udpg --> gagicolipa + h + udp	forward only	Lipopolysaccharide Biosynthesis / Recycling		b3628	gicolipa + udpg --> gagicolipa + udp	gicolipa + udpg --> gagicolipa + udp	-1,4	-1,4	-10,4	7,7	-1,4	1,8	-1,4	-10,4	7,7	reversible	reversible
GALt2pp	D-galactose transport in via proton symport (periplasm)	gal[p] + h[p] --> gal[c] + h[c]	forward only	Transport, Inner Membrane		b2943	gal[p] + h[p] --> gal + h	gal[p] + h[p] --> gal + h	0,0	-3,2	-8,6	1,3	0,0	1,5	-3,2	-8,6	1,3	reversible	reversible
GALtex	D-galactose transport via diffusion (extracellular to periplasm)	gal[e] <==> gal[p]	reversible	Transport, Outer Membrane Porin		( b0241 or b0929 or b1377 or b2215 )	gal[e] <==> gal[p]	gal[e] <==> gal[p]	0,0	0,0	-5,5	5,5	0,0	1,5	0,0	-5,5	5,5	reversible	reversible
GALTptspp	Galactitol transport via PEP:Pyr PTS (periplasm)	galt[p] + pep[c] --> galt1p[c] + pyr[c]	forward only	Transport, Inner Membrane		( b2094 and b2093 and b2092 and b2415 and b2416 )	galt[p] + pep --> galt1p + pyr	galt[p] + pep --> galt1p + pyr	-9,1	-9,1	-19,1	-0,1	-9,1	1,8	-9,1	-19,1	-0,1	forward only	reversible
GALTtex	Galactitol transport via diffusion (extracellular to periplasm)	galt[e] <==> galt[p]	reversible	Transport, Outer Membrane Porin		( b0241 or b0929 or b1377 or b2215 )	galt[e] <==> galt[p]	galt[e] <==> galt[p]	0,0	0,0	-5,5	5,5	0,0	1,5	0,0	-5,5	5,5	reversible	reversible
GALUi	UTP-glucose-1-phosphate uridylyltransferase (irreversible)	[c] : g1p + h + utp --> ppi + udpg	forward only	Cell Envelope Biosynthesis	2.7.7.9	b1236	g1p + utp --> ppi + udpg	g1p + utp --> ppi + udpg	0,4	0,4	-8,6	9,5	0,4	2,2	0,4	-8,6	9,4	reversible	reversible
GALURt2rpp	D-galacturonate transport via proton symport, reversible (periplasm)	galur[p] + h[p] <==> galur[c] + h[c]	reversible	Transport, Inner Membrane		b3093	galur[p] + h[p] <==> galur + h	galur[p] + h[p] <==> galur + h	0,0	0,3	-5,2	4,8	0,0	1,5	0,3	-5,2	4,8	reversible	reversible
GALURtex	D-galacturonate transport via diffusion (extracellular to periplasm)	galur[e] <==> galur[p]	reversible	Transport, Outer Membrane Porin		( b0241 or b0929 or b1377 or b2215 )	galur[e] <==> galur[p]	galur[e] <==> galur[p]	0,0	0,0	-5,5	5,5	0,0	1,5	0,0	-5,5	5,5	reversible	reversible
GAM6Pt6_2pp	D-Glucosamine 6-phosphate transport via phosphate antiport (periplasm)	gam6p[p] + (2) pi[c] --> gam6p[c] + (2) pi[p]	forward only	Transport, Inner Membrane		b3666	gam6p[p] --> gam6p	gam6p[p] --> gam6p	0,0	0,0	-5,5	4,5	0,0	1,5	0,0	-5,5	4,5	reversible	reversible
GAMAN6Ptex	D-glucosamine 6-phosphate transport via diffusion (extracellular to periplasm)	gam6p[e] <==> gam6p[p]	reversible	Transport, Outer Membrane Porin		( b0241 or b0929 or b1377 or b2215 )	gam6p[e] <==> gam6p[p]	gam6p[e] <==> gam6p[p]	0,0	0,0	-5,5	5,5	0,0	1,5	0,0	-5,5	5,5	reversible	reversible
GAMptspp	D-glucosamine transport via PEP:Pyr PTS (periplasm)	gam[p] + pep[c] --> gam6p[c] + pyr[c]	forward only	Transport, Inner Membrane		( b1817 and b1818 and b1819 and b2415 and b2416 )	gam[p] + pep --> gam6p + pyr	gam[p] + pep --> gam6p + pyr	-9,1	-9,1	-19,1	-0,1	-9,1	1,8	-9,1	-19,1	-0,1	forward only	reversible
GAMtex	D-glucosamine transport via diffusion (extracellular to periplasm)	gam[e] <==> gam[p]	reversible	Transport, Outer Membrane Porin		( b0241 or b0929 or b1377 or b2215 )	gam[e] <==> gam[p]	gam[e] <==> gam[p]	0,0	0,0	-5,5	5,5	0,0	1,5	0,0	-5,5	5,5	reversible	reversible
GAPD	glyceraldehyde-3-phosphate dehydrogenase	[c] : g3p + nad + pi <==> 13dpg + h + nadh	reversible	Glycolysis/Gluconeogenesis	1.2.1.12	b1779	g3p + nad + pi <==> 13dpg + nadh	g3p + nad + pi <==> 13dpg + h + nadh	-0,3	3,8	-7,0	15,5	-0,1	3,5	4,0	-6,8	15,8	reversible	reversible
GARFT	phosphoribosylglycinamide formyltransferase	[c] : 10fthf + gar <==> fgam + h + thf	reversible	Purine and Pyrimidine Biosynthesis	2.1.2.2	b2500	10fthf + gar <==> fgam + h + thf	10fthf + gar <==> fgam + h + thf	-7,4	-7,4	-16,4	1,6	-7,2	4,5	-7,2	-16,2	1,9	reversible	reversible
GART	GAR transformylase-T	[c] : atp + for + gar --> adp + fgam + h + pi	forward only	Purine and Pyrimidine Biosynthesis		b1849	atp + for + gar --> adp + fgam + h + pi	atp + for + gar --> adp + fgam + h + pi	-7,7	-7,7	-21,2	5,9	-7,6	2,9	-7,6	-21,1	5,9	reversible	reversible
GBBTNtex	gamma-butyrobetaine transport via diffusion (extracellular to periplasm)	gbbtn[e] <==> gbbtn[p]	reversible	Transport, Outer Membrane Porin		( b0241 or b0929 or b1377 or b2215 )	gbbtn[e] <==> gbbtn[p]	gbbtn[e] <==> gbbtn[p]	0,0	0,0	-5,5	5,5	0,0	1,5	0,0	-5,5	5,5	reversible	reversible
GCALDD	Glycolaldehyde dehydrogenase	[c] : gcald + h2o + nad --> glyclt + (2) h + nadh	forward only	Folate Metabolism	1.2.1.21	b1415	gcald + h2o + nad --> glyclt + (2) h + nadh	gcald + h2o + nad --> glyclt + (2) h + nadh	-10,0	-10,0	-19,0	-1,0	-9,4	3,4	-9,4	-18,5	-0,4	forward only	reversible
GDMANE	GDP-4-dehydro-6-deoxy-D-mannose epimerase	[c] : gdpddman --> gdpofuc	forward only	Cell Envelope Biosynthesis		b2052	gdpddman --> gdpofuc	gdpddman --> gdpofuc	0,0	0,0	-4,5	4,5	0,0	1,5	0,0	-4,5	4,5	reversible	reversible
GDPDPK	GDP diphosphokinase	[c] : atp + gdp --> amp + h + ppgpp	forward only	Cofactor and Prosthetic Group Biosynthesis		( b2784 or b3650 )	atp + gdp --> amp + h + ppgpp	atp + gdp --> amp + h + ppgpp	-3,8	-3,8	-12,8	5,3	-3,5	0,7	-3,5	-12,6	5,5	reversible	reversible
GDPMNH	GDP-mannose mannosyl hydrolase	[c] : gdpmann + h2o --> gdp + h + man	forward only	Cell Envelope Biosynthesis		b2051	gdpmann + h2o --> gdp + man	gdpmann + h2o --> gdp + man	-4,7	-8,8	-16,0	-2,5	-4,7	2,0	-8,8	-16,0	-2,5	forward only	forward only
GDPMNP	GDP-mannose phyrophosphatase	[c] : gdpmann + h2o --> gmp + (2) h + man1p	forward only	Cell Envelope Biosynthesis		b2467	gdpmann + h2o --> gmp + man1p	gdpmann + h2o --> gmp + man1p	-8,4	-12,5	-19,8	-6,2	-8,4	2,2	-12,5	-19,7	-6,2	forward only	forward only
GDPtex	GDP transport via diffusion (extracellular to periplasm)	gdp[e] <==> gdp[p]	reversible	Transport, Outer Membrane Porin		( b0241 or b1377 or b2215 or b0929 )	gdp[e] <==> gdp[p]	gdp[e] <==> gdp[p]	0,0	0,0	-5,5	5,5	0,0	1,5	0,0	-5,5	5,5	reversible	reversible
GF6PTA	glutamine-fructose-6-phosphate transaminase	[c] : f6p + gln-L --> gam6p + glu-L	forward only	Cell Envelope Biosynthesis	2.6.1.16	b3729	f6p + gln-L --> gam6p + glu-L	f6p + gln-L --> gam6p + glu-L	-6,7	-6,7	-15,7	2,3	-6,7	2,4	-6,7	-15,7	2,3	reversible	reversible
GGGABADr	gamma-glutamyl-gamma aminobutyric acid dehydrogenase	[c] : ggbutal + h2o + nadp <==> gg4abut + (2) h + nadph	reversible	Alternate Carbon Metabolism		b1300	ggbutal + h2o + nadp <==> gg4abut + (3) h + nadph	ggbutal + h2o + nadp <==> gg4abut + (2) h + nadph	-10,0	-10,0	-19,0	-1,0	-9,2	3,4	-9,2	-18,2	-0,1	forward only	reversible
GGGABAH	gamma-glutamyl-gamma-aminobutyric acid hydrolase	[c] : gg4abut + h2o --> 4abut + glu-L	forward only	Alternate Carbon Metabolism		b1298	gg4abut + h2o --> 4abut + glu-L	gg4abut + h2o --> 4abut + glu-L	-0,3	-4,4	-11,7	1,8	-0,3	2,5	-4,4	-11,7	1,8	reversible	reversible
GGPTRCO	gamma glutamyl putrescine oxidase	[c] : ggptrc + h2o + o2 --> ggbutal + h2o2 + nh4	forward only	Alternate Carbon Metabolism		b1301	ggptrc + h2o + o2 --> ggbutal + h2o2 + nh4	ggptrc + h2o + o2 --> ggbutal + h2o2 + nh4	-23,9	-26,3	-36,3	-13,1	-23,9	3,1	-26,3	-36,3	-13,1	forward only	forward only
GGPTRCS	gamma glutamyl putrescine synthase	[c] : atp + glu-L + ptrc --> adp + ggptrc + h + pi	forward only	Alternate Carbon Metabolism		b1297	atp + glu-L + ptrc --> adp + ggptrc + h + pi	atp + glu-L + ptrc --> adp + ggptrc + h + pi	-6,3	-6,3	-19,9	7,2	-6,2	2,5	-6,2	-19,8	7,3	reversible	reversible
GHMT2r	glycine hydroxymethyltransferase, reversible	[c] : ser-L + thf <==> gly + h2o + mlthf	reversible	Glycine and Serine Metabolism	2.1.2.1	b2551	ser-L + thf <==> gly + h2o + mlthf	ser-L + thf <==> gly + h2o + mlthf	0,1	0,1	-8,9	9,1	0,1	5,3	0,1	-8,9	9,1	reversible	reversible
GK1	guanylate kinase (GMP:ATP)	[c] : atp + gmp <==> adp + gdp	reversible	Nucleotide Salvage Pathway	2.7.4.8	b3648	atp + gmp <==> adp + gdp	atp + gmp <==> adp + gdp	0,0	0,0	-9,0	9,0	-0,1	1,5	-0,1	-9,1	9,0	reversible	reversible
GLBRAN2	1,4-alpha-glucan branching enzyme (glycogen -> bglycogen)	[c] : glycogen --> bglycogen	forward only	Glycolysis/Gluconeogenesis	2.4.1.18	b3432	glycogen --> bglycogen	glycogen --> bglycogen	0,0	0,0	-4,5	4,5	0,0	1,5	0,0	-4,5	4,5	reversible	reversible
GLCabcpp	D-glucose transport via ABC system (periplasm)	atp[c] + glc-D[p] + h2o[c] --> adp[c] + glc-D[c] + h[c] + pi[c]	forward only	Transport, Inner Membrane		( b2149 and b2150 and b2148 )	atp + glc-D[p] + h2o --> adp + glc-D + h + pi	atp + glc-D[p] + h2o --> adp + glc-D + h + pi	-6,7	-10,8	-23,5	0,0	-6,6	2,2	-10,7	-23,4	0,1	reversible	reversible
GLCATr	D-glucose O-acetyltransferase	[c] : accoa + glc-D <==> acglc-D + coa	reversible	Alternate Carbon Metabolism	2.3.1.79	b0459	accoa + glc-D <==> acglc-D + coa	accoa + glc-D <==> acglc-D + coa	-3,7	-3,7	-12,7	5,3	-3,7	3,3	-3,7	-12,7	5,3	reversible	reversible
GLCDpp	Glucose dehydrogenase (ubiquinone-8 as acceptor) (periplasm)	glc-D[p] + h2o[p] + q8[c] --> glcn[p] + h[p] + q8h2[c]	forward only	Oxidative Phosphorylation		( b0124 or b0837 )	glc-D[p] + h2o[p] + q8 --> glcn[p] + h[p] + q8h2	glc-D[p] + h2o[p] + q8 --> glcn[p] + h[p] + q8h2	-24,7	-24,7	-34,6	-14,7	-24,4	9,0	-24,4	-34,4	-14,4	forward only	forward only
GLCNt2rpp	D-gluconate transport via proton symport, reversible (periplasm)	glcn[p] + h[p] <==> glcn[c] + h[c]	reversible	Transport, Inner Membrane		( b3415 or b4265 or b4321 or b4476 )	glcn[p] + h[p] <==> glcn + h	glcn[p] + h[p] <==> glcn + h	0,0	0,3	-5,2	4,8	0,0	1,5	0,3	-5,2	4,8	reversible	reversible
GLCNtex	D-gluconate transport via diffusion (extracellular to periplasm)	glcn[e] <==> glcn[p]	reversible	Transport, Outer Membrane Porin		( b0241 or b0929 or b1377 or b2215 )	glcn[e] <==> glcn[p]	glcn[e] <==> glcn[p]	0,0	0,0	-5,5	5,5	0,0	1,5	0,0	-5,5	5,5	reversible	reversible
GLCP	glycogen phosphorylase	[c] : glycogen + pi --> g1p	forward only	Glycolysis/Gluconeogenesis	2.4.1.1	( b3428 or b3417 )	glycogen + pi --> g1p	glycogen + pi --> g1p	-0,4	-0,4	-9,4	8,6	-0,5	2,0	-0,5	-9,5	8,5	reversible	reversible
GLCP2	glycogen phosphorylase	[c] : bglycogen + pi --> g1p	forward only	Glycolysis/Gluconeogenesis	2.4.1.1	( b3428 or b3417 )	glycogen + pi --> g1p	glycogen + pi --> g1p	-0,4	-0,4	-9,4	8,6	-0,5	2,0	-0,5	-9,5	8,5	reversible	reversible
GLCptspp	D-glucose transport via PEP:Pyr PTS (periplasm)	glc-D[p] + pep[c] --> g6p[c] + pyr[c]	forward only	Transport, Inner Membrane		( ( b2417 and b1101 and b2415 and b2416 ) or ( b1817 and b1818 and b1819 and b2415 and b2416 ) or ( b2417 and b1621 and b2415 and b2416 ) )	glc-D[p] + pep --> g6p + pyr	glc-D[p] + pep --> g6p + pyr	-9,1	-9,1	-19,1	-0,1	-9,1	1,8	-9,1	-19,1	-0,1	forward only	reversible
GLCRAL	5-dehydro-4-deoxyglucarate aldolase	[c] : 5dh4dglc --> 2h3oppan + pyr	forward only	Alternate Carbon Metabolism	4.1.2.20	b3126	5dh4dglc --> 2h3oppan + pyr	5dh4dglc --> 2h3oppan + pyr	0,7	-3,4	-10,7	2,9	0,7	0,8	-3,4	-10,7	2,9	reversible	reversible
GLCRD	glucarate dehydratase	[c] : glcr --> 5dh4dglc + h2o	forward only	Alternate Carbon Metabolism	4.2.1.40	( b2787 or b2788 )	glcr --> 5dh4dglc + h2o	glcr --> 5dh4dglc + h2o	-8,3	-8,3	-12,8	-3,7	-8,3	2,0	-8,3	-12,8	-3,7	forward only	forward only
GLCRt2rpp	D-glucarate transport via proton symport, reversible (periplasm)	glcr[p] + h[p] <==> glcr[c] + h[c]	reversible	Transport, Inner Membrane		( b3127 or b2789 )	glcr[p] + h[p] <==> glcr + h	glcr[p] + h[p] <==> glcr + h	0,0	3,8	-1,7	8,3	0,0	1,5	3,8	-1,7	8,3	reversible	reversible
GLCRtex	D-glucarate transport via diffusion (extracellular to periplasm)	glcr[e] <==> glcr[p]	reversible	Transport, Outer Membrane Porin		( b0241 or b0929 or b1377 or b2215 )	glcr[e] <==> glcr[p]	glcr[e] <==> glcr[p]	0,0	0,0	-5,5	5,5	0,0	1,5	0,0	-5,5	5,5	reversible	reversible
GLCS1	glycogen synthase (ADPGlc)	[c] : adpglc --> adp + glycogen + h	forward only	Glycolysis/Gluconeogenesis	2.4.1.21	b3429	adpglc --> adp + glycogen + h	adpglc --> adp + glycogen + h	-1,4	-1,4	-10,4	7,7	-1,4	1,8	-1,4	-10,4	7,7	reversible	reversible
GLCt2pp	D-glucose transport in via proton symport (periplasm)	glc-D[p] + h[p] --> glc-D[c] + h[c]	forward only	Transport, Inner Membrane		b2943	glc-D[p] + h[p] --> glc-D + h	glc-D[p] + h[p] --> glc-D + h	0,0	-3,2	-8,6	1,3	0,0	1,5	-3,2	-8,6	1,3	reversible	reversible
GLCtex	glucose transport via diffusion (extracellular to periplasm)	glc-D[e] <==> glc-D[p]	reversible	Transport, Outer Membrane Porin		( b0241 or b0929 or b1377 or b2215 )	glc-D[e] <==> glc-D[p]	glc-D[e] <==> glc-D[p]	0,0	0,0	-5,5	5,5	0,0	1,5	0,0	-5,5	5,5	reversible	reversible
GLCtexi	D-glucoseMaltotriose transport via diffusion (extracellular to periplasm) irreversible	glc-D[e] --> glc-D[p]	forward only	Transport, Outer Membrane		b4036	glc-D[e] --> glc-D[p]	glc-D[e] --> glc-D[p]	0,0	0,0	-5,5	5,5	0,0	1,5	0,0	-5,5	5,5	reversible	reversible
GLCTR1	glucosyltransferase I (LPS core synthesis)	[c] : icolipa + udpg --> gicolipa + h + udp	forward only	Lipopolysaccharide Biosynthesis / Recycling		b3631	icolipa + udpg --> gicolipa + udp	icolipa + udpg --> gicolipa + udp	-1,4	-1,4	-10,4	7,7	-1,4	1,8	-1,4	-10,4	7,7	reversible	reversible
GLCTR2	glucosyltransferase II (LPS core synthesis)	[c] : gagicolipa + udpg --> ggagicolipa + h + udp	forward only	Lipopolysaccharide Biosynthesis / Recycling		b3627	gagicolipa + udpg --> ggagicolipa + udp	gagicolipa + udpg --> ggagicolipa + udp	-1,4	-1,4	-10,4	7,7	-1,4	1,8	-1,4	-10,4	7,7	reversible	reversible
GLCTR3	glucosyltransferase III (LPS core synthesis)	[c] : ggagicolipa + udpg --> gggagicolipa + h + udp	forward only	Lipopolysaccharide Biosynthesis / Recycling		b3626	ggagicolipa + udpg --> gggagicolipa + udp	ggagicolipa + udpg --> gggagicolipa + udp	-1,4	-1,4	-10,4	7,7	-1,4	1,8	-1,4	-10,4	7,7	reversible	reversible
GLCUR1Ptex	D-glucuronate 1-phosphate transport via diffusion (extracellular to periplasm)	glcur1p[e] <==> glcur1p[p]	reversible	Transport, Outer Membrane Porin		( b0241 or b0929 or b1377 or b2215 )	glcur1p[e] <==> glcur1p[p]	glcur1p[e] <==> glcur1p[p]	0,0	0,0	-5,5	5,5	0,0	1,5	0,0	-5,5	5,5	reversible	reversible
GLCURt2rpp	D-glucuronate transport via proton symport, reversible (periplasm)	glcur[p] + h[p] <==> glcur[c] + h[c]	reversible	Transport, Inner Membrane		( b3909 or b3093 )	glcur[p] + h[p] <==> glcur + h	glcur[p] + h[p] <==> glcur + h	0,0	0,3	-5,2	4,8	0,0	1,5	0,3	-5,2	4,8	reversible	reversible
GLCURtex	D-glucuronat transport via diffusion (extracellular to periplasm)	glcur[e] <==> glcur[p]	reversible	Transport, Outer Membrane Porin		( b0241 or b0929 or b1377 or b2215 )	glcur[e] <==> glcur[p]	glcur[e] <==> glcur[p]	0,0	0,0	-5,5	5,5	0,0	1,5	0,0	-5,5	5,5	reversible	reversible
GLDBRAN2	glycogen debranching enzyme (bglycogen -> glycogen)	[c] : bglycogen --> glycogen	forward only	Glycolysis/Gluconeogenesis		b3431	bglycogen --> glycogen	bglycogen --> glycogen	0,0	0,0	-4,5	4,5	0,0	1,5	0,0	-4,5	4,5	reversible	reversible
GLGC	glucose-1-phosphate adenylyltransferase	[c] : atp + g1p + h --> adpglc + ppi	forward only	Glycolysis/Gluconeogenesis	2.7.7.27	b3430	atp + g1p --> adpglc + ppi	atp + g1p --> adpglc + ppi	0,4	0,4	-8,6	9,5	0,4	2,2	0,4	-8,6	9,4	reversible	reversible
GLNabcpp	L-glutamine transport via ABC system (periplasm)	atp[c] + gln-L[p] + h2o[c] --> adp[c] + gln-L[c] + h[c] + pi[c]	forward only	Transport, Inner Membrane		( b0811 and b0810 and b0809 )	atp + gln-L[p] + h2o --> adp + gln-L + h + pi	atp + gln-L[p] + h2o --> adp + gln-L + h + pi	-6,7	-10,8	-23,5	0,0	-6,6	2,2	-10,7	-23,4	0,1	reversible	reversible
GLNS	glutamine synthetase	[c] : atp + glu-L + nh4 --> adp + gln-L + h + pi	forward only	Glutamate metabolism	6.3.1.2	( b3870 or b1297 )	atp + glu-L + nh4 --> adp + gln-L + h + pi	atp + glu-L + nh4 --> adp + gln-L + h + pi	-1,8	-1,8	-15,3	11,7	-1,7	2,6	-1,7	-15,2	11,8	reversible	reversible
GLNtex	L-glutamine transport via diffusion (extracellular to periplasm)	gln-L[e] <==> gln-L[p]	reversible	Transport, Outer Membrane Porin		( b0929 or b1377 or b2215 or b0241 )	gln-L[e] <==> gln-L[p]	gln-L[e] <==> gln-L[p]	0,0	0,0	-5,5	5,5	0,0	1,5	0,0	-5,5	5,5	reversible	reversible
GLNTRS	Glutaminyl-tRNA synthetase	[c] : atp + gln-L + trnagln --> amp + glntrna + ppi	forward only	tRNA Charging	6.1.1.18	b0680	atp + gln-L + h + trnagln --> amp + glntrna + ppi	atp + gln-L + h + trnagln --> amp + glntrna + ppi	-5,9	-5,9	-19,4	7,7	-6,0	2,1	-6,0	-19,5	7,5	reversible	reversible
GLTPD	Galactitol-1-phosphate dehydrogenase	[c] : galt1p + nad <==> h + nadh + tag6p-D	reversible	Alternate Carbon Metabolism		b2091	galt1p + nad <==> h + nadh + tag6p-D	galt1p + nad <==> h + nadh + tag6p-D	1,9	1,9	-7,1	10,9	2,2	4,8	2,2	-6,8	11,2	reversible	reversible
GLU5K	glutamate 5-kinase	[c] : atp + glu-L --> adp + glu5p	forward only	Arginine and Proline Metabolism	2.7.2.11	b0242	atp + glu-L + h --> adp + glu5p	atp + glu-L --> adp + glu5p	3,0	3,0	-6,0	12,0	2,7	0,8	2,7	-6,3	11,8	reversible	reversible
GLUabcpp	L-glutamate transport via ABC system (periplasm)	atp[c] + glu-L[p] + h2o[c] --> adp[c] + glu-L[c] + h[c] + pi[c]	forward only	Transport, Inner Membrane		( b0655 and b0654 and b0653 and b0652 )	atp + glu-L[p] + h2o --> adp + glu-L + h + pi	atp + glu-L[p] + h2o --> adp + glu-L + h + pi	-6,7	-7,3	-20,0	3,5	-6,6	2,2	-7,2	-19,9	3,6	reversible	reversible
GLUABUTt7pp	4-aminobutyrate/glutamate antiport (periplasm)	4abut[c] + glu-L[p] <==> 4abut[p] + glu-L[c]	reversible	Transport, Inner Membrane		b1492	4abut + glu-L[p] <==> 4abut[p] + glu-L	4abut + glu-L[p] <==> 4abut[p] + glu-L	0,0	3,5	-6,5	13,4	0,0	1,5	3,5	-6,5	13,4	reversible	reversible
GLUCYS	gamma-glutamylcysteine synthetase	[c] : atp + cys-L + glu-L --> adp + glucys + h + pi	forward only	Cofactor and Prosthetic Group Biosynthesis	6.3.2.2	b2688	atp + cys-L + glu-L --> adp + glucys + h + pi	atp + cys-L + glu-L --> adp + glucys + h + pi	-6,3	-6,3	-19,9	7,2	-6,2	2,5	-6,2	-19,8	7,3	reversible	reversible
GLUDC	Glutamate Decarboxylase	[c] : glu-L + h --> 4abut + co2	forward only	Glutamate Metabolism	4.1.1.15	( b3517 or b1493 )	glu-L + h --> 4abut + co2	glu-L + h --> 4abut + co2	-3,1	-7,2	-25,3	-2,5	-3,3	1,6	-7,4	-25,6	-2,7	forward only	forward only
GLUDy	glutamate dehydrogenase (NADP)	[c] : glu-L + h2o + nadp <==> akg + h + nadph + nh4	reversible	Glutamate Metabolism	1.4.1.4	b1761	glu-L + h2o + nadp <==> akg + (2) h + nadph + nh4	glu-L + h2o + nadp <==> akg + h + nadph + nh4	8,7	4,6	-7,1	15,4	9,3	3,8	5,2	-6,6	16,0	reversible	reversible
GLUN	glutaminase	[c] : gln-L + h2o --> glu-L + nh4	forward only	Glutamate Metabolism	3.5.1.2	( b1812 or b0485 or b1524 )	gln-L + h2o --> glu-L + nh4	gln-L + h2o --> glu-L + nh4	-4,9	-9,0	-16,2	-2,7	-4,9	2,6	-9,0	-16,2	-2,7	forward only	forward only
GLUNpp	glutaminase	[p] : gln-L + h2o --> glu-L + nh4	forward only	Glutamate Metabolism	3.5.1.2	b2957	[p] : gln-L[p] + h2o[p] --> glu-L[p] + nh4[p]	[p] : gln-L[p] + h2o[p] --> glu-L[p] + nh4[p]	-4,9	-9,0	-17,2	-0,8	-4,9	2,6	-9,0	-17,2	-0,8	forward only	reversible
GLUPRT	glutamine phosphoribosyldiphosphate amidotransferase	[c] : gln-L + h2o + prpp --> glu-L + ppi + pram	forward only	Purine and Pyrimidine Biosynthesis	2.4.2.14	b2312	gln-L + h2o + prpp --> glu-L + ppi + pram	gln-L + h2o + prpp --> glu-L + ppi + pram	-11,7	-15,8	-27,6	-5,0	-11,7	2,7	-15,8	-27,5	-5,0	forward only	forward only
GLUR	glutamate racemase	[c] : glu-D <==> glu-L	reversible	Cell Envelope Biosynthesis	5.1.1.3	b3967	glu-D <==> glu-L	glu-D <==> glu-L	0,0	0,0	-4,5	4,5	0,0	1,5	0,0	-4,5	4,5	reversible	reversible
GLUSy	glutamate synthase (NADPH)	[c] : akg + gln-L + h + nadph --> (2) glu-L + nadp	forward only	Glutamate metabolism	1.4.1.13	( b3212 and b3213 )	akg + gln-L + (2) h + nadph --> (2) glu-L + nadp	akg + gln-L + h + nadph --> (2) glu-L + nadp	-13,6	-13,6	-27,2	-0,1	-14,2	3,6	-14,2	-27,7	-0,6	forward only	reversible
GLUt2rpp	L-glutamate transport via proton symport, reversible (periplasm)	glu-L[p] + h[p] <==> glu-L[c] + h[c]	reversible	Transport, Inner Membrane		b4077	glu-L[p] + h[p] <==> glu-L + h	glu-L[p] + h[p] <==> glu-L + h	0,0	0,3	-5,2	4,8	0,0	1,5	0,3	-5,2	4,8	reversible	reversible
GLUt4pp	Na+/glutamate symport (periplasm)	glu-L[p] + na1[p] --> glu-L[c] + na1[c]	forward only	Transport, Inner Membrane		b3653	glu-L[p] + na1[p] --> glu-L + na1	glu-L[p] + na1[p] --> glu-L + na1	0,0	0,0	-10,9	9,0	0,0	1,5	0,0	-10,9	9,0	reversible	reversible
GLUtex	L-glutamate transport via diffusion (extracellular to periplasm)	glu-L[e] <==> glu-L[p]	reversible	Transport, Outer Membrane Porin		( b0241 or b0929 or b1377 or b2215 )	glu-L[e] <==> glu-L[p]	glu-L[e] <==> glu-L[p]	0,0	0,0	-5,5	5,5	0,0	1,5	0,0	-5,5	5,5	reversible	reversible
GLUTRR	glutamyl-tRNA reductase	[c] : glutrna + h + nadph --> glu1sa + nadp + trnaglu	forward only	Cofactor and Prosthetic Group Biosynthesis		b1210	glutrna + (2) h + nadph --> glu1sa + nadp + trnaglu	glutrna + h + nadph --> glu1sa + nadp + trnaglu	7,8	3,7	-8,0	14,5	7,2	3,3	3,1	-8,6	13,9	reversible	reversible
GLUTRS	Glutamyl-tRNA synthetase	[c] : atp + glu-L + trnaglu --> amp + glutrna + ppi	forward only	Cofactor and Prosthetic Group Biosynthesis	6.1.1.17	b2400	atp + glu-L + h + trnaglu --> amp + glutrna + ppi	atp + glu-L + h + trnaglu --> amp + glutrna + ppi	-5,9	-5,9	-19,4	7,7	-6,0	2,1	-6,0	-19,5	7,5	reversible	reversible
GLXCL	glyoxalate carboligase	[c] : (2) glx + h --> 2h3oppan + co2	forward only	Glyoxylate Metabolism	4.1.1.47	b0507	(2) glx + h --> 2h3oppan + co2	(2) glx + h --> 2h3oppan + co2	-10,5	-10,5	-30,4	-3,1	-10,8	2,0	-10,8	-30,7	-3,3	forward only	forward only
GLYALDtex	Glyceraldehyde transport via diffusion (extracellular to periplasm)	glyald[e] <==> glyald[p]	reversible	Transport, Outer Membrane Porin		( b0241 or b0929 or b1377 or b2215 )	glyald[e] <==> glyald[p]	glyald[e] <==> glyald[p]	0,0	0,0	-5,5	5,5	0,0	1,5	0,0	-5,5	5,5	reversible	reversible
GLYALDtpp	Glyceraldehyde facilitated diffusion (periplasm)	glyald[p] <==> glyald[c]	reversible	Transport, Inner Membrane		b3927	glyald[p] <==> glyald	glyald[p] <==> glyald	0,0	0,0	-5,5	4,5	0,0	1,5	0,0	-5,5	4,5	reversible	reversible
GLYAT	glycine C-acetyltransferase	[c] : accoa + gly <==> 2aobut + coa	reversible	Glycine and Serine Metabolism	2.3.1.29	b3617	accoa + gly <==> 2aobut + coa	accoa + gly <==> 2aobut + coa	5,4	5,4	-3,7	14,4	5,5	3,0	5,5	-3,6	14,5	reversible	reversible
GLYBabcpp	Glycine betaine transport via ABC system (periplasm)	atp[c] + glyb[p] + h2o[c] --> adp[c] + glyb[c] + h[c] + pi[c]	forward only	Transport, Inner Membrane		( b2128 and b2129 and b2130 and b2131 )	atp + glyb[p] + h2o --> adp + glyb + h + pi	atp + glyb[p] + h2o --> adp + glyb + h + pi	-6,7	-10,8	-23,5	0,0	-6,6	2,2	-10,7	-23,4	0,1	reversible	reversible
GLYBt2pp	Glycine betaine transport via proton symport (periplasm)	glyb[p] + h[p] --> glyb[c] + h[c]	forward only	Transport, Inner Membrane		b1801	glyb[p] + h[p] --> glyb + h	glyb[p] + h[p] --> glyb + h	0,0	-3,2	-8,6	1,3	0,0	1,5	-3,2	-8,6	1,3	reversible	reversible
GLYBtex	Glycine betaine transport via diffusion (extracellular to periplasm)	glyb[e] <==> glyb[p]	reversible	Transport, Outer Membrane Porin		( b0241 or b0929 or b1377 or b2215 )	glyb[e] <==> glyb[p]	glyb[e] <==> glyb[p]	0,0	0,0	-5,5	5,5	0,0	1,5	0,0	-5,5	5,5	reversible	reversible
GLYC2Ptex	Glycerol-2-phosphate transport via diffusion (extracellular to periplasm)	glyc2p[e] <==> glyc2p[p]	reversible	Transport, Outer Membrane Porin		( b0241 or b0929 or b1377 or b2215 )	glyc2p[e] <==> glyc2p[p]	glyc2p[e] <==> glyc2p[p]	0,0	0,0	-5,5	5,5	0,0	1,5	0,0	-5,5	5,5	reversible	reversible
GLYC3Pabcpp	sn-Glycerol 3-phosphate transport via ABC system (periplasm)	atp[c] + glyc3p[p] + h2o[c] --> adp[c] + glyc3p[c] + h[c] + pi[c]	forward only	Transport, Inner Membrane		( b3452 and b3453 and b3450 and b3451 )	atp + glyc3p[p] + h2o --> adp + glyc3p + h + pi	atp + glyc3p[p] + h2o --> adp + glyc3p + h + pi	-6,7	-7,3	-20,0	3,5	-6,6	2,2	-7,2	-19,9	3,6	reversible	reversible
GLYC3Pt6pp	Glycerol-3-phosphate : phosphate antiporter (periplasm)	glyc3p[p] + pi[c] --> glyc3p[c] + pi[p]	forward only	Transport, Inner Membrane		b2240	glyc3p[p] + pi --> glyc3p + pi[p]	glyc3p[p] + pi --> glyc3p + pi[p]	0,0	-3,5	-13,4	6,5	0,0	1,5	-3,5	-13,4	6,5	reversible	reversible
GLYC3Ptex	Glycerol-3-phosphate transport via diffusion (extracellular to periplasm)	glyc3p[e] <==> glyc3p[p]	reversible	Transport, Outer Membrane Porin		( b0241 or b0929 or b1377 or b2215 )	glyc3p[e] <==> glyc3p[p]	glyc3p[e] <==> glyc3p[p]	0,0	0,0	-5,5	5,5	0,0	1,5	0,0	-5,5	5,5	reversible	reversible
GLYCAt2rpp	D-glycerate transport via proton symport, reversible (periplasm)	glyc-R[p] + h[p] <==> glyc-R[c] + h[c]	reversible	Transport, Inner Membrane		( b3127 or b2789 )	glyc-R[p] + h[p] <==> glyc-R + h	glyc-R[p] + h[p] <==> glyc-R + h	0,0	0,3	-5,2	4,8	0,0	1,5	0,3	-5,2	4,8	reversible	reversible
GLYCAtex	D-glycerate transport via diffusion (extracellular to periplasm)	glyc-R[e] <==> glyc-R[p]	reversible	Transport, Outer Membrane Porin		( b0241 or b0929 or b1377 or b2215 )	glyc-R[e] <==> glyc-R[p]	glyc-R[e] <==> glyc-R[p]	0,0	0,0	-5,5	5,5	0,0	1,5	0,0	-5,5	5,5	reversible	reversible
GLYCDx	Glycerol dehydrogenase	[c] : glyc + nad --> dha + h + nadh	forward only	Alternate Carbon Metabolism	1.1.1.6	b3945	glyc + nad --> dha + h + nadh	glyc + nad --> dha + h + nadh	3,7	3,7	-5,4	12,7	3,9	3,1	3,9	-5,1	12,9	reversible	reversible
GLYCK	glycerate kinase	[c] : atp + glyc-R --> 3pg + adp + h	forward only	Glyoxylate Metabolism	2.7.1.31	b0514	atp + glyc-R --> 3pg + adp	atp + glyc-R --> 3pg + adp	-3,8	-3,8	-12,8	5,3	-3,8	0,7	-3,8	-12,8	5,2	reversible	reversible
GLYCK2	glycerate kinase	[c] : atp + glyc-R --> 2pg + adp + h	forward only	Glycine and Serine Metabolism	2.7.1.31	b3124	atp + glyc-R --> 2pg + adp	atp + glyc-R --> 2pg + adp	-3,8	-3,8	-12,8	5,3	-3,8	0,7	-3,8	-12,8	5,2	reversible	reversible
GLYCL	Glycine Cleavage System	[c] : gly + nad + thf --> co2 + mlthf + nadh + nh4	forward only	Folate Metabolism		( b2904 and b2903 and b2905 and b0116 )	gly + nad + thf --> co2 + mlthf + nadh + nh4	gly + nad + thf --> co2 + mlthf + nadh + nh4	2,3	-1,8	-29,0	11,9	2,3	7,0	-1,8	-29,0	11,9	reversible	reversible
GLYCLTDx	Glycolate dehydrogenase (NAD)	[c] : glx + h + nadh --> glyclt + nad	forward only	Glyoxylate Metabolism		( b3553 or b1033 )	glx + h + nadh --> glyclt + nad	glx + h + nadh --> glyclt + nad	-7,6	-7,6	-16,6	1,4	-7,9	3,1	-7,9	-16,9	1,2	reversible	reversible
GLYCLTDy	Glycolate dehydrogenase (NADP)	[c] : glx + h + nadph --> glyclt + nadp	forward only	Glyoxylate Metabolism	1.1.1.26	( b1033 or b3553 )	glx + (2) h + nadph --> glyclt + nadp	glx + h + nadph --> glyclt + nadp	-7,6	-7,6	-16,6	1,4	-8,1	3,1	-8,1	-17,1	0,9	reversible	reversible
GLYCLTt2rpp	glycolate transport via proton symport, reversible (periplasm)	glyclt[p] + h[p] <==> glyclt[c] + h[c]	reversible	Transport, Inner Membrane		( b3603 or b2975 )	glyclt[p] + h[p] <==> glyclt + h	glyclt[p] + h[p] <==> glyclt + h	0,0	0,3	-5,2	4,8	0,0	1,5	0,3	-5,2	4,8	reversible	reversible
GLYCLTt4pp	glycolate transport via sodium symport (periplasm)	glyclt[p] + na1[p] --> glyclt[c] + na1[c]	forward only	Transport, Inner Membrane		b4067	glyclt[p] + na1[p] --> glyclt + na1	glyclt[p] + na1[p] --> glyclt + na1	0,0	0,0	-10,9	9,0	0,0	1,5	0,0	-10,9	9,0	reversible	reversible
GLYCLTtex	glycolate transport via diffusion (extracellular to periplasm)	glyclt[e] <==> glyclt[p]	reversible	Transport, Outer Membrane Porin		( b0241 or b0929 or b1377 or b2215 )	glyclt[e] <==> glyclt[p]	glyclt[e] <==> glyclt[p]	0,0	0,0	-5,5	5,5	0,0	1,5	0,0	-5,5	5,5	reversible	reversible
GLYCtex	glycerol transport via diffusion (extracellular to periplasm)	glyc[e] <==> glyc[p]	reversible	Transport, Outer Membrane Porin		( b0241 or b0929 or b1377 or b2215 )	glyc[e] <==> glyc[p]	glyc[e] <==> glyc[p]	0,0	0,0	-5,5	5,5	0,0	1,5	0,0	-5,5	5,5	reversible	reversible
GLYCTO2	Glycolate oxidase	[c] : glyclt + q8 --> glx + q8h2	forward only	Alternate Carbon Metabolism		( b2979 and b4467 and b4468 )	glyclt + q8 --> glx + q8h2	glyclt + q8 --> glx + q8h2	-9,5	-9,5	-18,5	-0,5	-9,5	7,7	-9,5	-18,5	-0,5	forward only	reversible
GLYCTO3	Glycolate oxidase	[c] : glyclt + mqn8 --> glx + mql8	forward only	Alternate Carbon Metabolism		( b2979 and b4467 and b4468 )	glyclt + mqn8 --> glx + mql8	glyclt + mqn8 --> glx + mql8	-14,0	-14,0	-23,0	-5,0	-14,0	8,1	-14,0	-23,0	-5,0	forward only	reversible
GLYCTO4	Glycolate oxidase	[c] : 2dmmq8 + glyclt --> 2dmmql8 + glx	forward only	Alternate Carbon Metabolism		( b2979 and b4467 and b4468 )	2dmmq8 + glyclt --> 2dmmql8 + glx	2dmmq8 + glyclt --> 2dmmql8 + glx	-12,5	-12,5	-21,5	-3,5	-12,5	7,6	-12,5	-21,5	-3,5	forward only	reversible
GLYCtpp	glycerol transport via channel (periplasm)	glyc[c] <==> glyc[p]	reversible	Transport, Inner Membrane		( b3927 or s0001 )	glyc <==> glyc[p]	glyc <==> glyc[p]	0,0	0,0	-4,5	5,5	0,0	1,5	0,0	-4,5	5,5	reversible	reversible
GLYK	glycerol kinase	[c] : atp + glyc --> adp + glyc3p + h	forward only	Alternate Carbon Metabolism	2.7.1.30	b3926	atp + glyc --> adp + glyc3p	atp + glyc --> adp + glyc3p	-3,8	-3,8	-12,8	5,3	-3,8	0,7	-3,8	-12,8	5,2	reversible	reversible
GLYOX	hydroxyacylglutathione hydrolase	[c] : h2o + lgt-S --> gthrd + h + lac-D	forward only	Methylglyoxal Metabolism	3.1.2.6	b0212	h2o + lgt-S --> gthrd + h + lac-D	h2o + lgt-S --> gthrd + h + lac-D	-5,8	-9,9	-17,2	-3,6	-5,6	3,4	-9,7	-16,9	-3,4	forward only	reversible
GLYOX3	glyoxalase III	[c] : h2o + mthgxl --> h + lac-D	forward only	Methylglyoxal Metabolism			h2o + mthgxl --> h + lac-D	h2o + mthgxl --> h + lac-D	-16,1	-16,1	-20,6	-11,6	-15,8	1,9	-15,8	-20,4	-11,3	forward only	forward only
GLYt2pp	glycine transport in via proton symport (periplasm)	gly[p] + h[p] --> gly[c] + h[c]	forward only	Transport, Inner Membrane		( b1801 or b4208 )	gly[p] + h[p] --> gly + h	gly[p] + h[p] --> gly + h	0,0	-3,2	-8,6	1,3	0,0	1,5	-3,2	-8,6	1,3	reversible	reversible
GLYt4pp	glycine transport in via sodium symport (periplasm)	gly[p] + na1[p] --> gly[c] + na1[c]	forward only	Transport, Inner Membrane		b0007	gly[p] + na1[p] --> gly + na1	gly[p] + na1[p] --> gly + na1	0,0	-3,5	-14,4	5,5	0,0	1,5	-3,5	-14,4	5,5	reversible	reversible
GLYtex	Glycine transport via diffusion (extracellular to periplasm)	gly[e] <==> gly[p]	reversible	Transport, Outer Membrane Porin		( b0241 or b0929 or b1377 or b2215 )	gly[e] <==> gly[p]	gly[e] <==> gly[p]	0,0	0,0	-5,5	5,5	0,0	1,5	0,0	-5,5	5,5	reversible	reversible
GLYTRS	Glycyl-tRNA synthetase	[c] : atp + gly + trnagly --> amp + glytrna + ppi	forward only	tRNA Charging	6.1.1.14	( b3559 and b3560 )	atp + gly + h + trnagly --> amp + glytrna + ppi	atp + gly + trnagly --> amp + glytrna + ppi	-5,9	-5,9	-19,4	7,7	-6,0	2,1	-6,0	-19,5	7,6	reversible	reversible
GMAND	GDP-D-mannose dehydratase	[c] : gdpmann --> gdpddman + h2o	forward only	Cell Envelope Biosynthesis	4.2.1.47	b2053	gdpmann --> gdpddman + h2o	gdpmann --> gdpddman + h2o	-13,8	-13,8	-18,3	-9,3	-13,8	2,0	-13,8	-18,3	-9,3	forward only	forward only
GMHEPAT	D-glycero-D-manno-hepose 1-phosphate adenyltransferase	[c] : atp + gmhep1p + h --> adphep-DD + ppi	forward only	Lipopolysaccharide Biosynthesis / Recycling		b3052	atp + gmhep1p --> adphep-DD + ppi	atp + gmhep1p --> adphep-DD + ppi	0,4	0,4	-8,6	9,5	0,4	2,2	0,4	-8,6	9,4	reversible	reversible
GMHEPK	D-glycero-D-manno-heptose 7-phosphate kinase	[c] : atp + gmhep7p --> adp + gmhep17bp + h	forward only	Lipopolysaccharide Biosynthesis / Recycling		b3052	atp + gmhep7p --> adp + gmhep17bp	atp + gmhep7p --> adp + gmhep17bp	-3,8	-3,8	-12,8	5,3	-3,8	0,7	-3,8	-12,8	5,2	reversible	reversible
GMHEPPA	D-glycero-D-manno-heptose 1,7-bisphosphate phosphatase	[c] : gmhep17bp + h2o --> gmhep1p + pi	forward only	Lipopolysaccharide Biosynthesis / Recycling		b0200	gmhep17bp + h2o --> gmhep1p + h + pi	gmhep17bp + h2o --> gmhep1p + h + pi	-2,9	-7,0	-14,3	-0,7	-2,8	2,2	-6,9	-14,1	-0,6	forward only	reversible
GMPR	GMP reductase	[c] : gmp + (2) h + nadph --> imp + nadp + nh4	forward only	Purine and Pyrimidine Biosynthesis	1.7.1.7	b0104	gmp + (3) h + nadph --> imp + nadp + nh4	gmp + (2) h + nadph --> imp + nadp + nh4	-10,7	-14,8	-26,5	-4,0	-11,5	3,9	-15,6	-27,3	-4,8	forward only	forward only
GMPS2	GMP synthase	[c] : atp + gln-L + h2o + xmp --> amp + glu-L + gmp + (2) h + ppi	forward only	Purine and Pyrimidine Biosynthesis	6.3.5.2	b2507	atp + gln-L + h2o + xmp --> amp + glu-L + gmp + h + ppi	atp + gln-L + h2o + xmp --> amp + glu-L + gmp + h + ppi	-4,6	-8,7	-24,9	6,6	-4,4	4,0	-8,5	-24,7	6,8	reversible	reversible
GMPtex	GMP transport via diffusion (extracellular to periplasm)	gmp[e] <==> gmp[p]	reversible	Transport, Outer Membrane Porin		( b0241 or b0929 or b1377 or b2215 )	gmp[e] <==> gmp[p]	gmp[e] <==> gmp[p]	0,0	0,0	-5,5	5,5	0,0	1,5	0,0	-5,5	5,5	reversible	reversible
GND	phosphogluconate dehydrogenase	[c] : 6pgc + nadp --> co2 + nadph + ru5p-D	forward only	Pentose Phosphate Pathway	1.1.1.44	b2029	6pgc + nadp --> co2 + h + nadph + ru5p-D	6pgc + nadp --> co2 + nadph + ru5p-D	0,6	-3,5	-26,2	5,7	0,9	3,5	-3,2	-25,9	6,0	reversible	reversible
GNK	gluconokinase	[c] : atp + glcn --> 6pgc + adp + h	forward only	Alternate Carbon Metabolism	2.7.1.12	( b4268 or b3437 )	atp + glcn --> 6pgc + adp	atp + glcn --> 6pgc + adp	-3,8	-3,8	-12,8	5,3	-3,8	0,7	-3,8	-12,8	5,2	reversible	reversible
GOFUCR	GDP-4-oxo-L-fucose reductase	[c] : gdpofuc + h + nadph --> gdpfuc + nadp	forward only	Cell Envelope Biosynthesis		b2052	gdpofuc + (2) h + nadph --> gdpfuc + nadp	gdpofuc + h + nadph --> gdpfuc + nadp	-2,4	-2,4	-11,4	6,7	-2,9	3,2	-2,9	-11,9	6,1	reversible	reversible
GP4GH	Gp4G hydrolase	[c] : gp4g + h2o --> (2) gdp + (2) h	forward only	Nucleotide Salvage Pathway		b0049	gp4g + h2o --> (2) gdp	gp4g + h2o --> (2) gdp	-8,4	-12,5	-19,8	-6,2	-8,4	2,2	-12,5	-19,8	-6,2	forward only	forward only
GPDDA1	Glycerophosphodiester phosphodiesterase (Glycerophosphocholine)	[c] : g3pc + h2o --> chol + glyc3p + h	forward only	Glycerophospholipid Metabolism	3.1.4.46	b3449	g3pc + h2o --> chol + glyc3p	g3pc + h2o --> chol + glyc3p	-4,7	-8,8	-16,0	-2,5	-4,6	2,0	-8,7	-16,0	-2,5	forward only	forward only
GPDDA1pp	Glycerophosphodiester phosphodiesterase (Glycerophosphocholine)	[p] : g3pc + h2o --> chol + glyc3p + h	forward only	Glycerophospholipid Metabolism	3.1.4.46	b2239	[p] : g3pc[p] + h2o[p] --> chol[p] + glyc3p[p]	[p] : g3pc[p] + h2o[p] --> chol[p] + glyc3p[p]	-4,7	-8,8	-17,0	-0,6	-4,6	2,0	-8,7	-16,9	-0,5	forward only	reversible
GPDDA2	Glycerophosphodiester phosphodiesterase (Glycerophosphoethanolamine)	[c] : g3pe + h2o --> etha + glyc3p + h	forward only	Glycerophospholipid Metabolism	3.1.4.46	b3449	g3pe + h2o --> etha + glyc3p	g3pe + h2o --> etha + glyc3p	-4,7	-8,8	-16,0	-2,5	-4,6	2,0	-8,7	-16,0	-2,5	forward only	forward only
GPDDA2pp	Glycerophosphodiester phosphodiesterase (Glycerophosphoethanolamine)	[p] : g3pe + h2o --> etha + glyc3p + h	forward only	Glycerophospholipid Metabolism	3.1.4.46	b2239	[p] : g3pe[p] + h2o[p] --> etha[p] + glyc3p[p]	[p] : g3pe[p] + h2o[p] --> etha[p] + glyc3p[p]	-4,7	-8,8	-17,0	-0,6	-4,6	2,0	-8,7	-16,9	-0,5	forward only	reversible
GPDDA3	Glycerophosphodiester phosphodiesterase (Glycerophosphoserine)	[c] : g3ps + h2o --> glyc3p + h + ser-L	forward only	Glycerophospholipid Metabolism	3.1.4.46	b3449	g3ps + h2o --> glyc3p + ser-L	g3ps + h2o --> glyc3p + ser-L	-4,7	-8,7	-16,0	-2,5	-4,7	2,0	-8,7	-16,0	-2,5	forward only	forward only
GPDDA3pp	Glycerophosphodiester phosphodiesterase (Glycerophosphoserine)	[p] : g3ps + h2o --> glyc3p + h + ser-L	forward only	Glycerophospholipid Metabolism	3.1.4.46	b2239	[p] : g3ps[p] + h2o[p] --> glyc3p[p] + ser-L[p]	[p] : g3ps[p] + h2o[p] --> glyc3p[p] + ser-L[p]	-4,7	-8,7	-17,0	-0,6	-4,7	2,0	-8,7	-16,9	-0,6	forward only	reversible
GPDDA4	Glycerophosphodiester phosphodiesterase (Glycerophosphoglycerol)	[c] : g3pg + h2o --> glyc + glyc3p + h	forward only	Glycerophospholipid Metabolism	3.1.4.46	b3449	g3pg + h2o --> glyc + glyc3p	g3pg + h2o --> glyc + glyc3p	-4,7	-8,8	-16,0	-2,5	-4,6	2,0	-8,7	-16,0	-2,5	forward only	forward only
GPDDA4pp	Glycerophosphodiester phosphodiesterase (Glycerophosphoglycerol)	[p] : g3pg + h2o --> glyc + glyc3p + h	forward only	Glycerophospholipid Metabolism	3.1.4.46	b2239	[p] : g3pg[p] + h2o[p] --> glyc[p] + glyc3p[p]	[p] : g3pg[p] + h2o[p] --> glyc[p] + glyc3p[p]	-4,7	-8,8	-17,0	-0,6	-4,6	2,0	-8,7	-16,9	-0,5	forward only	reversible
GPDDA5	Glycerophosphodiester phosphodiesterase (Glycerophosphoinositol)	[c] : g3pi + h2o --> glyc3p + h + inost	forward only	Glycerophospholipid Metabolism	3.1.4.46	b3449	g3pi + h2o --> glyc3p + inost	g3pi + h2o --> glyc3p + inost	-4,7	-8,8	-16,0	-2,5	-4,6	2,0	-8,7	-16,0	-2,5	forward only	forward only
GPDDA5pp	Glycerophosphodiester phosphodiesterase (Glycerophosphoinositol)	[p] : g3pi + h2o --> glyc3p + h + inost	forward only	Glycerophospholipid Metabolism	3.1.4.46	b2239	[p] : g3pi[p] + h2o[p] --> glyc3p[p] + inost[p]	[p] : g3pi[p] + h2o[p] --> glyc3p[p] + inost[p]	-4,7	-8,8	-17,0	-0,6	-4,6	2,0	-8,7	-16,9	-0,5	forward only	reversible
GRTT	geranyltranstransferase	[c] : grdp + ipdp --> frdp + ppi	forward only	Cofactor and Prosthetic Group Biosynthesis	2.5.1.10	b0421	grdp + ipdp --> frdp + ppi	grdp + ipdp --> frdp + ppi	-13,4	-13,4	-22,4	-4,4	-13,3	2,0	-13,3	-22,3	-4,3	forward only	forward only
GRXR	glutaredoxin reductase	[c] : grxox + (2) gthrd --> grxrd + gthox	forward only	Unassigned	1.8.4.2	( b3610 or b0849 or b1654 or b1064 )	grxox + (2) gthrd --> grxrd + gthox	grxox + (2) gthrd --> grxrd + gthox	Not calculated	Not calculated	Not calculated	Not calculated	Not calculated	Not calculated	Not calculated	Not calculated	Not calculated	reversible	reversible
GSNK	guanosine kinase	[c] : atp + gsn --> adp + gmp + h	forward only	Nucleotide Salvage Pathway		b0477	atp + gsn --> adp + gmp	atp + gsn --> adp + gmp	-3,8	-3,8	-12,8	5,3	-3,8	0,7	-3,8	-12,8	5,2	reversible	reversible
GSNt2pp	guanosine transport in via proton symport (periplasm)	gsn[p] + h[p] --> gsn[c] + h[c]	forward only	Transport, Inner Membrane		b2964	gsn[p] + h[p] --> gsn + h	gsn[p] + h[p] --> gsn + h	0,0	-3,2	-8,6	1,3	0,0	1,5	-3,2	-8,6	1,3	reversible	reversible
GSNtex	guanosine transport via diffusion (extracellular to periplasm)	gsn[e] <==> gsn[p]	reversible	Transport, Outer Membrane Porin		( b0241 or b0929 or b1377 or b2215 )	gsn[e] <==> gsn[p]	gsn[e] <==> gsn[p]	0,0	0,0	-5,5	5,5	0,0	1,5	0,0	-5,5	5,5	reversible	reversible
GSPMDA	Glutathionylspermidine amidase	[c] : gtspmd + h2o --> gthrd + spmd	forward only	Arginine and Proline Metabolism	3.5.1.78	b2988	gtspmd + h2o --> gthrd + spmd	gtspmd + h2o --> gthrd + spmd	-0,3	-4,4	-11,7	1,8	-0,3	2,5	-4,4	-11,7	1,9	reversible	reversible
GSPMDS	Glutathionylspermidine synthetase	[c] : atp + gthrd + spmd --> adp + gtspmd + h + pi	forward only	Arginine and Proline Metabolism	6.3.1.8	b2988	atp + gthrd + spmd --> adp + gtspmd + h + pi	atp + gthrd + spmd --> adp + gtspmd + h + pi	-6,3	-6,3	-19,9	7,2	-6,3	2,5	-6,3	-19,8	7,3	reversible	reversible
GTHOr	glutathione oxidoreductase	[c] : gthox + h + nadph <==> (2) gthrd + nadp	reversible	Cofactor and Prosthetic Group Biosynthesis	1.8.1.7	b3500	gthox + (2) h + nadph <==> (2) gthrd + nadp	gthox + h + nadph <==> (2) gthrd + nadp	-2,7	-6,8	-18,6	4,0	-3,2	5,6	-7,3	-19,1	3,4	reversible	reversible
GTHOXtex	glutathione (ox) transport via diffusion (extracellular to periplasm)	gthox[e] <==> gthox[p]	reversible	Transport, Outer Membrane Porin		( b0241 or b0929 or b1377 or b2215 )	gthox[e] <==> gthox[p]	gthox[e] <==> gthox[p]	0,0	0,0	-5,5	5,5	0,0	1,5	0,0	-5,5	5,5	reversible	reversible
GTHRDabc2pp	glutathione export via ABC system (cytoplasm to periplasm)	atp[c] + gthrd[c] + h2o[c] --> adp[c] + gthrd[p] + h[c] + pi[c]	forward only	Transport, Inner Membrane		( b0886 and b0887 )	atp + gthrd + h2o --> adp + gthrd[p] + h + pi	atp + gthrd + h2o --> adp + gthrd[p] + h + pi	-6,7	-14,3	-26,0	-2,5	-6,6	2,2	-14,2	-25,9	-2,4	forward only	forward only
GTHRDabcpp	Reduced glutathione via ABC system (periplasm)	atp[c] + gthrd[p] + h2o[c] --> adp[c] + gthrd[c] + h[c] + pi[c]	forward only	Transport, Inner Membrane		( b0829 and b0830 and b0831 and b0832 )	atp + gthrd[p] + h2o --> adp + gthrd + h + pi	atp + gthrd[p] + h2o --> adp + gthrd + h + pi	-6,7	-7,3	-20,0	3,5	-6,6	2,2	-7,2	-19,9	3,6	reversible	reversible
GTHRDHpp	glutathione hydralase (periplasmic)	[p] : gthrd + h2o --> cgly + glu-L	forward only	Cofactor and Prosthetic Group Biosynthesis		b3447	[p] : gthrd[p] + h2o[p] --> cgly[p] + glu-L[p]	[p] : gthrd[p] + h2o[p] --> cgly[p] + glu-L[p]	-0,3	-4,4	-12,6	3,8	-0,3	2,5	-4,4	-12,6	3,8	reversible	reversible
GTHRDtex	glutathione transport via diffusion (extracellular to periplasm)	gthrd[e] <==> gthrd[p]	reversible	Transport, Outer Membrane Porin		( b0241 or b0929 or b1377 or b2215 )	gthrd[e] <==> gthrd[p]	gthrd[e] <==> gthrd[p]	0,0	0,0	-5,5	5,5	0,0	1,5	0,0	-5,5	5,5	reversible	reversible
GTHS	glutathione synthetase	[c] : atp + glucys + gly --> adp + gthrd + h + pi	forward only	Cofactor and Prosthetic Group Biosynthesis	6.3.2.3	b2947	atp + glucys + gly --> adp + gthrd + h + pi	atp + glucys + gly --> adp + gthrd + h + pi	-6,3	-6,3	-19,9	7,2	-6,2	2,5	-6,2	-19,8	7,3	reversible	reversible
GTPCI	GTP cyclohydrolase I	[c] : gtp + h2o --> ahdt + for + h	forward only	Cofactor and Prosthetic Group Biosynthesis	3.5.4.16	b2153	gtp + h2o --> ahdt + for + h	gtp + h2o --> ahdt + for + h	-17,3	-21,4	-28,6	-15,1	-17,0	5,2	-21,1	-28,4	-14,8	forward only	forward only
GTPCII2	GTP cyclohydrolase II (25drapp)	[c] : gtp + (3) h2o --> 25drapp + for + (2) h + ppi	forward only	Cofactor and Prosthetic Group Biosynthesis		b1277	gtp + (3) h2o --> 25drapp + for + ppi	gtp + (3) h2o --> 25drapp + for + ppi	-7,2	-15,4	-25,4	-7,4	-7,2	8,5	-15,4	-25,4	-7,4	forward only	reversible
GTPDPDP	guanosine-5'-triphosphate,3'-diphosphate diphosphatase	[c] : gdptp + h2o --> h + pi + ppgpp	forward only	Cofactor and Prosthetic Group Biosynthesis	3.6.1.40	b3779	gdptp + h2o --> h + pi + ppgpp	gdptp + h2o --> (2) h + pi + ppgpp	-6,7	-10,8	-18,0	-4,5	-6,6	2,2	-10,7	-17,9	-4,4	forward only	forward only
GTPDPK	GTP diphosphokinase	[c] : atp + gtp --> amp + gdptp + h	forward only	Cofactor and Prosthetic Group Biosynthesis	2.7.6.5	b2784	atp + gtp --> amp + gdptp	atp + gtp + h --> amp + gdptp	-3,8	-3,8	-12,8	5,3	-3,8	0,7	-3,8	-12,8	5,2	reversible	reversible
GTPHs	GTP amine hydrolysis (spontaneous)	[c] : gtp + h + h2o --> nh4 + xtp	forward only	Nucleotide Salvage Pathway		s0001	gtp + (2) h + h2o --> nh4 + xtp	gtp + (2) h + h2o --> nh4 + xtp	-8,3	-12,4	-19,6	-6,1	-8,8	3,7	-12,9	-20,1	-6,6	forward only	forward only
GTPtex	GTP transport via diffusion (extracellular to periplasm)	gtp[e] <==> gtp[p]	reversible	Transport, Outer Membrane Porin		( b0241 or b0929 or b1377 or b2215 )	gtp[e] <==> gtp[p]	gtp[e] <==> gtp[p]	0,0	0,0	-5,5	5,5	0,0	1,5	0,0	-5,5	5,5	reversible	reversible
GUAD	guanine deaminase	[c] : gua + h + h2o --> nh4 + xan	forward only	Nucleotide Salvage Pathway	3.5.4.3	b2883	gua + h + h2o --> nh4 + xan	gua + (2) h + h2o --> nh4 + xan	-8,3	-12,4	-19,6	-6,1	-8,5	3,7	-12,6	-19,8	-6,3	forward only	forward only
GUAPRT	guanine phosphoribosyltransferase	[c] : gua + prpp --> gmp + ppi	forward only	Nucleotide Salvage Pathway	2.4.2.8	( b0238 or b0125 )	gua + prpp --> gmp + ppi	gua + h + prpp --> gmp + ppi	-3,3	-3,3	-12,3	5,7	-3,2	2,9	-3,2	-12,2	5,8	reversible	reversible
GUAt2pp	guanine transport in via proton symport (periplasm)	gua[p] + h[p] --> gua[c] + h[c]	forward only	Transport, Inner Membrane		b3654	gua[p] + h[p] --> gua + h	gua[p] + h[p] --> gua + h	0,0	0,3	-8,6	1,3	0,0	1,5	0,3	-5,2	4,8	reversible	reversible
GUAtex	Guanine transport via diffusion (extracellular to periplasm)	gua[e] <==> gua[p]	reversible	Transport, Outer Membrane		b0411	gua[e] <==> gua[p]	gua[e] <==> gua[p]	0,0	0,0	-5,5	5,5	0,0	1,5	0,0	-5,5	5,5	reversible	reversible
GUAtpp	Guanine transport via diffusion (periplasm)	gua[p] <==> gua[c]	reversible	Transport, Inner Membrane			gua[p] <==> gua	gua[p] <==> gua	0,0	3,5	-5,5	4,5	0,0	1,5	3,5	-2,0	8,0	reversible	reversible
GUI1	glucuronate isomerase (D-glucuronate)	[c] : glcur <==> fruur	reversible	Alternate Carbon Metabolism	5.3.1.12	b3092	glcur <==> fruur	glcur <==> fruur	-0,8	-0,8	-5,3	3,7	-0,8	1,7	-0,8	-5,3	3,7	reversible	reversible
GUI2	glucuronate isomerase (D-galacturonate)	[c] : galur <==> tagur	reversible	Alternate Carbon Metabolism	5.3.1.12	b3092	galur <==> tagur	galur <==> tagur	-0,8	-0,8	-5,3	3,7	-0,8	1,7	-0,8	-5,3	3,7	reversible	reversible
GUR1PPpp	Glucuronate 1-phosphate phosphatase (periplasm)	[p] : glcur1p + h2o --> glcur + pi	forward only	Alternate Carbon Metabolism			[p] : glcur1p[p] + h2o[p] --> glcur[p] + h[p] + pi[p]	[p] : glcur1p[p] + h2o[p] --> glcur[p] + h[p] + pi[p]	-2,9	-7,0	-15,2	1,2	-2,8	2,2	-6,9	-15,1	1,3	reversible	reversible
H2O2tex	hydrogen peroxide transport via diffusion (external)	h2o2[e] <==> h2o2[p]	reversible	Transport, Outer Membrane Porin		( b0241 or b0929 or b1377 or b2215 )	h2o2[e] <==> h2o2[p]	h2o2[e] <==> h2o2[p]	0,0	0,0	-5,5	5,5	0,0	1,5	0,0	-5,5	5,5	reversible	reversible
H2Otex	H2O transport via diffusion (extracellular to periplasm)	h2o[e] <==> h2o[p]	reversible	Transport, Outer Membrane		( b1377 or b0929 or b2215 or b0241 or b3875 or b1319 or b0957 or s0001 )	h2o[e] <==> h2o[p]	h2o[e] <==> h2o[p]	0,0	0,0	0,0	0,0	0,0	1,5	0,0	0,0	0,0	reversible	reversible
H2Otpp	H2O transport via diffusion (periplasm)	h2o[p] <==> h2o[c]	reversible	Transport, Inner Membrane		( b0875 or s0001 )	h2o[p] <==> h2o	h2o[p] <==> h2o	0,0	0,0	0,0	0,0	0,0	1,5	0,0	0,0	0,0	reversible	reversible
H2SO	Hydrogen sulfide oxidation	[c] : h2s + (2) o2 --> (2) h + so4	forward only	Inorganic Ion Transport and Metabolism			h2s + (2) o2 --> (2) h + so4	h2s + (2) o2 --> h + so4	-198,2	-186,7	-191,2	-171,8	-197,5	3,7	-186,0	-190,5	-171,2	forward only	forward only
H2St1pp	h2s transport (periplasm)	h2s[c] --> h2s[p]	forward only	Transport, Inner Membrane		s0001	h2s --> h2s[p]	h2s --> h2s[p]	0,0	-3,5	-4,5	5,5	0,0	1,5	-3,5	-8,0	2,0	reversible	reversible
H2Stex	h2s transport via diffusion (extracellular to periplasm)	h2s[e] <==> h2s[p]	reversible	Transport, Outer Membrane Porin		( b0241 or b0929 or b1377 or b2215 )	h2s[e] <==> h2s[p]	h2s[e] <==> h2s[p]	0,0	0,0	-5,5	5,5	0,0	1,5	0,0	-5,5	5,5	reversible	reversible
H2tex	hydrogen transport via diffusion (extracellular to periplasm)	h2[e] <==> h2[p]	reversible	Transport, Outer Membrane Porin		( b0241 or b0929 or b1377 or b2215 )	h2[e] <==> h2[p]	h2[e] <==> h2[p]	0,0	0,0	-4,9	4,9	0,0	1,5	0,0	-4,9	4,9	reversible	reversible
H2tpp	hydrogen transport diffusion (periplasm)	h2[p] <==> h2[c]	reversible	Transport, Inner Membrane		s0001	h2[p] <==> h2	h2[p] <==> h2	0,0	0,0	-4,9	4,9	0,0	1,5	0,0	-4,9	4,9	reversible	reversible
HACD1i	3-hydroxyacyl-CoA dehydrogenase (acetoacetyl-CoA)	[c] : 3hbcoa + nad --> aacoa + h + nadh	forward only	Membrane Lipid Metabolism	1.1.1.35	( b3846 or b2341 )	3hbcoa + nad --> aacoa + h + nadh	3hbcoa + nad --> aacoa + h + nadh	3,7	3,7	-5,4	12,7	3,9	3,1	3,9	-5,1	12,9	reversible	reversible
HACD2i	3-hydroxyacyl-CoA dehydrogenase (3-oxohexanoyl-CoA)	[c] : 3hhcoa + nad --> 3ohcoa + h + nadh	forward only	Membrane Lipid Metabolism	1.1.1.35	( b3846 or b2341 )	3hhcoa + nad --> 3ohcoa + h + nadh	3hhcoa + nad --> 3ohcoa + h + nadh	3,7	3,7	-5,4	12,7	3,9	3,1	3,9	-5,1	12,9	reversible	reversible
HACD3i	3-hydroxyacyl-CoA dehydrogenase (3-oxooctanoyl-CoA)	[c] : 3hocoa + nad --> 3oocoa + h + nadh	forward only	Membrane Lipid Metabolism	1.1.1.35	( b3846 or b2341 )	3hocoa + nad --> 3oocoa + h + nadh	3hocoa + nad --> 3oocoa + h + nadh	3,7	3,7	-5,4	12,7	3,9	3,1	3,9	-5,1	12,9	reversible	reversible
HACD4i	3-hydroxyacyl-CoA dehydrogenase (3-oxodecanoyl-CoA)	[c] : 3hdcoa + nad --> 3odcoa + h + nadh	forward only	Membrane Lipid Metabolism	1.1.1.35	( b3846 or b2341 )	3hdcoa + nad --> 3odcoa + h + nadh	3hdcoa + nad --> 3odcoa + h + nadh	3,7	3,7	-5,4	12,7	3,9	3,1	3,9	-5,1	12,9	reversible	reversible
HACD5i	3-hydroxyacyl-CoA dehydrogenase (3-oxododecanoyl-CoA)	[c] : 3hddcoa + nad --> 3oddcoa + h + nadh	forward only	Membrane Lipid Metabolism	1.1.1.35	( b3846 or b2341 )	3hddcoa + nad --> 3oddcoa + h + nadh	3hddcoa + nad --> 3oddcoa + h + nadh	3,7	3,7	-5,4	12,7	3,9	3,1	3,9	-5,1	12,9	reversible	reversible
HACD6i	3-hydroxyacyl-CoA dehydrogenase (3-oxotetradecanoyl-CoA)	[c] : 3htdcoa + nad --> 3otdcoa + h + nadh	forward only	Membrane Lipid Metabolism	1.1.1.35	( b3846 or b2341 )	3htdcoa + nad --> 3otdcoa + h + nadh	3htdcoa + nad --> 3otdcoa + h + nadh	3,7	3,7	-5,4	12,7	3,9	3,1	3,9	-5,1	12,9	reversible	reversible
HACD7i	3-hydroxyacyl-CoA dehydrogenase (3-oxohexadecanoyl-CoA)	[c] : 3hhdcoa + nad --> 3ohdcoa + h + nadh	forward only	Membrane Lipid Metabolism	1.1.1.35	( b3846 or b2341 )	3hhdcoa + nad --> 3ohdcoa + h + nadh	3hhdcoa + nad --> 3ohdcoa + h + nadh	3,7	3,7	-5,4	12,7	3,9	3,1	3,9	-5,1	12,9	reversible	reversible
HACD8i	3-hydroxyacyl-CoA dehydrogenase (3-oxooctadecanoyl-CoA)	[c] : 3hodcoa + nad --> 3oodcoa + h + nadh	forward only	Membrane Lipid Metabolism	1.1.1.35	( b3846 or b2341 )	3hodcoa + nad --> 3oodcoa + h + nadh	3hodcoa + nad --> 3oodcoa + h + nadh	3,7	3,7	-5,4	12,7	3,9	3,1	3,9	-5,1	12,9	reversible	reversible
HBZOPT	Hydroxybenzoate octaprenyltransferase	[c] : 4hbz + octdp --> 3ophb + ppi	forward only	Cofactor and Prosthetic Group Biosynthesis		b4040	4hbz + octdp --> 3ophb + ppi	4hbz + octdp --> 3ophb + ppi	-17,5	-17,5	-26,5	-8,4	-17,4	1,9	-17,4	-26,4	-8,4	forward only	forward only
HCINNMt2rpp	3-hydroxycinnamic acid transport via proton symport, reversible (periplasm)	3hcinnm[p] + h[p] <==> 3hcinnm[c] + h[c]	reversible	Transport, Inner Membrane		b0353	3hcinnm[p] + h[p] <==> 3hcinnm + h	3hcinnm[p] + h[p] <==> 3hcinnm + h	0,0	0,3	-5,2	4,8	0,0	1,5	0,3	-5,2	4,8	reversible	reversible
HCINNMtex	3-hydroxycinnamic acid transport via diffusion (extracellular to periplasm)	3hcinnm[e] <==> 3hcinnm[p]	reversible	Transport, Outer Membrane Porin		( b0241 or b0929 or b1377 or b2215 )	3hcinnm[e] <==> 3hcinnm[p]	3hcinnm[e] <==> 3hcinnm[p]	0,0	0,0	-5,5	5,5	0,0	1,5	0,0	-5,5	5,5	reversible	reversible
HCO3E	HCO3 equilibration reaction	[c] : co2 + h2o <==> h + hco3	reversible	Unassigned	4.2.1.1	( b0339 or b0126 )	co2 + h2o <==> h + hco3	co2 + h2o <==> h + hco3	-0,8	-0,8	-1,5	7,8	-0,6	2,6	-0,6	-1,2	8,0	reversible	reversible
HCYSMT	homocysteine S-methyltransferase	[c] : amet + hcys-L --> ahcys + h + met-L	forward only	Methionine Metabolism	2.1.1.10	b0261	amet + hcys-L --> ahcys + h + met-L	amet + hcys-L --> ahcys + h + met-L	-13,1	-13,1	-22,2	-4,1	-12,9	7,5	-12,9	-21,9	-3,9	forward only	reversible
HCYSMT2	Homocysteine Methyltransferase	[c] : hcys-L + mmet --> h + (2) met-L	forward only	Methionine Metabolism		b0261	hcys-L + mmet --> h + (2) met-L	hcys-L + mmet --> h + (2) met-L	-13,1	-13,1	-22,2	-4,1	-12,9	7,5	-12,9	-21,9	-3,9	forward only	reversible
HDCAtexi	Hexadecanoate transport via facilitated irreversible diffusion (extracellular to periplasm)	hdca[e] --> hdca[p]	forward only	Transport, Outer Membrane		b2344	hdca[e] --> hdca[p]	hdca[e] --> hdca[p]	0,0	0,0	-5,5	5,5	0,0	1,5	0,0	-5,5	5,5	reversible	reversible
HDCEAtexi	Hexadecenoate transport via facilitated irreversible diffusion (extracellular to periplasm)	hdcea[e] --> hdcea[p]	forward only	Transport, Outer Membrane		b2344	hdcea[e] --> hdcea[p]	hdcea[e] --> hdcea[p]	0,0	0,0	-5,5	5,5	0,0	1,5	0,0	-5,5	5,5	reversible	reversible
HDCOAI	hexadecenoyl-coa cis-trans isomerization	[c] : hdcoa --> hdd2coa	forward only	Membrane Lipid Metabolism	5.3.3.8	b3846	hdcoa --> hdd2coa	hdcoa --> hdd2coa	-1,5	-1,5	-6,0	3,0	-1,5	0,7	-1,5	-6,0	3,0	reversible	reversible
HEMEOS	Heme O synthase	[c] : frdp + h2o + pheme --> hemeO + ppi	forward only	Cofactor and Prosthetic Group Biosynthesis		b0428	frdp + h2o + pheme --> hemeO + ppi	frdp + h2o + pheme --> hemeO + ppi	Not calculated	Not calculated	Not calculated	Not calculated	Not calculated	Not calculated	Not calculated	Not calculated	Not calculated	reversible	reversible
HEPK1	LPS heptose kinase I (LPS core synthesis)	[c] : atp + hhlipa --> adp + h + phhlipa	forward only	Lipopolysaccharide Biosynthesis / Recycling		b3630	atp + hhlipa --> adp + phhlipa	atp + hhlipa --> adp + phhlipa	-3,8	-3,8	-12,8	5,3	-3,8	0,7	-3,8	-12,8	5,2	reversible	reversible
HEPK2	LPS heptose kinase II (LPS core synthesis)	[c] : atp + hphhlipa --> adp + h + phphhlipa	forward only	Lipopolysaccharide Biosynthesis / Recycling		b3625	atp + hphhlipa --> adp + h + phphhlipa	atp + hphhlipa --> adp + h + phphhlipa	-3,8	-3,8	-12,8	5,3	-3,5	0,7	-3,5	-12,5	5,5	reversible	reversible
HEPT1	heptosyltransferase I (LPS core synthesis)	[c] : adphep-LD + lipa --> adp + h + hlipa	forward only	Lipopolysaccharide Biosynthesis / Recycling		b3621	adphep-LD + lipa --> adp + hlipa	adphep-LD + lipa --> adp + hlipa	-1,4	-1,4	-10,4	7,7	-1,4	1,8	-1,4	-10,4	7,7	reversible	reversible
HEPT2	heptosyltransferase II (LPS core synthesis)	[c] : adphep-LD + hlipa --> adp + h + hhlipa	forward only	Lipopolysaccharide Biosynthesis / Recycling		b3620	adphep-LD + hlipa --> adp + hhlipa	adphep-LD + hlipa --> adp + hhlipa	-1,4	-1,4	-10,4	7,7	-1,4	1,8	-1,4	-10,4	7,7	reversible	reversible
HEPT3	heptosyltransferase III (LPS core synthesis)	[c] : adphep-LD + phhlipa --> adp + h + hphhlipa	forward only	Lipopolysaccharide Biosynthesis / Recycling		b3632	adphep-LD + phhlipa --> adp + hphhlipa	adphep-LD + phhlipa --> adp + hphhlipa	-1,4	-1,4	-10,4	7,7	-1,4	1,8	-1,4	-10,4	7,7	reversible	reversible
HEPT4	heptosyltransferase IV (LPS core synthesis)	[c] : adphep-LD + gggagicolipa --> adp + colipa + h	forward only	Lipopolysaccharide Biosynthesis / Recycling		b3623	adphep-LD + gggagicolipa --> adp + colipa	adphep-LD + gggagicolipa --> adp + colipa	-1,4	-1,4	-10,4	7,7	-1,4	1,8	-1,4	-10,4	7,7	reversible	reversible
HETZK	hydroxyethylthiazole kinase	[c] : 4mhetz + atp --> 4mpetz + adp + h	forward only	Cofactor and Prosthetic Group Biosynthesis	2.7.1.50	b2104	4mhetz + atp --> 4mpetz + adp	4mhetz + atp --> 4mpetz + adp	-3,8	-3,8	-12,8	5,3	-3,8	0,7	-3,8	-12,8	5,2	reversible	reversible
HEX1	hexokinase (D-glucose:ATP)	[c] : atp + glc-D --> adp + g6p + h	forward only	Glycolysis/Gluconeogenesis	2.7.1.1	b2388	atp + glc-D --> adp + g6p	atp + glc-D --> adp + g6p	-3,8	-3,8	-12,8	5,3	-3,8	0,7	-3,8	-12,8	5,2	reversible	reversible
HEX4	hexokinase (D-mannose:ATP)	[c] : atp + man --> adp + h + man6p	forward only	Alternate Carbon Metabolism	2.7.1.7		atp + man --> adp + man6p	atp + man --> adp + man6p	-3,8	-3,8	-12,8	5,3	-3,8	0,7	-3,8	-12,8	5,2	reversible	reversible
HEX7	hexokinase (D-fructose:ATP)	[c] : atp + fru --> adp + f6p + h	forward only	Alternate Carbon Metabolism	2.7.1.1	b0394	atp + fru --> adp + f6p	atp + fru --> adp + f6p	-3,8	-3,8	-12,8	5,3	-3,8	0,7	-3,8	-12,8	5,2	reversible	reversible
HEXt2rpp	hexanoate transport via proton symport, reversible (periplasm)	h[p] + hxa[p] <==> h[c] + hxa[c]	reversible	Transport, Inner Membrane		b2223	h[p] + hxa[p] <==> h + hxa	h[p] + hxa[p] <==> h + hxa	0,0	0,3	-5,2	4,8	0,0	1,5	0,3	-5,2	4,8	reversible	reversible
HG2abcpp	Mercury (Hg+2) ABC transporter (periplasm)	atp[c] + h2o[c] + hg2[c] --> adp[c] + h[c] + hg2[p] + pi[c]	forward only	Inorganic Ion Transport and Metabolism		b3469	atp + h2o + hg2 --> adp + h + hg2[p] + pi	atp + h2o + hg2 --> adp + h + hg2[p] + pi	-6,7	-3,8	-15,6	7,9	-6,6	2,2	-3,7	-15,5	8,0	reversible	reversible
HG2t3pp	mercury (Hg+2) transport out via proton antiport (periplasm)	h[p] + hg2[c] --> h[c] + hg2[p]	forward only	Inorganic Ion Transport and Metabolism		b3915	h[p] + hg2 --> h + hg2[p]	h[p] + hg2 --> h + hg2[p]	0,0	3,8	-0,7	9,2	0,0	1,5	3,8	-0,7	9,2	reversible	reversible
HG2tex	mercury (Hg+2) transport via diffusion (extracellular to periplasm)	hg2[e] <==> hg2[p]	reversible	Transport, Outer Membrane Porin		( b0241 or b0929 or b1377 or b2215 )	hg2[e] <==> hg2[p]	hg2[e] <==> hg2[p]	0,0	0,0	-5,5	5,5	0,0	1,5	0,0	-5,5	5,5	reversible	reversible
HISabcpp	L-histidine transport via ABC system (periplasm)	atp[c] + h2o[c] + his-L[p] --> adp[c] + h[c] + his-L[c] + pi[c]	forward only	Transport, Inner Membrane		( b2309 and b2307 and b2306 and b2308 )	atp + h2o + his-L[p] --> adp + h + his-L + pi	atp + h2o + his-L[p] --> adp + h + his-L + pi	-6,7	-10,8	-23,5	0,0	-6,6	2,2	-10,7	-23,4	0,1	reversible	reversible
HISt2rpp	L-histidine reversible transport via proton symport (periplasm)	h[p] + his-L[p] <==> h[c] + his-L[c]	reversible	Transport, Inner Membrane		b0112	h[p] + his-L[p] <==> h + his-L	h[p] + his-L[p] <==> h + his-L	0,0	-3,2	-8,6	1,3	0,0	1,5	-3,2	-8,6	1,3	reversible	reversible
HISTD	histidinol dehydrogenase	[c] : h2o + histd + (2) nad --> (3) h + his-L + (2) nadh	forward only	Histidine Metabolism	1.1.1.23	b2020	h2o + histd + (2) nad --> (4) h + his-L + (2) nadh	h2o + histd + (2) nad --> (3) h + his-L + (2) nadh	-18,4	-18,4	-32,0	-4,9	-17,5	7,3	-17,5	-31,0	-4,0	forward only	reversible
HIStex	L-histidine transport via diffusion (extracellular to periplasm)	his-L[e] <==> his-L[p]	reversible	Transport, Outer Membrane Porin		( b0241 or b0929 or b1377 or b2215 )	his-L[e] <==> his-L[p]	his-L[e] <==> his-L[p]	0,0	0,0	-5,5	5,5	0,0	1,5	0,0	-5,5	5,5	reversible	reversible
HISTP	histidinol-phosphatase	[c] : h2o + hisp --> histd + pi	forward only	Histidine Metabolism	3.1.3.15	b2022	h2o + hisp --> histd + pi	h2o + hisp --> h + histd + pi	10,6	6,5	-0,7	12,8	10,7	4,4	6,6	-0,7	12,9	reversible	reversible
HISTRS	Histidyl-tRNA synthetase	[c] : atp + his-L + trnahis --> amp + histrna + ppi	forward only	tRNA Charging	6.1.1.21	b2514	atp + h + his-L + trnahis --> amp + histrna + ppi	atp + his-L + trnahis --> amp + histrna + ppi	-5,9	-5,9	-19,4	7,7	-6,0	2,1	-6,0	-19,5	7,5	reversible	reversible
[truncated: 994 more rows]
