# Supplementary material for: FASIMU: flexible software for flux-balance computation series in large metabolic networks
Source: BMC Bioinformatics. 2011 Jan 22;12:28. doi: 10.1186/1471-2105-12-28 (PMC3038154; doi:10.1186/1471-2105-12-28)
Supplement: Additional file 1 — FASIMU 2.2.1 release archive. This archive contains the complete FASIMU distributions and unzips in five directories: FASIMU contains the programs, FASIMU-Doc contains the documentation (manual and tutorial), FASIMU-Ery-Example contains a small example of the human erythrocyte, FASIM-Ecoli-Example a large example of the E. coli, FASIMU-Liver-Example another large example of the human hepatocyte. [file 1471-2105-12-28-S1.ZIP › FASIMU_Ecoli_Example/calculate_equilibriums]

gawk 'BEGIN{D="reactions";while((getline<D)>0)R[++rct]=$1;close(D);
FS="\t"}
NR>1 && NF>1 {
  fct++;
  r=$1;
  gsub(/[\(\)-]/,"_",r);
  r="R_"r;

  if(r=="R_PRASCS")r="R_PRASCSi";
  print r,$1 > "dict_SBMLr_xlsr.txt";
  e=$10;
  if(match(e,/Not calculated/)) {
    print r > "TR-excluded";
    print r,1 > "equilibriums";
  } else {
    sub(/,/,".",e);
    e=e*4.1868; # kcal in kJ
    if (e>60)e=60;
    if (e<-60)e=-60;
    print r,exp(-e/2.5787334908) > "equilibriums";
  }
}
END{
  r="R_Ec_biomass_iAF1260_core_59p81M";
  print r > "TR-excluded";
  print r,1 > "equilibriums";
}' msb4100155-s3-reactions.tsv
