# Supplementary material for: FASIMU: flexible software for flux-balance computation series in large metabolic networks
Source: BMC Bioinformatics. 2011 Jan 22;12:28. doi: 10.1186/1471-2105-12-28 (PMC3038154; doi:10.1186/1471-2105-12-28)
Supplement: Additional file 1 — FASIMU 2.2.1 release archive. This archive contains the complete FASIMU distributions and unzips in five directories: FASIMU contains the programs, FASIMU-Doc contains the documentation (manual and tutorial), FASIMU-Ery-Example contains a small example of the human erythrocyte, FASIM-Ecoli-Example a large example of the E. coli, FASIMU-Liver-Example another large example of the human hepatocyte. [file 1471-2105-12-28-S1.ZIP › FASIMU_Ery_Example/concentration-ranges-classes]

Glc_ext Glc_ext
Pi_ext Pi_ext
Lac_ext Lac_ext
Pyr_ext Pyr_ext
PrPP_ext PrPP_ext
CO2_ext CO2_ext
Glc_cell Glc
Glc6P_cell Glc6P
Fru6P_cell Fru6P
Fru16P_cell Fru1,6P
GraP_cell GraP
DHAP_cell DHAP
_13PG_cell 1,3PG
_23PG_cell 2,3PG
_3PG_cell 3PG
_2PG_cell 2PG
PEP_cell PEP
ATP_cell ATP
ADP_cell ADP
AMP_cell AMP
_6PG_cell 6PG
Pi_cell Pi
NAD_cell NAD
NADH_cell NADH
NADPH_cell NADPH
NADP_cell NADP
Pyr_cell Pyr
Lac_cell Lac
Ru5P_cell Ru5P
CO2_cell CO2
GSSG_cell GSSG
GSH_cell GSH
X5P_cell X5P
R5P_cell R5P
S7P_cell S7P
E4P_cell E4P
PrPP_cell PrPP
