# Supplementary material for: FASIMU: flexible software for flux-balance computation series in large metabolic networks
Source: BMC Bioinformatics. 2011 Jan 22;12:28. doi: 10.1186/1471-2105-12-28 (PMC3038154; doi:10.1186/1471-2105-12-28)
Supplement: Additional file 1 — FASIMU 2.2.1 release archive. This archive contains the complete FASIMU distributions and unzips in five directories: FASIMU contains the programs, FASIMU-Doc contains the documentation (manual and tutorial), FASIMU-Ery-Example contains a small example of the human erythrocyte, FASIM-Ecoli-Example a large example of the E. coli, FASIMU-Liver-Example another large example of the human hepatocyte. [file 1471-2105-12-28-S1.ZIP › FASIMU_Ery_Example/ery.sbml]

<?xml version="1.0" encoding="UTF-8"?>
<sbml xmlns="http://www.sbml.org/sbml/level2" level="2" version="1">
<model name="FASIMU-Test">
  <listOfCompartments>
    <compartment id="cell" size="1" name="cell interior" />
    <compartment id="ext" size="1" name="blood compartment" />
  </listOfCompartments>
  <listOfSpecies>
    <species id="Glc_ext"  name="Glucose_ext" boundaryCondition="true"  compartment="ext" />
    <species id="Pi_ext"  name="Phosphate_ext" boundaryCondition="true"  compartment="ext" />
    <species id="Lac_ext"  name="Lactate_ext" boundaryCondition="true"  compartment="ext" />
    <species id="Pyr_ext"  name="Pyruvate_ext" boundaryCondition="true"  compartment="ext" />
    <species id="PrPP_ext"  name="5-Phosphoribosyl_1-pyrophosphate_ext" boundaryCondition="true"  compartment="ext" />
    <species id="CO2_ext"  name="Carbon_dioxide_ext" boundaryCondition="true"  compartment="ext" />
    <species id="Glc_cell"  name="Glucose" boundaryCondition="false"  compartment="cell" />
    <species id="Glc6P_cell"  name="Glucose_6-phosphate" boundaryCondition="false"  compartment="cell" />
    <species id="Fru6P_cell"  name="Fructose_6-phosphate" boundaryCondition="false"  compartment="cell" />
    <species id="Fru16P_cell"  name="Fructose_1,6-bisphosphate" boundaryCondition="false"  compartment="cell" />
    <species id="GraP_cell"  name="Glyceraldehyde_3-phosphate" boundaryCondition="false"  compartment="cell" />
    <species id="DHAP_cell"  name="Dihydroxyacetone_phosphate" boundaryCondition="false"  compartment="cell" />
    <species id="_13PG_cell"  name="1,3-Bisphospho-D-glycerate" boundaryCondition="false"  compartment="cell" />
    <species id="_23PG_cell"  name="2,3-Bisphospho-D-glycerate" boundaryCondition="false"  compartment="cell" />
    <species id="_3PG_cell"  name="3-Phospho-D-glycerate" boundaryCondition="false"  compartment="cell" />
    <species id="_2PG_cell"  name="2-Phospho-D-glycerate" boundaryCondition="false"  compartment="cell" />
    <species id="PEP_cell"  name="Phosphoenolpyruvate" boundaryCondition="false"  compartment="cell" />
    <species id="ATP_cell"  name="Adenosine_triphosphate" boundaryCondition="false"  compartment="cell" />
    <species id="ADP_cell"  name="Adenosine_diphosphate" boundaryCondition="false"  compartment="cell" />
    <species id="AMP_cell"  name="Adenosine_monophosphate" boundaryCondition="false"  compartment="cell" />
    <species id="_6PG_cell"  name="Phospho-D-glucono-1,5-lactone" boundaryCondition="false"  compartment="cell" />
    <species id="Pi_cell"  name="Phosphate" boundaryCondition="false"  compartment="cell" />
    <species id="NAD_cell"  name="Nicotinamide_adenine_dinucleotide" boundaryCondition="false"  compartment="cell" />
    <species id="NADH_cell"  name="Nicotinamide_adenine_dinucleotide_protonated" boundaryCondition="false"  compartment="cell" />
    <species id="NADPH_cell"  name="Nicotinamide_adenine_dinucleotide_phosphate_protonated" boundaryCondition="false"  compartment="cell" />
    <species id="NADP_cell"  name="Nicotinamide_adenine_dinucleotide_phosphate" boundaryCondition="false"  compartment="cell" />
    <species id="Pyr_cell"  name="Pyruvate" boundaryCondition="false"  compartment="cell" />
    <species id="Lac_cell"  name="Lactate" boundaryCondition="false"  compartment="cell" />
    <species id="Ru5P_cell"  name="Ribulose_5-phosphate" boundaryCondition="false"  compartment="cell" />
    <species id="CO2_cell"  name="Carbon_dioxide" boundaryCondition="false"  compartment="cell" />
    <species id="GSSG_cell"  name="Glutathione_disulfide" boundaryCondition="false"  compartment="cell" />
    <species id="GSH_cell"  name="Glutathione" boundaryCondition="false"  compartment="cell" />
    <species id="X5P_cell"  name="Xylulose_5-phosphate" boundaryCondition="false"  compartment="cell" />
    <species id="R5P_cell"  name="Ribose_5-phosphate" boundaryCondition="false"  compartment="cell" />
    <species id="S7P_cell"  name="Sedoheptulose_7-phosphate" boundaryCondition="false"  compartment="cell" />
    <species id="E4P_cell"  name="Erythrose_4-phosphate" boundaryCondition="false"  compartment="cell" />
    <species id="PrPP_cell"  name="5-Phosphoribosyl_1-pyrophosphate" boundaryCondition="false"  compartment="cell" />
  </listOfSpecies>
  <listOfReactions>
  <reaction id="GlcT" name="GlcT" reversible="false">
    <listOfReactants>
      <speciesReference species="Glc_ext" stoichiometry="1"/>
    </listOfReactants>
    <listOfProducts>
      <speciesReference species="Glc_cell" stoichiometry="1"/>
    </listOfProducts>
    <kineticLaw>
    <listOfParameters>
      <parameter id="equilibrium_constant" value="1"/>
    </listOfParameters>
  </kineticLaw>
  </reaction>
  <reaction id="HK" name="HK" reversible="true">
    <listOfReactants>
      <speciesReference species="Glc_cell" stoichiometry="1"/>
      <speciesReference species="ATP_cell" stoichiometry="1"/>
    </listOfReactants>
    <listOfProducts>
      <speciesReference species="Glc6P_cell" stoichiometry="1"/>
      <speciesReference species="ADP_cell" stoichiometry="1"/>
    </listOfProducts>
    <kineticLaw>
    <listOfParameters>
      <parameter id="equilibrium_constant" value="3900"/>
    </listOfParameters>
  </kineticLaw>
  </reaction>
  <reaction id="GPI" name="GPI" reversible="true">
    <listOfReactants>
      <speciesReference species="Fru6P_cell" stoichiometry="1"/>
    </listOfReactants>
    <listOfProducts>
      <speciesReference species="Glc6P_cell" stoichiometry="1"/>
    </listOfProducts>
    <kineticLaw>
    <listOfParameters>
      <parameter id="equilibrium_constant" value="2.54777"/>
    </listOfParameters>
  </kineticLaw>
  </reaction>
  <reaction id="PFK" name="PFK" reversible="true">
    <listOfReactants>
      <speciesReference species="Fru6P_cell" stoichiometry="1"/>
      <speciesReference species="ATP_cell" stoichiometry="1"/>
    </listOfReactants>
    <listOfProducts>
      <speciesReference species="Fru16P_cell" stoichiometry="1"/>
      <speciesReference species="ADP_cell" stoichiometry="1"/>
    </listOfProducts>
    <kineticLaw>
    <listOfParameters>
      <parameter id="equilibrium_constant" value="100000"/>
    </listOfParameters>
  </kineticLaw>
  </reaction>
  <reaction id="ALD" name="ALD" reversible="true">
    <listOfReactants>
      <speciesReference species="GraP_cell" stoichiometry="1"/>
      <speciesReference species="DHAP_cell" stoichiometry="1"/>
    </listOfReactants>
    <listOfProducts>
      <speciesReference species="Fru16P_cell" stoichiometry="1"/>
    </listOfProducts>
    <kineticLaw>
    <listOfParameters>
      <parameter id="equilibrium_constant" value="8.77193"/>
    </listOfParameters>
  </kineticLaw>
  </reaction>
  <reaction id="TPI" name="TPI" reversible="true">
    <listOfReactants>
      <speciesReference species="GraP_cell" stoichiometry="1"/>
    </listOfReactants>
    <listOfProducts>
      <speciesReference species="DHAP_cell" stoichiometry="1"/>
    </listOfProducts>
    <kineticLaw>
    <listOfParameters>
      <parameter id="equilibrium_constant" value="24.57"/>
    </listOfParameters>
  </kineticLaw>
  </reaction>
  <reaction id="GAPDH" name="GAPDH" reversible="true">
    <listOfReactants>
      <speciesReference species="GraP_cell" stoichiometry="1"/>
      <speciesReference species="Pi_cell" stoichiometry="1"/>
      <speciesReference species="NAD_cell" stoichiometry="1"/>
    </listOfReactants>
    <listOfProducts>
      <speciesReference species="_13PG_cell" stoichiometry="1"/>
      <speciesReference species="NADH_cell" stoichiometry="1"/>
    </listOfProducts>
    <kineticLaw>
    <listOfParameters>
      <parameter id="equilibrium_constant" value="5208.33"/>
    </listOfParameters>
  </kineticLaw>
  </reaction>
  <reaction id="PGK" name="PGK" reversible="true">
    <listOfReactants>
      <speciesReference species="_13PG_cell" stoichiometry="1"/>
      <speciesReference species="ADP_cell" stoichiometry="1"/>
    </listOfReactants>
    <listOfProducts>
      <speciesReference species="_3PG_cell" stoichiometry="1"/>
      <speciesReference species="ATP_cell" stoichiometry="1"/>
    </listOfProducts>
    <kineticLaw>
    <listOfParameters>
      <parameter id="equilibrium_constant" value="1455"/>
    </listOfParameters>
  </kineticLaw>
  </reaction>
  <reaction id="DPGM" name="DPGM" reversible="true">
    <listOfReactants>
      <speciesReference species="_13PG_cell" stoichiometry="1"/>
    </listOfReactants>
    <listOfProducts>
      <speciesReference species="_23PG_cell" stoichiometry="1"/>
    </listOfProducts>
    <kineticLaw>
    <listOfParameters>
      <parameter id="equilibrium_constant" value="100000"/>
    </listOfParameters>
  </kineticLaw>
  </reaction>
  <reaction id="DPGase" name="DPGase" reversible="false">
    <listOfReactants>
      <speciesReference species="_23PG_cell" stoichiometry="1"/>
    </listOfReactants>
    <listOfProducts>
      <speciesReference species="_3PG_cell" stoichiometry="1"/>
      <speciesReference species="Pi_cell" stoichiometry="1"/>
    </listOfProducts>
    <kineticLaw>
    <listOfParameters>
      <parameter id="equilibrium_constant" value="100000"/>
    </listOfParameters>
  </kineticLaw>
  </reaction>
  <reaction id="PGM" name="PGM" reversible="true">
    <listOfReactants>
      <speciesReference species="_2PG_cell" stoichiometry="1"/>
    </listOfReactants>
    <listOfProducts>
      <speciesReference species="_3PG_cell" stoichiometry="1"/>
    </listOfProducts>
    <kineticLaw>
    <listOfParameters>
      <parameter id="equilibrium_constant" value="6.89655"/>
    </listOfParameters>
  </kineticLaw>
  </reaction>
  <reaction id="EN" name="EN" reversible="true">
    <listOfReactants>
      <speciesReference species="_2PG_cell" stoichiometry="1"/>
    </listOfReactants>
    <listOfProducts>
      <speciesReference species="PEP_cell" stoichiometry="1"/>
    </listOfProducts>
    <kineticLaw>
    <listOfParameters>
      <parameter id="equilibrium_constant" value="1.7"/>
    </listOfParameters>
  </kineticLaw>
  </reaction>
  <reaction id="PK" name="PK" reversible="true">
    <listOfReactants>
      <speciesReference species="PEP_cell" stoichiometry="1"/>
      <speciesReference species="ADP_cell" stoichiometry="1"/>
    </listOfReactants>
    <listOfProducts>
      <speciesReference species="ATP_cell" stoichiometry="1"/>
      <speciesReference species="Pyr_cell" stoichiometry="1"/>
    </listOfProducts>
    <kineticLaw>
    <listOfParameters>
      <parameter id="equilibrium_constant" value="13790"/>
    </listOfParameters>
  </kineticLaw>
  </reaction>
  <reaction id="LDH" name="LDH" reversible="true">
    <listOfReactants>
      <speciesReference species="NADH_cell" stoichiometry="1"/>
      <speciesReference species="Pyr_cell" stoichiometry="1"/>
    </listOfReactants>
    <listOfProducts>
      <speciesReference species="NAD_cell" stoichiometry="1"/>
      <speciesReference species="Lac_cell" stoichiometry="1"/>
    </listOfProducts>
    <kineticLaw>
    <listOfParameters>
      <parameter id="equilibrium_constant" value="9090"/>
    </listOfParameters>
  </kineticLaw>
  </reaction>
  <reaction id="LDHP" name="LDHP" reversible="true">
    <listOfReactants>
      <speciesReference species="NADPH_cell" stoichiometry="1"/>
      <speciesReference species="Pyr_cell" stoichiometry="1"/>
    </listOfReactants>
    <listOfProducts>
      <speciesReference species="NADP_cell" stoichiometry="1"/>
      <speciesReference species="Lac_cell" stoichiometry="1"/>
    </listOfProducts>
    <kineticLaw>
    <listOfParameters>
      <parameter id="equilibrium_constant" value="14181.8"/>
    </listOfParameters>
  </kineticLaw>
  </reaction>
  <reaction id="ATPase" name="ATPase" reversible="false">
    <listOfReactants>
      <speciesReference species="ATP_cell" stoichiometry="1"/>
    </listOfReactants>
    <listOfProducts>
      <speciesReference species="ADP_cell" stoichiometry="1"/>
      <speciesReference species="Pi_cell" stoichiometry="1"/>
    </listOfProducts>
    <kineticLaw>
    <listOfParameters>
      <parameter id="equilibrium_constant" value="100"/>
    </listOfParameters>
  </kineticLaw>
  </reaction>
  <reaction id="AK" name="AK" reversible="true">
    <listOfReactants>
      <speciesReference species="ADP_cell" stoichiometry="2"/>
    </listOfReactants>
    <listOfProducts>
      <speciesReference species="ATP_cell" stoichiometry="1"/>
      <speciesReference species="AMP_cell" stoichiometry="1"/>
    </listOfProducts>
    <kineticLaw>
    <listOfParameters>
      <parameter id="equilibrium_constant" value="4"/>
    </listOfParameters>
  </kineticLaw>
  </reaction>
  <reaction id="G6PD" name="G6PD" reversible="true">
    <listOfReactants>
      <speciesReference species="Glc6P_cell" stoichiometry="1"/>
      <speciesReference species="NADP_cell" stoichiometry="1"/>
    </listOfReactants>
    <listOfProducts>
      <speciesReference species="_6PG_cell" stoichiometry="1"/>
      <speciesReference species="NADPH_cell" stoichiometry="1"/>
    </listOfProducts>
    <kineticLaw>
    <listOfParameters>
      <parameter id="equilibrium_constant" value="2000"/>
    </listOfParameters>
  </kineticLaw>
  </reaction>
  <reaction id="_6PGD" name="_6PGD" reversible="true">
    <listOfReactants>
      <speciesReference species="_6PG_cell" stoichiometry="1"/>
      <speciesReference species="NADP_cell" stoichiometry="1"/>
    </listOfReactants>
    <listOfProducts>
      <speciesReference species="NADPH_cell" stoichiometry="1"/>
      <speciesReference species="Ru5P_cell" stoichiometry="1"/>
      <speciesReference species="CO2_cell" stoichiometry="1"/>
    </listOfProducts>
    <kineticLaw>
    <listOfParameters>
      <parameter id="equilibrium_constant" value="141.7"/>
    </listOfParameters>
  </kineticLaw>
  </reaction>
  <reaction id="GSSGR" name="GSSGR" reversible="true">
    <listOfReactants>
      <speciesReference species="NADPH_cell" stoichiometry="1"/>
      <speciesReference species="GSSG_cell" stoichiometry="1"/>
    </listOfReactants>
    <listOfProducts>
      <speciesReference species="NADP_cell" stoichiometry="1"/>
      <speciesReference species="GSH_cell" stoichiometry="2"/>
    </listOfProducts>
    <kineticLaw>
    <listOfParameters>
      <parameter id="equilibrium_constant" value="1.04"/>
    </listOfParameters>
  </kineticLaw>
  </reaction>
  <reaction id="GSHox" name="GSHox" reversible="true">
    <listOfReactants>
      <speciesReference species="GSH_cell" stoichiometry="2"/>
    </listOfReactants>
    <listOfProducts>
      <speciesReference species="GSSG_cell" stoichiometry="1"/>
    </listOfProducts>
    <kineticLaw>
    <listOfParameters>
      <parameter id="equilibrium_constant" value="100"/>
    </listOfParameters>
  </kineticLaw>
  </reaction>
  <reaction id="EP" name="EP" reversible="true">
    <listOfReactants>
      <speciesReference species="Ru5P_cell" stoichiometry="1"/>
    </listOfReactants>
    <listOfProducts>
      <speciesReference species="X5P_cell" stoichiometry="1"/>
    </listOfProducts>
    <kineticLaw>
    <listOfParameters>
      <parameter id="equilibrium_constant" value="2.7"/>
    </listOfParameters>
  </kineticLaw>
  </reaction>
  <reaction id="KI" name="KI" reversible="true">
    <listOfReactants>
      <speciesReference species="Ru5P_cell" stoichiometry="1"/>
    </listOfReactants>
    <listOfProducts>
      <speciesReference species="R5P_cell" stoichiometry="1"/>
    </listOfProducts>
    <kineticLaw>
    <listOfParameters>
      <parameter id="equilibrium_constant" value="3"/>
    </listOfParameters>
  </kineticLaw>
  </reaction>
  <reaction id="TK1" name="TK1" reversible="true">
    <listOfReactants>
      <speciesReference species="X5P_cell" stoichiometry="1"/>
      <speciesReference species="R5P_cell" stoichiometry="1"/>
    </listOfReactants>
    <listOfProducts>
      <speciesReference species="GraP_cell" stoichiometry="1"/>
      <speciesReference species="S7P_cell" stoichiometry="1"/>
    </listOfProducts>
    <kineticLaw>
    <listOfParameters>
      <parameter id="equilibrium_constant" value="1.05"/>
    </listOfParameters>
  </kineticLaw>
  </reaction>
  <reaction id="TA" name="TA" reversible="true">
    <listOfReactants>
      <speciesReference species="GraP_cell" stoichiometry="1"/>
      <speciesReference species="S7P_cell" stoichiometry="1"/>
    </listOfReactants>
    <listOfProducts>
      <speciesReference species="Fru6P_cell" stoichiometry="1"/>
      <speciesReference species="E4P_cell" stoichiometry="1"/>
    </listOfProducts>
    <kineticLaw>
    <listOfParameters>
      <parameter id="equilibrium_constant" value="1.0500"/>
    </listOfParameters>
  </kineticLaw>
  </reaction>
  <reaction id="PRPPS" name="PRPPS" reversible="true">
    <listOfReactants>
      <speciesReference species="ATP_cell" stoichiometry="1"/>
      <speciesReference species="R5P_cell" stoichiometry="1"/>
    </listOfReactants>
    <listOfProducts>
      <speciesReference species="AMP_cell" stoichiometry="1"/>
      <speciesReference species="PrPP_cell" stoichiometry="1"/>
    </listOfProducts>
    <kineticLaw>
    <listOfParameters>
      <parameter id="equilibrium_constant" value="100000.0000"/>
    </listOfParameters>
  </kineticLaw>
  </reaction>
  <reaction id="TK2" name="TK2" reversible="true">
    <listOfReactants>
      <speciesReference species="X5P_cell" stoichiometry="1"/>
      <speciesReference species="E4P_cell" stoichiometry="1"/>
    </listOfReactants>
    <listOfProducts>
      <speciesReference species="Fru6P_cell" stoichiometry="1"/>
      <speciesReference species="GraP_cell" stoichiometry="1"/>
    </listOfProducts>
    <kineticLaw>
    <listOfParameters>
      <parameter id="equilibrium_constant" value="1.2000"/>
    </listOfParameters>
  </kineticLaw>
  </reaction>
  <reaction id="PT" name="PT" reversible="true">
    <listOfReactants>
      <speciesReference species="Pi_ext" stoichiometry="1"/>
    </listOfReactants>
    <listOfProducts>
      <speciesReference species="Pi_cell" stoichiometry="1"/>
    </listOfProducts>
    <kineticLaw>
    <listOfParameters>
      <parameter id="equilibrium_constant" value="1"/>
    </listOfParameters>
  </kineticLaw>
  </reaction>
  <reaction id="LacT" name="LacT" reversible="false">
    <listOfReactants>
      <speciesReference species="Lac_cell" stoichiometry="1"/>
    </listOfReactants>
    <listOfProducts>
      <speciesReference species="Lac_ext" stoichiometry="1"/>
    </listOfProducts>
    <kineticLaw>
    <listOfParameters>
      <parameter id="equilibrium_constant" value="1"/>
    </listOfParameters>
  </kineticLaw>
  </reaction>
  <reaction id="PyrT" name="PyrT" reversible="false">
    <listOfReactants>
      <speciesReference species="Pyr_cell" stoichiometry="1"/>
    </listOfReactants>
    <listOfProducts>
      <speciesReference species="Pyr_ext" stoichiometry="1"/>
    </listOfProducts>
    <kineticLaw>
    <listOfParameters>
      <parameter id="equilibrium_constant" value="1"/>
    </listOfParameters>
  </kineticLaw>
  </reaction>
  <reaction id="PPrPT" name="PPrPT" reversible="false">
    <listOfReactants>
      <speciesReference species="PrPP_cell" stoichiometry="1"/>
    </listOfReactants>
    <listOfProducts>
      <speciesReference species="PrPP_ext" stoichiometry="1"/>
    </listOfProducts>
    <kineticLaw>
    <listOfParameters>
      <parameter id="equilibrium_constant" value="1"/>
    </listOfParameters>
  </kineticLaw>
  </reaction>
  <reaction id="CO2T" name="CO2T" reversible="false">
    <listOfReactants>
      <speciesReference species="CO2_cell" stoichiometry="1"/>
    </listOfReactants>
    <listOfProducts>
      <speciesReference species="CO2_ext" stoichiometry="1"/>
    </listOfProducts>
    <kineticLaw>
    <listOfParameters>
      <parameter id="equilibrium_constant" value="1"/>
    </listOfParameters>
  </kineticLaw>
  </reaction>
  </listOfReactions>
</model>
</sbml>
