# Supplementary material for: FASIMU: flexible software for flux-balance computation series in large metabolic networks
Source: BMC Bioinformatics. 2011 Jan 22;12:28. doi: 10.1186/1471-2105-12-28 (PMC3038154; doi:10.1186/1471-2105-12-28)
Supplement: Additional file 1 — FASIMU 2.2.1 release archive. This archive contains the complete FASIMU distributions and unzips in five directories: FASIMU contains the programs, FASIMU-Doc contains the documentation (manual and tutorial), FASIMU-Ery-Example contains a small example of the human erythrocyte, FASIM-Ecoli-Example a large example of the E. coli, FASIMU-Liver-Example another large example of the human hepatocyte. [file 1471-2105-12-28-S1.ZIP › FASIMU_Ery_Example/enzymes]

GlcT	0.236359826	GlcT				
2.7.1.1	5.993163781	HK				
5.3.1.9	0.004801408	GPI				
2.7.1.11	0.652373278	PFK				
4.1.2.13	0.181555332	ALD				
5.3.1.1	0.000697193	TPI				
1.2.1.12	0.335249785	GAPDH				
2.7.2.3	0.111841262	PGK				
5.4.2.4	1.699405659	DPGM	16.99405659	DPGase	16.99405659	PGM
3.1.3.13	2.44990835	DPGase				
5.4.2.1	0.0399905	PGM	0.959328025	DPGM		
4.2.1.11	0.221405842	EN				
2.7.1.40	0.066204545	PK				
1.1.1.28	0.005620307	LDH				
1.1.1.28	0.023489951	LDHP				
3.6.1.9	0	ATPase				
2.7.4.3	0.058991585	AK
1.1.1.49	0.160358626	G6PD
1.1.1.44	0.924565533	_6PGD
1.8.1.7	0.040902837	GSSGR
GSHox	0	GSHox
5.1.3.1	0.0105483	EP
5.3.1.6	0.014497268	KI
2.2.1.1	3.284605707	TK1
2.2.1.2	3.803409915	TA
2.7.6.1	0.141107699	PRPPS
2.2.1.1	1.042852046	TK2
Pt	2.014627194	PT
Lact	2.014627194	LacT
Pyrt	2.014627194	PyrT
PPrPT	2.014627194	PPrPT
CO2T	2.014627194	CO2T
1.2.1.13	3.74278864	GAPDH
1.2.1.59	0.244679442	GAPDH
