# Supplementary material for: FASIMU: flexible software for flux-balance computation series in large metabolic networks
Source: BMC Bioinformatics. 2011 Jan 22;12:28. doi: 10.1186/1471-2105-12-28 (PMC3038154; doi:10.1186/1471-2105-12-28)
Supplement: Additional file 1 — FASIMU 2.2.1 release archive. This archive contains the complete FASIMU distributions and unzips in five directories: FASIMU contains the programs, FASIMU-Doc contains the documentation (manual and tutorial), FASIMU-Ery-Example contains a small example of the human erythrocyte, FASIM-Ecoli-Example a large example of the E. coli, FASIMU-Liver-Example another large example of the human hepatocyte. [file 1471-2105-12-28-S1.ZIP › FASIMU_Ery_Example/simulations]

ATP_regeneration	ATP_cell	-ADP_cell -Glc_ext +CO2_ext +Lac_ext =Pi_cell	ATP_cell	demonstrates alternatively the regeneration of ATP by removing ATP directly from the system
ATPase	ATPase	stdef.txt	ATPase	demonstrates the regeneration of ATP by the use uf ATPase reaction
DPGase	DPGase	stdef.txt	DPGase	demonstrates the target reaction DPGase
GSHox	GSHox	stdef.txt	GSHox	demonstrates the target reaction DPGase
PPrPT	PPrPT	stdef.txt	PPrPT	production of PPrP
PrPP_alt	PrPP_ext	stdef.txt	PrPP_ext	alternative, production of PPrP
All	2.38 ATPase 0.494 DPGase 0.093 GSHox 0.0258 PPrPT	stdef.txt	Glc_ext
