# Supplementary material for: FASIMU: flexible software for flux-balance computation series in large metabolic networks
Source: BMC Bioinformatics. 2011 Jan 22;12:28. doi: 10.1186/1471-2105-12-28 (PMC3038154; doi:10.1186/1471-2105-12-28)
Supplement: Additional file 1 — FASIMU 2.2.1 release archive. This archive contains the complete FASIMU distributions and unzips in five directories: FASIMU contains the programs, FASIMU-Doc contains the documentation (manual and tutorial), FASIMU-Ery-Example contains a small example of the human erythrocyte, FASIM-Ecoli-Example a large example of the E. coli, FASIMU-Liver-Example another large example of the human hepatocyte. [file 1471-2105-12-28-S1.ZIP › FASIMU_Ery_Example/concentration-class-ranges]

Glc_ext 1e-4 1e-3 4.5690e-3 10e-3 50e-3
Pi_ext 1e-7 0.2e-3 0.9992e-3 5e-3 0.025
Lac_ext 1e-8 1e-7 1.6803e-3 10e-3 20e-3
Pyr_ext 1e-8 1e-7 0.0840e-3 10e-3 20e-3
PrPP_ext 1e-8 1e-7 5e-5 10e-3 20e-3
CO2_ext 1e-7 0.2e-3 1.2e-3 5e-3 0.025
Glc 1e-4 1e-3 4.5690e-3 10e-3 50e-3
Glc6P 1e-8 1e-7 0.0405e-3 10e-3 20e-3
Fru6P 1e-8 1e-7 0.0157e-3 10e-3 20e-3
Fru1,6P 1e-8 1e-7 0.0097e-3 10e-3 20e-3
GraP 1e-8 1e-7 0.0061e-3 10e-3 20e-3
DHAP 1e-8 1e-7 0.1490e-3 10e-3 20e-3
1,3PG 1e-8 1e-7 0.0005e-3 10e-3 20e-3
2,3PG 1e-8 1e-7 2.6222e-3 10e-3 20e-3
3PG 1e-8 1e-7 0.0656e-3 10e-3 20e-3
2PG 1e-8 1e-7 0.0084e-3 10e-3 20e-3
PEP 1e-8 1e-7 0.0109e-3 10e-3 20e-3
ATP 1e-8 1e-7 1.6060e-3 2e-3 10e-3
ADP 1e-8 1e-7 0.1368e-3 2e-3 10e-3
AMP 1e-8 1e-7 0.0024e-3 2e-3 10e-3
6PG 1e-8 1e-7 0.0255e-3 10e-3 20e-3
Pi 1e-7 0.2e-3 0.9992e-3 5e-3 0.025
NAD 1e-8 1e-7 0.0654e-3 2e-3 10e-3
NADH 1e-8 1e-7 2e-7 2e-3 10e-3
NADPH 1e-8 1e-7 4.89e-6 2e-3 10e-3
NADP 1e-9 1e-8 2.34e-8 2e-3 10e-3
Pyr 1e-8 1e-7 0.0840e-3 10e-3 20e-3
Lac 1e-8 1e-7 1.6803e-3 10e-3 20e-3
Ru5P 1e-8 1e-7 0.0048e-3 10e-3 20e-3
CO2 1e-7 0.2e-3 1.2e-3 5e-3 0.025
GSSG 1e-8 1e-7 0.0002e-3 10e-3 20e-3
GSH 1e-8 1e-7 3.1136e-3 10e-3 20e-3
X5P 1e-8 1e-7 0.0129e-3 10e-3 20e-3
R5P 1e-8 1e-7 0.0141e-3 10e-3 20e-3
S7P 1e-8 1e-7 0.0161e-3 10e-3 20e-3
E4P 1e-8 1e-7 0.0064e-3 10e-3 20e-3
PrPP 1e-8 1e-7 5e-5 10e-3 20e-3
