# Supplementary material for: FASIMU: flexible software for flux-balance computation series in large metabolic networks
Source: BMC Bioinformatics. 2011 Jan 22;12:28. doi: 10.1186/1471-2105-12-28 (PMC3038154; doi:10.1186/1471-2105-12-28)
Supplement: Additional file 1 — FASIMU 2.2.1 release archive. This archive contains the complete FASIMU distributions and unzips in five directories: FASIMU contains the programs, FASIMU-Doc contains the documentation (manual and tutorial), FASIMU-Ery-Example contains a small example of the human erythrocyte, FASIM-Ecoli-Example a large example of the E. coli, FASIMU-Liver-Example another large example of the human hepatocyte. [file 1471-2105-12-28-S1.ZIP › FASIMU_Liver_Example/liver.sbml]

<?xml version="1.0" encoding="UTF-8"?>
<sbml xmlns="http://www.sbml.org/sbml/level2/version3" level="2" version="3">
<model name="livertest">
<listOfSpeciesTypes>
  <speciesType id="HC00001" name="Albumin"/>
  <speciesType id="HC00002" name="Antichymotrypsin"/>
  <speciesType id="HC00003" name="Antitrypsin"/>
  <speciesType id="HC00004" name="ApoA1"/>
  <speciesType id="HC00005" name="ApoB100"/>
  <speciesType id="HC00006" name="ApoC1"/>
  <speciesType id="HC00007" name="ApoC2"/>
  <speciesType id="HC00008" name="ApoC3"/>
  <speciesType id="HC00009" name="ApoE"/>
  <speciesType id="HC00011" name="H2O"/>
  <speciesType id="HC00012" name="ATP"/>
  <speciesType id="HC00013" name="NAD+"/>
  <speciesType id="HC00014" name="NADH"/>
  <speciesType id="HC00015" name="NADPH"/>
  <speciesType id="HC00016" name="NADP+"/>
  <speciesType id="HC00017" name="O2"/>
  <speciesType id="HC00018" name="ADP"/>
  <speciesType id="HC00019" name="Pi"/>
  <speciesType id="HC00020" name="CoA"/>
  <speciesType id="HC00021" name="CO2"/>
  <speciesType id="HC00023" name="PPi"/>
  <speciesType id="HC00024" name="NH3"/>
  <speciesType id="HC00025" name="UDP"/>
  <speciesType id="HC00026" name="FAD"/>
  <speciesType id="HC00028" name="Pyridoxal-P"/>
  <speciesType id="HC00029" name="SAM"/>
  <speciesType id="HC00030" name="AMP"/>
  <speciesType id="HC00031" name="SAH"/>
  <speciesType id="HC00032" name="Pyruvate"/>
  <speciesType id="HC00033" name="Acetyl-CoA"/>
  <speciesType id="HC00034" name="Glutamate"/>
  <speciesType id="HC00035" name="AKG"/>
  <speciesType id="HC00036" name="H2O2"/>
  <speciesType id="HC00038" name="UDP-glucose"/>
  <speciesType id="HC00040" name="Glucose"/>
  <speciesType id="HC00041" name="Heme"/>
  <speciesType id="HC00042" name="Acetate"/>
  <speciesType id="HC00043" name="GDP"/>
  <speciesType id="HC00044" name="OAA"/>
  <speciesType id="HC00045" name="Glycine"/>
  <speciesType id="HC00048" name="Alanine"/>
  <speciesType id="HC00049" name="Succinate"/>
  <speciesType id="HC00050" name="UDP-N-acetylglucosamine"/>
  <speciesType id="HC00051" name="GTP"/>
  <speciesType id="HC00053" name="Lysine"/>
  <speciesType id="HC00054" name="Glyoxylate"/>
  <speciesType id="HC00055" name="Aspartate"/>
  <speciesType id="HC00056" name="GSH"/>
  <speciesType id="HC00057" name="UDP-galactose"/>
  <speciesType id="HC00058" name="PAPS"/>
  <speciesType id="HC00059" name="PAP"/>
  <speciesType id="HC00060" name="CMP"/>
  <speciesType id="HC00061" name="Formate"/>
  <speciesType id="HC00062" name="Sulfate"/>
  <speciesType id="HC00064" name="FMN"/>
  <speciesType id="HC00065" name="Arginine"/>
  <speciesType id="HC00066" name="CTP"/>
  <speciesType id="HC00067" name="Glutamine"/>
  <speciesType id="HC00068" name="Serine"/>
  <speciesType id="HC00070" name="Formaldehyde"/>
  <speciesType id="HC00071" name="Thiamin-PP"/>
  <speciesType id="HC00074" name="Ascorbate"/>
  <speciesType id="HC00075" name="Methionine"/>
  <speciesType id="HC00076" name="PEP"/>
  <speciesType id="HC00077" name="UTP"/>
  <speciesType id="HC00078" name="Ca2+"/>
  <speciesType id="HC00079" name="Ornithine"/>
  <speciesType id="HC00080" name="Tryptophan"/>
  <speciesType id="HC00081" name="Phenylalanine"/>
  <speciesType id="HC00083" name="H+(PG)"/>
  <speciesType id="HC00084" name="ITP"/>
  <speciesType id="HC00085" name="Tyrosine"/>
  <speciesType id="HC00086" name="Malonyl-CoA"/>
  <speciesType id="HC00087" name="Acetaldehyde"/>
  <speciesType id="HC00088" name="Fructose-6P"/>
  <speciesType id="HC00089" name="Urea"/>
  <speciesType id="HC00091" name="Sucrose"/>
  <speciesType id="HC00093" name="Succinyl-CoA"/>
  <speciesType id="HC00094" name="Glucose-6P"/>
  <speciesType id="HC00095" name="sn-Glycerol-3P"/>
  <speciesType id="HC00096" name="Sulfite"/>
  <speciesType id="HC00097" name="Fructose"/>
  <speciesType id="HC00098" name="GDP-mannose"/>
  <speciesType id="HC00099" name="Cysteine"/>
  <speciesType id="HC00100" name="beta-Alanine"/>
  <speciesType id="HC00101" name="Propanoyl-CoA"/>
  <speciesType id="HC00102" name="THF"/>
  <speciesType id="HC00103" name="Glucose-1P"/>
  <speciesType id="HC00104" name="IDP"/>
  <speciesType id="HC00105" name="UMP"/>
  <speciesType id="HC00106" name="Uracil"/>
  <speciesType id="HC00107" name="Anthranilate"/>
  <speciesType id="HC00108" name="2-Oxobutyrate"/>
  <speciesType id="HC00109" name="DHAP"/>
  <speciesType id="HC00110" name="CDP"/>
  <speciesType id="HC00112" name="Choline"/>
  <speciesType id="HC00113" name="Chloride"/>
  <speciesType id="HC00114" name="Glycerol"/>
  <speciesType id="HC00115" name="Ribose-5P"/>
  <speciesType id="HC00116" name="GAP"/>
  <speciesType id="HC00117" name="PRPP"/>
  <speciesType id="HC00118" name="Biotin"/>
  <speciesType id="HC00119" name="Ribose"/>
  <speciesType id="HC00120" name="Fumarate"/>
  <speciesType id="HC00121" name="Leucine"/>
  <speciesType id="HC00122" name="Galactose"/>
  <speciesType id="HC00123" name="Ferricytochrome_C"/>
  <speciesType id="HC00124" name="Ferrocytochrome_C"/>
  <speciesType id="HC00125" name="GSSG"/>
  <speciesType id="HC00126" name="CMP-N-acetylneuraminate"/>
  <speciesType id="HC00127" name="Isopentenyl-PP"/>
  <speciesType id="HC00128" name="IMP"/>
  <speciesType id="HC00129" name="dATP"/>
  <speciesType id="HC00130" name="Methanol"/>
  <speciesType id="HC00131" name="D-Alanine"/>
  <speciesType id="HC00132" name="Putrescine"/>
  <speciesType id="HC00133" name="Histidine"/>
  <speciesType id="HC00134" name="Butyryl-CoA"/>
  <speciesType id="HC00135" name="Inositol"/>
  <speciesType id="HC00138" name="N-Acetylglucosamine"/>
  <speciesType id="HC00139" name="3-Methyl-2-oxobutyrate"/>
  <speciesType id="HC00140" name="5,10-Methylene-THF"/>
  <speciesType id="HC00141" name="GMP"/>
  <speciesType id="HC00144" name="Adenine"/>
  <speciesType id="HC00145" name="Proline"/>
  <speciesType id="HC00146" name="Malate"/>
  <speciesType id="HC00148" name="Asparagine"/>
  <speciesType id="HC00149" name="Nicotinamide"/>
  <speciesType id="HC00150" name="Palmitoyl-CoA"/>
  <speciesType id="HC00151" name="Homocysteine"/>
  <speciesType id="HC00153" name="Citrate"/>
  <speciesType id="HC00154" name="Mannose"/>
  <speciesType id="HC00155" name="Glycolate"/>
  <speciesType id="HC00158" name="Propanoate"/>
  <speciesType id="HC00159" name="Acetoacetate"/>
  <speciesType id="HC00161" name="Phenylpyruvate"/>
  <speciesType id="HC00162" name="UDP-glucuronate"/>
  <speciesType id="HC00163" name="Hydroxypyruvate"/>
  <speciesType id="HC00164" name="Carbamoyl-P"/>
  <speciesType id="HC00165" name="5-Methylthioadenosine"/>
  <speciesType id="HC00168" name="Cobalt"/>
  <speciesType id="HC00170" name="Thymine"/>
  <speciesType id="HC00171" name="Agmatine"/>
  <speciesType id="HC00173" name="D-Xylose"/>
  <speciesType id="HC00174" name="Valine"/>
  <speciesType id="HC00175" name="Glycerone"/>
  <speciesType id="HC00177" name="L-Lactate"/>
  <speciesType id="HC00178" name="Cholesterol"/>
  <speciesType id="HC00179" name="Threonine"/>
  <speciesType id="HC00180" name="Ethanolamine"/>
  <speciesType id="HC00181" name="UDP-xylose"/>
  <speciesType id="HC00182" name="Glucuronate"/>
  <speciesType id="HC00184" name="Cobamide_coenzyme"/>
  <speciesType id="HC00186" name="3PG"/>
  <speciesType id="HC00188" name="Ribulose-5P"/>
  <speciesType id="HC00190" name="UDP-N-acetyl-D-galactosamine"/>
  <speciesType id="HC00192" name="dADP"/>
  <speciesType id="HC00193" name="Acetone"/>
  <speciesType id="HC00194" name="Maltose"/>
  <speciesType id="HC00195" name="Oxalate"/>
  <speciesType id="HC00196" name="Adenosine"/>
  <speciesType id="HC00197" name="Sarcosine"/>
  <speciesType id="HC00198" name="Thymidine"/>
  <speciesType id="HC00201" name="Methylamine"/>
  <speciesType id="HC00202" name="Arachidonate"/>
  <speciesType id="HC00203" name="3-Oxopropanoate"/>
  <speciesType id="HC00204" name="Adenylyl_sulfate"/>
  <speciesType id="HC00207" name="ACP"/>
  <speciesType id="HC00209" name="D-Xylulose-5P"/>
  <speciesType id="HC00210" name="Succinate_semialdehyde"/>
  <speciesType id="HC00211" name="4-Methyl-2-oxopentanoate"/>
  <speciesType id="HC00212" name="10-Formyl-THF"/>
  <speciesType id="HC00213" name="Dimethylallyl-PP"/>
  <speciesType id="HC00214" name="1,3DPG"/>
  <speciesType id="HC00215" name="CO"/>
  <speciesType id="HC00216" name="K+"/>
  <speciesType id="HC00217" name="dCMP"/>
  <speciesType id="HC00219" name="Guanine"/>
  <speciesType id="HC00220" name="Lactose"/>
  <speciesType id="HC00221" name="Nitrate"/>
  <speciesType id="HC00222" name="Taurine"/>
  <speciesType id="HC00223" name="Butyrate"/>
  <speciesType id="HC00225" name="Lipoamide"/>
  <speciesType id="HC00226" name="Palmitate"/>
  <speciesType id="HC00227" name="Pyridoxal"/>
  <speciesType id="HC00229" name="Isomaltose"/>
  <speciesType id="HC00230" name="Nicotinate"/>
  <speciesType id="HC00232" name="Riboflavin"/>
  <speciesType id="HC00233" name="D-Lactate"/>
  <speciesType id="HC00235" name="Glycerate"/>
  <speciesType id="HC00238" name="Hypoxanthine"/>
  <speciesType id="HC00239" name="Homoserine"/>
  <speciesType id="HC00242" name="Dihydrobiopterin"/>
  <speciesType id="HC00244" name="N-Acetylneuraminate"/>
  <speciesType id="HC00245" name="Tetrahydrobiopterin"/>
  <speciesType id="HC00246" name="Mannose-6P"/>
  <speciesType id="HC00247" name="Erythrose-4P"/>
  <speciesType id="HC00250" name="H2S"/>
  <speciesType id="HC00252" name="dGTP"/>
  <speciesType id="HC00253" name="HCO3-"/>
  <speciesType id="HC00255" name="Inosine"/>
  <speciesType id="HC00256" name="Orotate"/>
  <speciesType id="HC00259" name="Uridine"/>
  <speciesType id="HC00260" name="Creatine"/>
  <speciesType id="HC00262" name="Mg+"/>
  <speciesType id="HC00263" name="CDP-choline"/>
  <speciesType id="HC00264" name="Ribulose"/>
  <speciesType id="HC00266" name="Isocitrate"/>
  <speciesType id="HC00267" name="L-Xylulose"/>
  <speciesType id="HC00268" name="Pyridoxine"/>
  <speciesType id="HC00269" name="Spermidine"/>
  <speciesType id="HC00270" name="L-Carnitine"/>
  <speciesType id="HC00271" name="Sphingosine"/>
  <speciesType id="HC00273" name="2-Oxoadipate"/>
  <speciesType id="HC00275" name="GDP-L-fucose"/>
  <speciesType id="HC00277" name="Citrulline"/>
  <speciesType id="HC00278" name="Kynurenine"/>
  <speciesType id="HC00279" name="Glucosamine"/>
  <speciesType id="HC00280" name="Deoxyguanosine"/>
  <speciesType id="HC00282" name="Acetoacetyl-CoA"/>
  <speciesType id="HC00284" name="4-Aminobutyrate"/>
  <speciesType id="HC00285" name="(S)-Dihydroorotate"/>
  <speciesType id="HC00288" name="Geranyl-PP"/>
  <speciesType id="HC00289" name="Thioredoxin"/>
  <speciesType id="HC00290" name="Oxidized_thioredoxin"/>
  <speciesType id="HC00292" name="6-Phospho-D-gluconate"/>
  <speciesType id="HC00293" name="Ethanolamine-P"/>
  <speciesType id="HC00296" name="2-Methyl-3-oxopropanoate"/>
  <speciesType id="HC00298" name="Glucosamine-6P"/>
  <speciesType id="HC00300" name="Fructose-1,6PP"/>
  <speciesType id="HC00301" name="Dopa"/>
  <speciesType id="HC00302" name="HMG-CoA"/>
  <speciesType id="HC00303" name="N-Acetylglucosamine-6P"/>
  <speciesType id="HC00304" name="dAMP"/>
  <speciesType id="HC00305" name="dGDP"/>
  <speciesType id="HC00306" name="dGMP"/>
  <speciesType id="HC00307" name="dTDP"/>
  <speciesType id="HC00308" name="dTMP"/>
  <speciesType id="HC00309" name="dUMP"/>
  <speciesType id="HC00310" name="Urate"/>
  <speciesType id="HC00316" name="Thiamin"/>
  <speciesType id="HC00317" name="Xylitol"/>
  <speciesType id="HC00318" name="Cytosine"/>
  <speciesType id="HC00319" name="Malonate"/>
  <speciesType id="HC00320" name="Xanthine"/>
  <speciesType id="HC00321" name="Carnosine"/>
  <speciesType id="HC00322" name="Guanosine"/>
  <speciesType id="HC00323" name="Histamine"/>
  <speciesType id="HC00324" name="Ubiquinol"/>
  <speciesType id="HC00328" name="Tryptamine"/>
  <speciesType id="HC00329" name="Ubiquinone"/>
  <speciesType id="HC00334" name="Isoleucine"/>
  <speciesType id="HC00338" name="Stearoyl-CoA"/>
  <speciesType id="HC00340" name="Dihydrofolate"/>
  <speciesType id="HC00342" name="cis-Aconitate"/>
  <speciesType id="HC00343" name="(R)-Mevalonate"/>
  <speciesType id="HC00347" name="Dehydroascorbate"/>
  <speciesType id="HC00348" name="5,6-Dihydrouracil"/>
  <speciesType id="HC00349" name="5-Aminolevulinate"/>
  <speciesType id="HC00356" name="N-Carbamoyl-L-aspartate"/>
  <speciesType id="HC00357" name="N-Formimino-L-glutamate"/>
  <speciesType id="HC00358" name="5-Methyl-THF"/>
  <speciesType id="HC00360" name="5,10-Methenyl-THF"/>
  <speciesType id="HC00361" name="Sedoheptulose-1,7PP"/>
  <speciesType id="HC00362" name="Farnesyl-PP"/>
  <speciesType id="HC00363" name="Saccharopine"/>
  <speciesType id="HC00366" name="Nicotinamide_D-ribonucleotide"/>
  <speciesType id="HC00367" name="dCTP"/>
  <speciesType id="HC00368" name="dTTP"/>
  <speciesType id="HC00369" name="dUTP"/>
  <speciesType id="HC00377" name="Ethanol"/>
  <speciesType id="HC00380" name="Ribitol"/>
  <speciesType id="HC00381" name="Cytidine"/>
  <speciesType id="HC00384" name="Tyramine"/>
  <speciesType id="HC00385" name="Bilirubin"/>
  <speciesType id="HC00388" name="Itaconate"/>
  <speciesType id="HC00389" name="Cystine"/>
  <speciesType id="HC00393" name="Biliverdin"/>
  <speciesType id="HC00396" name="Folate"/>
  <speciesType id="HC00397" name="Cysteate"/>
  <speciesType id="HC00399" name="L-Ribulose"/>
  <speciesType id="HC00400" name="Oleoyl-CoA"/>
  <speciesType id="HC00405" name="Hexadecanal"/>
  <speciesType id="HC00406" name="Hypotaurine"/>
  <speciesType id="HC00408" name="Androsterone"/>
  <speciesType id="HC00410" name="Deoxyuridine"/>
  <speciesType id="HC00411" name="Glutaryl-CoA"/>
  <speciesType id="HC00413" name="Itaconyl-CoA"/>
  <speciesType id="HC00415" name="NO"/>
  <speciesType id="HC00416" name="Pyridoxamine"/>
  <speciesType id="HC00417" name="Testosterone"/>
  <speciesType id="HC00418" name="Triphosphate"/>
  <speciesType id="HC00422" name="Cystathionine"/>
  <speciesType id="HC00423" name="Homogentisate"/>
  <speciesType id="HC00425" name="Methylglyoxal"/>
  <speciesType id="HC00426" name="Noradrenaline"/>
  <speciesType id="HC00428" name="4-Aminobutanal"/>
  <speciesType id="HC00431" name="Deoxyadenosine"/>
  <speciesType id="HC00433" name="CDP-ethanolamine"/>
  <speciesType id="HC00434" name="cAMP"/>
  <speciesType id="HC00435" name="Betaine_aldehyde"/>
  <speciesType id="HC00436" name="Glyceraldehyde"/>
  <speciesType id="HC00437" name="Dihydrolipoamide"/>
  <speciesType id="HC00439" name="Guanidinoacetate"/>
  <speciesType id="HC00442" name="Phosphocholine"/>
  <speciesType id="HC00447" name="Cholest-4-en-3-one"/>
  <speciesType id="HC00448" name="Phenylacetaldehyde"/>
  <speciesType id="HC00451" name="3-Sulfinoalanine"/>
  <speciesType id="HC00456" name="Ribose-1P"/>
  <speciesType id="HC00459" name="Pyridoxine-P"/>
  <speciesType id="HC00460" name="2,5-Dihydroxybenzoate"/>
  <speciesType id="HC00462" name="Isobutyryl-CoA"/>
  <speciesType id="HC00463" name="2PG"/>
  <speciesType id="HC00464" name="3-Hydroxyanthranilate"/>
  <speciesType id="HC00466" name="Mannose-1P"/>
  <speciesType id="HC00467" name="Indole_acetaldehyde"/>
  <speciesType id="HC00471" name="4-Hydroxyphenylacetate"/>
  <speciesType id="HC00472" name="5-Hydroxy-L-tryptophan"/>
  <speciesType id="HC00474" name="N-Acetyl-D-mannosamine"/>
  <speciesType id="HC00475" name="Pyridoxamine-P"/>
  <speciesType id="HC00478" name="Xanthosine-5P"/>
  <speciesType id="HC00483" name="5-Formiminotetrahydrofolate"/>
  <speciesType id="HC00484" name="Fructose-2,6PP"/>
  <speciesType id="HC00487" name="gamma-Glutamyl-cysteine"/>
  <speciesType id="HC00488" name="Glycero-Phosphocholine"/>
  <speciesType id="HC00489" name="2-Deoxy-D-ribose-1P"/>
  <speciesType id="HC00490" name="2-Deoxy-D-ribose-5P"/>
  <speciesType id="HC00491" name="Androstanedione"/>
  <speciesType id="HC00495" name="Methylmalonyl-CoA"/>
  <speciesType id="HC00502" name="Cholate"/>
  <speciesType id="HC00504" name="XTP"/>
  <speciesType id="HC00505" name="O2.-"/>
  <speciesType id="HC00506" name="dCDP"/>
  <speciesType id="HC00508" name="I-"/>
  <speciesType id="HC00510" name="Oleate"/>
  <speciesType id="HC00515" name="Betaine"/>
  <speciesType id="HC00518" name="Lipoate"/>
  <speciesType id="HC00525" name="Spermine"/>
  <speciesType id="HC00526" name="Squalene"/>
  <speciesType id="HC00532" name="Retinoate"/>
  <speciesType id="HC00533" name="Serotonin"/>
  <speciesType id="HC00534" name="Urocanate"/>
  <speciesType id="HC00536" name="Adrenaline"/>
  <speciesType id="HC00538" name="Creatinine"/>
  <speciesType id="HC00541" name="Sorbitol"/>
  <speciesType id="HC00543" name="Gulonate"/>
  <speciesType id="HC00548" name="D-Glucarate"/>
  <speciesType id="HC00550" name="Dopaquinone"/>
  <speciesType id="HC00554" name="Pantetheine"/>
  <speciesType id="HC00555" name="Sepiapterin"/>
  <speciesType id="HC00556" name="Sphinganine"/>
  <speciesType id="HC00564" name="Deamido-NAD"/>
  <speciesType id="HC00568" name="Pantothenate"/>
  <speciesType id="HC00570" name="PNP"/>
  <speciesType id="HC00572" name="Crotonyl-CoA"/>
  <speciesType id="HC00574" name="Deoxycytidine"/>
  <speciesType id="HC00575" name="Dephospho-CoA"/>
  <speciesType id="HC00576" name="Homocarnosine"/>
  <speciesType id="HC00579" name="Acrylyl-CoA"/>
  <speciesType id="HC00582" name="Dihydrothymine"/>
  <speciesType id="HC00585" name="CoA-glutathione"/>
  <speciesType id="HC00587" name="Thioglycol"/>
  <speciesType id="HC00588" name="Porphobilinogen"/>
  <speciesType id="HC00590" name="(R)-Lactaldehyde"/>
  <speciesType id="HC00591" name="2-Oxoglutaramate"/>
  <speciesType id="HC00592" name="cGMP"/>
  <speciesType id="HC00599" name="L-2-Aminoadipate"/>
  <speciesType id="HC00600" name="Mercaptopyruvate"/>
  <speciesType id="HC00611" name="1,3-Diaminopropane"/>
  <speciesType id="HC00617" name="Ferricytochrome_b5"/>
  <speciesType id="HC00619" name="Ferrocytochrome_b5"/>
  <speciesType id="HC00621" name="3-Phosphoserine"/>
  <speciesType id="HC00625" name="Hydracrylate"/>
  <speciesType id="HC00626" name="6-Deoxy-L-galactose"/>
  <speciesType id="HC00628" name="Hydroxymethylbilane"/>
  <speciesType id="HC00630" name="Dimethylglycine"/>
  <speciesType id="HC00632" name="2-Methylbutyryl-CoA"/>
  <speciesType id="HC00635" name="4-Maleylacetoacetate"/>
  <speciesType id="HC00640" name="N-Formyl-L-glutamate"/>
  <speciesType id="HC00641" name="Sorbitol-6P"/>
  <speciesType id="HC00643" name="UroporphyrinogenIII"/>
  <speciesType id="HC00645" name="Squalene_2,3-oxide"/>
  <speciesType id="HC00648" name="Fumarylacetoacetate"/>
  <speciesType id="HC00656" name="Protoporphyrinogen_IX"/>
  <speciesType id="HC00658" name="Trehalose"/>
  <speciesType id="HC00661" name="(R)-3-Hydroxybutanoate"/>
  <speciesType id="HC00662" name="Fructose-1P"/>
  <speciesType id="HC00664" name="D-Tagatose-6P"/>
  <speciesType id="HC00667" name="L-Ribulose-5P"/>
  <speciesType id="HC00669" name="Orotidine-5P"/>
  <speciesType id="HC00670" name="(R)-5-Phosphomevalonate"/>
  <speciesType id="HC00675" name="Sphinganine-1P"/>
  <speciesType id="HC00680" name="N-Acetyl-D-galactosamine"/>
  <speciesType id="HC00681" name="Phosphopantetheine"/>
  <speciesType id="HC00682" name="S-Acetyldihydrolipoamide"/>
  <speciesType id="HC00683" name="S-Adenosylmethioninamine"/>
  <speciesType id="HC00685" name="(R)-5-Diphosphomevalonate"/>
  <speciesType id="HC00686" name="(S)-3-Hydroxybutyryl-CoA"/>
  <speciesType id="HC00687" name="4-Trimethylammoniobutanal"/>
  <speciesType id="HC00688" name="1-Methylhistidine"/>
  <speciesType id="HC00690" name="trans-4-Hydroxy-L-proline"/>
  <speciesType id="HC00691" name="DPG"/>
  <speciesType id="HC00692" name="Homoprotocatechuate"/>
  <speciesType id="HC00693" name="Provitamin_D3"/>
  <speciesType id="HC00694" name="L-Glutamate_5-semialdehyde"/>
  <speciesType id="HC00695" name="S-Succinyldihydrolipoamide"/>
  <speciesType id="HC00698" name="Inositol-1P"/>
  <speciesType id="HC00699" name="4-Hydroxyphenylpyruvate"/>
  <speciesType id="HC00701" name="4-Trimethylammoniobutanoate"/>
  <speciesType id="HC00703" name="Nicotinate_ribonucleotide"/>
  <speciesType id="HC00705" name="3-Hydroxyisobutyrate"/>
  <speciesType id="HC00706" name="Lathosterol"/>
  <speciesType id="HC00715" name="D-3-Amino-isobutanoate"/>
  <speciesType id="HC00717" name="Malonyl-ACP"/>
  <speciesType id="HC00718" name="N-Methylethanolamine-P"/>
  <speciesType id="HC00719" name="5-Hydroxylysine"/>
  <speciesType id="HC00721" name="(R)-Methylmalonyl-CoA"/>
  <speciesType id="HC00728" name="GDP-4-dehydro-6-deoxy-D-mannose"/>
  <speciesType id="HC00729" name="DHA"/>
  <speciesType id="HC00733" name="Glucono-1,5-lactone-6P"/>
  <speciesType id="HC00741" name="4-(2-Aminophenyl)-2,4-dioxobutanoate"/>
  <speciesType id="HC00742" name="3-Hydroxy-N6,N6,N6-trimethyl-L-lysine"/>
  <speciesType id="HC00744" name="Anserine"/>
  <speciesType id="HC00757" name="3alpha,7alpha,12alpha-Trihydroxy-5beta-cholestan-26-al"/>
  <speciesType id="HC00762" name="HCN"/>
  <speciesType id="HC00763" name="Na+"/>
  <speciesType id="HC00765" name="NH4+"/>
  <speciesType id="HC00766" name="dIDP"/>
  <speciesType id="HC00767" name="dITP"/>
  <speciesType id="HC00768" name="dUDP"/>
  <speciesType id="HC00770" name="FADH2"/>
  <speciesType id="HC00779" name="I2"/>
  <speciesType id="HC00784" name="Cys-Gly"/>
  <speciesType id="HC00793" name="Stearate"/>
  <speciesType id="HC00796" name="Linoleate"/>
  <speciesType id="HC00807" name="tRNA(Gly)"/>
  <speciesType id="HC00811" name="tRNA(Lys)"/>
  <speciesType id="HC00815" name="tRNA(Ser)"/>
  <speciesType id="HC00816" name="tRNA(Thr)"/>
  <speciesType id="HC00821" name="Cadaverine"/>
  <speciesType id="HC00822" name="Chitobiose"/>
  <speciesType id="HC00823" name="Cysteamine"/>
  <speciesType id="HC00828" name="Dulcose"/>
  <speciesType id="HC00829" name="Hemoglobin"/>
  <speciesType id="HC00830" name="Elaidate"/>
  <speciesType id="HC00832" name="L-Fuculose"/>
  <speciesType id="HC00833" name="Lanosterol"/>
  <speciesType id="HC00837" name="Thiocyanate"/>
  <speciesType id="HC00838" name="Xanthosine"/>
  <speciesType id="HC00844" name="Choloyl-CoA"/>
  <speciesType id="HC00846" name="Thyminose"/>
  <speciesType id="HC00847" name="Desmosterol"/>
  <speciesType id="HC00849" name="O-(4-Hydroxy-3,5-diidophenyl)-3,5-diiodo-L-tyrosine"/>
  <speciesType id="HC00850" name="Lauroyl-CoA"/>
  <speciesType id="HC00856" name="5-Oxoproline"/>
  <speciesType id="HC00861" name="D-Arabitol"/>
  <speciesType id="HC00863" name="Glycocholate"/>
  <speciesType id="HC00865" name="Lysyl-tRNA"/>
  <speciesType id="HC00868" name="Methotrexate"/>
  <speciesType id="HC00869" name="Octanoyl-CoA"/>
  <speciesType id="HC00873" name="Thiocysteine"/>
  <speciesType id="HC00877" name="Acetylcholine"/>
  <speciesType id="HC00898" name="Leukotriene_C4"/>
  <speciesType id="HC00900" name="Methylmalonate"/>
  <speciesType id="HC00904" name="Protein_lysine"/>
  <speciesType id="HC00905" name="Protoporphyrin"/>
  <speciesType id="HC00906" name="Dehydroalanine"/>
  <speciesType id="HC00907" name="2-Aminomuconate"/>
  <speciesType id="HC00909" name="3-Oxoadipyl-CoA"/>
  <speciesType id="HC00916" name="L-Cystathionine"/>
  <speciesType id="HC00920" name="Phosphocreatine"/>
  <speciesType id="HC00932" name="Glutaconyl-1-CoA"/>
  <speciesType id="HC00933" name="Glycyl-tRNA(Gly)"/>
  <speciesType id="HC00943" name="Triiodothyronine"/>
  <speciesType id="HC00945" name="Xanthurenate"/>
  <speciesType id="HC00947" name="L-beta-Leucine"/>
  <speciesType id="HC00955" name="L-3-Cyanoalanine"/>
  <speciesType id="HC00958" name="Chenodiol"/>
  <speciesType id="HC00961" name="Estrone_3-sulfate"/>
  <speciesType id="HC00962" name="Seryl-tRNA(Ser)"/>
  <speciesType id="HC00966" name="O-Acetylcarnitine"/>
  <speciesType id="HC00967" name="Perillaldehyde"/>
  <speciesType id="HC00971" name="Myristoyl-CoA"/>
  <speciesType id="HC00975" name="3-Ureidopropionate"/>
  <speciesType id="HC00980" name="Glucurone"/>
  <speciesType id="HC00985" name="L-Formylkynurenine"/>
  <speciesType id="HC00990" name="N-Methylputrescine"/>
  <speciesType id="HC01007" name="L-Octanoylcarnitine"/>
  <speciesType id="HC01017" name="1-Methylnicotinamide"/>
  <speciesType id="HC01019" name="3-Dehydrosphinganine"/>
  <speciesType id="HC01021" name="Isovaleryl-CoA"/>
  <speciesType id="HC01022" name="(3Z)-Dodecenoyl-CoA"/>
  <speciesType id="HC01024" name="7,8-Dihydrobiopterin"/>
  <speciesType id="HC01030" name="L-Fucose-1P"/>
  <speciesType id="HC01033" name="Methionine_S-oxide"/>
  <speciesType id="HC01034" name="L-Palmitoylcarnitine"/>
  <speciesType id="HC01036" name="Threonyl-tRNA(Thr)"/>
  <speciesType id="HC01039" name="N-Acetylmuramoyl-Ala"/>
  <speciesType id="HC01047" name="3-Methylcrotonyl-CoA"/>
  <speciesType id="HC01053" name="5-Phosphoribosylamine"/>
  <speciesType id="HC01054" name="Coprostan-3-one"/>
  <speciesType id="HC01066" name="N-Ribosylnicotinamide"/>
  <speciesType id="HC01077" name="2-Amino-acetoacetate"/>
  <speciesType id="HC01078" name="(2E)-Dodecenoyl-CoA"/>
  <speciesType id="HC01079" name="3-Hydroxy-L-kynurenine"/>
  <speciesType id="HC01081" name="3-Methylglutaconyl-CoA"/>
  <speciesType id="HC01082" name="3-Phosphonooxypyruvate"/>
  <speciesType id="HC01085" name="CoproporphyrinogenIII"/>
  <speciesType id="HC01092" name="Glutamyl-5P"/>
  <speciesType id="HC01094" name="L-Xylulose-5P"/>
  <speciesType id="HC01097" name="Urate_D-ribonucleotide"/>
  <speciesType id="HC01101" name="2-Methylacetoacetyl-CoA"/>
  <speciesType id="HC01102" name="Tiglyl-CoA"/>
  <speciesType id="HC01104" name="4-Nitrophenyl-P"/>
  <speciesType id="HC01108" name="AIR"/>
  <speciesType id="HC01111" name="Galactose-1P"/>
  <speciesType id="HC01113" name="Argininosuccinate"/>
  <speciesType id="HC01115" name="NeuNGc"/>
  <speciesType id="HC01118" name="Presqualene-PP"/>
  <speciesType id="HC01122" name="Methacrylyl-CoA"/>
  <speciesType id="HC01123" name="2-Oxo-3-methylvalerate"/>
  <speciesType id="HC01125" name="5-Formyl-THF"/>
  <speciesType id="HC01127" name="D-4-Phosphopantothenate"/>
  <speciesType id="HC01129" name="L-2-Amino-acetoacetate"/>
  <speciesType id="HC01146" name="7alpha-Hydroxycholesterol"/>
  <speciesType id="HC01157" name="4-Imidazolone-5-propanoate"/>
  <speciesType id="HC01159" name="6-Pyruvoyltetrahydropterin"/>
  <speciesType id="HC01161" name="Apo-ACP"/>
  <speciesType id="HC01162" name="CMP-NeuNGc"/>
  <speciesType id="HC01168" name="Quinolinate"/>
  <speciesType id="HC01171" name="L-Glutamate_1-semialdehyde"/>
  <speciesType id="HC01175" name="Dopamine"/>
  <speciesType id="HC01176" name="4-Hydroxyphenylacetaldehyde"/>
  <speciesType id="HC01179" name="7-Hydroxycholest-4-en-3-one"/>
  <speciesType id="HC01180" name="Tagatose-1,6PP"/>
  <speciesType id="HC01182" name="N6,N6,N6-Trimethyl-L-lysine"/>
  <speciesType id="HC01183" name="Adenylosuccinate"/>
  <speciesType id="HC01186" name="2-Aminomuconate_semialdehyde"/>
  <speciesType id="HC01190" name="GAR"/>
  <speciesType id="HC01199" name="1-Pyrroline-5-carboxylate"/>
  <speciesType id="HC01204" name="Acetyl-ACP"/>
  <speciesType id="HC01220" name="Protocatechuatealdehyde"/>
  <speciesType id="HC01223" name="3-Hydroxyisobutyryl-CoA"/>
  <speciesType id="HC01230" name="2-Aminoadipate_6-semialdehyde"/>
  <speciesType id="HC01231" name="N-Pantothenoylcysteine"/>
  <speciesType id="HC01254" name="6-Lactoyl-5,6,7,8-tetrahydropterin"/>
  <speciesType id="HC01255" name="But-2-enoyl-ACP"/>
  <speciesType id="HC01256" name="N-Acetylglucosamine-1P"/>
  <speciesType id="HC01257" name="N-Acetylmannosamine-6P"/>
  <speciesType id="HC01261" name="L-1-Pyrroline-3-hydroxy-5-carboxylate"/>
  <speciesType id="HC01276" name="(R)-4-Phosphopantothenoyl-cysteine"/>
  <speciesType id="HC01281" name="N-Formyl-GAR"/>
  <speciesType id="HC01285" name="Procollagen_5-(D-galactosyl)-lysine"/>
  <speciesType id="HC01287" name="(S)-3-Hydroxy-2-methylbutyryl-CoA"/>
  <speciesType id="HC01288" name="2-Amino-3-carboxymuconate_semialdehyde"/>
  <speciesType id="HC01292" name="S-(2-Methylpropanoyl)-dihydrolipoamide"/>
  <speciesType id="HC01302" name="3alpha,12alpha-Dihydroxy-5beta-cholanate"/>
  <speciesType id="HC01306" name="N-Acetyl-alpha-D-glucosamine-1P"/>
  <speciesType id="HC01313" name="3alpha,7alpha-Dihydroxy-5beta-cholestanate"/>
  <speciesType id="HC01314" name="Dehydroepiandrosterone_sulfate"/>
  <speciesType id="HC01321" name="(R)-3-Hydroxybutanoyl-ACP"/>
  <speciesType id="HC01322" name="(R)-3-Hydroxydecanoyl-ACP"/>
  <speciesType id="HC01323" name="(R)-3-Hydroxyoctanoyl-ACP"/>
  <speciesType id="HC01326" name="(R)-3-Hydroxypalmitoyl-ACP"/>
  <speciesType id="HC01329" name="5-Phosphoribosylformylglycinamidine"/>
  <speciesType id="HC01332" name="3alpha,7alpha-Dihydroxy-5beta-cholestanoyl-CoA"/>
  <speciesType id="HC01334" name="AICAR"/>
  <speciesType id="HC01335" name="HMA"/>
  <speciesType id="HC01340" name="3alpha,7alpha,12alpha-Trihydroxy-5beta-cholestanate"/>
  <speciesType id="HC01344" name="FAICAR"/>
  <speciesType id="HC01347" name="5-Phosphoribosyl-4-carboxy-5-aminoimidazole"/>
  <speciesType id="HC01348" name="3alpha,7alpha,12alpha-Trihydroxy-5beta-cholestanoyl-CoA"/>
  <speciesType id="HC01356" name="SAICAR"/>
  <speciesType id="HC01361" name="Dihydroneopterin"/>
  <speciesType id="HC01367" name="6-[(1S,2R)-1,2-Dihydroxy-3-triphosphooxypropyl]-7,8-dihydropterin"/>
  <speciesType id="HC01371" name="3-Ureidoisobutyrate"/>
  <speciesType id="HC01373" name="7-Dehydrodesmosterol"/>
  <speciesType id="HC01374" name="14-Demethyllanosterol"/>
  <speciesType id="HC01375" name="3-Hydroxybutanoyl-CoA"/>
  <speciesType id="HC01376" name="S-(2-Methylbutanoyl)-dihydrolipoamide"/>
  <speciesType id="HC01377" name="S-(3-Methylbutanoyl)-dihydrolipoamide"/>
  <speciesType id="HC01378" name="Taurocholate"/>
  <speciesType id="HC01379" name="2-Hydroxyethyl-ThPP"/>
  <speciesType id="HC01381" name="Imidazole-4-acetaldehyde"/>
  <speciesType id="HC01394" name="Dodecanoyl-ACP"/>
  <speciesType id="HC01395" name="2-Amino-4-oxo-6-(erythro-1,2,3-trihydroxypropyl)-7,8-_dihydroxypteridine_triphosphate"/>
  <speciesType id="HC01396" name="2-Amino-4-oxo-6-(1,2-dioxoprolyl)-7,8-dihydroxypteridine"/>
  <speciesType id="HC01397" name="(S)-3-Hydroxyhexadecanoyl-CoA"/>
  <speciesType id="HC01398" name="3-Oxopalmitoyl-CoA"/>
  <speciesType id="HC01399" name="(S)-3-Hydroxytetradecanoyl-CoA"/>
  <speciesType id="HC01400" name="3-Oxotetradecanoyl-CoA"/>
  <speciesType id="HC01401" name="(S)-3-Hydroxydodecanoyl-CoA"/>
  <speciesType id="HC01402" name="3-Oxododecanoyl-CoA"/>
  <speciesType id="HC01403" name="(S)-Hydroxydecanoyl-CoA"/>
  <speciesType id="HC01404" name="3-Oxodecanoyl-CoA"/>
  <speciesType id="HC01405" name="(S)-Hydroxyoctanoyl-CoA"/>
  <speciesType id="HC01406" name="3-Oxooctanoyl-CoA"/>
  <speciesType id="HC01407" name="(S)-Hydroxyhexanoyl-CoA"/>
  <speciesType id="HC01408" name="3-Oxohexanoyl-CoA"/>
  <speciesType id="HC01409" name="Hexanoyl-CoA"/>
  <speciesType id="HC01410" name="(2E)-Hexenoyl-CoA"/>
  <speciesType id="HC01411" name="(2E)-Hexadecenoyl-CoA"/>
  <speciesType id="HC01412" name="(2E)-Tetradecenoyl-CoA"/>
  <speciesType id="HC01413" name="Decanoyl-CoA"/>
  <speciesType id="HC01414" name="(2E)-Decenoyl-CoA"/>
  <speciesType id="HC01415" name="(2E)-Octenoyl-CoA"/>
  <speciesType id="HC01423" name="Phenethylamine"/>
  <speciesType id="HC01424" name="Selenomethionine"/>
  <speciesType id="HC01426" name="Chenodeoxycholoyl-CoA"/>
  <speciesType id="HC01434" name="Oxalosuccinate"/>
  <speciesType id="HC01435" name="3-Carboxy-1-hydroxypropyl-ThPP"/>
  <speciesType id="HC01436" name="Sedoheptulose-7P"/>
  <speciesType id="HC01440" name="3-Keto-beta-D-galactose"/>
  <speciesType id="HC01441" name="Lactose-6P"/>
  <speciesType id="HC01444" name="Galactosylglycerol"/>
  <speciesType id="HC01446" name="3-Ketolactose"/>
  <speciesType id="HC01451" name="Zymosterol"/>
  <speciesType id="HC01452" name="5alpha-Cholesta-7,24-dien-3beta-ol"/>
  <speciesType id="HC01453" name="5beta-Cholestane-3alpha,7alpha,26-triol"/>
  <speciesType id="HC01454" name="3alpha,7alpha-Dihydroxy-5beta-cholestan-26-al"/>
  <speciesType id="HC01455" name="5beta-Cholestane-3alpha,7alpha,12alpha,26-tetrol"/>
  <speciesType id="HC01456" name="3alpha,7alpha-Dihydroxy-5beta-cholest-24-enoyl-CoA"/>
  <speciesType id="HC01457" name="3alpha,7alpha,24-Trihydroxy-5beta-cholestanoyl-CoA"/>
  <speciesType id="HC01458" name="3alpha,7alpha-Dihydroxy-5beta-24-oxocholestanoyl-CoA"/>
  <speciesType id="HC01459" name="3alpha,7alpha,12alpha,24-Tetrahydroxy-5beta-cholestanoyl-CoA"/>
  <speciesType id="HC01460" name="7alpha-Hydroxy-5beta-cholestan-3-one"/>
  <speciesType id="HC01461" name="5beta-Cholestane-3alpha,7alpha-diol"/>
  <speciesType id="HC01462" name="7alpha,12alpha-Dihydroxy-5beta-cholestan-3-one"/>
  <speciesType id="HC01463" name="3alpha,7alpha,12alpha-Trihydroxycoprostane"/>
  <speciesType id="HC01464" name="7alpha-Hydroxycholest-4-en-3-one"/>
  <speciesType id="HC01465" name="7alpha,12alpha-Dihydroxycholest-4-en-3-one"/>
  <speciesType id="HC01466" name="3alpha,7alpha,12alpha-Trihydroxy-5beta-cholest-24-enoyl-CoA"/>
  <speciesType id="HC01469" name="Taurodeoxycholate"/>
  <speciesType id="HC01470" name="Glycodeoxycholate"/>
  <speciesType id="HC01471" name="Taurochenodeoxycholate"/>
  <speciesType id="HC01472" name="Glycochenodeoxycholate"/>
  <speciesType id="HC01473" name="3alpha,7alpha,12alpha-Trihydroxy-5beta-24-oxocholestanoyl-CoA"/>
  <speciesType id="HC01479" name="5beta-Pregnane-3,20-dione"/>
  <speciesType id="HC01480" name="3alpha-Hydroxy-5beta-pregnane-20-one"/>
  <speciesType id="HC01493" name="Deoxyinosine"/>
  <speciesType id="HC01496" name="2-Amino-3-oxoadipate"/>
  <speciesType id="HC01499" name="3-Sulfinopyruvate"/>
  <speciesType id="HC01500" name="3-Sulfopyruvate"/>
  <speciesType id="HC01501" name="H2S2O3"/>
  <speciesType id="HC01502" name="SO2"/>
  <speciesType id="HC01505" name="3-Dehydroxycarnitine"/>
  <speciesType id="HC01506" name="Protein_N6-methyl-L-lysine"/>
  <speciesType id="HC01507" name="Protein_N6,N6-dimethyl-L-lysine"/>
  <speciesType id="HC01508" name="Protein_N6,N6,N6-trimethyl-L-lysine"/>
  <speciesType id="HC01512" name="5-Adenylyl-2-aminoadipate"/>
  <speciesType id="HC01514" name="3,4-Dihydroxymandelaldehyde"/>
  <speciesType id="HC01517" name="3,4-Dihydroxymandelate"/>
  <speciesType id="HC01518" name="3-Methoxy-4-hydroxyphenylacetaldehyde"/>
  <speciesType id="HC01519" name="Homovanillate"/>
  <speciesType id="HC01520" name="3-Methoxy-4-hydroxyphenylglycolaldehyde"/>
  <speciesType id="HC01521" name="Vanillylmandelate"/>
  <speciesType id="HC01522" name="Gentisate_aldehyde"/>
  <speciesType id="HC01523" name="3-Methoxytyramine"/>
  <speciesType id="HC01524" name="L-Metanephrine"/>
  <speciesType id="HC01525" name="L-Normetanephrine"/>
  <speciesType id="HC01536" name="5-Hydroxyindoleacetaldehyde"/>
  <speciesType id="HC01537" name="5-Hydroxyindoleacetate"/>
  <speciesType id="HC01547" name="4-(2-Amino-3-hydroxyphenyl)-2,4-dioxobutanoate"/>
  <speciesType id="HC01553" name="Formylanthranilate"/>
  <speciesType id="HC01556" name="beta-Aminopropion_aldehyde"/>
  <speciesType id="HC01557" name="3-Hydroxypropionyl-CoA"/>
  <speciesType id="HC01562" name="L-or-D-Selenocysteine"/>
  <speciesType id="HC01565" name="Se-Adenosylselenomethionine"/>
  <speciesType id="HC01566" name="Se-Adenosylselenohomocysteine"/>
  <speciesType id="HC01569" name="Selenate"/>
  <speciesType id="HC01570" name="Selenohomocysteine"/>
  <speciesType id="HC01571" name="Selenocystathionine"/>
  <speciesType id="HC01577" name="gamma-Glutamyl-beta-cyanoalanine"/>
  <speciesType id="HC01587" name="Acetoacetyl-ACP"/>
  <speciesType id="HC01588" name="Butyryl-ACP"/>
  <speciesType id="HC01589" name="3-Oxohexanoyl-ACP"/>
  <speciesType id="HC01590" name="D-3-Hydroxyhexanoyl-ACP"/>
  <speciesType id="HC01591" name="(2E)-Hexenoyl-ACP"/>
  <speciesType id="HC01592" name="Hexanoyl-ACP"/>
  <speciesType id="HC01593" name="3-Oxooctanoyl-ACP"/>
  <speciesType id="HC01594" name="(2E)-Octenoyl-ACP"/>
  <speciesType id="HC01595" name="Octanoyl-ACP"/>
  <speciesType id="HC01596" name="3-Oxodecanoyl-ACP"/>
  <speciesType id="HC01597" name="(2E)-Decenoyl-ACP"/>
  <speciesType id="HC01598" name="Decanoyl-ACP"/>
  <speciesType id="HC01599" name="3-Oxododecanoyl-ACP"/>
  <speciesType id="HC01600" name="D-3-Hydroxydodecanoyl-ACP"/>
  <speciesType id="HC01601" name="(2E)-Dodecenoyl-ACP"/>
  <speciesType id="HC01602" name="3-Oxotetradecanoyl-ACP"/>
  <speciesType id="HC01603" name="(2E)-Tetradecenoyl-ACP"/>
  <speciesType id="HC01604" name="Tetradecanoyl-ACP"/>
  <speciesType id="HC01605" name="3-Oxohexadecanoyl-ACP"/>
  <speciesType id="HC01606" name="(2E)-Hexadecenoyl-ACP"/>
  <speciesType id="HC01607" name="Hexadecanoyl-ACP"/>
  <speciesType id="HC01608" name="L-Glutamyl-1P"/>
  <speciesType id="HC01609" name="UroporphyrinogenI"/>
  <speciesType id="HC01610" name="CoproporphyrinogenI"/>
  <speciesType id="HC01616" name="Bilirubin-bisglucuronoside"/>
  <speciesType id="HC01622" name="S-Sulfo-L-cysteine"/>
  <speciesType id="HC01628" name="Nicotinate_D-ribonucleoside"/>
  <speciesType id="HC01632" name="2-Hydroxyphenylacetate"/>
  <speciesType id="HC01635" name="N-Acetyl-D-muramoate"/>
  <speciesType id="HC01651" name="Formamidopyrimidine_nucleoside_triphosphate"/>
  <speciesType id="HC01652" name="2,5-Diaminopyrimidine_nucleoside_triphosphate"/>
  <speciesType id="HC01653" name="10-Formyl-THF-L-glutamate"/>
  <speciesType id="HC01658" name="N-(omega)-Hydroxyarginine"/>
  <speciesType id="HC01662" name="D-4-Hydroxy-2-oxoglutarate"/>
  <speciesType id="HC01663" name="L-erythro-4-Hydroxyglutamate"/>
  <speciesType id="HC01664" name="LTD4"/>
  <speciesType id="HC01668" name="Propinol_adenylate"/>
  <speciesType id="HC01669" name="2-Hydroxybutyrate"/>
  <speciesType id="HC01672" name="Acetyl_adenylate"/>
  <speciesType id="HC01696" name="6-Oxohexanoate"/>
  <speciesType id="HC01697" name="6-Hydroxyhexanoate"/>
  <speciesType id="HC01700" name="gamma-Glutamyl-3-aminopropiononitrile"/>
  <speciesType id="HC01702" name="Sphingosine-1P"/>
  <speciesType id="HC01707" name="3-Butynoate"/>
  <speciesType id="HC01708" name="3-Butyn-1-al"/>
  <speciesType id="HC01710" name="2,5-Diamino-6-(5-triphosphoryl-3,4-trihydroxy-2-oxopentyl)-_amino-4-oxopyrimidine"/>
  <speciesType id="HC01712" name="S-Glutaryldihydrolipoamide"/>
  <speciesType id="HC01734" name="N-Acetylneuraminate-9P"/>
  <speciesType id="HC01740" name="Globin"/>
  <speciesType id="HC01751" name="[Methionine_synthase]-cob(I)alamin"/>
  <speciesType id="HC01752" name="[Methionine_synthase]-methylcob(I)alamin"/>
  <speciesType id="HC01757" name="gamma-Linolenate"/>
  <speciesType id="HC01758" name="Linolenate"/>
  <speciesType id="HC01760" name="L-Xylulose-1P"/>
  <speciesType id="HC01771" name="DNTP"/>
  <speciesType id="HC01772" name="Paraoxon"/>
  <speciesType id="HC01774" name="Chloroacetaldehyde"/>
  <speciesType id="HC01775" name="Chloroacetate"/>
  <speciesType id="HC01781" name="Phenylacetate"/>
  <speciesType id="HC01787" name="Lepidimoide"/>
  <speciesType id="HC01788" name="Lignocerate"/>
  <speciesType id="HC01795" name="(Hydroxymethylphenyl)succinyl-CoA"/>
  <speciesType id="HC01796" name="Benzoylsuccinyl-CoA"/>
  <speciesType id="HC01797" name="Activated_methyl_group"/>
  <speciesType id="HC01798" name="4-Methylaminobutanal"/>
  <speciesType id="HC01799" name="Retinoyl_glucuronide"/>
  <speciesType id="HC01803" name="Testosterone_glucuronide"/>
  <speciesType id="HC01804" name="Androsterone_glucuronide"/>
  <speciesType id="HC01808" name="4,4-Dimethyl-5alpha-cholesta-8,14,24-trien-3beta-ol"/>
  <speciesType id="HC01833" name="Perillate"/>
  <speciesType id="HC01838" name="5-Aminopentanal"/>
  <speciesType id="HC01841" name="2-(1,2-Dihydroxyethyl)-TPP"/>
  <speciesType id="HC01842" name="Phosphodimethylethanolamine"/>
  <speciesType id="HC01845" name="(3S)-3-Hydroxyadipyl-CoA"/>
  <speciesType id="HC01846" name="Fe2+"/>
  <speciesType id="HC01847" name="Fe3+"/>
  <speciesType id="HC01852" name="Fibrinogen"/>
  <speciesType id="HC01939" name="Haptoglobin"/>
  <speciesType id="HC01940" name="HDL"/>
  <speciesType id="HC01941" name="OH-"/>
  <speciesType id="HC01942" name="Plasminogen"/>
  <speciesType id="HC01943" name="Prothrombin"/>
  <speciesType id="HC01944" name="ApoTransferin"/>
  <speciesType id="HC01945" name="VLDL"/>
  <speciesType id="HC01949" name="Enzyme_N6-(dihydrolipoyl)lysine_HC01949"/>
  <speciesType id="HC01950" name="Enzyme_N6-(lipoyl)lysine_HC01950"/>
  <speciesType id="HC01969" name="Cholesterol-ester-pool"/>
  <speciesType id="HC01971" name="LDL"/>
  <speciesType id="HC01981" name="Palmitolate"/>
  <speciesType id="HC01983" name="Linoleoyl-CoA"/>
  <speciesType id="HC01984" name="Linolenoyl-CoA"/>
  <speciesType id="HC01985" name="gamma-Linolenoyl-CoA"/>
  <speciesType id="HC01986" name="Arachidonyl-CoA"/>
  <speciesType id="HC01988" name="Stearoyl-ACP"/>
  <speciesType id="HC01990" name="Ceramide-pool"/>
  <speciesType id="HC01991" name="CDP-diacylglycerol-pool"/>
  <speciesType id="HC01993" name="Free-Triacylglycerol-pool"/>
  <speciesType id="HC01994" name="N-Acylneuraminate-pool"/>
  <speciesType id="HC01995" name="N-Acyl-D-mannosamine-pool"/>
  <speciesType id="HC01999" name="O-Acylcarnitine-pool"/>
  <speciesType id="HC02000" name="PC-VLDL-pool"/>
  <speciesType id="HC02001" name="PG-VLDL-pool"/>
  <speciesType id="HC02002" name="PE-VLDL-pool"/>
  <speciesType id="HC02005" name="L-2-Lyso-PE-pool"/>
  <speciesType id="HC02006" name="PS-VLDL-pool"/>
  <speciesType id="HC02007" name="SM-pool"/>
  <speciesType id="HC02008" name="Glucosylceramide-pool"/>
  <speciesType id="HC02009" name="PI-pool"/>
  <speciesType id="HC02010" name="PI-3P-pool"/>
  <speciesType id="HC02011" name="PI-4P-pool"/>
  <speciesType id="HC02012" name="PI-5P-pool"/>
  <speciesType id="HC02013" name="PI-4,5PP-pool"/>
  <speciesType id="HC02014" name="PI-3,4,5PPP-pool"/>
  <speciesType id="HC02015" name="PGP-pool"/>
  <speciesType id="HC02016" name="2-Lysolecithin-pool"/>
  <speciesType id="HC02018" name="Cardiolipin-pool"/>
  <speciesType id="HC02020" name="Cholesterol-ester-palm"/>
  <speciesType id="HC02021" name="Cholesterol-ester-palmn"/>
  <speciesType id="HC02022" name="Cholesterol-ester-stea"/>
  <speciesType id="HC02023" name="Cholesterol-ester-ol"/>
  <speciesType id="HC02024" name="Cholesterol-ester-lin"/>
  <speciesType id="HC02025" name="Cholesterol-ester-ala"/>
  <speciesType id="HC02026" name="Cholesterol-ester-gla"/>
  <speciesType id="HC02027" name="Cholesterol-ester-arach"/>
  <speciesType id="HC02028" name="1-Acylglycerol-3P-pool"/>
  <speciesType id="HC02029" name="1-Acylglycerol-3P-palm"/>
  <speciesType id="HC02030" name="1-Acylglycerol-3P-palmn"/>
  <speciesType id="HC02031" name="1-Acylglycerol-3P-stea"/>
  <speciesType id="HC02032" name="1-Acylglycerol-3P-ol"/>
  <speciesType id="HC02033" name="1-Acylglycerol-3P-lin"/>
  <speciesType id="HC02034" name="1-Acylglycerol-3P-ala"/>
  <speciesType id="HC02035" name="1-Acylglycerol-3P-gla"/>
  <speciesType id="HC02036" name="1-Acylglycerol-3P-arach"/>
  <speciesType id="HC02037" name="1-Acylglycerol-3P-VLDL-TG1-pool"/>
  <speciesType id="HC02038" name="1-Acylglycerol-3P-VLDL-PC-pool"/>
  <speciesType id="HC02039" name="1-Acylglycerol-3P-VLDL-PE-pool"/>
  <speciesType id="HC02040" name="1-Acylglycerol-3P-VLDL-PS-pool"/>
  <speciesType id="HC02041" name="1-Acylglycerol-3P-VLDL-PI-pool"/>
  <speciesType id="HC02042" name="1-Acylglycerol-3P-VLDL-SM-pool"/>
  <speciesType id="HC02043" name="Acyl-CoA-VLDL-TG2-pool"/>
  <speciesType id="HC02044" name="Acyl-CoA-VLDL-PC-pool"/>
  <speciesType id="HC02045" name="Acyl-CoA-VLDL-PE-pool"/>
  <speciesType id="HC02046" name="Acyl-CoA-VLDL-PS-pool"/>
  <speciesType id="HC02047" name="Acyl-CoA-VLDL-PI-pool"/>
  <speciesType id="HC02048" name="Acyl-CoA-VLDL-SM-pool"/>
  <speciesType id="HC02049" name="Phosphatidate-VLDL-TG-pool"/>
  <speciesType id="HC02050" name="Phosphatidate-VLDL-PC-pool"/>
  <speciesType id="HC02051" name="Phosphatidate-VLDL-PE-pool"/>
  <speciesType id="HC02052" name="Phosphatidate-VLDL-PS-pool"/>
  <speciesType id="HC02053" name="Phosphatidate-VLDL-PI-pool"/>
  <speciesType id="HC02054" name="Phosphatidate-VLDL-SM-pool"/>
  <speciesType id="HC02055" name="1,2-Diacylglycerol-VLDL-TG-pool"/>
  <speciesType id="HC02056" name="1,2-Diacylglycerol-VLDL-PC-pool"/>
  <speciesType id="HC02057" name="1,2-Diacylglycerol-VLDL-PE-pool"/>
  <speciesType id="HC02058" name="1,2-Diacylglycerol-VLDL-PS-pool"/>
  <speciesType id="HC02059" name="1,2-Diacylglycerol-VLDL-PI-pool"/>
  <speciesType id="HC02060" name="1,2-Diacylglycerol-VLDL-SM-pool"/>
  <speciesType id="HC02061" name="Acyl-CoA-VLDL-TG3-pool"/>
  <speciesType id="HC02062" name="Triacylglycerol-VLDL-pool"/>
  <speciesType id="HC02063" name="Fatty-acid-VLDL-TG3-pool"/>
  <speciesType id="HC02064" name="Fatty-acid-VLDL-TG2-pool"/>
  <speciesType id="HC02065" name="Fatty-acid-VLDL-TG1-pool"/>
  <speciesType id="HC02066" name="Fatty-acid-VLDL-PC-pool"/>
  <speciesType id="HC02067" name="Fatty-acid-VLDL-PE-pool"/>
  <speciesType id="HC02068" name="Fatty-acid-VLDL-PS-pool"/>
  <speciesType id="HC02069" name="Fatty-acid-VLDL-PI-pool"/>
  <speciesType id="HC02070" name="Fatty-acid-VLDL-SM-pool"/>
  <speciesType id="HC02071" name="1-Acylglycerol-VLDL-TG1-pool"/>
  <speciesType id="HC02072" name="1-Acylglycerol-VLDL-PC-pool"/>
  <speciesType id="HC02073" name="1-Acylglycerol-VLDL-PE-pool"/>
  <speciesType id="HC02074" name="1-Acylglycerol-VLDL-PS-pool"/>
  <speciesType id="HC02075" name="1-Acylglycerol-VLDL-PI-pool"/>
  <speciesType id="HC02076" name="1-Acylglycerol-VLDL-SM-pool"/>
  <speciesType id="HC02077" name="PC-SM-VLDL-pool"/>
  <speciesType id="HC02078" name="CDP-diacylglycerol-VLDL-PI-pool"/>
  <speciesType id="HC02079" name="PE-PS-VLDL-pool"/>
  <speciesType id="HC02080" name="Bile-PC-pool"/>
  <speciesType id="HC02081" name="Fatty-acid-Bile-PC-pool"/>
  <speciesType id="HC02082" name="Acyl-CoA-Bile-PC-pool"/>
  <speciesType id="HC02083" name="1-Acylglycerol-Bile-PC-pool"/>
  <speciesType id="HC02084" name="1-Acylglycerol-3P-Bile-PC-pool"/>
  <speciesType id="HC02085" name="1,2-Diacylglycerol-Bile-PC-pool"/>
  <speciesType id="HC02086" name="Phosphatidate-Bile-PC-pool"/>
  <speciesType id="HC02087" name="CL-pool"/>
  <speciesType id="HC02088" name="Fatty-acid-CL-pool"/>
  <speciesType id="HC02089" name="Acyl-CoA-CL-pool"/>
  <speciesType id="HC02090" name="1-Acylglycerol-CL-pool"/>
  <speciesType id="HC02091" name="1-Acylglycerol-3P-CL-pool"/>
  <speciesType id="HC02092" name="1,2-Diacylglycerol-CL-pool"/>
  <speciesType id="HC02093" name="Phosphatidate-CL-pool"/>
  <speciesType id="HC02094" name="CDP-diacylglycerol-CL-pool"/>
  <speciesType id="HC02095" name="PGP-CL-pool"/>
  <speciesType id="HC02096" name="PG-CL-pool"/>
  <speciesType id="HC02097" name="3-Oxostearoyl-ACP"/>
  <speciesType id="HC02098" name="3-Hydroxystearoyl-ACP"/>
  <speciesType id="HC02099" name="(2E)-Octadecenoyl-ACP"/>
  <speciesType id="HC02100" name="Dihomo-gamma-linolenate"/>
  <speciesType id="HC02101" name="Dihomo-gamma-linolenoyl-ACP"/>
  <speciesType id="HC02102" name="Dihomo-gamma-linolenoyl-CoA"/>
  <speciesType id="HC02103" name="gamma-Linolenoyl-ACP"/>
  <speciesType id="HC02108" name="4alpha-Methylzymosterol-4-carboxylate"/>
  <speciesType id="HC02109" name="3-Keto-4-methylzymosterol"/>
  <speciesType id="HC02110" name="4alpha-Methylzymosterol"/>
  <speciesType id="HC02111" name="ATP-energy"/>
  <speciesType id="HC02112" name="NADH-redox-potential"/>
  <speciesType id="HC02113" name="NADPH-redox-potential"/>
  <speciesType id="HC02114" name="FADH-redox-potential"/>
  <speciesType id="HC02115" name="Proton-gradient"/>
  <speciesType id="HC02116" name="activated-sulphur"/>
  <speciesType id="HC02118" name="Chitin-component"/>
  <speciesType id="HC02119" name="Adenosylmethioninamine-potential"/>
  <speciesType id="HC02120" name="Methylthioribose-1P"/>
  <speciesType id="HC02121" name="Hydroxymethylglutathione"/>
  <speciesType id="HC02122" name="Formylglutathione"/>
  <speciesType id="HC02126" name="Cholestenol"/>
  <speciesType id="HC02129" name="THF-hexaglutamate"/>
  <speciesType id="HC02130" name="10-Formyltetrahydrofolylhexaglutamate"/>
  <speciesType id="HC02131" name="Glycogenin"/>
  <speciesType id="HC02132" name="Glycogenin-G8"/>
  <speciesType id="HC02133" name="Glycogenin-G11"/>
  <speciesType id="HC02134" name="Glycogenin-G4G7"/>
  <speciesType id="HC02135" name="Glycogenin-G4G4"/>
  <speciesType id="HC02136" name="Glycogenin-G7G1"/>
  <speciesType id="HC02137" name="Glycogenin-G7"/>
  <speciesType id="HC02146" name="O-Decanoylcarnitine"/>
  <speciesType id="HC02147" name="L-Oleoylcarnitine"/>
  <speciesType id="HC02148" name="L-Stearoylcarnitine"/>
  <speciesType id="HC02149" name="O-Propanoylcarnitine"/>
  <speciesType id="HC02150" name="O-Butanoylcarnitine"/>
  <speciesType id="HC02151" name="N-Acyl-D-mannosamine-6P-pool"/>
  <speciesType id="HC02152" name="Cerebroside-pool"/>
  <speciesType id="HC02153" name="N-Acyl-D-mannosaminolactone-pool"/>
  <speciesType id="HC02154" name="GM4-pool"/>
  <speciesType id="HC02155" name="GA2-pool"/>
  <speciesType id="HC02156" name="N-Acylglucosamine-6P-pool"/>
  <speciesType id="HC02157" name="CMP-N-acylneuraminate-pool"/>
  <speciesType id="HC02158" name="Dihydroceramide-pool"/>
  <speciesType id="HC02159" name="N-Acylneuraminate-9P-pool"/>
  <speciesType id="HC02160" name="GM2-pool"/>
  <speciesType id="HC02161" name="GM1-pool"/>
  <speciesType id="HC02162" name="LacCer-pool"/>
  <speciesType id="HC02163" name="GM3-pool"/>
  <speciesType id="HC02164" name="Trihexosylceramide-pool"/>
  <speciesType id="HC02165" name="Ceramide-1P-pool"/>
  <speciesType id="HC02166" name="N-Acylglucosamine-pool"/>
  <speciesType id="HC02167" name="Globoside-pool"/>
  <speciesType id="HC02168" name="Digalactosylceramide-pool"/>
  <speciesType id="HC02169" name="Carbonate"/>
  <speciesType id="HC02171" name="copper"/>
  <speciesType id="HC02172" name="Zinc"/>
  <speciesType id="HC02174" name="4-methylumbelliferyl-d-glucopyranoside"/>
  <speciesType id="HC02175" name="decanoic-acid"/>
  <speciesType id="HC02176" name="lauric-acid"/>
  <speciesType id="HC02177" name="myristic-acid"/>
  <speciesType id="HC02178" name="O-decanoyl-L-carnitine"/>
  <speciesType id="HC02179" name="20-hydroxy-arachidonate"/>
  <speciesType id="HC02180" name="thromboxane-b2"/>
  <speciesType id="HC02181" name="leukotriene-a4"/>
  <speciesType id="HC02182" name="leukotriene-b4"/>
  <speciesType id="HC02185" name="leukotriene-e4"/>
  <speciesType id="HC02186" name="leukotriene-f4"/>
  <speciesType id="HC02187" name="reverse-triiodthyronine"/>
  <speciesType id="HC02188" name="Bilirubin-monoglucuronoside"/>
  <speciesType id="HC02189" name="17beta-glucuronosyl-estradiol"/>
  <speciesType id="HC02190" name="ethinylestradiol-3O-glucuronide"/>
  <speciesType id="HC02191" name="lithocholate"/>
  <speciesType id="HC02192" name="taurolithocholate"/>
  <speciesType id="HC02193" name="glycolithocholate"/>
  <speciesType id="HC02194" name="ursodeoxycholate"/>
  <speciesType id="HC02195" name="tauroursodeoxycholate"/>
  <speciesType id="HC02196" name="glycoursodeoxycholate"/>
  <speciesType id="HC02197" name="sulfoglycolithocholate"/>
  <speciesType id="HC02198" name="sulfotaurolithocholate"/>
  <speciesType id="HC02199" name="glutathionyl-leuc4"/>
  <speciesType id="HC02200" name="S-glutathionyl-2-4-dinitrobenzene"/>
  <speciesType id="HC02201" name="S-glutathionyl-ethacrynic-acid"/>
  <speciesType id="HC02202" name="prostaglandin-a1"/>
  <speciesType id="HC02203" name="prostaglandin-a2"/>
  <speciesType id="HC02204" name="prostaglandin-b1"/>
  <speciesType id="HC02205" name="prostaglandin-b2"/>
  <speciesType id="HC02206" name="prostaglandin-c1"/>
  <speciesType id="HC02207" name="prostaglandin-c2"/>
  <speciesType id="HC02208" name="prostaglandin-d1"/>
  <speciesType id="HC02209" name="prostaglandin-d2"/>
  <speciesType id="HC02210" name="prostaglandin-d3"/>
  <speciesType id="HC02211" name="prostaglandin-e1"/>
  <speciesType id="HC02212" name="prostaglandin-e2"/>
  <speciesType id="HC02213" name="prostaglandin-e3"/>
  <speciesType id="HC02214" name="prostaglandin-f1alpha"/>
  <speciesType id="HC02215" name="prostaglandin-f2alpha"/>
  <speciesType id="HC02216" name="prostaglandin-f2beta"/>
  <speciesType id="HC02217" name="prostaglandin-g2"/>
  <speciesType id="HC02218" name="prostaglandin-h2"/>
  <speciesType id="HC02219" name="prostaglandin-i2"/>
  <speciesType id="HC02220" name="sulfochenodeoxycholate"/>
  <speciesType id="HC02221" name="cholecystokinin-8"/>
  <speciesType id="HC02222" name="mitoApo-ACP"/>
  <speciesType id="HC02223" name="mitoACP"/>
  <speciesType id="HC02224" name="mitoThioredoxin"/>
  <speciesType id="HC02225" name="mitoOxidizedThioredoxin"/>
  <speciesType id="HC02226" name="GSH-redox-potential"/>
  <speciesType id="HC02228" name="Hexadecenal"/>
  <speciesType id="HC02232" name="trans-Octadec-2-enoyl-CoA"/>
  <speciesType id="HC02234" name="linoelaidyl-CoA"/>
  <speciesType id="HC02235" name="Hexadecenoyl-CoA_(n-C16:1CoA)"/>
  <speciesType id="HC10692" name="3-oxolaur-cis-5-enoyl-CoA"/>
  <speciesType id="HC10695" name="cis-laur-5-enoyl-CoA"/>
  <speciesType id="HC10782" name="3-oxomyrist-7-enoyl-CoA"/>
  <speciesType id="HC10784" name="cis-myrist-7-enoyl-CoA"/>
  <speciesType id="HC10852" name="palmitoleoyl-CoA"/>
  <speciesType id="HC10853" name="3-oxopalmitoleoyl-CoA"/>
  <speciesType id="HC10854" name="palmitoleoyl-Carnitine"/>
  <speciesType id="HC10855" name="linoleic-Carnitine"/>
  <speciesType id="HC10856" name="trans,cis-octadeca-2,9-dienoyl-CoA"/>
  <speciesType id="HC10857" name="(S)-3-hydroxyoleyleoyl-CoA"/>
  <speciesType id="HC10858" name="3-oxooleoyl-CoA"/>
  <speciesType id="HC10859" name="Malonyl-Carnitin"/>
  <speciesType id="HC11102" name="cis-(3S)-hydroxytetradec-7-enoyl-CoA"/>
  <speciesType id="HC12236" name="Arachidonyl-Carnitine"/>
  <speciesType id="HC12591" name="trans,cis-hexadeca-2,9-dienoyl-CoA"/>
  <speciesType id="HC12592" name="(S)-3-hydroxypalmitoleoyl-CoA"/>
  <speciesType id="HC12594" name="trans,cis-myristo-2,7-dienoyl-CoA"/>
  <speciesType id="HC12596" name="trans,cis-dodeca-2,5-dienoyl-CoA"/>
  <speciesType id="HC12597" name="3(S)-3-hydroxydodecen-(5Z)-oyl-CoA"/>
</listOfSpeciesTypes>
<listOfCompartments>
  <compartment id="lyso" name="lyso" size="3" outside="cyto" />
  <compartment id="nuc" name="nuc" size="3" outside="cyto" />
  <compartment id="peroxy" name="peroxy" size="3" outside="cyto" />
  <compartment id="GolErMi" name="GolErMi" size="3" outside="cyto" />
  <compartment id="cyto" name="cyto" size="100" outside="ext" />
  <compartment id="bile" name="bile" size="10" />
  <compartment id="ribo" name="ribo" size="1" />
  <compartment id="mito" name="mito" size="3" outside="cyto" />
  <compartment id="ext" name="ext" size="10" />
</listOfCompartments>
<listOfSpecies>
  <species id="HC00001_cyto"  name="Albumin_cyto" speciesType="HC00001" initialConcentration="1e-10" boundaryCondition="false" compartment="cyto" />
  <species id="HC00001_ext"  name="Albumin_ext" speciesType="HC00001" initialConcentration="1e-10" boundaryCondition="false" compartment="ext" />
  <species id="HC00001_lyso"  name="Albumin_lyso" speciesType="HC00001" initialConcentration="1e-10" boundaryCondition="false" compartment="lyso" />
  <species id="HC00002_cyto"  name="Antichymotrypsin_cyto" speciesType="HC00002" initialConcentration="1e-10" boundaryCondition="false" compartment="cyto" />
  <species id="HC00002_ext"  name="Antichymotrypsin_ext" speciesType="HC00002" initialConcentration="1e-10" boundaryCondition="false" compartment="ext" />
  <species id="HC00002_lyso"  name="Antichymotrypsin_lyso" speciesType="HC00002" initialConcentration="1e-10" boundaryCondition="false" compartment="lyso" />
  <species id="HC00003_cyto"  name="Antitrypsin_cyto" speciesType="HC00003" initialConcentration="1e-10" boundaryCondition="false" compartment="cyto" />
  <species id="HC00003_ext"  name="Antitrypsin_ext" speciesType="HC00003" initialConcentration="1e-10" boundaryCondition="false" compartment="ext" />
  <species id="HC00003_lyso"  name="Antitrypsin_lyso" speciesType="HC00003" initialConcentration="1e-10" boundaryCondition="false" compartment="lyso" />
  <species id="HC00004_GolErMi"  name="ApoA1_GolErMi" speciesType="HC00004" initialConcentration="1e-10" boundaryCondition="false" compartment="GolErMi" />
  <species id="HC00004_cyto"  name="ApoA1_cyto" speciesType="HC00004" initialConcentration="1e-10" boundaryCondition="false" compartment="cyto" />
  <species id="HC00004_ext"  name="ApoA1_ext" speciesType="HC00004" initialConcentration="1e-10" boundaryCondition="false" compartment="ext" />
  <species id="HC00004_lyso"  name="ApoA1_lyso" speciesType="HC00004" initialConcentration="1e-10" boundaryCondition="false" compartment="lyso" />
  <species id="HC00005_GolErMi"  name="ApoB100_GolErMi" speciesType="HC00005" initialConcentration="1e-10" boundaryCondition="false" compartment="GolErMi" />
  <species id="HC00005_cyto"  name="ApoB100_cyto" speciesType="HC00005" initialConcentration="1e-10" boundaryCondition="false" compartment="cyto" />
  <species id="HC00005_ext"  name="ApoB100_ext" speciesType="HC00005" initialConcentration="1e-10" boundaryCondition="false" compartment="ext" />
  <species id="HC00005_lyso"  name="ApoB100_lyso" speciesType="HC00005" initialConcentration="1e-10" boundaryCondition="false" compartment="lyso" />
  <species id="HC00006_GolErMi"  name="ApoC1_GolErMi" speciesType="HC00006" initialConcentration="1e-10" boundaryCondition="false" compartment="GolErMi" />
  <species id="HC00006_cyto"  name="ApoC1_cyto" speciesType="HC00006" initialConcentration="1e-10" boundaryCondition="false" compartment="cyto" />
  <species id="HC00006_ext"  name="ApoC1_ext" speciesType="HC00006" initialConcentration="1e-10" boundaryCondition="false" compartment="ext" />
  <species id="HC00006_lyso"  name="ApoC1_lyso" speciesType="HC00006" initialConcentration="1e-10" boundaryCondition="false" compartment="lyso" />
  <species id="HC00007_GolErMi"  name="ApoC2_GolErMi" speciesType="HC00007" initialConcentration="1e-10" boundaryCondition="false" compartment="GolErMi" />
  <species id="HC00007_cyto"  name="ApoC2_cyto" speciesType="HC00007" initialConcentration="1e-10" boundaryCondition="false" compartment="cyto" />
  <species id="HC00007_ext"  name="ApoC2_ext" speciesType="HC00007" initialConcentration="1e-10" boundaryCondition="false" compartment="ext" />
  <species id="HC00007_lyso"  name="ApoC2_lyso" speciesType="HC00007" initialConcentration="1e-10" boundaryCondition="false" compartment="lyso" />
  <species id="HC00008_GolErMi"  name="ApoC3_GolErMi" speciesType="HC00008" initialConcentration="1e-10" boundaryCondition="false" compartment="GolErMi" />
  <species id="HC00008_cyto"  name="ApoC3_cyto" speciesType="HC00008" initialConcentration="1e-10" boundaryCondition="false" compartment="cyto" />
  <species id="HC00008_ext"  name="ApoC3_ext" speciesType="HC00008" initialConcentration="1e-10" boundaryCondition="false" compartment="ext" />
  <species id="HC00008_lyso"  name="ApoC3_lyso" speciesType="HC00008" initialConcentration="1e-10" boundaryCondition="false" compartment="lyso" />
  <species id="HC00009_GolErMi"  name="ApoE_GolErMi" speciesType="HC00009" initialConcentration="1e-10" boundaryCondition="false" compartment="GolErMi" />
  <species id="HC00009_cyto"  name="ApoE_cyto" speciesType="HC00009" initialConcentration="1e-10" boundaryCondition="false" compartment="cyto" />
  <species id="HC00009_ext"  name="ApoE_ext" speciesType="HC00009" initialConcentration="1e-10" boundaryCondition="false" compartment="ext" />
  <species id="HC00009_lyso"  name="ApoE_lyso" speciesType="HC00009" initialConcentration="1e-10" boundaryCondition="false" compartment="lyso" />
  <species id="HC00011_GolErMi"  name="H2O_GolErMi" speciesType="HC00011" initialConcentration="1" boundaryCondition="false" compartment="GolErMi" />
  <species id="HC00011_bile"  name="H2O_bile" speciesType="HC00011" initialConcentration="1" boundaryCondition="false" compartment="bile" />
  <species id="HC00011_cyto"  name="H2O_cyto" speciesType="HC00011" initialConcentration="1" boundaryCondition="false" compartment="cyto" />
  <species id="HC00011_ext"  name="H2O_ext" speciesType="HC00011" initialConcentration="1" boundaryCondition="false" compartment="ext" />
  <species id="HC00011_lyso"  name="H2O_lyso" speciesType="HC00011" initialConcentration="1" boundaryCondition="false" compartment="lyso" />
  <species id="HC00011_mito"  name="H2O_mito" speciesType="HC00011" initialConcentration="1" boundaryCondition="false" compartment="mito" />
  <species id="HC00011_nuc"  name="H2O_nuc" speciesType="HC00011" initialConcentration="1" boundaryCondition="false" compartment="nuc" />
  <species id="HC00011_peroxy"  name="H2O_peroxy" speciesType="HC00011" initialConcentration="1" boundaryCondition="false" compartment="peroxy" />
  <species id="HC00011_ribo"  name="H2O_ribo" speciesType="HC00011" initialConcentration="1" boundaryCondition="false" compartment="ribo" />
  <species id="HC00012_GolErMi"  name="ATP_GolErMi" speciesType="HC00012" initialConcentration="0.000338" boundaryCondition="false" compartment="GolErMi" />
  <species id="HC00012_cyto"  name="ATP_cyto" speciesType="HC00012" initialConcentration="0.000338" boundaryCondition="false" compartment="cyto" />
  <species id="HC00012_ext"  name="ATP_ext" speciesType="HC00012" initialConcentration="0.000338" boundaryCondition="false" compartment="ext" />
  <species id="HC00012_lyso"  name="ATP_lyso" speciesType="HC00012" initialConcentration="0.000338" boundaryCondition="false" compartment="lyso" />
  <species id="HC00012_mito"  name="ATP_mito" speciesType="HC00012" initialConcentration="0.000338" boundaryCondition="false" compartment="mito" />
  <species id="HC00012_nuc"  name="ATP_nuc" speciesType="HC00012" initialConcentration="0.000338" boundaryCondition="false" compartment="nuc" />
  <species id="HC00012_peroxy"  name="ATP_peroxy" speciesType="HC00012" initialConcentration="0.000338" boundaryCondition="false" compartment="peroxy" />
  <species id="HC00013_GolErMi"  name="NAD+_GolErMi" speciesType="HC00013" initialConcentration="88.7e-6" boundaryCondition="false" compartment="GolErMi" />
  <species id="HC00013_cyto"  name="NAD+_cyto" speciesType="HC00013" initialConcentration="88.7e-6" boundaryCondition="false" compartment="cyto" />
  <species id="HC00013_mito"  name="NAD+_mito" speciesType="HC00013" initialConcentration="88.7e-6" boundaryCondition="false" compartment="mito" />
  <species id="HC00013_nuc"  name="NAD+_nuc" speciesType="HC00013" initialConcentration="88.7e-6" boundaryCondition="false" compartment="nuc" />
  <species id="HC00013_peroxy"  name="NAD+_peroxy" speciesType="HC00013" initialConcentration="88.7e-6" boundaryCondition="false" compartment="peroxy" />
  <species id="HC00014_GolErMi"  name="NADH_GolErMi" speciesType="HC00014" initialConcentration="20e-6" boundaryCondition="false" compartment="GolErMi" />
  <species id="HC00014_cyto"  name="NADH_cyto" speciesType="HC00014" initialConcentration="20e-6" boundaryCondition="false" compartment="cyto" />
  <species id="HC00014_mito"  name="NADH_mito" speciesType="HC00014" initialConcentration="20e-6" boundaryCondition="false" compartment="mito" />
  <species id="HC00014_nuc"  name="NADH_nuc" speciesType="HC00014" initialConcentration="20e-6" boundaryCondition="false" compartment="nuc" />
  <species id="HC00014_peroxy"  name="NADH_peroxy" speciesType="HC00014" initialConcentration="20e-6" boundaryCondition="false" compartment="peroxy" />
  <species id="HC00015_GolErMi"  name="NADPH_GolErMi" speciesType="HC00015" initialConcentration="51e-6" boundaryCondition="false" compartment="GolErMi" />
  <species id="HC00015_cyto"  name="NADPH_cyto" speciesType="HC00015" initialConcentration="51e-6" boundaryCondition="false" compartment="cyto" />
  <species id="HC00015_mito"  name="NADPH_mito" speciesType="HC00015" initialConcentration="51e-6" boundaryCondition="false" compartment="mito" />
  <species id="HC00015_nuc"  name="NADPH_nuc" speciesType="HC00015" boundaryCondition="false" compartment="nuc" />
  <species id="HC00015_peroxy"  name="NADPH_peroxy" speciesType="HC00015" initialConcentration="51e-6" boundaryCondition="false" compartment="peroxy" />
  <species id="HC00016_GolErMi"  name="NADP+_GolErMi" speciesType="HC00016" initialConcentration="100e-6" boundaryCondition="false" compartment="GolErMi" />
  <species id="HC00016_cyto"  name="NADP+_cyto" speciesType="HC00016" initialConcentration="100e-6" boundaryCondition="false" compartment="cyto" />
  <species id="HC00016_mito"  name="NADP+_mito" speciesType="HC00016" initialConcentration="100e-6" boundaryCondition="false" compartment="mito" />
  <species id="HC00016_nuc"  name="NADP+_nuc" speciesType="HC00016" boundaryCondition="false" compartment="nuc" />
  <species id="HC00016_peroxy"  name="NADP+_peroxy" speciesType="HC00016" initialConcentration="100e-6" boundaryCondition="false" compartment="peroxy" />
  <species id="HC00017_GolErMi"  name="O2_GolErMi" speciesType="HC00017" initialConcentration="5.05e-05" boundaryCondition="false" compartment="GolErMi" />
  <species id="HC00017_bile"  name="O2_bile" speciesType="HC00017" initialConcentration="5.05e-05" boundaryCondition="false" compartment="bile" />
  <species id="HC00017_cyto"  name="O2_cyto" speciesType="HC00017" initialConcentration="5.05e-05" boundaryCondition="false" compartment="cyto" />
  <species id="HC00017_ext"  name="O2_ext" speciesType="HC00017" initialConcentration="8.2e-06" boundaryCondition="false" compartment="ext" />
  <species id="HC00017_lyso"  name="O2_lyso" speciesType="HC00017" initialConcentration="5.05e-05" boundaryCondition="false" compartment="lyso" />
  <species id="HC00017_mito"  name="O2_mito" speciesType="HC00017" initialConcentration="5.05e-05" boundaryCondition="false" compartment="mito" />
  <species id="HC00017_nuc"  name="O2_nuc" speciesType="HC00017" initialConcentration="5.05e-05" boundaryCondition="false" compartment="nuc" />
  <species id="HC00017_peroxy"  name="O2_peroxy" speciesType="HC00017" initialConcentration="5.05e-05" boundaryCondition="false" compartment="peroxy" />
  <species id="HC00017_ribo"  name="O2_ribo" speciesType="HC00017" initialConcentration="5.05e-05" boundaryCondition="false" compartment="ribo" />
  <species id="HC00018_GolErMi"  name="ADP_GolErMi" speciesType="HC00018" initialConcentration="0.000132" boundaryCondition="false" compartment="GolErMi" />
  <species id="HC00018_cyto"  name="ADP_cyto" speciesType="HC00018" initialConcentration="0.000132" boundaryCondition="false" compartment="cyto" />
  <species id="HC00018_ext"  name="ADP_ext" speciesType="HC00018" initialConcentration="0.000132" boundaryCondition="false" compartment="ext" />
  <species id="HC00018_lyso"  name="ADP_lyso" speciesType="HC00018" initialConcentration="0.000132" boundaryCondition="false" compartment="lyso" />
  <species id="HC00018_mito"  name="ADP_mito" speciesType="HC00018" initialConcentration="0.000132" boundaryCondition="false" compartment="mito" />
  <species id="HC00018_nuc"  name="ADP_nuc" speciesType="HC00018" initialConcentration="0.000132" boundaryCondition="false" compartment="nuc" />
  <species id="HC00018_peroxy"  name="ADP_peroxy" speciesType="HC00018" initialConcentration="0.000132" boundaryCondition="false" compartment="peroxy" />
  <species id="HC00019_GolErMi"  name="Pi_GolErMi" speciesType="HC00019" initialConcentration="0.0105" boundaryCondition="false" compartment="GolErMi" />
  <species id="HC00019_cyto"  name="Pi_cyto" speciesType="HC00019" initialConcentration="0.0105" boundaryCondition="false" compartment="cyto" />
  <species id="HC00019_ext"  name="Pi_ext" speciesType="HC00019" initialConcentration="0.056" boundaryCondition="false" compartment="ext" />
  <species id="HC00019_lyso"  name="Pi_lyso" speciesType="HC00019" initialConcentration="0.0105" boundaryCondition="false" compartment="lyso" />
  <species id="HC00019_mito"  name="Pi_mito" speciesType="HC00019" initialConcentration="0.0105" boundaryCondition="false" compartment="mito" />
  <species id="HC00019_nuc"  name="Pi_nuc" speciesType="HC00019" initialConcentration="0.0105" boundaryCondition="false" compartment="nuc" />
  <species id="HC00019_peroxy"  name="Pi_peroxy" speciesType="HC00019" initialConcentration="0.0105" boundaryCondition="false" compartment="peroxy" />
  <species id="HC00020_GolErMi"  name="CoA_GolErMi" speciesType="HC00020" initialConcentration="0.00026" boundaryCondition="false" compartment="GolErMi" />
  <species id="HC00020_cyto"  name="CoA_cyto" speciesType="HC00020" initialConcentration="0.00026" boundaryCondition="false" compartment="cyto" />
  <species id="HC00020_mito"  name="CoA_mito" speciesType="HC00020" initialConcentration="0.00026" boundaryCondition="false" compartment="mito" />
  <species id="HC00020_peroxy"  name="CoA_peroxy" speciesType="HC00020" initialConcentration="0.00026" boundaryCondition="false" compartment="peroxy" />
  <species id="HC00021_GolErMi"  name="CO2_GolErMi" speciesType="HC00021" initialConcentration="0.025" boundaryCondition="false" compartment="GolErMi" />
  <species id="HC00021_bile"  name="CO2_bile" speciesType="HC00021" initialConcentration="0.025" boundaryCondition="false" compartment="bile" />
  <species id="HC00021_cyto"  name="CO2_cyto" speciesType="HC00021" initialConcentration="0.025" boundaryCondition="false" compartment="cyto" />
  <species id="HC00021_ext"  name="CO2_ext" speciesType="HC00021" initialConcentration="0.025" boundaryCondition="false" compartment="ext" />
  <species id="HC00021_lyso"  name="CO2_lyso" speciesType="HC00021" initialConcentration="0.025" boundaryCondition="false" compartment="lyso" />
  <species id="HC00021_mito"  name="CO2_mito" speciesType="HC00021" initialConcentration="0.025" boundaryCondition="false" compartment="mito" />
  <species id="HC00021_nuc"  name="CO2_nuc" speciesType="HC00021" initialConcentration="0.025" boundaryCondition="false" compartment="nuc" />
  <species id="HC00021_peroxy"  name="CO2_peroxy" speciesType="HC00021" initialConcentration="0.025" boundaryCondition="false" compartment="peroxy" />
  <species id="HC00021_ribo"  name="CO2_ribo" speciesType="HC00021" initialConcentration="0.025" boundaryCondition="false" compartment="ribo" />
  <species id="HC00023_GolErMi"  name="PPi_GolErMi" speciesType="HC00023" initialConcentration="10e-9" boundaryCondition="false" compartment="GolErMi" />
  <species id="HC00023_cyto"  name="PPi_cyto" speciesType="HC00023" initialConcentration="10e-9" boundaryCondition="false" compartment="cyto" />
  <species id="HC00023_ext"  name="PPi_ext" speciesType="HC00023" initialConcentration="10e-9" boundaryCondition="false" compartment="ext" />
  <species id="HC00023_mito"  name="PPi_mito" speciesType="HC00023" initialConcentration="10e-9" boundaryCondition="false" compartment="mito" />
  <species id="HC00023_nuc"  name="PPi_nuc" speciesType="HC00023" initialConcentration="10e-9" boundaryCondition="false" compartment="nuc" />
  <species id="HC00023_peroxy"  name="PPi_peroxy" speciesType="HC00023" initialConcentration="10e-9" boundaryCondition="false" compartment="peroxy" />
  <species id="HC00024_GolErMi"  name="NH3_GolErMi" speciesType="HC00024" initialConcentration="0.000525" boundaryCondition="false" compartment="GolErMi" />
  <species id="HC00024_bile"  name="NH3_bile" speciesType="HC00024" boundaryCondition="false" compartment="bile" />
  <species id="HC00024_cyto"  name="NH3_cyto" speciesType="HC00024" initialConcentration="0.000525" boundaryCondition="false" compartment="cyto" />
  <species id="HC00024_ext"  name="NH3_ext" speciesType="HC00024" initialConcentration="0.019" boundaryCondition="false" compartment="ext" />
  <species id="HC00024_lyso"  name="NH3_lyso" speciesType="HC00024" boundaryCondition="false" compartment="lyso" />
  <species id="HC00024_mito"  name="NH3_mito" speciesType="HC00024" initialConcentration="0.000525" boundaryCondition="false" compartment="mito" />
  <species id="HC00024_nuc"  name="NH3_nuc" speciesType="HC00024" initialConcentration="0.000525" boundaryCondition="false" compartment="nuc" />
  <species id="HC00024_peroxy"  name="NH3_peroxy" speciesType="HC00024" initialConcentration="0.000525" boundaryCondition="false" compartment="peroxy" />
  <species id="HC00025_GolErMi"  name="UDP_GolErMi" speciesType="HC00025" initialConcentration="0.00026" boundaryCondition="false" compartment="GolErMi" />
  <species id="HC00025_cyto"  name="UDP_cyto" speciesType="HC00025" initialConcentration="0.00026" boundaryCondition="false" compartment="cyto" />
  <species id="HC00025_ext"  name="UDP_ext" speciesType="HC00025" initialConcentration="0.00026" boundaryCondition="false" compartment="ext" />
  <species id="HC00025_lyso"  name="UDP_lyso" speciesType="HC00025" initialConcentration="0.00026" boundaryCondition="false" compartment="lyso" />
  <species id="HC00025_mito"  name="UDP_mito" speciesType="HC00025" initialConcentration="0.00026" boundaryCondition="false" compartment="mito" />
  <species id="HC00025_nuc"  name="UDP_nuc" speciesType="HC00025" initialConcentration="0.00026" boundaryCondition="false" compartment="nuc" />
  <species id="HC00026_GolErMi"  name="FAD_GolErMi" speciesType="HC00026" initialConcentration="0.00026" boundaryCondition="false" compartment="GolErMi" />
  <species id="HC00026_cyto"  name="FAD_cyto" speciesType="HC00026" initialConcentration="0.00026" boundaryCondition="false" compartment="cyto" />
  <species id="HC00026_ext"  name="FAD_ext" speciesType="HC00026" initialConcentration="0.00026" boundaryCondition="false" compartment="ext" />
  <species id="HC00026_lyso"  name="FAD_lyso" speciesType="HC00026" initialConcentration="0.00026" boundaryCondition="false" compartment="lyso" />
  <species id="HC00026_mito"  name="FAD_mito" speciesType="HC00026" initialConcentration="0.00026" boundaryCondition="false" compartment="mito" />
  <species id="HC00026_nuc"  name="FAD_nuc" speciesType="HC00026" boundaryCondition="false" compartment="nuc" />
  <species id="HC00026_peroxy"  name="FAD_peroxy" speciesType="HC00026" initialConcentration="0.00026" boundaryCondition="false" compartment="peroxy" />
  <species id="HC00028_cyto"  name="Pyridoxal-P_cyto" speciesType="HC00028" initialConcentration="0.00026" boundaryCondition="false" compartment="cyto" />
  <species id="HC00028_ext"  name="Pyridoxal-P_ext" speciesType="HC00028" initialConcentration="0.00026" boundaryCondition="false" compartment="ext" />
  <species id="HC00029_GolErMi"  name="SAM_GolErMi" speciesType="HC00029" initialConcentration="0.00026" boundaryCondition="false" compartment="GolErMi" />
  <species id="HC00029_cyto"  name="SAM_cyto" speciesType="HC00029" initialConcentration="0.00026" boundaryCondition="false" compartment="cyto" />
  <species id="HC00029_nuc"  name="SAM_nuc" speciesType="HC00029" initialConcentration="0.00026" boundaryCondition="false" compartment="nuc" />
  <species id="HC00030_GolErMi"  name="AMP_GolErMi" speciesType="HC00030" initialConcentration="0.00042" boundaryCondition="false" compartment="GolErMi" />
  <species id="HC00030_cyto"  name="AMP_cyto" speciesType="HC00030" initialConcentration="0.00042" boundaryCondition="false" compartment="cyto" />
  <species id="HC00030_ext"  name="AMP_ext" speciesType="HC00030" initialConcentration="0.00042" boundaryCondition="false" compartment="ext" />
  <species id="HC00030_lyso"  name="AMP_lyso" speciesType="HC00030" initialConcentration="0.00042" boundaryCondition="false" compartment="lyso" />
  <species id="HC00030_mito"  name="AMP_mito" speciesType="HC00030" initialConcentration="0.00042" boundaryCondition="false" compartment="mito" />
  <species id="HC00030_peroxy"  name="AMP_peroxy" speciesType="HC00030" initialConcentration="0.00042" boundaryCondition="false" compartment="peroxy" />
  <species id="HC00031_GolErMi"  name="SAH_GolErMi" speciesType="HC00031" initialConcentration="0.00026" boundaryCondition="false" compartment="GolErMi" />
  <species id="HC00031_cyto"  name="SAH_cyto" speciesType="HC00031" initialConcentration="0.00026" boundaryCondition="false" compartment="cyto" />
  <species id="HC00031_nuc"  name="SAH_nuc" speciesType="HC00031" initialConcentration="0.00026" boundaryCondition="false" compartment="nuc" />
  <species id="HC00032_cyto"  name="Pyruvate_cyto" speciesType="HC00032" initialConcentration="0.00155" boundaryCondition="false" compartment="cyto" />
  <species id="HC00032_ext"  name="Pyruvate_ext" speciesType="HC00032" initialConcentration="0.00155" boundaryCondition="false" compartment="ext" />
  <species id="HC00032_mito"  name="Pyruvate_mito" speciesType="HC00032" initialConcentration="0.00155" boundaryCondition="false" compartment="mito" />
  <species id="HC00032_peroxy"  name="Pyruvate_peroxy" speciesType="HC00032" initialConcentration="0.00155" boundaryCondition="false" compartment="peroxy" />
  <species id="HC00033_GolErMi"  name="Acetyl-CoA_GolErMi" speciesType="HC00033" initialConcentration="0.000505" boundaryCondition="false" compartment="GolErMi" />
  <species id="HC00033_cyto"  name="Acetyl-CoA_cyto" speciesType="HC00033" initialConcentration="0.000505" boundaryCondition="false" compartment="cyto" />
  <species id="HC00033_mito"  name="Acetyl-CoA_mito" speciesType="HC00033" initialConcentration="0.000505" boundaryCondition="false" compartment="mito" />
  <species id="HC00033_peroxy"  name="Acetyl-CoA_peroxy" speciesType="HC00033" initialConcentration="0.000505" boundaryCondition="false" compartment="peroxy" />
  <species id="HC00034_GolErMi"  name="Glutamate_GolErMi" speciesType="HC00034" initialConcentration="0.015" boundaryCondition="false" compartment="GolErMi" />
  <species id="HC00034_cyto"  name="Glutamate_cyto" speciesType="HC00034" initialConcentration="0.015" boundaryCondition="false" compartment="cyto" />
  <species id="HC00034_ext"  name="Glutamate_ext" speciesType="HC00034" initialConcentration="0.015" boundaryCondition="false" compartment="ext" />
  <species id="HC00034_lyso"  name="Glutamate_lyso" speciesType="HC00034" initialConcentration="0.015" boundaryCondition="false" compartment="lyso" />
  <species id="HC00034_mito"  name="Glutamate_mito" speciesType="HC00034" initialConcentration="0.015" boundaryCondition="false" compartment="mito" />
  <species id="HC00034_nuc"  name="Glutamate_nuc" speciesType="HC00034" initialConcentration="0.015" boundaryCondition="false" compartment="nuc" />
  <species id="HC00035_GolErMi"  name="AKG_GolErMi" speciesType="HC00035" initialConcentration="0.00055" boundaryCondition="false" compartment="GolErMi" />
  <species id="HC00035_cyto"  name="AKG_cyto" speciesType="HC00035" initialConcentration="0.00055" boundaryCondition="false" compartment="cyto" />
  <species id="HC00035_ext"  name="AKG_ext" speciesType="HC00035" initialConcentration="0.00055" boundaryCondition="false" compartment="ext" />
  <species id="HC00035_mito"  name="AKG_mito" speciesType="HC00035" initialConcentration="0.00055" boundaryCondition="false" compartment="mito" />
  <species id="HC00035_peroxy"  name="AKG_peroxy" speciesType="HC00035" initialConcentration="0.00055" boundaryCondition="false" compartment="peroxy" />
  <species id="HC00036_cyto"  name="H2O2_cyto" speciesType="HC00036" initialConcentration="0.00026" boundaryCondition="false" compartment="cyto" />
  <species id="HC00036_ext"  name="H2O2_ext" speciesType="HC00036" initialConcentration="0.00026" boundaryCondition="false" compartment="ext" />
  <species id="HC00036_lyso"  name="H2O2_lyso" speciesType="HC00036" initialConcentration="0.00026" boundaryCondition="false" compartment="lyso" />
  <species id="HC00036_mito"  name="H2O2_mito" speciesType="HC00036" initialConcentration="0.00026" boundaryCondition="false" compartment="mito" />
  <species id="HC00036_peroxy"  name="H2O2_peroxy" speciesType="HC00036" initialConcentration="0.00026" boundaryCondition="false" compartment="peroxy" />
  <species id="HC00038_GolErMi"  name="UDP-glucose_GolErMi" speciesType="HC00038" initialConcentration="0.00255" boundaryCondition="false" compartment="GolErMi" />
  <species id="HC00038_cyto"  name="UDP-glucose_cyto" speciesType="HC00038" initialConcentration="0.00255" boundaryCondition="false" compartment="cyto" />
  <species id="HC00038_ext"  name="UDP-glucose_ext" speciesType="HC00038" initialConcentration="0.00255" boundaryCondition="false" compartment="ext" />
  <species id="HC00038_lyso"  name="UDP-glucose_lyso" speciesType="HC00038" initialConcentration="0.00255" boundaryCondition="false" compartment="lyso" />
  <species id="HC00038_mito"  name="UDP-glucose_mito" speciesType="HC00038" initialConcentration="0.00255" boundaryCondition="false" compartment="mito" />
  <species id="HC00040_GolErMi"  name="Glucose_GolErMi" speciesType="HC00040" initialConcentration="0.00026" boundaryCondition="false" compartment="GolErMi" />
  <species id="HC00040_cyto"  name="Glucose_cyto" speciesType="HC00040" initialConcentration="0.00026" boundaryCondition="false" compartment="cyto" />
  <species id="HC00040_ext"  name="Glucose_ext" speciesType="HC00040" initialConcentration="0.02" boundaryCondition="false" compartment="ext" />
  <species id="HC00040_lyso"  name="Glucose_lyso" speciesType="HC00040" initialConcentration="0.00026" boundaryCondition="false" compartment="lyso" />
  <species id="HC00041_cyto"  name="Heme_cyto" speciesType="HC00041" initialConcentration="0.00026" boundaryCondition="false" compartment="cyto" />
  <species id="HC00041_mito"  name="Heme_mito" speciesType="HC00041" initialConcentration="0.00026" boundaryCondition="false" compartment="mito" />
  <species id="HC00042_GolErMi"  name="Acetate_GolErMi" speciesType="HC00042" initialConcentration="0.00026" boundaryCondition="false" compartment="GolErMi" />
  <species id="HC00042_cyto"  name="Acetate_cyto" speciesType="HC00042" initialConcentration="0.00026" boundaryCondition="false" compartment="cyto" />
  <species id="HC00042_ext"  name="Acetate_ext" speciesType="HC00042" initialConcentration="0.00026" boundaryCondition="false" compartment="ext" />
  <species id="HC00042_mito"  name="Acetate_mito" speciesType="HC00042" initialConcentration="0.00026" boundaryCondition="false" compartment="mito" />
  <species id="HC00042_peroxy"  name="Acetate_peroxy" speciesType="HC00042" initialConcentration="0.00026" boundaryCondition="false" compartment="peroxy" />
  <species id="HC00043_cyto"  name="GDP_cyto" speciesType="HC00043" initialConcentration="0.000132" boundaryCondition="false" compartment="cyto" />
  <species id="HC00043_ext"  name="GDP_ext" speciesType="HC00043" initialConcentration="0.000132" boundaryCondition="false" compartment="ext" />
  <species id="HC00043_mito"  name="GDP_mito" speciesType="HC00043" initialConcentration="0.000132" boundaryCondition="false" compartment="mito" />
  <species id="HC00044_cyto"  name="OAA_cyto" speciesType="HC00044" initialConcentration="5.05e-05" boundaryCondition="false" compartment="cyto" />
  <species id="HC00044_mito"  name="OAA_mito" speciesType="HC00044" initialConcentration="5.05e-05" boundaryCondition="false" compartment="mito" />
  <species id="HC00045_cyto"  name="Glycine_cyto" speciesType="HC00045" initialConcentration="0.00026" boundaryCondition="false" compartment="cyto" />
  <species id="HC00045_ext"  name="Glycine_ext" speciesType="HC00045" initialConcentration="0.00026" boundaryCondition="false" compartment="ext" />
  <species id="HC00045_lyso"  name="Glycine_lyso" speciesType="HC00045" initialConcentration="0.00026" boundaryCondition="false" compartment="lyso" />
  <species id="HC00045_mito"  name="Glycine_mito" speciesType="HC00045" initialConcentration="0.00026" boundaryCondition="false" compartment="mito" />
  <species id="HC00045_nuc"  name="Glycine_nuc" speciesType="HC00045" initialConcentration="0.00026" boundaryCondition="false" compartment="nuc" />
  <species id="HC00045_peroxy"  name="Glycine_peroxy" speciesType="HC00045" initialConcentration="0.00026" boundaryCondition="false" compartment="peroxy" />
  <species id="HC00048_cyto"  name="Alanine_cyto" speciesType="HC00048" initialConcentration="0.00026" boundaryCondition="false" compartment="cyto" />
  <species id="HC00048_ext"  name="Alanine_ext" speciesType="HC00048" initialConcentration="0.00026" boundaryCondition="false" compartment="ext" />
  <species id="HC00048_lyso"  name="Alanine_lyso" speciesType="HC00048" initialConcentration="0.00026" boundaryCondition="false" compartment="lyso" />
  <species id="HC00048_mito"  name="Alanine_mito" speciesType="HC00048" initialConcentration="0.00026" boundaryCondition="false" compartment="mito" />
  <species id="HC00048_peroxy"  name="Alanine_peroxy" speciesType="HC00048" initialConcentration="0.00026" boundaryCondition="false" compartment="peroxy" />
  <species id="HC00049_GolErMi"  name="Succinate_GolErMi" speciesType="HC00049" initialConcentration="0.00026" boundaryCondition="false" compartment="GolErMi" />
  <species id="HC00049_cyto"  name="Succinate_cyto" speciesType="HC00049" initialConcentration="0.00026" boundaryCondition="false" compartment="cyto" />
  <species id="HC00049_ext"  name="Succinate_ext" speciesType="HC00049" initialConcentration="0.00026" boundaryCondition="false" compartment="ext" />
  <species id="HC00049_mito"  name="Succinate_mito" speciesType="HC00049" initialConcentration="0.00026" boundaryCondition="false" compartment="mito" />
  <species id="HC00050_GolErMi"  name="UDP-N-acetylglucosamine_GolErMi" speciesType="HC00050" initialConcentration="0.00026" boundaryCondition="false" compartment="GolErMi" />
  <species id="HC00050_cyto"  name="UDP-N-acetylglucosamine_cyto" speciesType="HC00050" initialConcentration="0.00026" boundaryCondition="false" compartment="cyto" />
  <species id="HC00050_nuc"  name="UDP-N-acetylglucosamine_nuc" speciesType="HC00050" initialConcentration="0.00026" boundaryCondition="false" compartment="nuc" />
  <species id="HC00051_cyto"  name="GTP_cyto" speciesType="HC00051" initialConcentration="0.000338" boundaryCondition="false" compartment="cyto" />
  <species id="HC00051_ext"  name="GTP_ext" speciesType="HC00051" initialConcentration="0.000338" boundaryCondition="false" compartment="ext" />
  <species id="HC00051_mito"  name="GTP_mito" speciesType="HC00051" initialConcentration="0.000338" boundaryCondition="false" compartment="mito" />
  <species id="HC00051_nuc"  name="GTP_nuc" speciesType="HC00051" initialConcentration="0.000338" boundaryCondition="false" compartment="nuc" />
  <species id="HC00053_GolErMi"  name="Lysine_GolErMi" speciesType="HC00053" initialConcentration="0.00026" boundaryCondition="false" compartment="GolErMi" />
  <species id="HC00053_cyto"  name="Lysine_cyto" speciesType="HC00053" initialConcentration="0.00026" boundaryCondition="false" compartment="cyto" />
  <species id="HC00053_ext"  name="Lysine_ext" speciesType="HC00053" initialConcentration="0.00026" boundaryCondition="false" compartment="ext" />
  <species id="HC00053_lyso"  name="Lysine_lyso" speciesType="HC00053" initialConcentration="0.00026" boundaryCondition="false" compartment="lyso" />
  <species id="HC00053_mito"  name="Lysine_mito" speciesType="HC00053" initialConcentration="0.00026" boundaryCondition="false" compartment="mito" />
  <species id="HC00054_cyto"  name="Glyoxylate_cyto" speciesType="HC00054" initialConcentration="0.00026" boundaryCondition="false" compartment="cyto" />
  <species id="HC00054_mito"  name="Glyoxylate_mito" speciesType="HC00054" initialConcentration="0.00026" boundaryCondition="false" compartment="mito" />
  <species id="HC00054_peroxy"  name="Glyoxylate_peroxy" speciesType="HC00054" initialConcentration="0.00026" boundaryCondition="false" compartment="peroxy" />
  <species id="HC00055_cyto"  name="Aspartate_cyto" speciesType="HC00055" initialConcentration="0.00055" boundaryCondition="false" compartment="cyto" />
  <species id="HC00055_ext"  name="Aspartate_ext" speciesType="HC00055" initialConcentration="0.00055" boundaryCondition="false" compartment="ext" />
  <species id="HC00055_lyso"  name="Aspartate_lyso" speciesType="HC00055" initialConcentration="0.00055" boundaryCondition="false" compartment="lyso" />
  <species id="HC00055_mito"  name="Aspartate_mito" speciesType="HC00055" initialConcentration="0.00055" boundaryCondition="false" compartment="mito" />
  <species id="HC00056_bile"  name="GSH_bile" speciesType="HC00056" initialConcentration="0.00026" boundaryCondition="false" compartment="bile" />
  <species id="HC00056_cyto"  name="GSH_cyto" speciesType="HC00056" initialConcentration="0.00026" boundaryCondition="false" compartment="cyto" />
  <species id="HC00056_ext"  name="GSH_ext" speciesType="HC00056" initialConcentration="0.00026" boundaryCondition="false" compartment="ext" />
  <species id="HC00056_mito"  name="GSH_mito" speciesType="HC00056" initialConcentration="0.00026" boundaryCondition="false" compartment="mito" />
  <species id="HC00057_GolErMi"  name="UDP-galactose_GolErMi" speciesType="HC00057" initialConcentration="0.00026" boundaryCondition="false" compartment="GolErMi" />
  <species id="HC00057_cyto"  name="UDP-galactose_cyto" speciesType="HC00057" initialConcentration="0.00026" boundaryCondition="false" compartment="cyto" />
  <species id="HC00058_GolErMi"  name="PAPS_GolErMi" speciesType="HC00058" initialConcentration="0.00026" boundaryCondition="false" compartment="GolErMi" />
  <species id="HC00058_cyto"  name="PAPS_cyto" speciesType="HC00058" initialConcentration="0.00026" boundaryCondition="false" compartment="cyto" />
  <species id="HC00058_mito"  name="PAPS_mito" speciesType="HC00058" boundaryCondition="false" compartment="mito" />
  <species id="HC00058_nuc"  name="PAPS_nuc" speciesType="HC00058" boundaryCondition="false" compartment="nuc" />
  <species id="HC00058_peroxy"  name="PAPS_peroxy" speciesType="HC00058" initialConcentration="0.00026" boundaryCondition="false" compartment="peroxy" />
  <species id="HC00059_GolErMi"  name="PAP_GolErMi" speciesType="HC00059" boundaryCondition="false" compartment="GolErMi" />
  <species id="HC00059_cyto"  name="PAP_cyto" speciesType="HC00059" initialConcentration="0.00026" boundaryCondition="false" compartment="cyto" />
  <species id="HC00059_mito"  name="PAP_mito" speciesType="HC00059" boundaryCondition="false" compartment="mito" />
  <species id="HC00059_nuc"  name="PAP_nuc" speciesType="HC00059" boundaryCondition="false" compartment="nuc" />
  <species id="HC00059_peroxy"  name="PAP_peroxy" speciesType="HC00059" boundaryCondition="false" compartment="peroxy" />
  <species id="HC00060_GolErMi"  name="CMP_GolErMi" speciesType="HC00060" initialConcentration="0.00026" boundaryCondition="false" compartment="GolErMi" />
  <species id="HC00060_cyto"  name="CMP_cyto" speciesType="HC00060" initialConcentration="0.00026" boundaryCondition="false" compartment="cyto" />
  <species id="HC00060_ext"  name="CMP_ext" speciesType="HC00060" initialConcentration="0.00026" boundaryCondition="false" compartment="ext" />
  <species id="HC00060_lyso"  name="CMP_lyso" speciesType="HC00060" initialConcentration="0.00026" boundaryCondition="false" compartment="lyso" />
  <species id="HC00060_mito"  name="CMP_mito" speciesType="HC00060" initialConcentration="0.00026" boundaryCondition="false" compartment="mito" />
  <species id="HC00060_nuc"  name="CMP_nuc" speciesType="HC00060" initialConcentration="0.00026" boundaryCondition="false" compartment="nuc" />
  <species id="HC00061_GolErMi"  name="Formate_GolErMi" speciesType="HC00061" initialConcentration="0.00026" boundaryCondition="false" compartment="GolErMi" />
  <species id="HC00061_cyto"  name="Formate_cyto" speciesType="HC00061" initialConcentration="0.00026" boundaryCondition="false" compartment="cyto" />
  <species id="HC00061_ext"  name="Formate_ext" speciesType="HC00061" initialConcentration="0.00026" boundaryCondition="false" compartment="ext" />
  <species id="HC00061_mito"  name="Formate_mito" speciesType="HC00061" initialConcentration="0.00026" boundaryCondition="false" compartment="mito" />
  <species id="HC00061_nuc"  name="Formate_nuc" speciesType="HC00061" initialConcentration="0.00026" boundaryCondition="false" compartment="nuc" />
  <species id="HC00061_peroxy"  name="Formate_peroxy" speciesType="HC00061" initialConcentration="0.00026" boundaryCondition="false" compartment="peroxy" />
  <species id="HC00062_GolErMi"  name="Sulfate_GolErMi" speciesType="HC00062" initialConcentration="0.0026" boundaryCondition="false" compartment="GolErMi" />
  <species id="HC00062_bile"  name="Sulfate_bile" speciesType="HC00062" initialConcentration="0.0026" boundaryCondition="false" compartment="bile" />
  <species id="HC00062_cyto"  name="Sulfate_cyto" speciesType="HC00062" initialConcentration="0.0026" boundaryCondition="false" compartment="cyto" />
  <species id="HC00062_ext"  name="Sulfate_ext" speciesType="HC00062" initialConcentration="0.003" boundaryCondition="false" compartment="ext" />
  <species id="HC00062_lyso"  name="Sulfate_lyso" speciesType="HC00062" initialConcentration="0.0026" boundaryCondition="false" compartment="lyso" />
  <species id="HC00062_mito"  name="Sulfate_mito" speciesType="HC00062" initialConcentration="0.0026" boundaryCondition="false" compartment="mito" />
  <species id="HC00064_cyto"  name="FMN_cyto" speciesType="HC00064" initialConcentration="0.00026" boundaryCondition="false" compartment="cyto" />
  <species id="HC00064_lyso"  name="FMN_lyso" speciesType="HC00064" initialConcentration="0.00026" boundaryCondition="false" compartment="lyso" />
  <species id="HC00065_GolErMi"  name="Arginine_GolErMi" speciesType="HC00065" initialConcentration="0.00026" boundaryCondition="false" compartment="GolErMi" />
  <species id="HC00065_cyto"  name="Arginine_cyto" speciesType="HC00065" initialConcentration="0.00026" boundaryCondition="false" compartment="cyto" />
  <species id="HC00065_ext"  name="Arginine_ext" speciesType="HC00065" initialConcentration="0.00026" boundaryCondition="false" compartment="ext" />
  <species id="HC00065_lyso"  name="Arginine_lyso" speciesType="HC00065" initialConcentration="0.00026" boundaryCondition="false" compartment="lyso" />
  <species id="HC00065_mito"  name="Arginine_mito" speciesType="HC00065" initialConcentration="0.00026" boundaryCondition="false" compartment="mito" />
  <species id="HC00066_GolErMi"  name="CTP_GolErMi" speciesType="HC00066" boundaryCondition="false" compartment="GolErMi" />
  <species id="HC00066_cyto"  name="CTP_cyto" speciesType="HC00066" initialConcentration="0.00026" boundaryCondition="false" compartment="cyto" />
  <species id="HC00066_ext"  name="CTP_ext" speciesType="HC00066" initialConcentration="0.00026" boundaryCondition="false" compartment="ext" />
  <species id="HC00066_mito"  name="CTP_mito" speciesType="HC00066" initialConcentration="0.00026" boundaryCondition="false" compartment="mito" />
  <species id="HC00066_nuc"  name="CTP_nuc" speciesType="HC00066" initialConcentration="0.00026" boundaryCondition="false" compartment="nuc" />
  <species id="HC00067_GolErMi"  name="Glutamine_GolErMi" speciesType="HC00067" initialConcentration="0.00026" boundaryCondition="false" compartment="GolErMi" />
  <species id="HC00067_cyto"  name="Glutamine_cyto" speciesType="HC00067" initialConcentration="0.00026" boundaryCondition="false" compartment="cyto" />
  <species id="HC00067_ext"  name="Glutamine_ext" speciesType="HC00067" initialConcentration="0.00026" boundaryCondition="false" compartment="ext" />
  <species id="HC00067_lyso"  name="Glutamine_lyso" speciesType="HC00067" initialConcentration="0.00026" boundaryCondition="false" compartment="lyso" />
  <species id="HC00067_mito"  name="Glutamine_mito" speciesType="HC00067" initialConcentration="0.00026" boundaryCondition="false" compartment="mito" />
  <species id="HC00067_nuc"  name="Glutamine_nuc" speciesType="HC00067" initialConcentration="0.00026" boundaryCondition="false" compartment="nuc" />
  <species id="HC00068_GolErMi"  name="Serine_GolErMi" speciesType="HC00068" boundaryCondition="false" compartment="GolErMi" />
  <species id="HC00068_cyto"  name="Serine_cyto" speciesType="HC00068" initialConcentration="0.00026" boundaryCondition="false" compartment="cyto" />
  <species id="HC00068_ext"  name="Serine_ext" speciesType="HC00068" initialConcentration="0.00026" boundaryCondition="false" compartment="ext" />
  <species id="HC00068_lyso"  name="Serine_lyso" speciesType="HC00068" initialConcentration="0.00026" boundaryCondition="false" compartment="lyso" />
  <species id="HC00068_mito"  name="Serine_mito" speciesType="HC00068" initialConcentration="0.00026" boundaryCondition="false" compartment="mito" />
  <species id="HC00068_peroxy"  name="Serine_peroxy" speciesType="HC00068" initialConcentration="0.00026" boundaryCondition="false" compartment="peroxy" />
  <species id="HC00070_cyto"  name="Formaldehyde_cyto" speciesType="HC00070" initialConcentration="0.00026" boundaryCondition="false" compartment="cyto" />
  <species id="HC00070_ext"  name="Formaldehyde_ext" speciesType="HC00070" initialConcentration="0.00026" boundaryCondition="false" compartment="ext" />
  <species id="HC00070_lyso"  name="Formaldehyde_lyso" speciesType="HC00070" initialConcentration="0.00026" boundaryCondition="false" compartment="lyso" />
  <species id="HC00070_mito"  name="Formaldehyde_mito" speciesType="HC00070" initialConcentration="0.00026" boundaryCondition="false" compartment="mito" />
  <species id="HC00070_peroxy"  name="Formaldehyde_peroxy" speciesType="HC00070" initialConcentration="0.00026" boundaryCondition="false" compartment="peroxy" />
  <species id="HC00071_GolErMi"  name="Thiamin-PP_GolErMi" speciesType="HC00071" initialConcentration="0.00026" boundaryCondition="false" compartment="GolErMi" />
  <species id="HC00071_cyto"  name="Thiamin-PP_cyto" speciesType="HC00071" initialConcentration="0.00026" boundaryCondition="false" compartment="cyto" />
  <species id="HC00071_mito"  name="Thiamin-PP_mito" speciesType="HC00071" initialConcentration="0.00026" boundaryCondition="false" compartment="mito" />
  <species id="HC00071_peroxy"  name="Thiamin-PP_peroxy" speciesType="HC00071" initialConcentration="0.00026" boundaryCondition="false" compartment="peroxy" />
  <species id="HC00074_cyto"  name="Ascorbate_cyto" speciesType="HC00074" initialConcentration="0.00026" boundaryCondition="false" compartment="cyto" />
  <species id="HC00074_ext"  name="Ascorbate_ext" speciesType="HC00074" initialConcentration="0.00026" boundaryCondition="false" compartment="ext" />
  <species id="HC00075_cyto"  name="Methionine_cyto" speciesType="HC00075" initialConcentration="0.00026" boundaryCondition="false" compartment="cyto" />
  <species id="HC00075_ext"  name="Methionine_ext" speciesType="HC00075" initialConcentration="0.00026" boundaryCondition="false" compartment="ext" />
  <species id="HC00075_lyso"  name="Methionine_lyso" speciesType="HC00075" initialConcentration="0.00026" boundaryCondition="false" compartment="lyso" />
  <species id="HC00075_mito"  name="Methionine_mito" speciesType="HC00075" initialConcentration="0.00026" boundaryCondition="false" compartment="mito" />
  <species id="HC00076_cyto"  name="PEP_cyto" speciesType="HC00076" initialConcentration="17e-6" boundaryCondition="false" compartment="cyto" />
  <species id="HC00076_mito"  name="PEP_mito" speciesType="HC00076" initialConcentration="17e-6" boundaryCondition="false" compartment="mito" />
  <species id="HC00077_cyto"  name="UTP_cyto" speciesType="HC00077" initialConcentration="0.00026" boundaryCondition="false" compartment="cyto" />
  <species id="HC00077_ext"  name="UTP_ext" speciesType="HC00077" initialConcentration="0.00026" boundaryCondition="false" compartment="ext" />
  <species id="HC00077_mito"  name="UTP_mito" speciesType="HC00077" initialConcentration="0.00026" boundaryCondition="false" compartment="mito" />
  <species id="HC00078_GolErMi"  name="Ca2+_GolErMi" speciesType="HC00078" initialConcentration="0.00026" boundaryCondition="false" compartment="GolErMi" />
  <species id="HC00078_cyto"  name="Ca2+_cyto" speciesType="HC00078" initialConcentration="0.00026" boundaryCondition="false" compartment="cyto" />
  <species id="HC00078_ext"  name="Ca2+_ext" speciesType="HC00078" initialConcentration="0.00026" boundaryCondition="false" compartment="ext" />
  <species id="HC00079_GolErMi"  name="Ornithine_GolErMi" speciesType="HC00079" initialConcentration="0.00026" boundaryCondition="false" compartment="GolErMi" />
  <species id="HC00079_cyto"  name="Ornithine_cyto" speciesType="HC00079" initialConcentration="0.00026" boundaryCondition="false" compartment="cyto" />
  <species id="HC00079_ext"  name="Ornithine_ext" speciesType="HC00079" initialConcentration="0.00026" boundaryCondition="false" compartment="ext" />
  <species id="HC00079_mito"  name="Ornithine_mito" speciesType="HC00079" initialConcentration="0.00026" boundaryCondition="false" compartment="mito" />
  <species id="HC00080_cyto"  name="Tryptophan_cyto" speciesType="HC00080" initialConcentration="0.00026" boundaryCondition="false" compartment="cyto" />
  <species id="HC00080_ext"  name="Tryptophan_ext" speciesType="HC00080" initialConcentration="0.00026" boundaryCondition="false" compartment="ext" />
  <species id="HC00080_lyso"  name="Tryptophan_lyso" speciesType="HC00080" initialConcentration="0.00026" boundaryCondition="false" compartment="lyso" />
  <species id="HC00080_mito"  name="Tryptophan_mito" speciesType="HC00080" initialConcentration="0.00026" boundaryCondition="false" compartment="mito" />
  <species id="HC00081_cyto"  name="Phenylalanine_cyto" speciesType="HC00081" initialConcentration="0.00026" boundaryCondition="false" compartment="cyto" />
  <species id="HC00081_ext"  name="Phenylalanine_ext" speciesType="HC00081" initialConcentration="0.00026" boundaryCondition="false" compartment="ext" />
  <species id="HC00081_lyso"  name="Phenylalanine_lyso" speciesType="HC00081" initialConcentration="0.00026" boundaryCondition="false" compartment="lyso" />
  <species id="HC00081_mito"  name="Phenylalanine_mito" speciesType="HC00081" initialConcentration="0.00026" boundaryCondition="false" compartment="mito" />
  <species id="HC00083_cyto"  name="H+(PG)_cyto" speciesType="HC00083" initialConcentration="1e-07" boundaryCondition="false" compartment="cyto" />
  <species id="HC00083_ext"  name="H+(PG)_ext" speciesType="HC00083" initialConcentration="1e-07" boundaryCondition="false" compartment="ext" />
  <species id="HC00083_lyso"  name="H+(PG)_lyso" speciesType="HC00083" initialConcentration="1e-07" boundaryCondition="false" compartment="lyso" />
  <species id="HC00083_mito"  name="H+(PG)_mito" speciesType="HC00083" initialConcentration="1e-11" boundaryCondition="false" compartment="mito" />
  <species id="HC00083_peroxy"  name="H+(PG)_peroxy" speciesType="HC00083" initialConcentration="1e-07" boundaryCondition="false" compartment="peroxy" />
  <species id="HC00084_cyto"  name="ITP_cyto" speciesType="HC00084" initialConcentration="0.00026" boundaryCondition="false" compartment="cyto" />
  <species id="HC00084_ext"  name="ITP_ext" speciesType="HC00084" initialConcentration="0.00026" boundaryCondition="false" compartment="ext" />
  <species id="HC00084_mito"  name="ITP_mito" speciesType="HC00084" initialConcentration="0.00026" boundaryCondition="false" compartment="mito" />
  <species id="HC00085_cyto"  name="Tyrosine_cyto" speciesType="HC00085" initialConcentration="0.00026" boundaryCondition="false" compartment="cyto" />
  <species id="HC00085_ext"  name="Tyrosine_ext" speciesType="HC00085" initialConcentration="0.00026" boundaryCondition="false" compartment="ext" />
  <species id="HC00085_lyso"  name="Tyrosine_lyso" speciesType="HC00085" initialConcentration="0.00026" boundaryCondition="false" compartment="lyso" />
  <species id="HC00085_mito"  name="Tyrosine_mito" speciesType="HC00085" initialConcentration="0.00026" boundaryCondition="false" compartment="mito" />
  <species id="HC00086_GolErMi"  name="Malonyl-CoA_GolErMi" speciesType="HC00086" initialConcentration="0.00026" boundaryCondition="false" compartment="GolErMi" />
  <species id="HC00086_cyto"  name="Malonyl-CoA_cyto" speciesType="HC00086" initialConcentration="0.00026" boundaryCondition="false" compartment="cyto" />
  <species id="HC00086_mito"  name="Malonyl-CoA_mito" speciesType="HC00086" initialConcentration="0.00026" boundaryCondition="false" compartment="mito" />
  <species id="HC00086_peroxy"  name="Malonyl-CoA_peroxy" speciesType="HC00086" initialConcentration="0.00026" boundaryCondition="false" compartment="peroxy" />
  <species id="HC00087_GolErMi"  name="Acetaldehyde_GolErMi" speciesType="HC00087" initialConcentration="0.00026" boundaryCondition="false" compartment="GolErMi" />
  <species id="HC00087_cyto"  name="Acetaldehyde_cyto" speciesType="HC00087" initialConcentration="0.00026" boundaryCondition="false" compartment="cyto" />
  <species id="HC00087_ext"  name="Acetaldehyde_ext" speciesType="HC00087" initialConcentration="0.00026" boundaryCondition="false" compartment="ext" />
  <species id="HC00087_mito"  name="Acetaldehyde_mito" speciesType="HC00087" initialConcentration="0.00026" boundaryCondition="false" compartment="mito" />
  <species id="HC00087_peroxy"  name="Acetaldehyde_peroxy" speciesType="HC00087" initialConcentration="0.00026" boundaryCondition="false" compartment="peroxy" />
  <species id="HC00088_GolErMi"  name="Fructose-6P_GolErMi" speciesType="HC00088" initialConcentration="0.0004" boundaryCondition="false" compartment="GolErMi" />
  <species id="HC00088_cyto"  name="Fructose-6P_cyto" speciesType="HC00088" initialConcentration="0.0004" boundaryCondition="false" compartment="cyto" />
  <species id="HC00089_cyto"  name="Urea_cyto" speciesType="HC00089" initialConcentration="0.00026" boundaryCondition="false" compartment="cyto" />
  <species id="HC00089_ext"  name="Urea_ext" speciesType="HC00089" initialConcentration="0.00026" boundaryCondition="false" compartment="ext" />
  <species id="HC00089_mito"  name="Urea_mito" speciesType="HC00089" initialConcentration="0.00026" boundaryCondition="false" compartment="mito" />
  <species id="HC00091_GolErMi"  name="Sucrose_GolErMi" speciesType="HC00091" initialConcentration="0.00026" boundaryCondition="false" compartment="GolErMi" />
  <species id="HC00091_cyto"  name="Sucrose_cyto" speciesType="HC00091" initialConcentration="0.00026" boundaryCondition="false" compartment="cyto" />
  <species id="HC00091_ext"  name="Sucrose_ext" speciesType="HC00091" initialConcentration="0.00026" boundaryCondition="false" compartment="ext" />
  <species id="HC00093_cyto"  name="Succinyl-CoA_cyto" speciesType="HC00093" initialConcentration="0.00026" boundaryCondition="false" compartment="cyto" />
  <species id="HC00093_mito"  name="Succinyl-CoA_mito" speciesType="HC00093" initialConcentration="0.00026" boundaryCondition="false" compartment="mito" />
  <species id="HC00093_peroxy"  name="Succinyl-CoA_peroxy" speciesType="HC00093" initialConcentration="0.00026" boundaryCondition="false" compartment="peroxy" />
  <species id="HC00094_GolErMi"  name="Glucose-6P_GolErMi" speciesType="HC00094" initialConcentration="0.0021" boundaryCondition="false" compartment="GolErMi" />
  <species id="HC00094_cyto"  name="Glucose-6P_cyto" speciesType="HC00094" initialConcentration="0.0021" boundaryCondition="false" compartment="cyto" />
  <species id="HC00094_peroxy"  name="Glucose-6P_peroxy" speciesType="HC00094" initialConcentration="0.0021" boundaryCondition="false" compartment="peroxy" />
  <species id="HC00095_GolErMi"  name="sn-Glycerol-3P_GolErMi" speciesType="HC00095" boundaryCondition="false" compartment="GolErMi" />
  <species id="HC00095_cyto"  name="sn-Glycerol-3P_cyto" speciesType="HC00095" initialConcentration="0.0011" boundaryCondition="false" compartment="cyto" />
  <species id="HC00095_lyso"  name="sn-Glycerol-3P_lyso" speciesType="HC00095" boundaryCondition="false" compartment="lyso" />
  <species id="HC00095_mito"  name="sn-Glycerol-3P_mito" speciesType="HC00095" initialConcentration="0.0011" boundaryCondition="false" compartment="mito" />
  <species id="HC00095_peroxy"  name="sn-Glycerol-3P_peroxy" speciesType="HC00095" initialConcentration="0.0011" boundaryCondition="false" compartment="peroxy" />
  <species id="HC00096_cyto"  name="Sulfite_cyto" speciesType="HC00096" initialConcentration="0.0026" boundaryCondition="false" compartment="cyto" />
  <species id="HC00096_mito"  name="Sulfite_mito" speciesType="HC00096" initialConcentration="0.0026" boundaryCondition="false" compartment="mito" />
  <species id="HC00097_cyto"  name="Fructose_cyto" speciesType="HC00097" initialConcentration="0.00026" boundaryCondition="true" compartment="cyto" />
  <species id="HC00097_ext"  name="Fructose_ext" speciesType="HC00097" initialConcentration="0.00026" boundaryCondition="false" compartment="ext" />
  <species id="HC00098_GolErMi"  name="GDP-mannose_GolErMi" speciesType="HC00098" initialConcentration="0.00026" boundaryCondition="false" compartment="GolErMi" />
  <species id="HC00098_cyto"  name="GDP-mannose_cyto" speciesType="HC00098" initialConcentration="0.00026" boundaryCondition="false" compartment="cyto" />
  <species id="HC00099_cyto"  name="Cysteine_cyto" speciesType="HC00099" initialConcentration="0.00026" boundaryCondition="false" compartment="cyto" />
  <species id="HC00099_ext"  name="Cysteine_ext" speciesType="HC00099" initialConcentration="0.00026" boundaryCondition="false" compartment="ext" />
  <species id="HC00099_lyso"  name="Cysteine_lyso" speciesType="HC00099" initialConcentration="0.00026" boundaryCondition="false" compartment="lyso" />
  <species id="HC00099_mito"  name="Cysteine_mito" speciesType="HC00099" initialConcentration="0.00026" boundaryCondition="false" compartment="mito" />
  <species id="HC00100_cyto"  name="beta-Alanine_cyto" speciesType="HC00100" initialConcentration="0.00026" boundaryCondition="false" compartment="cyto" />
  <species id="HC00100_ext"  name="beta-Alanine_ext" speciesType="HC00100" initialConcentration="0.00026" boundaryCondition="false" compartment="ext" />
  <species id="HC00100_mito"  name="beta-Alanine_mito" speciesType="HC00100" initialConcentration="0.00026" boundaryCondition="false" compartment="mito" />
  <species id="HC00101_cyto"  name="Propanoyl-CoA_cyto" speciesType="HC00101" initialConcentration="0.00026" boundaryCondition="false" compartment="cyto" />
  <species id="HC00101_mito"  name="Propanoyl-CoA_mito" speciesType="HC00101" initialConcentration="0.00026" boundaryCondition="false" compartment="mito" />
  <species id="HC00101_peroxy"  name="Propanoyl-CoA_peroxy" speciesType="HC00101" initialConcentration="0.00026" boundaryCondition="false" compartment="peroxy" />
  <species id="HC00102_GolErMi"  name="THF_GolErMi" speciesType="HC00102" initialConcentration="0.00026" boundaryCondition="false" compartment="GolErMi" />
  <species id="HC00102_cyto"  name="THF_cyto" speciesType="HC00102" initialConcentration="0.00026" boundaryCondition="false" compartment="cyto" />
  <species id="HC00102_ext"  name="THF_ext" speciesType="HC00102" boundaryCondition="false" compartment="ext" />
  <species id="HC00102_lyso"  name="THF_lyso" speciesType="HC00102" boundaryCondition="false" compartment="lyso" />
  <species id="HC00102_mito"  name="THF_mito" speciesType="HC00102" initialConcentration="0.00026" boundaryCondition="false" compartment="mito" />
  <species id="HC00103_cyto"  name="Glucose-1P_cyto" speciesType="HC00103" initialConcentration="0.00026" boundaryCondition="false" compartment="cyto" />
  <species id="HC00103_ext"  name="Glucose-1P_ext" speciesType="HC00103" initialConcentration="0.00026" boundaryCondition="false" compartment="ext" />
  <species id="HC00103_lyso"  name="Glucose-1P_lyso" speciesType="HC00103" initialConcentration="0.00026" boundaryCondition="false" compartment="lyso" />
  <species id="HC00104_cyto"  name="IDP_cyto" speciesType="HC00104" initialConcentration="0.00026" boundaryCondition="false" compartment="cyto" />
  <species id="HC00104_ext"  name="IDP_ext" speciesType="HC00104" initialConcentration="0.00026" boundaryCondition="false" compartment="ext" />
  <species id="HC00104_mito"  name="IDP_mito" speciesType="HC00104" initialConcentration="0.00026" boundaryCondition="false" compartment="mito" />
  <species id="HC00105_GolErMi"  name="UMP_GolErMi" speciesType="HC00105" initialConcentration="0.00026" boundaryCondition="false" compartment="GolErMi" />
  <species id="HC00105_cyto"  name="UMP_cyto" speciesType="HC00105" initialConcentration="0.00026" boundaryCondition="false" compartment="cyto" />
  <species id="HC00105_ext"  name="UMP_ext" speciesType="HC00105" initialConcentration="0.00026" boundaryCondition="false" compartment="ext" />
  <species id="HC00105_lyso"  name="UMP_lyso" speciesType="HC00105" initialConcentration="0.00026" boundaryCondition="false" compartment="lyso" />
  <species id="HC00105_mito"  name="UMP_mito" speciesType="HC00105" initialConcentration="0.00026" boundaryCondition="false" compartment="mito" />
  <species id="HC00105_nuc"  name="UMP_nuc" speciesType="HC00105" initialConcentration="0.00026" boundaryCondition="false" compartment="nuc" />
  <species id="HC00106_cyto"  name="Uracil_cyto" speciesType="HC00106" initialConcentration="0.00026" boundaryCondition="false" compartment="cyto" />
  <species id="HC00106_ext"  name="Uracil_ext" speciesType="HC00106" initialConcentration="0.00026" boundaryCondition="false" compartment="ext" />
  <species id="HC00106_mito"  name="Uracil_mito" speciesType="HC00106" initialConcentration="0.00026" boundaryCondition="false" compartment="mito" />
  <species id="HC00107_cyto"  name="Anthranilate_cyto" speciesType="HC00107" initialConcentration="0.00026" boundaryCondition="false" compartment="cyto" />
  <species id="HC00108_cyto"  name="2-Oxobutyrate_cyto" speciesType="HC00108" initialConcentration="0.00026" boundaryCondition="false" compartment="cyto" />
  <species id="HC00108_mito"  name="2-Oxobutyrate_mito" speciesType="HC00108" initialConcentration="0.00026" boundaryCondition="false" compartment="mito" />
  <species id="HC00109_cyto"  name="DHAP_cyto" speciesType="HC00109" initialConcentration="0.002505" boundaryCondition="false" compartment="cyto" />
  <species id="HC00109_ext"  name="DHAP_ext" speciesType="HC00109" initialConcentration="0.002505" boundaryCondition="false" compartment="ext" />
  <species id="HC00109_mito"  name="DHAP_mito" speciesType="HC00109" initialConcentration="0.002505" boundaryCondition="false" compartment="mito" />
  <species id="HC00109_peroxy"  name="DHAP_peroxy" speciesType="HC00109" initialConcentration="0.002505" boundaryCondition="false" compartment="peroxy" />
  <species id="HC00110_cyto"  name="CDP_cyto" speciesType="HC00110" initialConcentration="0.00026" boundaryCondition="false" compartment="cyto" />
  <species id="HC00110_ext"  name="CDP_ext" speciesType="HC00110" initialConcentration="0.00026" boundaryCondition="false" compartment="ext" />
  <species id="HC00110_mito"  name="CDP_mito" speciesType="HC00110" initialConcentration="0.00026" boundaryCondition="false" compartment="mito" />
  <species id="HC00110_nuc"  name="CDP_nuc" speciesType="HC00110" initialConcentration="0.00026" boundaryCondition="false" compartment="nuc" />
  <species id="HC00112_cyto"  name="Choline_cyto" speciesType="HC00112" initialConcentration="0.00026" boundaryCondition="false" compartment="cyto" />
  <species id="HC00112_ext"  name="Choline_ext" speciesType="HC00112" initialConcentration="0.00026" boundaryCondition="false" compartment="ext" />
  <species id="HC00113_bile"  name="Chloride_bile" speciesType="HC00113" initialConcentration="0.00026" boundaryCondition="false" compartment="bile" />
  <species id="HC00113_cyto"  name="Chloride_cyto" speciesType="HC00113" initialConcentration="0.00026" boundaryCondition="false" compartment="cyto" />
  <species id="HC00113_ext"  name="Chloride_ext" speciesType="HC00113" initialConcentration="0.00026" boundaryCondition="false" compartment="ext" />
  <species id="HC00114_cyto"  name="Glycerol_cyto" speciesType="HC00114" initialConcentration="0.00026" boundaryCondition="false" compartment="cyto" />
  <species id="HC00114_ext"  name="Glycerol_ext" speciesType="HC00114" initialConcentration="0.00026" boundaryCondition="false" compartment="ext" />
  <species id="HC00114_lyso"  name="Glycerol_lyso" speciesType="HC00114" initialConcentration="0.00026" boundaryCondition="false" compartment="lyso" />
  <species id="HC00114_mito"  name="Glycerol_mito" speciesType="HC00114" initialConcentration="0.00026" boundaryCondition="false" compartment="mito" />
  <species id="HC00115_GolErMi"  name="Ribose-5P_GolErMi" speciesType="HC00115" initialConcentration="0.000505" boundaryCondition="false" compartment="GolErMi" />
  <species id="HC00115_cyto"  name="Ribose-5P_cyto" speciesType="HC00115" initialConcentration="0.000505" boundaryCondition="false" compartment="cyto" />
  <species id="HC00115_peroxy"  name="Ribose-5P_peroxy" speciesType="HC00115" initialConcentration="0.000505" boundaryCondition="false" compartment="peroxy" />
  <species id="HC00116_GolErMi"  name="GAP_GolErMi" speciesType="HC00116" initialConcentration="0.000505" boundaryCondition="false" compartment="GolErMi" />
  <species id="HC00116_cyto"  name="GAP_cyto" speciesType="HC00116" initialConcentration="0.000505" boundaryCondition="false" compartment="cyto" />
  <species id="HC00117_cyto"  name="PRPP_cyto" speciesType="HC00117" initialConcentration="0.00026" boundaryCondition="false" compartment="cyto" />
  <species id="HC00117_ext"  name="PRPP_ext" speciesType="HC00117" initialConcentration="0.00026" boundaryCondition="false" compartment="ext" />
  <species id="HC00118_cyto"  name="Biotin_cyto" speciesType="HC00118" initialConcentration="0.00026" boundaryCondition="false" compartment="cyto" />
  <species id="HC00118_ext"  name="Biotin_ext" speciesType="HC00118" initialConcentration="0.00026" boundaryCondition="false" compartment="ext" />
  <species id="HC00119_cyto"  name="Ribose_cyto" speciesType="HC00119" initialConcentration="0.00026" boundaryCondition="false" compartment="cyto" />
  <species id="HC00119_ext"  name="Ribose_ext" speciesType="HC00119" initialConcentration="0.00026" boundaryCondition="false" compartment="ext" />
  <species id="HC00120_cyto"  name="Fumarate_cyto" speciesType="HC00120" initialConcentration="0.00026" boundaryCondition="false" compartment="cyto" />
  <species id="HC00120_mito"  name="Fumarate_mito" speciesType="HC00120" initialConcentration="0.00026" boundaryCondition="false" compartment="mito" />
  <species id="HC00121_cyto"  name="Leucine_cyto" speciesType="HC00121" initialConcentration="0.00026" boundaryCondition="false" compartment="cyto" />
  <species id="HC00121_ext"  name="Leucine_ext" speciesType="HC00121" initialConcentration="0.00026" boundaryCondition="false" compartment="ext" />
  <species id="HC00121_lyso"  name="Leucine_lyso" speciesType="HC00121" initialConcentration="0.00026" boundaryCondition="false" compartment="lyso" />
  <species id="HC00121_mito"  name="Leucine_mito" speciesType="HC00121" initialConcentration="0.00026" boundaryCondition="false" compartment="mito" />
  <species id="HC00122_GolErMi"  name="Galactose_GolErMi" speciesType="HC00122" initialConcentration="0.00026" boundaryCondition="false" compartment="GolErMi" />
  <species id="HC00122_cyto"  name="Galactose_cyto" speciesType="HC00122" initialConcentration="0.00026" boundaryCondition="false" compartment="cyto" />
  <species id="HC00122_ext"  name="Galactose_ext" speciesType="HC00122" initialConcentration="0.00026" boundaryCondition="false" compartment="ext" />
  <species id="HC00122_lyso"  name="Galactose_lyso" speciesType="HC00122" initialConcentration="0.00026" boundaryCondition="false" compartment="lyso" />
  <species id="HC00123_mito"  name="Ferricytochrome_C_mito" speciesType="HC00123" boundaryCondition="false" compartment="mito" />
  <species id="HC00124_mito"  name="Ferrocytochrome_C_mito" speciesType="HC00124" boundaryCondition="false" compartment="mito" />
  <species id="HC00125_cyto"  name="GSSG_cyto" speciesType="HC00125" initialConcentration="0.00026" boundaryCondition="false" compartment="cyto" />
  <species id="HC00125_ext"  name="GSSG_ext" speciesType="HC00125" initialConcentration="0.00026" boundaryCondition="false" compartment="ext" />
  <species id="HC00125_mito"  name="GSSG_mito" speciesType="HC00125" initialConcentration="0.00026" boundaryCondition="false" compartment="mito" />
  <species id="HC00126_GolErMi"  name="CMP-N-acetylneuraminate_GolErMi" speciesType="HC00126" initialConcentration="0.00026" boundaryCondition="false" compartment="GolErMi" />
  <species id="HC00126_cyto"  name="CMP-N-acetylneuraminate_cyto" speciesType="HC00126" initialConcentration="0.00026" boundaryCondition="false" compartment="cyto" />
  <species id="HC00126_nuc"  name="CMP-N-acetylneuraminate_nuc" speciesType="HC00126" initialConcentration="0.00026" boundaryCondition="false" compartment="nuc" />
  <species id="HC00127_cyto"  name="Isopentenyl-PP_cyto" speciesType="HC00127" initialConcentration="0.00026" boundaryCondition="false" compartment="cyto" />
  <species id="HC00127_mito"  name="Isopentenyl-PP_mito" speciesType="HC00127" initialConcentration="0.00026" boundaryCondition="false" compartment="mito" />
  <species id="HC00127_peroxy"  name="Isopentenyl-PP_peroxy" speciesType="HC00127" initialConcentration="0.00026" boundaryCondition="false" compartment="peroxy" />
  <species id="HC00128_cyto"  name="IMP_cyto" speciesType="HC00128" initialConcentration="0.00026" boundaryCondition="false" compartment="cyto" />
  <species id="HC00128_ext"  name="IMP_ext" speciesType="HC00128" initialConcentration="0.00026" boundaryCondition="false" compartment="ext" />
  <species id="HC00129_cyto"  name="dATP_cyto" speciesType="HC00129" initialConcentration="0.00026" boundaryCondition="false" compartment="cyto" />
  <species id="HC00129_mito"  name="dATP_mito" speciesType="HC00129" initialConcentration="0.00026" boundaryCondition="false" compartment="mito" />
  <species id="HC00130_cyto"  name="Methanol_cyto" speciesType="HC00130" initialConcentration="0.00026" boundaryCondition="true" compartment="cyto" />
  <species id="HC00130_ext"  name="Methanol_ext" speciesType="HC00130" initialConcentration="0.00026" boundaryCondition="false" compartment="ext" />
  <species id="HC00130_lyso"  name="Methanol_lyso" speciesType="HC00130" initialConcentration="0.00026" boundaryCondition="true" compartment="lyso" />
  <species id="HC00130_peroxy"  name="Methanol_peroxy" speciesType="HC00130" initialConcentration="0.00026" boundaryCondition="false" compartment="peroxy" />
  <species id="HC00131_peroxy"  name="D-Alanine_peroxy" speciesType="HC00131" initialConcentration="0.00026" boundaryCondition="false" compartment="peroxy" />
  <species id="HC00132_cyto"  name="Putrescine_cyto" speciesType="HC00132" initialConcentration="0.00026" boundaryCondition="false" compartment="cyto" />
  <species id="HC00132_ext"  name="Putrescine_ext" speciesType="HC00132" initialConcentration="0.00026" boundaryCondition="false" compartment="ext" />
  <species id="HC00132_mito"  name="Putrescine_mito" speciesType="HC00132" initialConcentration="0.00026" boundaryCondition="false" compartment="mito" />
  <species id="HC00133_cyto"  name="Histidine_cyto" speciesType="HC00133" initialConcentration="0.00026" boundaryCondition="false" compartment="cyto" />
  <species id="HC00133_ext"  name="Histidine_ext" speciesType="HC00133" initialConcentration="0.00026" boundaryCondition="false" compartment="ext" />
  <species id="HC00133_lyso"  name="Histidine_lyso" speciesType="HC00133" initialConcentration="0.00026" boundaryCondition="false" compartment="lyso" />
  <species id="HC00133_mito"  name="Histidine_mito" speciesType="HC00133" initialConcentration="0.00026" boundaryCondition="false" compartment="mito" />
  <species id="HC00134_GolErMi"  name="Butyryl-CoA_GolErMi" speciesType="HC00134" initialConcentration="0.00026" boundaryCondition="false" compartment="GolErMi" />
  <species id="HC00134_cyto"  name="Butyryl-CoA_cyto" speciesType="HC00134" initialConcentration="0.00026" boundaryCondition="false" compartment="cyto" />
  <species id="HC00134_mito"  name="Butyryl-CoA_mito" speciesType="HC00134" initialConcentration="0.00026" boundaryCondition="false" compartment="mito" />
  <species id="HC00134_peroxy"  name="Butyryl-CoA_peroxy" speciesType="HC00134" initialConcentration="0.00026" boundaryCondition="false" compartment="peroxy" />
  <species id="HC00135_GolErMi"  name="Inositol_GolErMi" speciesType="HC00135" initialConcentration="0.00026" boundaryCondition="false" compartment="GolErMi" />
  <species id="HC00135_cyto"  name="Inositol_cyto" speciesType="HC00135" initialConcentration="0.00026" boundaryCondition="false" compartment="cyto" />
  <species id="HC00135_ext"  name="Inositol_ext" speciesType="HC00135" initialConcentration="0.00026" boundaryCondition="false" compartment="ext" />
  <species id="HC00138_GolErMi"  name="N-Acetylglucosamine_GolErMi" speciesType="HC00138" initialConcentration="0.00026" boundaryCondition="false" compartment="GolErMi" />
  <species id="HC00138_cyto"  name="N-Acetylglucosamine_cyto" speciesType="HC00138" initialConcentration="0.00026" boundaryCondition="false" compartment="cyto" />
  <species id="HC00138_lyso"  name="N-Acetylglucosamine_lyso" speciesType="HC00138" initialConcentration="0.00026" boundaryCondition="false" compartment="lyso" />
  <species id="HC00139_mito"  name="3-Methyl-2-oxobutyrate_mito" speciesType="HC00139" initialConcentration="0.00026" boundaryCondition="false" compartment="mito" />
  <species id="HC00140_cyto"  name="5,10-Methylene-THF_cyto" speciesType="HC00140" initialConcentration="0.00026" boundaryCondition="false" compartment="cyto" />
  <species id="HC00140_mito"  name="5,10-Methylene-THF_mito" speciesType="HC00140" initialConcentration="0.00026" boundaryCondition="false" compartment="mito" />
  <species id="HC00140_nuc"  name="5,10-Methylene-THF_nuc" speciesType="HC00140" initialConcentration="0.00026" boundaryCondition="false" compartment="nuc" />
  <species id="HC00141_GolErMi"  name="GMP_GolErMi" speciesType="HC00141" initialConcentration="0.00026" boundaryCondition="false" compartment="GolErMi" />
  <species id="HC00141_cyto"  name="GMP_cyto" speciesType="HC00141" initialConcentration="0.00026" boundaryCondition="false" compartment="cyto" />
  <species id="HC00141_ext"  name="GMP_ext" speciesType="HC00141" initialConcentration="0.00026" boundaryCondition="false" compartment="ext" />
  <species id="HC00141_lyso"  name="GMP_lyso" speciesType="HC00141" initialConcentration="0.00026" boundaryCondition="false" compartment="lyso" />
  <species id="HC00141_mito"  name="GMP_mito" speciesType="HC00141" initialConcentration="0.00026" boundaryCondition="false" compartment="mito" />
  <species id="HC00144_cyto"  name="Adenine_cyto" speciesType="HC00144" initialConcentration="0.00026" boundaryCondition="false" compartment="cyto" />
  <species id="HC00144_ext"  name="Adenine_ext" speciesType="HC00144" initialConcentration="0.00026" boundaryCondition="false" compartment="ext" />
  <species id="HC00145_GolErMi"  name="Proline_GolErMi" speciesType="HC00145" initialConcentration="0.00026" boundaryCondition="false" compartment="GolErMi" />
  <species id="HC00145_cyto"  name="Proline_cyto" speciesType="HC00145" initialConcentration="0.00026" boundaryCondition="false" compartment="cyto" />
  <species id="HC00145_ext"  name="Proline_ext" speciesType="HC00145" initialConcentration="0.00026" boundaryCondition="false" compartment="ext" />
  <species id="HC00145_lyso"  name="Proline_lyso" speciesType="HC00145" initialConcentration="0.00026" boundaryCondition="false" compartment="lyso" />
  <species id="HC00145_mito"  name="Proline_mito" speciesType="HC00145" initialConcentration="0.00026" boundaryCondition="false" compartment="mito" />
  <species id="HC00146_cyto"  name="Malate_cyto" speciesType="HC00146" initialConcentration="0.00505" boundaryCondition="false" compartment="cyto" />
  <species id="HC00146_mito"  name="Malate_mito" speciesType="HC00146" initialConcentration="0.00505" boundaryCondition="false" compartment="mito" />
  <species id="HC00146_peroxy"  name="Malate_peroxy" speciesType="HC00146" initialConcentration="0.00505" boundaryCondition="false" compartment="peroxy" />
  <species id="HC00148_cyto"  name="Asparagine_cyto" speciesType="HC00148" initialConcentration="0.00026" boundaryCondition="false" compartment="cyto" />
  <species id="HC00148_ext"  name="Asparagine_ext" speciesType="HC00148" initialConcentration="0.00026" boundaryCondition="false" compartment="ext" />
  <species id="HC00148_lyso"  name="Asparagine_lyso" speciesType="HC00148" initialConcentration="0.00026" boundaryCondition="false" compartment="lyso" />
  <species id="HC00148_mito"  name="Asparagine_mito" speciesType="HC00148" initialConcentration="0.00026" boundaryCondition="false" compartment="mito" />
  <species id="HC00149_cyto"  name="Nicotinamide_cyto" speciesType="HC00149" initialConcentration="0.00026" boundaryCondition="false" compartment="cyto" />
  <species id="HC00149_ext"  name="Nicotinamide_ext" speciesType="HC00149" initialConcentration="0.00026" boundaryCondition="false" compartment="ext" />
  <species id="HC00150_GolErMi"  name="Palmitoyl-CoA_GolErMi" speciesType="HC00150" initialConcentration="0.00026" boundaryCondition="false" compartment="GolErMi" />
  <species id="HC00150_cyto"  name="Palmitoyl-CoA_cyto" speciesType="HC00150" initialConcentration="0.00026" boundaryCondition="false" compartment="cyto" />
  <species id="HC00150_lyso"  name="Palmitoyl-CoA_lyso" speciesType="HC00150" boundaryCondition="false" compartment="lyso" />
  <species id="HC00150_mito"  name="Palmitoyl-CoA_mito" speciesType="HC00150" initialConcentration="0.00026" boundaryCondition="false" compartment="mito" />
  <species id="HC00150_peroxy"  name="Palmitoyl-CoA_peroxy" speciesType="HC00150" initialConcentration="0.00026" boundaryCondition="false" compartment="peroxy" />
  <species id="HC00151_cyto"  name="Homocysteine_cyto" speciesType="HC00151" initialConcentration="0.00026" boundaryCondition="false" compartment="cyto" />
  <species id="HC00151_mito"  name="Homocysteine_mito" speciesType="HC00151" initialConcentration="0.00026" boundaryCondition="false" compartment="mito" />
  <species id="HC00153_cyto"  name="Citrate_cyto" speciesType="HC00153" initialConcentration="0.0105" boundaryCondition="false" compartment="cyto" />
  <species id="HC00153_ext"  name="Citrate_ext" speciesType="HC00153" initialConcentration="0.0105" boundaryCondition="false" compartment="ext" />
  <species id="HC00153_mito"  name="Citrate_mito" speciesType="HC00153" initialConcentration="0.0105" boundaryCondition="false" compartment="mito" />
  <species id="HC00154_cyto"  name="Mannose_cyto" speciesType="HC00154" initialConcentration="0.00026" boundaryCondition="false" compartment="cyto" />
  <species id="HC00154_ext"  name="Mannose_ext" speciesType="HC00154" initialConcentration="0.00026" boundaryCondition="false" compartment="ext" />
  <species id="HC00155_cyto"  name="Glycolate_cyto" speciesType="HC00155" initialConcentration="0.00026" boundaryCondition="false" compartment="cyto" />
  <species id="HC00155_mito"  name="Glycolate_mito" speciesType="HC00155" initialConcentration="0.00026" boundaryCondition="false" compartment="mito" />
  <species id="HC00158_cyto"  name="Propanoate_cyto" speciesType="HC00158" initialConcentration="0.00026" boundaryCondition="false" compartment="cyto" />
  <species id="HC00158_ext"  name="Propanoate_ext" speciesType="HC00158" initialConcentration="0.00026" boundaryCondition="false" compartment="ext" />
  <species id="HC00158_mito"  name="Propanoate_mito" speciesType="HC00158" initialConcentration="0.00026" boundaryCondition="false" compartment="mito" />
  <species id="HC00159_cyto"  name="Acetoacetate_cyto" speciesType="HC00159" initialConcentration="0.00026" boundaryCondition="false" compartment="cyto" />
  <species id="HC00159_ext"  name="Acetoacetate_ext" speciesType="HC00159" initialConcentration="0.00026" boundaryCondition="false" compartment="ext" />
  <species id="HC00159_mito"  name="Acetoacetate_mito" speciesType="HC00159" initialConcentration="0.00026" boundaryCondition="false" compartment="mito" />
  <species id="HC00159_peroxy"  name="Acetoacetate_peroxy" speciesType="HC00159" initialConcentration="0.00026" boundaryCondition="false" compartment="peroxy" />
  <species id="HC00161_cyto"  name="Phenylpyruvate_cyto" speciesType="HC00161" initialConcentration="0.00026" boundaryCondition="false" compartment="cyto" />
  <species id="HC00161_mito"  name="Phenylpyruvate_mito" speciesType="HC00161" initialConcentration="0.00026" boundaryCondition="false" compartment="mito" />
  <species id="HC00162_GolErMi"  name="UDP-glucuronate_GolErMi" speciesType="HC00162" initialConcentration="0.00026" boundaryCondition="false" compartment="GolErMi" />
  <species id="HC00162_cyto"  name="UDP-glucuronate_cyto" speciesType="HC00162" initialConcentration="0.00026" boundaryCondition="false" compartment="cyto" />
  <species id="HC00163_cyto"  name="Hydroxypyruvate_cyto" speciesType="HC00163" initialConcentration="0.00026" boundaryCondition="false" compartment="cyto" />
  <species id="HC00163_mito"  name="Hydroxypyruvate_mito" speciesType="HC00163" initialConcentration="0.00026" boundaryCondition="false" compartment="mito" />
  <species id="HC00163_peroxy"  name="Hydroxypyruvate_peroxy" speciesType="HC00163" initialConcentration="0.00026" boundaryCondition="false" compartment="peroxy" />
  <species id="HC00164_cyto"  name="Carbamoyl-P_cyto" speciesType="HC00164" initialConcentration="0.00026" boundaryCondition="false" compartment="cyto" />
  <species id="HC00164_mito"  name="Carbamoyl-P_mito" speciesType="HC00164" initialConcentration="0.00026" boundaryCondition="false" compartment="mito" />
  <species id="HC00165_cyto"  name="5-Methylthioadenosine_cyto" speciesType="HC00165" initialConcentration="0.00026" boundaryCondition="false" compartment="cyto" />
  <species id="HC00168_cyto"  name="Cobalt_cyto" speciesType="HC00168" initialConcentration="0.00026" boundaryCondition="false" compartment="cyto" />
  <species id="HC00168_ext"  name="Cobalt_ext" speciesType="HC00168" initialConcentration="0.00026" boundaryCondition="false" compartment="ext" />
  <species id="HC00170_cyto"  name="Thymine_cyto" speciesType="HC00170" initialConcentration="0.00026" boundaryCondition="false" compartment="cyto" />
  <species id="HC00170_ext"  name="Thymine_ext" speciesType="HC00170" initialConcentration="0.00026" boundaryCondition="false" compartment="ext" />
  <species id="HC00170_mito"  name="Thymine_mito" speciesType="HC00170" initialConcentration="0.00026" boundaryCondition="false" compartment="mito" />
  <species id="HC00171_cyto"  name="Agmatine_cyto" speciesType="HC00171" initialConcentration="0.00026" boundaryCondition="false" compartment="cyto" />
  <species id="HC00171_mito"  name="Agmatine_mito" speciesType="HC00171" initialConcentration="0.00026" boundaryCondition="false" compartment="mito" />
  <species id="HC00173_GolErMi"  name="D-Xylose_GolErMi" speciesType="HC00173" initialConcentration="0.00026" boundaryCondition="false" compartment="GolErMi" />
  <species id="HC00173_cyto"  name="D-Xylose_cyto" speciesType="HC00173" initialConcentration="0.00026" boundaryCondition="false" compartment="cyto" />
  <species id="HC00173_ext"  name="D-Xylose_ext" speciesType="HC00173" initialConcentration="0.00026" boundaryCondition="false" compartment="ext" />
  <species id="HC00174_cyto"  name="Valine_cyto" speciesType="HC00174" initialConcentration="0.00026" boundaryCondition="false" compartment="cyto" />
  <species id="HC00174_ext"  name="Valine_ext" speciesType="HC00174" initialConcentration="0.00026" boundaryCondition="false" compartment="ext" />
  <species id="HC00174_lyso"  name="Valine_lyso" speciesType="HC00174" initialConcentration="0.00026" boundaryCondition="false" compartment="lyso" />
  <species id="HC00174_mito"  name="Valine_mito" speciesType="HC00174" initialConcentration="0.00026" boundaryCondition="false" compartment="mito" />
  <species id="HC00175_cyto"  name="Glycerone_cyto" speciesType="HC00175" initialConcentration="0.00026" boundaryCondition="false" compartment="cyto" />
  <species id="HC00175_ext"  name="Glycerone_ext" speciesType="HC00175" initialConcentration="0.00026" boundaryCondition="false" compartment="ext" />
  <species id="HC00177_cyto"  name="L-Lactate_cyto" speciesType="HC00177" initialConcentration="0.00026" boundaryCondition="false" compartment="cyto" />
  <species id="HC00177_ext"  name="L-Lactate_ext" speciesType="HC00177" initialConcentration="0.00026" boundaryCondition="false" compartment="ext" />
  <species id="HC00177_lyso"  name="L-Lactate_lyso" speciesType="HC00177" initialConcentration="0.00026" boundaryCondition="false" compartment="lyso" />
  <species id="HC00177_mito"  name="L-Lactate_mito" speciesType="HC00177" initialConcentration="0.00026" boundaryCondition="false" compartment="mito" />
  <species id="HC00177_peroxy"  name="L-Lactate_peroxy" speciesType="HC00177" initialConcentration="0.00026" boundaryCondition="false" compartment="peroxy" />
  <species id="HC00178_GolErMi"  name="Cholesterol_GolErMi" speciesType="HC00178" initialConcentration="1e-8" boundaryCondition="false" compartment="GolErMi" />
  <species id="HC00178_bile"  name="Cholesterol_bile" speciesType="HC00178" initialConcentration="1e-8" boundaryCondition="false" compartment="bile" />
  <species id="HC00178_cyto"  name="Cholesterol_cyto" speciesType="HC00178" initialConcentration="1e-8" boundaryCondition="false" compartment="cyto" />
  <species id="HC00178_ext"  name="Cholesterol_ext" speciesType="HC00178" initialConcentration="1e-8" boundaryCondition="false" compartment="ext" />
  <species id="HC00178_lyso"  name="Cholesterol_lyso" speciesType="HC00178" initialConcentration="1e-8" boundaryCondition="false" compartment="lyso" />
  <species id="HC00178_peroxy"  name="Cholesterol_peroxy" speciesType="HC00178" initialConcentration="1e-8" boundaryCondition="false" compartment="peroxy" />
  <species id="HC00179_cyto"  name="Threonine_cyto" speciesType="HC00179" initialConcentration="0.00026" boundaryCondition="false" compartment="cyto" />
  <species id="HC00179_ext"  name="Threonine_ext" speciesType="HC00179" initialConcentration="0.00026" boundaryCondition="false" compartment="ext" />
  <species id="HC00179_lyso"  name="Threonine_lyso" speciesType="HC00179" initialConcentration="0.00026" boundaryCondition="false" compartment="lyso" />
  <species id="HC00179_mito"  name="Threonine_mito" speciesType="HC00179" initialConcentration="0.00026" boundaryCondition="false" compartment="mito" />
  <species id="HC00180_GolErMi"  name="Ethanolamine_GolErMi" speciesType="HC00180" boundaryCondition="false" compartment="GolErMi" />
  <species id="HC00180_cyto"  name="Ethanolamine_cyto" speciesType="HC00180" initialConcentration="0.00026" boundaryCondition="false" compartment="cyto" />
  <species id="HC00181_GolErMi"  name="UDP-xylose_GolErMi" speciesType="HC00181" initialConcentration="0.00026" boundaryCondition="false" compartment="GolErMi" />
  <species id="HC00181_cyto"  name="UDP-xylose_cyto" speciesType="HC00181" initialConcentration="0.00026" boundaryCondition="false" compartment="cyto" />
  <species id="HC00182_cyto"  name="Glucuronate_cyto" speciesType="HC00182" initialConcentration="0.00026" boundaryCondition="false" compartment="cyto" />
  <species id="HC00182_lyso"  name="Glucuronate_lyso" speciesType="HC00182" initialConcentration="0.00026" boundaryCondition="false" compartment="lyso" />
  <species id="HC00184_cyto"  name="Cobamide_coenzyme_cyto" speciesType="HC00184" initialConcentration="0.00026" boundaryCondition="false" compartment="cyto" />
  <species id="HC00184_mito"  name="Cobamide_coenzyme_mito" speciesType="HC00184" initialConcentration="0.00026" boundaryCondition="false" compartment="mito" />
  <species id="HC00186_GolErMi"  name="3PG_GolErMi" speciesType="HC00186" initialConcentration="0.00026" boundaryCondition="false" compartment="GolErMi" />
  <species id="HC00186_cyto"  name="3PG_cyto" speciesType="HC00186" initialConcentration="0.00026" boundaryCondition="false" compartment="cyto" />
  <species id="HC00186_mito"  name="3PG_mito" speciesType="HC00186" initialConcentration="0.00026" boundaryCondition="false" compartment="mito" />
  <species id="HC00188_GolErMi"  name="Ribulose-5P_GolErMi" speciesType="HC00188" initialConcentration="0.00026" boundaryCondition="false" compartment="GolErMi" />
  <species id="HC00188_cyto"  name="Ribulose-5P_cyto" speciesType="HC00188" initialConcentration="0.00026" boundaryCondition="false" compartment="cyto" />
  <species id="HC00188_peroxy"  name="Ribulose-5P_peroxy" speciesType="HC00188" initialConcentration="0.00026" boundaryCondition="false" compartment="peroxy" />
  <species id="HC00190_GolErMi"  name="UDP-N-acetyl-D-galactosamine_GolErMi" speciesType="HC00190" initialConcentration="0.00026" boundaryCondition="false" compartment="GolErMi" />
  <species id="HC00190_cyto"  name="UDP-N-acetyl-D-galactosamine_cyto" speciesType="HC00190" initialConcentration="0.00026" boundaryCondition="false" compartment="cyto" />
  <species id="HC00192_cyto"  name="dADP_cyto" speciesType="HC00192" initialConcentration="0.00026" boundaryCondition="false" compartment="cyto" />
  <species id="HC00192_mito"  name="dADP_mito" speciesType="HC00192" initialConcentration="0.00026" boundaryCondition="false" compartment="mito" />
  <species id="HC00193_ext"  name="Acetone_ext" speciesType="HC00193" initialConcentration="0.00026" boundaryCondition="false" compartment="ext" />
  <species id="HC00193_mito"  name="Acetone_mito" speciesType="HC00193" initialConcentration="0.00026" boundaryCondition="false" compartment="mito" />
  <species id="HC00194_cyto"  name="Maltose_cyto" speciesType="HC00194" initialConcentration="0.00026" boundaryCondition="false" compartment="cyto" />
  <species id="HC00194_ext"  name="Maltose_ext" speciesType="HC00194" initialConcentration="0.00026" boundaryCondition="false" compartment="ext" />
  <species id="HC00194_lyso"  name="Maltose_lyso" speciesType="HC00194" initialConcentration="0.00026" boundaryCondition="false" compartment="lyso" />
  <species id="HC00195_bile"  name="Oxalate_bile" speciesType="HC00195" initialConcentration="0.00026" boundaryCondition="false" compartment="bile" />
  <species id="HC00195_cyto"  name="Oxalate_cyto" speciesType="HC00195" initialConcentration="0.00026" boundaryCondition="false" compartment="cyto" />
  <species id="HC00195_ext"  name="Oxalate_ext" speciesType="HC00195" initialConcentration="0.00026" boundaryCondition="false" compartment="ext" />
  <species id="HC00195_mito"  name="Oxalate_mito" speciesType="HC00195" initialConcentration="0.00026" boundaryCondition="false" compartment="mito" />
  <species id="HC00196_cyto"  name="Adenosine_cyto" speciesType="HC00196" initialConcentration="0.00026" boundaryCondition="false" compartment="cyto" />
  <species id="HC00196_ext"  name="Adenosine_ext" speciesType="HC00196" initialConcentration="0.00026" boundaryCondition="false" compartment="ext" />
  <species id="HC00196_lyso"  name="Adenosine_lyso" speciesType="HC00196" initialConcentration="0.00026" boundaryCondition="false" compartment="lyso" />
  <species id="HC00196_mito"  name="Adenosine_mito" speciesType="HC00196" initialConcentration="0.00026" boundaryCondition="false" compartment="mito" />
  <species id="HC00197_cyto"  name="Sarcosine_cyto" speciesType="HC00197" initialConcentration="0.00026" boundaryCondition="false" compartment="cyto" />
  <species id="HC00197_ext"  name="Sarcosine_ext" speciesType="HC00197" initialConcentration="0.00026" boundaryCondition="false" compartment="ext" />
  <species id="HC00197_mito"  name="Sarcosine_mito" speciesType="HC00197" initialConcentration="0.00026" boundaryCondition="false" compartment="mito" />
  <species id="HC00197_nuc"  name="Sarcosine_nuc" speciesType="HC00197" initialConcentration="0.00026" boundaryCondition="false" compartment="nuc" />
  <species id="HC00197_peroxy"  name="Sarcosine_peroxy" speciesType="HC00197" initialConcentration="0.00026" boundaryCondition="false" compartment="peroxy" />
  <species id="HC00198_cyto"  name="Thymidine_cyto" speciesType="HC00198" initialConcentration="0.00026" boundaryCondition="false" compartment="cyto" />
  <species id="HC00198_ext"  name="Thymidine_ext" speciesType="HC00198" initialConcentration="0.00026" boundaryCondition="false" compartment="ext" />
  <species id="HC00198_lyso"  name="Thymidine_lyso" speciesType="HC00198" initialConcentration="0.00026" boundaryCondition="false" compartment="lyso" />
  <species id="HC00198_mito"  name="Thymidine_mito" speciesType="HC00198" initialConcentration="0.00026" boundaryCondition="false" compartment="mito" />
  <species id="HC00201_cyto"  name="Methylamine_cyto" speciesType="HC00201" initialConcentration="0.00026" boundaryCondition="false" compartment="cyto" />
  <species id="HC00202_GolErMi"  name="Arachidonate_GolErMi" speciesType="HC00202" initialConcentration="0.00026" boundaryCondition="false" compartment="GolErMi" />
  <species id="HC00202_bile"  name="Arachidonate_bile" speciesType="HC00202" initialConcentration="0.00026" boundaryCondition="false" compartment="bile" />
  <species id="HC00202_cyto"  name="Arachidonate_cyto" speciesType="HC00202" initialConcentration="0.00026" boundaryCondition="false" compartment="cyto" />
  <species id="HC00202_ext"  name="Arachidonate_ext" speciesType="HC00202" initialConcentration="0.00026" boundaryCondition="false" compartment="ext" />
  <species id="HC00202_lyso"  name="Arachidonate_lyso" speciesType="HC00202" initialConcentration="0.00026" boundaryCondition="false" compartment="lyso" />
  <species id="HC00202_mito"  name="Arachidonate_mito" speciesType="HC00202" initialConcentration="0.00026" boundaryCondition="false" compartment="mito" />
  <species id="HC00202_peroxy"  name="Arachidonate_peroxy" speciesType="HC00202" initialConcentration="0.00026" boundaryCondition="false" compartment="peroxy" />
  <species id="HC00203_mito"  name="3-Oxopropanoate_mito" speciesType="HC00203" initialConcentration="0.00026" boundaryCondition="false" compartment="mito" />
  <species id="HC00204_cyto"  name="Adenylyl_sulfate_cyto" speciesType="HC00204" initialConcentration="0.00026" boundaryCondition="false" compartment="cyto" />
  <species id="HC00204_lyso"  name="Adenylyl_sulfate_lyso" speciesType="HC00204" initialConcentration="0.00026" boundaryCondition="false" compartment="lyso" />
  <species id="HC00207_cyto"  name="ACP_cyto" speciesType="HC00207" initialConcentration="0.00026" boundaryCondition="false" compartment="cyto" />
  <species id="HC00209_GolErMi"  name="D-Xylulose-5P_GolErMi" speciesType="HC00209" initialConcentration="0.00026" boundaryCondition="false" compartment="GolErMi" />
  <species id="HC00209_cyto"  name="D-Xylulose-5P_cyto" speciesType="HC00209" initialConcentration="0.00026" boundaryCondition="false" compartment="cyto" />
  <species id="HC00210_mito"  name="Succinate_semialdehyde_mito" speciesType="HC00210" initialConcentration="0.00026" boundaryCondition="false" compartment="mito" />
  <species id="HC00211_mito"  name="4-Methyl-2-oxopentanoate_mito" speciesType="HC00211" initialConcentration="0.00026" boundaryCondition="false" compartment="mito" />
  <species id="HC00212_cyto"  name="10-Formyl-THF_cyto" speciesType="HC00212" initialConcentration="0.00026" boundaryCondition="false" compartment="cyto" />
  <species id="HC00212_ext"  name="10-Formyl-THF_ext" speciesType="HC00212" boundaryCondition="false" compartment="ext" />
  <species id="HC00212_lyso"  name="10-Formyl-THF_lyso" speciesType="HC00212" boundaryCondition="false" compartment="lyso" />
  <species id="HC00212_mito"  name="10-Formyl-THF_mito" speciesType="HC00212" initialConcentration="0.00026" boundaryCondition="false" compartment="mito" />
  <species id="HC00213_cyto"  name="Dimethylallyl-PP_cyto" speciesType="HC00213" initialConcentration="0.00026" boundaryCondition="false" compartment="cyto" />
  <species id="HC00213_mito"  name="Dimethylallyl-PP_mito" speciesType="HC00213" initialConcentration="0.00026" boundaryCondition="false" compartment="mito" />
  <species id="HC00213_peroxy"  name="Dimethylallyl-PP_peroxy" speciesType="HC00213" initialConcentration="0.00026" boundaryCondition="false" compartment="peroxy" />
  <species id="HC00214_cyto"  name="1,3DPG_cyto" speciesType="HC00214" initialConcentration="0.00026" boundaryCondition="false" compartment="cyto" />
  <species id="HC00215_cyto"  name="CO_cyto" speciesType="HC00215" initialConcentration="0.00026" boundaryCondition="false" compartment="cyto" />
  <species id="HC00215_ext"  name="CO_ext" speciesType="HC00215" initialConcentration="0.00026" boundaryCondition="false" compartment="ext" />
  <species id="HC00216_cyto"  name="K+_cyto" speciesType="HC00216" initialConcentration="0.00026" boundaryCondition="false" compartment="cyto" />
  <species id="HC00216_ext"  name="K+_ext" speciesType="HC00216" initialConcentration="0.022" boundaryCondition="false" compartment="ext" />
  <species id="HC00217_cyto"  name="dCMP_cyto" speciesType="HC00217" initialConcentration="0.00026" boundaryCondition="false" compartment="cyto" />
  <species id="HC00217_lyso"  name="dCMP_lyso" speciesType="HC00217" initialConcentration="0.00026" boundaryCondition="false" compartment="lyso" />
  <species id="HC00217_mito"  name="dCMP_mito" speciesType="HC00217" initialConcentration="0.00026" boundaryCondition="false" compartment="mito" />
  <species id="HC00217_nuc"  name="dCMP_nuc" speciesType="HC00217" initialConcentration="0.00026" boundaryCondition="false" compartment="nuc" />
  <species id="HC00219_cyto"  name="Guanine_cyto" speciesType="HC00219" initialConcentration="0.00026" boundaryCondition="false" compartment="cyto" />
  <species id="HC00219_ext"  name="Guanine_ext" speciesType="HC00219" initialConcentration="0.00026" boundaryCondition="false" compartment="ext" />
  <species id="HC00219_mito"  name="Guanine_mito" speciesType="HC00219" initialConcentration="0.00026" boundaryCondition="false" compartment="mito" />
  <species id="HC00220_ext"  name="Lactose_ext" speciesType="HC00220" initialConcentration="0.00026" boundaryCondition="false" compartment="ext" />
  <species id="HC00220_lyso"  name="Lactose_lyso" speciesType="HC00220" initialConcentration="0.00026" boundaryCondition="false" compartment="lyso" />
  <species id="HC00221_cyto"  name="Nitrate_cyto" speciesType="HC00221" initialConcentration="0.00026" boundaryCondition="false" compartment="cyto" />
  <species id="HC00221_mito"  name="Nitrate_mito" speciesType="HC00221" initialConcentration="0.00026" boundaryCondition="false" compartment="mito" />
  <species id="HC00222_cyto"  name="Taurine_cyto" speciesType="HC00222" initialConcentration="0.00026" boundaryCondition="false" compartment="cyto" />
  <species id="HC00222_ext"  name="Taurine_ext" speciesType="HC00222" initialConcentration="0.00026" boundaryCondition="false" compartment="ext" />
  <species id="HC00222_mito"  name="Taurine_mito" speciesType="HC00222" initialConcentration="0.00026" boundaryCondition="false" compartment="mito" />
  <species id="HC00222_peroxy"  name="Taurine_peroxy" speciesType="HC00222" initialConcentration="0.00026" boundaryCondition="false" compartment="peroxy" />
  <species id="HC00223_cyto"  name="Butyrate_cyto" speciesType="HC00223" initialConcentration="0.00026" boundaryCondition="false" compartment="cyto" />
  <species id="HC00223_ext"  name="Butyrate_ext" speciesType="HC00223" initialConcentration="0.00026" boundaryCondition="false" compartment="ext" />
  <species id="HC00223_mito"  name="Butyrate_mito" speciesType="HC00223" initialConcentration="0.00026" boundaryCondition="false" compartment="mito" />
  <species id="HC00225_mito"  name="Lipoamide_mito" speciesType="HC00225" initialConcentration="0.00026" boundaryCondition="false" compartment="mito" />
  <species id="HC00226_GolErMi"  name="Palmitate_GolErMi" speciesType="HC00226" initialConcentration="0.00026" boundaryCondition="false" compartment="GolErMi" />
  <species id="HC00226_bile"  name="Palmitate_bile" speciesType="HC00226" initialConcentration="0.00026" boundaryCondition="false" compartment="bile" />
  <species id="HC00226_cyto"  name="Palmitate_cyto" speciesType="HC00226" initialConcentration="0.00026" boundaryCondition="false" compartment="cyto" />
  <species id="HC00226_ext"  name="Palmitate_ext" speciesType="HC00226" initialConcentration="0.00026" boundaryCondition="false" compartment="ext" />
  <species id="HC00226_lyso"  name="Palmitate_lyso" speciesType="HC00226" initialConcentration="0.00026" boundaryCondition="false" compartment="lyso" />
  <species id="HC00226_mito"  name="Palmitate_mito" speciesType="HC00226" initialConcentration="0.00026" boundaryCondition="false" compartment="mito" />
  <species id="HC00226_peroxy"  name="Palmitate_peroxy" speciesType="HC00226" initialConcentration="0.00026" boundaryCondition="false" compartment="peroxy" />
  <species id="HC00227_cyto"  name="Pyridoxal_cyto" speciesType="HC00227" initialConcentration="0.00026" boundaryCondition="false" compartment="cyto" />
  <species id="HC00227_ext"  name="Pyridoxal_ext" speciesType="HC00227" initialConcentration="0.00026" boundaryCondition="false" compartment="ext" />
  <species id="HC00229_ext"  name="Isomaltose_ext" speciesType="HC00229" initialConcentration="0.00026" boundaryCondition="false" compartment="ext" />
  <species id="HC00230_cyto"  name="Nicotinate_cyto" speciesType="HC00230" initialConcentration="0.00026" boundaryCondition="false" compartment="cyto" />
  <species id="HC00230_ext"  name="Nicotinate_ext" speciesType="HC00230" initialConcentration="0.00026" boundaryCondition="false" compartment="ext" />
  <species id="HC00232_cyto"  name="Riboflavin_cyto" speciesType="HC00232" initialConcentration="0.00026" boundaryCondition="false" compartment="cyto" />
  <species id="HC00232_ext"  name="Riboflavin_ext" speciesType="HC00232" initialConcentration="0.00026" boundaryCondition="false" compartment="ext" />
  <species id="HC00232_lyso"  name="Riboflavin_lyso" speciesType="HC00232" boundaryCondition="false" compartment="lyso" />
  <species id="HC00233_cyto"  name="D-Lactate_cyto" speciesType="HC00233" initialConcentration="0.00026" boundaryCondition="false" compartment="cyto" />
  <species id="HC00233_mito"  name="D-Lactate_mito" speciesType="HC00233" initialConcentration="0.00026" boundaryCondition="false" compartment="mito" />
  <species id="HC00235_cyto"  name="Glycerate_cyto" speciesType="HC00235" initialConcentration="0.00026" boundaryCondition="false" compartment="cyto" />
  <species id="HC00235_mito"  name="Glycerate_mito" speciesType="HC00235" initialConcentration="0.00026" boundaryCondition="false" compartment="mito" />
  <species id="HC00238_cyto"  name="Hypoxanthine_cyto" speciesType="HC00238" initialConcentration="0.00026" boundaryCondition="false" compartment="cyto" />
  <species id="HC00238_ext"  name="Hypoxanthine_ext" speciesType="HC00238" initialConcentration="0.00026" boundaryCondition="false" compartment="ext" />
  <species id="HC00238_peroxy"  name="Hypoxanthine_peroxy" speciesType="HC00238" initialConcentration="0.00026" boundaryCondition="false" compartment="peroxy" />
  <species id="HC00239_cyto"  name="Homoserine_cyto" speciesType="HC00239" initialConcentration="0.00026" boundaryCondition="false" compartment="cyto" />
  <species id="HC00239_ext"  name="Homoserine_ext" speciesType="HC00239" initialConcentration="0.00026" boundaryCondition="false" compartment="ext" />
  <species id="HC00242_cyto"  name="Dihydrobiopterin_cyto" speciesType="HC00242" initialConcentration="0.00026" boundaryCondition="false" compartment="cyto" />
  <species id="HC00242_mito"  name="Dihydrobiopterin_mito" speciesType="HC00242" initialConcentration="0.00026" boundaryCondition="false" compartment="mito" />
  <species id="HC00244_cyto"  name="N-Acetylneuraminate_cyto" speciesType="HC00244" initialConcentration="0.00026" boundaryCondition="false" compartment="cyto" />
  <species id="HC00244_lyso"  name="N-Acetylneuraminate_lyso" speciesType="HC00244" initialConcentration="0.00026" boundaryCondition="false" compartment="lyso" />
  <species id="HC00244_nuc"  name="N-Acetylneuraminate_nuc" speciesType="HC00244" initialConcentration="0.00026" boundaryCondition="false" compartment="nuc" />
  <species id="HC00245_cyto"  name="Tetrahydrobiopterin_cyto" speciesType="HC00245" initialConcentration="0.00026" boundaryCondition="false" compartment="cyto" />
  <species id="HC00245_mito"  name="Tetrahydrobiopterin_mito" speciesType="HC00245" initialConcentration="0.00026" boundaryCondition="false" compartment="mito" />
  <species id="HC00246_GolErMi"  name="Mannose-6P_GolErMi" speciesType="HC00246" initialConcentration="0.00026" boundaryCondition="false" compartment="GolErMi" />
  <species id="HC00246_cyto"  name="Mannose-6P_cyto" speciesType="HC00246" initialConcentration="0.00026" boundaryCondition="false" compartment="cyto" />
  <species id="HC00247_GolErMi"  name="Erythrose-4P_GolErMi" speciesType="HC00247" initialConcentration="0.00026" boundaryCondition="false" compartment="GolErMi" />
  <species id="HC00247_cyto"  name="Erythrose-4P_cyto" speciesType="HC00247" initialConcentration="0.00026" boundaryCondition="false" compartment="cyto" />
  <species id="HC00250_GolErMi"  name="H2S_GolErMi" speciesType="HC00250" boundaryCondition="false" compartment="GolErMi" />
  <species id="HC00250_cyto"  name="H2S_cyto" speciesType="HC00250" initialConcentration="0.00026" boundaryCondition="false" compartment="cyto" />
  <species id="HC00250_ext"  name="H2S_ext" speciesType="HC00250" initialConcentration="0.00026" boundaryCondition="false" compartment="ext" />
  <species id="HC00252_cyto"  name="dGTP_cyto" speciesType="HC00252" initialConcentration="0.00026" boundaryCondition="false" compartment="cyto" />
  <species id="HC00252_ext"  name="dGTP_ext" speciesType="HC00252" initialConcentration="0.00026" boundaryCondition="false" compartment="ext" />
  <species id="HC00252_mito"  name="dGTP_mito" speciesType="HC00252" initialConcentration="0.00026" boundaryCondition="false" compartment="mito" />
  <species id="HC00253_GolErMi"  name="HCO3-_GolErMi" speciesType="HC00253" initialConcentration="0.0026" boundaryCondition="false" compartment="GolErMi" />
  <species id="HC00253_bile"  name="HCO3-_bile" speciesType="HC00253" initialConcentration="0.0026" boundaryCondition="false" compartment="bile" />
  <species id="HC00253_cyto"  name="HCO3-_cyto" speciesType="HC00253" initialConcentration="0.0026" boundaryCondition="false" compartment="cyto" />
  <species id="HC00253_ext"  name="HCO3-_ext" speciesType="HC00253" initialConcentration="0.0026" boundaryCondition="false" compartment="ext" />
  <species id="HC00253_mito"  name="HCO3-_mito" speciesType="HC00253" initialConcentration="0.0026" boundaryCondition="false" compartment="mito" />
  <species id="HC00255_cyto"  name="Inosine_cyto" speciesType="HC00255" initialConcentration="0.00026" boundaryCondition="false" compartment="cyto" />
  <species id="HC00255_ext"  name="Inosine_ext" speciesType="HC00255" initialConcentration="0.00026" boundaryCondition="false" compartment="ext" />
  <species id="HC00255_mito"  name="Inosine_mito" speciesType="HC00255" initialConcentration="0.00026" boundaryCondition="false" compartment="mito" />
  <species id="HC00256_cyto"  name="Orotate_cyto" speciesType="HC00256" initialConcentration="0.00026" boundaryCondition="false" compartment="cyto" />
  <species id="HC00256_ext"  name="Orotate_ext" speciesType="HC00256" initialConcentration="0.00026" boundaryCondition="false" compartment="ext" />
  <species id="HC00256_mito"  name="Orotate_mito" speciesType="HC00256" initialConcentration="0.00026" boundaryCondition="false" compartment="mito" />
  <species id="HC00259_cyto"  name="Uridine_cyto" speciesType="HC00259" initialConcentration="0.00026" boundaryCondition="false" compartment="cyto" />
  <species id="HC00259_ext"  name="Uridine_ext" speciesType="HC00259" initialConcentration="0.00026" boundaryCondition="false" compartment="ext" />
  <species id="HC00259_mito"  name="Uridine_mito" speciesType="HC00259" initialConcentration="0.00026" boundaryCondition="false" compartment="mito" />
  <species id="HC00260_cyto"  name="Creatine_cyto" speciesType="HC00260" initialConcentration="0.00026" boundaryCondition="false" compartment="cyto" />
  <species id="HC00260_ext"  name="Creatine_ext" speciesType="HC00260" initialConcentration="0.00026" boundaryCondition="false" compartment="ext" />
  <species id="HC00260_mito"  name="Creatine_mito" speciesType="HC00260" initialConcentration="0.00026" boundaryCondition="false" compartment="mito" />
  <species id="HC00262_cyto"  name="Mg+_cyto" speciesType="HC00262" initialConcentration="0.00026" boundaryCondition="false" compartment="cyto" />
  <species id="HC00262_ext"  name="Mg+_ext" speciesType="HC00262" initialConcentration="0.00026" boundaryCondition="false" compartment="ext" />
  <species id="HC00263_GolErMi"  name="CDP-choline_GolErMi" speciesType="HC00263" initialConcentration="0.00026" boundaryCondition="false" compartment="GolErMi" />
  <species id="HC00263_cyto"  name="CDP-choline_cyto" speciesType="HC00263" initialConcentration="0.00026" boundaryCondition="false" compartment="cyto" />
  <species id="HC00263_nuc"  name="CDP-choline_nuc" speciesType="HC00263" initialConcentration="0.00026" boundaryCondition="false" compartment="nuc" />
  <species id="HC00264_cyto"  name="Ribulose_cyto" speciesType="HC00264" initialConcentration="0.00026" boundaryCondition="false" compartment="cyto" />
  <species id="HC00266_cyto"  name="Isocitrate_cyto" speciesType="HC00266" initialConcentration="38e-6" boundaryCondition="false" compartment="cyto" />
  <species id="HC00266_mito"  name="Isocitrate_mito" speciesType="HC00266" initialConcentration="38e-6" boundaryCondition="false" compartment="mito" />
  <species id="HC00266_peroxy"  name="Isocitrate_peroxy" speciesType="HC00266" initialConcentration="38e-6" boundaryCondition="false" compartment="peroxy" />
  <species id="HC00267_cyto"  name="L-Xylulose_cyto" speciesType="HC00267" initialConcentration="0.00026" boundaryCondition="false" compartment="cyto" />
  <species id="HC00268_cyto"  name="Pyridoxine_cyto" speciesType="HC00268" initialConcentration="0.00026" boundaryCondition="false" compartment="cyto" />
  <species id="HC00268_ext"  name="Pyridoxine_ext" speciesType="HC00268" initialConcentration="0.00026" boundaryCondition="false" compartment="ext" />
  <species id="HC00269_cyto"  name="Spermidine_cyto" speciesType="HC00269" initialConcentration="0.00026" boundaryCondition="false" compartment="cyto" />
  <species id="HC00269_ext"  name="Spermidine_ext" speciesType="HC00269" initialConcentration="0.00026" boundaryCondition="false" compartment="ext" />
  <species id="HC00269_mito"  name="Spermidine_mito" speciesType="HC00269" initialConcentration="0.00026" boundaryCondition="false" compartment="mito" />
  <species id="HC00270_GolErMi"  name="L-Carnitine_GolErMi" speciesType="HC00270" initialConcentration="0.00026" boundaryCondition="false" compartment="GolErMi" />
  <species id="HC00270_cyto"  name="L-Carnitine_cyto" speciesType="HC00270" initialConcentration="0.00026" boundaryCondition="false" compartment="cyto" />
  <species id="HC00270_ext"  name="L-Carnitine_ext" speciesType="HC00270" initialConcentration="0.00026" boundaryCondition="false" compartment="ext" />
  <species id="HC00270_mito"  name="L-Carnitine_mito" speciesType="HC00270" initialConcentration="0.00026" boundaryCondition="false" compartment="mito" />
  <species id="HC00270_peroxy"  name="L-Carnitine_peroxy" speciesType="HC00270" initialConcentration="0.00026" boundaryCondition="false" compartment="peroxy" />
  <species id="HC00271_GolErMi"  name="Sphingosine_GolErMi" speciesType="HC00271" initialConcentration="0.00026" boundaryCondition="false" compartment="GolErMi" />
  <species id="HC00271_cyto"  name="Sphingosine_cyto" speciesType="HC00271" initialConcentration="0.00026" boundaryCondition="false" compartment="cyto" />
  <species id="HC00271_lyso"  name="Sphingosine_lyso" speciesType="HC00271" initialConcentration="0.00026" boundaryCondition="false" compartment="lyso" />
  <species id="HC00273_cyto"  name="2-Oxoadipate_cyto" speciesType="HC00273" initialConcentration="0.00026" boundaryCondition="false" compartment="cyto" />
  <species id="HC00273_mito"  name="2-Oxoadipate_mito" speciesType="HC00273" initialConcentration="0.00026" boundaryCondition="false" compartment="mito" />
  <species id="HC00275_GolErMi"  name="GDP-L-fucose_GolErMi" speciesType="HC00275" initialConcentration="0.00026" boundaryCondition="false" compartment="GolErMi" />
  <species id="HC00275_cyto"  name="GDP-L-fucose_cyto" speciesType="HC00275" initialConcentration="0.00026" boundaryCondition="false" compartment="cyto" />
  <species id="HC00277_cyto"  name="Citrulline_cyto" speciesType="HC00277" initialConcentration="0.00026" boundaryCondition="false" compartment="cyto" />
  <species id="HC00277_ext"  name="Citrulline_ext" speciesType="HC00277" initialConcentration="0.00026" boundaryCondition="false" compartment="ext" />
  <species id="HC00277_mito"  name="Citrulline_mito" speciesType="HC00277" initialConcentration="0.00026" boundaryCondition="false" compartment="mito" />
  <species id="HC00278_cyto"  name="Kynurenine_cyto" speciesType="HC00278" initialConcentration="0.00026" boundaryCondition="false" compartment="cyto" />
  <species id="HC00278_mito"  name="Kynurenine_mito" speciesType="HC00278" initialConcentration="0.00026" boundaryCondition="false" compartment="mito" />
  <species id="HC00279_cyto"  name="Glucosamine_cyto" speciesType="HC00279" initialConcentration="0.00026" boundaryCondition="false" compartment="cyto" />
  <species id="HC00279_ext"  name="Glucosamine_ext" speciesType="HC00279" initialConcentration="0.00026" boundaryCondition="false" compartment="ext" />
  <species id="HC00280_cyto"  name="Deoxyguanosine_cyto" speciesType="HC00280" initialConcentration="0.00026" boundaryCondition="false" compartment="cyto" />
  <species id="HC00280_ext"  name="Deoxyguanosine_ext" speciesType="HC00280" initialConcentration="0.00026" boundaryCondition="false" compartment="ext" />
  <species id="HC00280_lyso"  name="Deoxyguanosine_lyso" speciesType="HC00280" initialConcentration="0.00026" boundaryCondition="false" compartment="lyso" />
  <species id="HC00280_mito"  name="Deoxyguanosine_mito" speciesType="HC00280" initialConcentration="0.00026" boundaryCondition="false" compartment="mito" />
  <species id="HC00282_cyto"  name="Acetoacetyl-CoA_cyto" speciesType="HC00282" initialConcentration="1e-5" boundaryCondition="false" compartment="cyto" />
  <species id="HC00282_mito"  name="Acetoacetyl-CoA_mito" speciesType="HC00282" initialConcentration="1e-5" boundaryCondition="false" compartment="mito" />
  <species id="HC00282_peroxy"  name="Acetoacetyl-CoA_peroxy" speciesType="HC00282" initialConcentration="1e-5" boundaryCondition="false" compartment="peroxy" />
  <species id="HC00284_cyto"  name="4-Aminobutyrate_cyto" speciesType="HC00284" initialConcentration="0.00026" boundaryCondition="false" compartment="cyto" />
  <species id="HC00284_ext"  name="4-Aminobutyrate_ext" speciesType="HC00284" initialConcentration="0.00026" boundaryCondition="false" compartment="ext" />
  <species id="HC00284_mito"  name="4-Aminobutyrate_mito" speciesType="HC00284" initialConcentration="0.00026" boundaryCondition="false" compartment="mito" />
  <species id="HC00285_cyto"  name="(S)-Dihydroorotate_cyto" speciesType="HC00285" initialConcentration="0.00026" boundaryCondition="false" compartment="cyto" />
  <species id="HC00285_mito"  name="(S)-Dihydroorotate_mito" speciesType="HC00285" initialConcentration="0.00026" boundaryCondition="false" compartment="mito" />
  <species id="HC00288_cyto"  name="Geranyl-PP_cyto" speciesType="HC00288" initialConcentration="0.00026" boundaryCondition="false" compartment="cyto" />
  <species id="HC00288_mito"  name="Geranyl-PP_mito" speciesType="HC00288" initialConcentration="0.00026" boundaryCondition="false" compartment="mito" />
  <species id="HC00288_peroxy"  name="Geranyl-PP_peroxy" speciesType="HC00288" initialConcentration="0.00026" boundaryCondition="false" compartment="peroxy" />
  <species id="HC00289_cyto"  name="Thioredoxin_cyto" speciesType="HC00289" initialConcentration="1e-10" boundaryCondition="false" compartment="cyto" />
  <species id="HC00289_lyso"  name="Thioredoxin_lyso" speciesType="HC00289" boundaryCondition="false" compartment="lyso" />
  <species id="HC00290_cyto"  name="Oxidized_thioredoxin_cyto" speciesType="HC00290" initialConcentration="0.00026" boundaryCondition="false" compartment="cyto" />
  <species id="HC00292_GolErMi"  name="6-Phospho-D-gluconate_GolErMi" speciesType="HC00292" initialConcentration="0.00026" boundaryCondition="false" compartment="GolErMi" />
  <species id="HC00292_cyto"  name="6-Phospho-D-gluconate_cyto" speciesType="HC00292" initialConcentration="0.00026" boundaryCondition="false" compartment="cyto" />
  <species id="HC00292_peroxy"  name="6-Phospho-D-gluconate_peroxy" speciesType="HC00292" initialConcentration="0.00026" boundaryCondition="false" compartment="peroxy" />
  <species id="HC00293_cyto"  name="Ethanolamine-P_cyto" speciesType="HC00293" initialConcentration="0.00026" boundaryCondition="false" compartment="cyto" />
  <species id="HC00296_cyto"  name="2-Methyl-3-oxopropanoate_cyto" speciesType="HC00296" initialConcentration="0.00026" boundaryCondition="false" compartment="cyto" />
  <species id="HC00296_mito"  name="2-Methyl-3-oxopropanoate_mito" speciesType="HC00296" initialConcentration="0.00026" boundaryCondition="false" compartment="mito" />
  <species id="HC00298_cyto"  name="Glucosamine-6P_cyto" speciesType="HC00298" initialConcentration="0.00026" boundaryCondition="false" compartment="cyto" />
  <species id="HC00300_cyto"  name="Fructose-1,6PP_cyto" speciesType="HC00300" initialConcentration="0.0021" boundaryCondition="false" compartment="cyto" />
  <species id="HC00301_cyto"  name="Dopa_cyto" speciesType="HC00301" initialConcentration="0.00026" boundaryCondition="false" compartment="cyto" />
  <species id="HC00302_GolErMi"  name="HMG-CoA_GolErMi" speciesType="HC00302" initialConcentration="0.00026" boundaryCondition="false" compartment="GolErMi" />
  <species id="HC00302_cyto"  name="HMG-CoA_cyto" speciesType="HC00302" initialConcentration="0.00026" boundaryCondition="false" compartment="cyto" />
  <species id="HC00302_mito"  name="HMG-CoA_mito" speciesType="HC00302" initialConcentration="0.00026" boundaryCondition="false" compartment="mito" />
  <species id="HC00302_peroxy"  name="HMG-CoA_peroxy" speciesType="HC00302" initialConcentration="0.00026" boundaryCondition="false" compartment="peroxy" />
  <species id="HC00303_cyto"  name="N-Acetylglucosamine-6P_cyto" speciesType="HC00303" initialConcentration="0.00026" boundaryCondition="false" compartment="cyto" />
  <species id="HC00304_cyto"  name="dAMP_cyto" speciesType="HC00304" initialConcentration="0.00026" boundaryCondition="false" compartment="cyto" />
  <species id="HC00304_lyso"  name="dAMP_lyso" speciesType="HC00304" initialConcentration="0.00026" boundaryCondition="false" compartment="lyso" />
  <species id="HC00305_cyto"  name="dGDP_cyto" speciesType="HC00305" initialConcentration="0.00026" boundaryCondition="false" compartment="cyto" />
  <species id="HC00305_mito"  name="dGDP_mito" speciesType="HC00305" initialConcentration="0.00026" boundaryCondition="false" compartment="mito" />
  <species id="HC00306_cyto"  name="dGMP_cyto" speciesType="HC00306" initialConcentration="0.00026" boundaryCondition="false" compartment="cyto" />
  <species id="HC00306_ext"  name="dGMP_ext" speciesType="HC00306" initialConcentration="0.00026" boundaryCondition="false" compartment="ext" />
  <species id="HC00306_lyso"  name="dGMP_lyso" speciesType="HC00306" initialConcentration="0.00026" boundaryCondition="false" compartment="lyso" />
  <species id="HC00306_mito"  name="dGMP_mito" speciesType="HC00306" initialConcentration="0.00026" boundaryCondition="false" compartment="mito" />
  <species id="HC00307_cyto"  name="dTDP_cyto" speciesType="HC00307" initialConcentration="0.00026" boundaryCondition="false" compartment="cyto" />
  <species id="HC00307_ext"  name="dTDP_ext" speciesType="HC00307" initialConcentration="0.00026" boundaryCondition="false" compartment="ext" />
  <species id="HC00307_mito"  name="dTDP_mito" speciesType="HC00307" initialConcentration="0.00026" boundaryCondition="false" compartment="mito" />
  <species id="HC00308_cyto"  name="dTMP_cyto" speciesType="HC00308" initialConcentration="0.00026" boundaryCondition="false" compartment="cyto" />
  <species id="HC00308_ext"  name="dTMP_ext" speciesType="HC00308" initialConcentration="0.00026" boundaryCondition="false" compartment="ext" />
  <species id="HC00308_lyso"  name="dTMP_lyso" speciesType="HC00308" initialConcentration="0.00026" boundaryCondition="false" compartment="lyso" />
  <species id="HC00308_mito"  name="dTMP_mito" speciesType="HC00308" initialConcentration="0.00026" boundaryCondition="false" compartment="mito" />
  <species id="HC00308_nuc"  name="dTMP_nuc" speciesType="HC00308" initialConcentration="0.00026" boundaryCondition="false" compartment="nuc" />
  <species id="HC00309_cyto"  name="dUMP_cyto" speciesType="HC00309" initialConcentration="0.00026" boundaryCondition="false" compartment="cyto" />
  <species id="HC00309_mito"  name="dUMP_mito" speciesType="HC00309" initialConcentration="0.00026" boundaryCondition="false" compartment="mito" />
  <species id="HC00309_nuc"  name="dUMP_nuc" speciesType="HC00309" initialConcentration="0.00026" boundaryCondition="false" compartment="nuc" />
  <species id="HC00310_cyto"  name="Urate_cyto" speciesType="HC00310" initialConcentration="0.00026" boundaryCondition="false" compartment="cyto" />
  <species id="HC00310_ext"  name="Urate_ext" speciesType="HC00310" initialConcentration="0.00026" boundaryCondition="false" compartment="ext" />
  <species id="HC00310_peroxy"  name="Urate_peroxy" speciesType="HC00310" initialConcentration="0.00026" boundaryCondition="false" compartment="peroxy" />
  <species id="HC00316_cyto"  name="Thiamin_cyto" speciesType="HC00316" initialConcentration="0.00026" boundaryCondition="false" compartment="cyto" />
  <species id="HC00316_ext"  name="Thiamin_ext" speciesType="HC00316" initialConcentration="0.00026" boundaryCondition="false" compartment="ext" />
  <species id="HC00317_cyto"  name="Xylitol_cyto" speciesType="HC00317" initialConcentration="0.00026" boundaryCondition="false" compartment="cyto" />
  <species id="HC00318_cyto"  name="Cytosine_cyto" speciesType="HC00318" initialConcentration="0.00026" boundaryCondition="false" compartment="cyto" />
  <species id="HC00318_ext"  name="Cytosine_ext" speciesType="HC00318" initialConcentration="0.00026" boundaryCondition="false" compartment="ext" />
  <species id="HC00319_cyto"  name="Malonate_cyto" speciesType="HC00319" initialConcentration="0.00026" boundaryCondition="false" compartment="cyto" />
  <species id="HC00319_mito"  name="Malonate_mito" speciesType="HC00319" initialConcentration="0.00026" boundaryCondition="false" compartment="mito" />
  <species id="HC00320_cyto"  name="Xanthine_cyto" speciesType="HC00320" initialConcentration="0.00026" boundaryCondition="false" compartment="cyto" />
  <species id="HC00320_mito"  name="Xanthine_mito" speciesType="HC00320" initialConcentration="0.00026" boundaryCondition="false" compartment="mito" />
  <species id="HC00320_peroxy"  name="Xanthine_peroxy" speciesType="HC00320" initialConcentration="0.00026" boundaryCondition="false" compartment="peroxy" />
  <species id="HC00321_cyto"  name="Carnosine_cyto" speciesType="HC00321" initialConcentration="0.00026" boundaryCondition="false" compartment="cyto" />
  <species id="HC00322_cyto"  name="Guanosine_cyto" speciesType="HC00322" initialConcentration="0.00026" boundaryCondition="false" compartment="cyto" />
  <species id="HC00322_ext"  name="Guanosine_ext" speciesType="HC00322" initialConcentration="0.00026" boundaryCondition="false" compartment="ext" />
  <species id="HC00322_lyso"  name="Guanosine_lyso" speciesType="HC00322" initialConcentration="0.00026" boundaryCondition="false" compartment="lyso" />
  <species id="HC00322_mito"  name="Guanosine_mito" speciesType="HC00322" initialConcentration="0.00026" boundaryCondition="false" compartment="mito" />
  <species id="HC00323_bile"  name="Histamine_bile" speciesType="HC00323" initialConcentration="0.00026" boundaryCondition="false" compartment="bile" />
  <species id="HC00323_cyto"  name="Histamine_cyto" speciesType="HC00323" initialConcentration="0.00026" boundaryCondition="false" compartment="cyto" />
  <species id="HC00323_ext"  name="Histamine_ext" speciesType="HC00323" initialConcentration="0.00026" boundaryCondition="false" compartment="ext" />
  <species id="HC00324_mito"  name="Ubiquinol_mito" speciesType="HC00324" initialConcentration="0.00026" boundaryCondition="false" compartment="mito" />
  <species id="HC00328_cyto"  name="Tryptamine_cyto" speciesType="HC00328" initialConcentration="0.00026" boundaryCondition="false" compartment="cyto" />
  <species id="HC00329_mito"  name="Ubiquinone_mito" speciesType="HC00329" initialConcentration="0.00026" boundaryCondition="false" compartment="mito" />
  <species id="HC00334_cyto"  name="Isoleucine_cyto" speciesType="HC00334" initialConcentration="0.00026" boundaryCondition="false" compartment="cyto" />
  <species id="HC00334_ext"  name="Isoleucine_ext" speciesType="HC00334" initialConcentration="0.00026" boundaryCondition="false" compartment="ext" />
  <species id="HC00334_lyso"  name="Isoleucine_lyso" speciesType="HC00334" initialConcentration="0.00026" boundaryCondition="false" compartment="lyso" />
  <species id="HC00334_mito"  name="Isoleucine_mito" speciesType="HC00334" initialConcentration="0.00026" boundaryCondition="false" compartment="mito" />
  <species id="HC00338_GolErMi"  name="Stearoyl-CoA_GolErMi" speciesType="HC00338" boundaryCondition="false" compartment="GolErMi" />
  <species id="HC00338_cyto"  name="Stearoyl-CoA_cyto" speciesType="HC00338" initialConcentration="0.00026" boundaryCondition="false" compartment="cyto" />
  <species id="HC00338_lyso"  name="Stearoyl-CoA_lyso" speciesType="HC00338" boundaryCondition="false" compartment="lyso" />
  <species id="HC00338_mito"  name="Stearoyl-CoA_mito" speciesType="HC00338" boundaryCondition="false" compartment="mito" />
  <species id="HC00338_peroxy"  name="Stearoyl-CoA_peroxy" speciesType="HC00338" initialConcentration="0.00026" boundaryCondition="false" compartment="peroxy" />
  <species id="HC00340_cyto"  name="Dihydrofolate_cyto" speciesType="HC00340" initialConcentration="0.00026" boundaryCondition="false" compartment="cyto" />
  <species id="HC00340_mito"  name="Dihydrofolate_mito" speciesType="HC00340" initialConcentration="0.00026" boundaryCondition="false" compartment="mito" />
  <species id="HC00340_nuc"  name="Dihydrofolate_nuc" speciesType="HC00340" initialConcentration="0.00026" boundaryCondition="false" compartment="nuc" />
  <species id="HC00342_cyto"  name="cis-Aconitate_cyto" speciesType="HC00342" initialConcentration="4e-7" boundaryCondition="false" compartment="cyto" />
  <species id="HC00342_mito"  name="cis-Aconitate_mito" speciesType="HC00342" initialConcentration="4e-7" boundaryCondition="false" compartment="mito" />
  <species id="HC00343_GolErMi"  name="(R)-Mevalonate_GolErMi" speciesType="HC00343" initialConcentration="0.00026" boundaryCondition="false" compartment="GolErMi" />
  <species id="HC00343_cyto"  name="(R)-Mevalonate_cyto" speciesType="HC00343" initialConcentration="0.00026" boundaryCondition="false" compartment="cyto" />
  <species id="HC00343_peroxy"  name="(R)-Mevalonate_peroxy" speciesType="HC00343" initialConcentration="0.00026" boundaryCondition="false" compartment="peroxy" />
  <species id="HC00347_cyto"  name="Dehydroascorbate_cyto" speciesType="HC00347" initialConcentration="0.00026" boundaryCondition="false" compartment="cyto" />
  <species id="HC00347_ext"  name="Dehydroascorbate_ext" speciesType="HC00347" initialConcentration="0.00026" boundaryCondition="false" compartment="ext" />
  <species id="HC00348_cyto"  name="5,6-Dihydrouracil_cyto" speciesType="HC00348" initialConcentration="0.00026" boundaryCondition="false" compartment="cyto" />
  <species id="HC00348_mito"  name="5,6-Dihydrouracil_mito" speciesType="HC00348" initialConcentration="0.00026" boundaryCondition="false" compartment="mito" />
  <species id="HC00349_cyto"  name="5-Aminolevulinate_cyto" speciesType="HC00349" initialConcentration="0.00026" boundaryCondition="false" compartment="cyto" />
  <species id="HC00349_mito"  name="5-Aminolevulinate_mito" speciesType="HC00349" initialConcentration="0.00026" boundaryCondition="false" compartment="mito" />
  <species id="HC00356_cyto"  name="N-Carbamoyl-L-aspartate_cyto" speciesType="HC00356" initialConcentration="0.00026" boundaryCondition="false" compartment="cyto" />
  <species id="HC00357_GolErMi"  name="N-Formimino-L-glutamate_GolErMi" speciesType="HC00357" initialConcentration="0.00026" boundaryCondition="false" compartment="GolErMi" />
  <species id="HC00357_cyto"  name="N-Formimino-L-glutamate_cyto" speciesType="HC00357" initialConcentration="0.00026" boundaryCondition="false" compartment="cyto" />
  <species id="HC00358_cyto"  name="5-Methyl-THF_cyto" speciesType="HC00358" initialConcentration="0.00026" boundaryCondition="false" compartment="cyto" />
  <species id="HC00358_ext"  name="5-Methyl-THF_ext" speciesType="HC00358" initialConcentration="0.00026" boundaryCondition="false" compartment="ext" />
  <species id="HC00358_mito"  name="5-Methyl-THF_mito" speciesType="HC00358" initialConcentration="0.00026" boundaryCondition="false" compartment="mito" />
  <species id="HC00360_GolErMi"  name="5,10-Methenyl-THF_GolErMi" speciesType="HC00360" initialConcentration="0.00026" boundaryCondition="false" compartment="GolErMi" />
  <species id="HC00360_cyto"  name="5,10-Methenyl-THF_cyto" speciesType="HC00360" initialConcentration="0.00026" boundaryCondition="false" compartment="cyto" />
  <species id="HC00360_mito"  name="5,10-Methenyl-THF_mito" speciesType="HC00360" initialConcentration="0.00026" boundaryCondition="false" compartment="mito" />
  <species id="HC00361_cyto"  name="Sedoheptulose-1,7PP_cyto" speciesType="HC00361" initialConcentration="0.00026" boundaryCondition="false" compartment="cyto" />
  <species id="HC00362_GolErMi"  name="Farnesyl-PP_GolErMi" speciesType="HC00362" initialConcentration="0.00026" boundaryCondition="false" compartment="GolErMi" />
  <species id="HC00362_cyto"  name="Farnesyl-PP_cyto" speciesType="HC00362" initialConcentration="0.00026" boundaryCondition="false" compartment="cyto" />
  <species id="HC00362_mito"  name="Farnesyl-PP_mito" speciesType="HC00362" initialConcentration="0.00026" boundaryCondition="false" compartment="mito" />
  <species id="HC00362_peroxy"  name="Farnesyl-PP_peroxy" speciesType="HC00362" initialConcentration="0.00026" boundaryCondition="false" compartment="peroxy" />
  <species id="HC00363_mito"  name="Saccharopine_mito" speciesType="HC00363" initialConcentration="0.00026" boundaryCondition="false" compartment="mito" />
  <species id="HC00366_cyto"  name="Nicotinamide_D-ribonucleotide_cyto" speciesType="HC00366" initialConcentration="0.00026" boundaryCondition="false" compartment="cyto" />
  <species id="HC00367_cyto"  name="dCTP_cyto" speciesType="HC00367" initialConcentration="0.00026" boundaryCondition="false" compartment="cyto" />
  <species id="HC00367_mito"  name="dCTP_mito" speciesType="HC00367" initialConcentration="0.00026" boundaryCondition="false" compartment="mito" />
  <species id="HC00368_cyto"  name="dTTP_cyto" speciesType="HC00368" initialConcentration="0.00026" boundaryCondition="false" compartment="cyto" />
  <species id="HC00368_ext"  name="dTTP_ext" speciesType="HC00368" initialConcentration="0.00026" boundaryCondition="false" compartment="ext" />
  <species id="HC00368_mito"  name="dTTP_mito" speciesType="HC00368" initialConcentration="0.00026" boundaryCondition="false" compartment="mito" />
  <species id="HC00369_cyto"  name="dUTP_cyto" speciesType="HC00369" initialConcentration="0.00026" boundaryCondition="false" compartment="cyto" />
  <species id="HC00369_mito"  name="dUTP_mito" speciesType="HC00369" initialConcentration="0.00026" boundaryCondition="false" compartment="mito" />
  <species id="HC00369_nuc"  name="dUTP_nuc" speciesType="HC00369" initialConcentration="0.00026" boundaryCondition="false" compartment="nuc" />
  <species id="HC00377_GolErMi"  name="Ethanol_GolErMi" speciesType="HC00377" initialConcentration="0.00026" boundaryCondition="false" compartment="GolErMi" />
  <species id="HC00377_cyto"  name="Ethanol_cyto" speciesType="HC00377" initialConcentration="0.00026" boundaryCondition="false" compartment="cyto" />
  <species id="HC00377_ext"  name="Ethanol_ext" speciesType="HC00377" initialConcentration="0.00026" boundaryCondition="false" compartment="ext" />
  <species id="HC00377_mito"  name="Ethanol_mito" speciesType="HC00377" initialConcentration="0.00026" boundaryCondition="false" compartment="mito" />
  <species id="HC00377_peroxy"  name="Ethanol_peroxy" speciesType="HC00377" initialConcentration="0.00026" boundaryCondition="false" compartment="peroxy" />
  <species id="HC00380_cyto"  name="Ribitol_cyto" speciesType="HC00380" initialConcentration="0.00026" boundaryCondition="false" compartment="cyto" />
  <species id="HC00380_ext"  name="Ribitol_ext" speciesType="HC00380" initialConcentration="0.00026" boundaryCondition="false" compartment="ext" />
  <species id="HC00381_cyto"  name="Cytidine_cyto" speciesType="HC00381" initialConcentration="0.00026" boundaryCondition="false" compartment="cyto" />
  <species id="HC00381_ext"  name="Cytidine_ext" speciesType="HC00381" initialConcentration="0.00026" boundaryCondition="false" compartment="ext" />
  <species id="HC00381_lyso"  name="Cytidine_lyso" speciesType="HC00381" initialConcentration="0.00026" boundaryCondition="false" compartment="lyso" />
  <species id="HC00381_mito"  name="Cytidine_mito" speciesType="HC00381" initialConcentration="0.00026" boundaryCondition="false" compartment="mito" />
  <species id="HC00384_cyto"  name="Tyramine_cyto" speciesType="HC00384" initialConcentration="0.00026" boundaryCondition="false" compartment="cyto" />
  <species id="HC00384_ext"  name="Tyramine_ext" speciesType="HC00384" initialConcentration="0.00026" boundaryCondition="false" compartment="ext" />
  <species id="HC00385_GolErMi"  name="Bilirubin_GolErMi" speciesType="HC00385" initialConcentration="0.00026" boundaryCondition="false" compartment="GolErMi" />
  <species id="HC00385_cyto"  name="Bilirubin_cyto" speciesType="HC00385" initialConcentration="0.00026" boundaryCondition="false" compartment="cyto" />
  <species id="HC00385_ext"  name="Bilirubin_ext" speciesType="HC00385" initialConcentration="0.00026" boundaryCondition="false" compartment="ext" />
  <species id="HC00388_mito"  name="Itaconate_mito" speciesType="HC00388" initialConcentration="0.00026" boundaryCondition="false" compartment="mito" />
  <species id="HC00389_cyto"  name="Cystine_cyto" speciesType="HC00389" initialConcentration="0.00026" boundaryCondition="false" compartment="cyto" />
  <species id="HC00389_ext"  name="Cystine_ext" speciesType="HC00389" initialConcentration="0.00026" boundaryCondition="false" compartment="ext" />
  <species id="HC00389_lyso"  name="Cystine_lyso" speciesType="HC00389" initialConcentration="0.00026" boundaryCondition="false" compartment="lyso" />
  <species id="HC00389_mito"  name="Cystine_mito" speciesType="HC00389" initialConcentration="0.00026" boundaryCondition="false" compartment="mito" />
  <species id="HC00393_cyto"  name="Biliverdin_cyto" speciesType="HC00393" initialConcentration="0.00026" boundaryCondition="false" compartment="cyto" />
  <species id="HC00396_cyto"  name="Folate_cyto" speciesType="HC00396" initialConcentration="0.00026" boundaryCondition="false" compartment="cyto" />
  <species id="HC00396_ext"  name="Folate_ext" speciesType="HC00396" initialConcentration="0.00026" boundaryCondition="false" compartment="ext" />
  <species id="HC00396_mito"  name="Folate_mito" speciesType="HC00396" initialConcentration="0.00026" boundaryCondition="false" compartment="mito" />
  <species id="HC00397_cyto"  name="Cysteate_cyto" speciesType="HC00397" initialConcentration="0.00026" boundaryCondition="false" compartment="cyto" />
  <species id="HC00397_mito"  name="Cysteate_mito" speciesType="HC00397" initialConcentration="0.00026" boundaryCondition="false" compartment="mito" />
  <species id="HC00399_cyto"  name="L-Ribulose_cyto" speciesType="HC00399" initialConcentration="0.00026" boundaryCondition="false" compartment="cyto" />
  <species id="HC00400_GolErMi"  name="Oleoyl-CoA_GolErMi" speciesType="HC00400" boundaryCondition="false" compartment="GolErMi" />
  <species id="HC00400_cyto"  name="Oleoyl-CoA_cyto" speciesType="HC00400" initialConcentration="0.00026" boundaryCondition="false" compartment="cyto" />
  <species id="HC00400_lyso"  name="Oleoyl-CoA_lyso" speciesType="HC00400" boundaryCondition="false" compartment="lyso" />
  <species id="HC00400_mito"  name="Oleoyl-CoA_mito" speciesType="HC00400" initialConcentration="0.00026" boundaryCondition="false" compartment="mito" />
  <species id="HC00400_peroxy"  name="Oleoyl-CoA_peroxy" speciesType="HC00400" initialConcentration="0.00026" boundaryCondition="false" compartment="peroxy" />
  <species id="HC00405_cyto"  name="Hexadecanal_cyto" speciesType="HC00405" initialConcentration="0.00026" boundaryCondition="false" compartment="cyto" />
  <species id="HC00406_cyto"  name="Hypotaurine_cyto" speciesType="HC00406" boundaryCondition="false" compartment="cyto" />
  <species id="HC00406_mito"  name="Hypotaurine_mito" speciesType="HC00406" boundaryCondition="false" compartment="mito" />
  <species id="HC00408_GolErMi"  name="Androsterone_GolErMi" speciesType="HC00408" initialConcentration="0.00026" boundaryCondition="false" compartment="GolErMi" />
  <species id="HC00408_cyto"  name="Androsterone_cyto" speciesType="HC00408" initialConcentration="0.00026" boundaryCondition="false" compartment="cyto" />
  <species id="HC00410_cyto"  name="Deoxyuridine_cyto" speciesType="HC00410" initialConcentration="0.00026" boundaryCondition="false" compartment="cyto" />
  <species id="HC00410_ext"  name="Deoxyuridine_ext" speciesType="HC00410" initialConcentration="0.00026" boundaryCondition="false" compartment="ext" />
  <species id="HC00410_mito"  name="Deoxyuridine_mito" speciesType="HC00410" initialConcentration="0.00026" boundaryCondition="false" compartment="mito" />
  <species id="HC00411_mito"  name="Glutaryl-CoA_mito" speciesType="HC00411" initialConcentration="0.00026" boundaryCondition="false" compartment="mito" />
  <species id="HC00413_mito"  name="Itaconyl-CoA_mito" speciesType="HC00413" initialConcentration="0.00026" boundaryCondition="false" compartment="mito" />
  <species id="HC00415_cyto"  name="NO_cyto" speciesType="HC00415" initialConcentration="0.00026" boundaryCondition="false" compartment="cyto" />
  <species id="HC00415_ext"  name="NO_ext" speciesType="HC00415" initialConcentration="0.00026" boundaryCondition="false" compartment="ext" />
  <species id="HC00416_cyto"  name="Pyridoxamine_cyto" speciesType="HC00416" initialConcentration="0.00026" boundaryCondition="false" compartment="cyto" />
  <species id="HC00416_ext"  name="Pyridoxamine_ext" speciesType="HC00416" initialConcentration="0.00026" boundaryCondition="false" compartment="ext" />
  <species id="HC00417_GolErMi"  name="Testosterone_GolErMi" speciesType="HC00417" initialConcentration="0.00026" boundaryCondition="false" compartment="GolErMi" />
  <species id="HC00418_cyto"  name="Triphosphate_cyto" speciesType="HC00418" initialConcentration="0.00026" boundaryCondition="false" compartment="cyto" />
  <species id="HC00422_cyto"  name="Cystathionine_cyto" speciesType="HC00422" initialConcentration="0.00026" boundaryCondition="false" compartment="cyto" />
  <species id="HC00423_cyto"  name="Homogentisate_cyto" speciesType="HC00423" initialConcentration="0.00026" boundaryCondition="false" compartment="cyto" />
  <species id="HC00423_mito"  name="Homogentisate_mito" speciesType="HC00423" initialConcentration="0.00026" boundaryCondition="false" compartment="mito" />
  <species id="HC00425_cyto"  name="Methylglyoxal_cyto" speciesType="HC00425" initialConcentration="0.00026" boundaryCondition="false" compartment="cyto" />
  <species id="HC00425_ext"  name="Methylglyoxal_ext" speciesType="HC00425" initialConcentration="0.00026" boundaryCondition="false" compartment="ext" />
  <species id="HC00426_bile"  name="Noradrenaline_bile" speciesType="HC00426" initialConcentration="0.00026" boundaryCondition="false" compartment="bile" />
  <species id="HC00426_cyto"  name="Noradrenaline_cyto" speciesType="HC00426" initialConcentration="0.00026" boundaryCondition="false" compartment="cyto" />
  <species id="HC00426_ext"  name="Noradrenaline_ext" speciesType="HC00426" initialConcentration="0.00026" boundaryCondition="false" compartment="ext" />
  <species id="HC00428_cyto"  name="4-Aminobutanal_cyto" speciesType="HC00428" initialConcentration="0.00026" boundaryCondition="false" compartment="cyto" />
  <species id="HC00428_ext"  name="4-Aminobutanal_ext" speciesType="HC00428" initialConcentration="0.00026" boundaryCondition="false" compartment="ext" />
  <species id="HC00428_mito"  name="4-Aminobutanal_mito" speciesType="HC00428" initialConcentration="0.00026" boundaryCondition="false" compartment="mito" />
  <species id="HC00431_cyto"  name="Deoxyadenosine_cyto" speciesType="HC00431" initialConcentration="0.00026" boundaryCondition="false" compartment="cyto" />
  <species id="HC00431_ext"  name="Deoxyadenosine_ext" speciesType="HC00431" initialConcentration="0.00026" boundaryCondition="false" compartment="ext" />
  <species id="HC00431_lyso"  name="Deoxyadenosine_lyso" speciesType="HC00431" initialConcentration="0.00026" boundaryCondition="false" compartment="lyso" />
  <species id="HC00431_mito"  name="Deoxyadenosine_mito" speciesType="HC00431" initialConcentration="0.00026" boundaryCondition="false" compartment="mito" />
  <species id="HC00433_cyto"  name="CDP-ethanolamine_cyto" speciesType="HC00433" initialConcentration="0.00026" boundaryCondition="false" compartment="cyto" />
  <species id="HC00434_GolErMi"  name="cAMP_GolErMi" speciesType="HC00434" initialConcentration="0.00026" boundaryCondition="false" compartment="GolErMi" />
  <species id="HC00434_cyto"  name="cAMP_cyto" speciesType="HC00434" initialConcentration="0.00026" boundaryCondition="false" compartment="cyto" />
  <species id="HC00434_ext"  name="cAMP_ext" speciesType="HC00434" initialConcentration="0.00026" boundaryCondition="false" compartment="ext" />
  <species id="HC00435_cyto"  name="Betaine_aldehyde_cyto" speciesType="HC00435" initialConcentration="0.00026" boundaryCondition="false" compartment="cyto" />
  <species id="HC00436_cyto"  name="Glyceraldehyde_cyto" speciesType="HC00436" initialConcentration="0.00026" boundaryCondition="false" compartment="cyto" />
  <species id="HC00436_mito"  name="Glyceraldehyde_mito" speciesType="HC00436" initialConcentration="0.00026" boundaryCondition="false" compartment="mito" />
  <species id="HC00437_mito"  name="Dihydrolipoamide_mito" speciesType="HC00437" initialConcentration="0.00026" boundaryCondition="false" compartment="mito" />
  <species id="HC00439_cyto"  name="Guanidinoacetate_cyto" speciesType="HC00439" initialConcentration="0.00026" boundaryCondition="false" compartment="cyto" />
  <species id="HC00439_mito"  name="Guanidinoacetate_mito" speciesType="HC00439" initialConcentration="0.00026" boundaryCondition="false" compartment="mito" />
  <species id="HC00442_GolErMi"  name="Phosphocholine_GolErMi" speciesType="HC00442" initialConcentration="0.00026" boundaryCondition="false" compartment="GolErMi" />
  <species id="HC00442_cyto"  name="Phosphocholine_cyto" speciesType="HC00442" initialConcentration="0.00026" boundaryCondition="false" compartment="cyto" />
  <species id="HC00442_lyso"  name="Phosphocholine_lyso" speciesType="HC00442" initialConcentration="0.00026" boundaryCondition="false" compartment="lyso" />
  <species id="HC00442_nuc"  name="Phosphocholine_nuc" speciesType="HC00442" initialConcentration="0.00026" boundaryCondition="false" compartment="nuc" />
  <species id="HC00447_cyto"  name="Cholest-4-en-3-one_cyto" speciesType="HC00447" initialConcentration="0.00026" boundaryCondition="false" compartment="cyto" />
  <species id="HC00448_cyto"  name="Phenylacetaldehyde_cyto" speciesType="HC00448" initialConcentration="0.00026" boundaryCondition="false" compartment="cyto" />
  <species id="HC00448_mito"  name="Phenylacetaldehyde_mito" speciesType="HC00448" initialConcentration="0.00026" boundaryCondition="false" compartment="mito" />
  <species id="HC00451_cyto"  name="3-Sulfinoalanine_cyto" speciesType="HC00451" boundaryCondition="false" compartment="cyto" />
  <species id="HC00451_mito"  name="3-Sulfinoalanine_mito" speciesType="HC00451" boundaryCondition="false" compartment="mito" />
  <species id="HC00456_GolErMi"  name="Ribose-1P_GolErMi" speciesType="HC00456" initialConcentration="0.00026" boundaryCondition="false" compartment="GolErMi" />
  <species id="HC00456_cyto"  name="Ribose-1P_cyto" speciesType="HC00456" initialConcentration="0.00026" boundaryCondition="false" compartment="cyto" />
  <species id="HC00459_cyto"  name="Pyridoxine-P_cyto" speciesType="HC00459" initialConcentration="0.00026" boundaryCondition="false" compartment="cyto" />
  <species id="HC00460_cyto"  name="2,5-Dihydroxybenzoate_cyto" speciesType="HC00460" initialConcentration="0.00026" boundaryCondition="false" compartment="cyto" />
  <species id="HC00462_mito"  name="Isobutyryl-CoA_mito" speciesType="HC00462" initialConcentration="0.00026" boundaryCondition="false" compartment="mito" />
  <species id="HC00463_cyto"  name="2PG_cyto" speciesType="HC00463" initialConcentration="0.00026" boundaryCondition="false" compartment="cyto" />
  <species id="HC00464_cyto"  name="3-Hydroxyanthranilate_cyto" speciesType="HC00464" initialConcentration="0.00026" boundaryCondition="false" compartment="cyto" />
  <species id="HC00466_cyto"  name="Mannose-1P_cyto" speciesType="HC00466" initialConcentration="0.00026" boundaryCondition="false" compartment="cyto" />
  <species id="HC00467_cyto"  name="Indole_acetaldehyde_cyto" speciesType="HC00467" initialConcentration="0.00026" boundaryCondition="false" compartment="cyto" />
  <species id="HC00471_cyto"  name="4-Hydroxyphenylacetate_cyto" speciesType="HC00471" initialConcentration="0.00026" boundaryCondition="false" compartment="cyto" />
  <species id="HC00471_mito"  name="4-Hydroxyphenylacetate_mito" speciesType="HC00471" initialConcentration="0.00026" boundaryCondition="false" compartment="mito" />
  <species id="HC00472_cyto"  name="5-Hydroxy-L-tryptophan_cyto" speciesType="HC00472" initialConcentration="0.00026" boundaryCondition="false" compartment="cyto" />
  <species id="HC00472_mito"  name="5-Hydroxy-L-tryptophan_mito" speciesType="HC00472" initialConcentration="0.00026" boundaryCondition="false" compartment="mito" />
  <species id="HC00474_GolErMi"  name="N-Acetyl-D-mannosamine_GolErMi" speciesType="HC00474" initialConcentration="0.00026" boundaryCondition="false" compartment="GolErMi" />
  <species id="HC00474_cyto"  name="N-Acetyl-D-mannosamine_cyto" speciesType="HC00474" initialConcentration="0.00026" boundaryCondition="false" compartment="cyto" />
  <species id="HC00474_ext"  name="N-Acetyl-D-mannosamine_ext" speciesType="HC00474" initialConcentration="0.00026" boundaryCondition="false" compartment="ext" />
  <species id="HC00474_nuc"  name="N-Acetyl-D-mannosamine_nuc" speciesType="HC00474" initialConcentration="0.00026" boundaryCondition="false" compartment="nuc" />
  <species id="HC00475_cyto"  name="Pyridoxamine-P_cyto" speciesType="HC00475" initialConcentration="0.00026" boundaryCondition="false" compartment="cyto" />
  <species id="HC00478_cyto"  name="Xanthosine-5P_cyto" speciesType="HC00478" initialConcentration="0.00026" boundaryCondition="false" compartment="cyto" />
  <species id="HC00483_GolErMi"  name="5-Formiminotetrahydrofolate_GolErMi" speciesType="HC00483" initialConcentration="0.00026" boundaryCondition="false" compartment="GolErMi" />
  <species id="HC00483_cyto"  name="5-Formiminotetrahydrofolate_cyto" speciesType="HC00483" initialConcentration="0.00026" boundaryCondition="false" compartment="cyto" />
  <species id="HC00484_cyto"  name="Fructose-2,6PP_cyto" speciesType="HC00484" initialConcentration="0.00026" boundaryCondition="false" compartment="cyto" />
  <species id="HC00487_cyto"  name="gamma-Glutamyl-cysteine_cyto" speciesType="HC00487" initialConcentration="0.00026" boundaryCondition="false" compartment="cyto" />
  <species id="HC00488_cyto"  name="Glycero-Phosphocholine_cyto" speciesType="HC00488" initialConcentration="0.00026" boundaryCondition="false" compartment="cyto" />
  <species id="HC00489_GolErMi"  name="2-Deoxy-D-ribose-1P_GolErMi" speciesType="HC00489" initialConcentration="0.00026" boundaryCondition="false" compartment="GolErMi" />
  <species id="HC00489_cyto"  name="2-Deoxy-D-ribose-1P_cyto" speciesType="HC00489" initialConcentration="0.00026" boundaryCondition="false" compartment="cyto" />
  <species id="HC00489_mito"  name="2-Deoxy-D-ribose-1P_mito" speciesType="HC00489" initialConcentration="0.00026" boundaryCondition="false" compartment="mito" />
  <species id="HC00490_GolErMi"  name="2-Deoxy-D-ribose-5P_GolErMi" speciesType="HC00490" initialConcentration="0.00026" boundaryCondition="false" compartment="GolErMi" />
  <species id="HC00490_cyto"  name="2-Deoxy-D-ribose-5P_cyto" speciesType="HC00490" initialConcentration="0.00026" boundaryCondition="false" compartment="cyto" />
  <species id="HC00490_mito"  name="2-Deoxy-D-ribose-5P_mito" speciesType="HC00490" initialConcentration="0.00026" boundaryCondition="false" compartment="mito" />
  <species id="HC00491_GolErMi"  name="Androstanedione_GolErMi" speciesType="HC00491" initialConcentration="0.00026" boundaryCondition="false" compartment="GolErMi" />
  <species id="HC00491_cyto"  name="Androstanedione_cyto" speciesType="HC00491" initialConcentration="0.00026" boundaryCondition="false" compartment="cyto" />
  <species id="HC00495_mito"  name="Methylmalonyl-CoA_mito" speciesType="HC00495" initialConcentration="0.00026" boundaryCondition="false" compartment="mito" />
  <species id="HC00502_GolErMi"  name="Cholate_GolErMi" speciesType="HC00502" initialConcentration="0.00026" boundaryCondition="false" compartment="GolErMi" />
  <species id="HC00502_bile"  name="Cholate_bile" speciesType="HC00502" initialConcentration="0.00026" boundaryCondition="false" compartment="bile" />
  <species id="HC00502_cyto"  name="Cholate_cyto" speciesType="HC00502" initialConcentration="0.00026" boundaryCondition="false" compartment="cyto" />
  <species id="HC00502_ext"  name="Cholate_ext" speciesType="HC00502" initialConcentration="0.00026" boundaryCondition="false" compartment="ext" />
  <species id="HC00502_mito"  name="Cholate_mito" speciesType="HC00502" initialConcentration="0.00026" boundaryCondition="false" compartment="mito" />
  <species id="HC00502_peroxy"  name="Cholate_peroxy" speciesType="HC00502" initialConcentration="0.00026" boundaryCondition="false" compartment="peroxy" />
  <species id="HC00504_cyto"  name="XTP_cyto" speciesType="HC00504" initialConcentration="0.00026" boundaryCondition="false" compartment="cyto" />
  <species id="HC00505_cyto"  name="O2.-_cyto" speciesType="HC00505" initialConcentration="0.00026" boundaryCondition="false" compartment="cyto" />
  <species id="HC00505_ext"  name="O2.-_ext" speciesType="HC00505" initialConcentration="0.00026" boundaryCondition="false" compartment="ext" />
  <species id="HC00505_mito"  name="O2.-_mito" speciesType="HC00505" boundaryCondition="false" compartment="mito" />
  <species id="HC00506_cyto"  name="dCDP_cyto" speciesType="HC00506" initialConcentration="0.00026" boundaryCondition="false" compartment="cyto" />
  <species id="HC00506_mito"  name="dCDP_mito" speciesType="HC00506" initialConcentration="0.00026" boundaryCondition="false" compartment="mito" />
  <species id="HC00508_cyto"  name="I-_cyto" speciesType="HC00508" initialConcentration="0.00026" boundaryCondition="false" compartment="cyto" />
  <species id="HC00508_ext"  name="I-_ext" speciesType="HC00508" initialConcentration="0.00026" boundaryCondition="false" compartment="ext" />
  <species id="HC00510_GolErMi"  name="Oleate_GolErMi" speciesType="HC00510" initialConcentration="0.00026" boundaryCondition="false" compartment="GolErMi" />
  <species id="HC00510_bile"  name="Oleate_bile" speciesType="HC00510" initialConcentration="0.00026" boundaryCondition="false" compartment="bile" />
  <species id="HC00510_cyto"  name="Oleate_cyto" speciesType="HC00510" initialConcentration="0.00026" boundaryCondition="false" compartment="cyto" />
  <species id="HC00510_ext"  name="Oleate_ext" speciesType="HC00510" initialConcentration="0.00026" boundaryCondition="false" compartment="ext" />
  <species id="HC00510_lyso"  name="Oleate_lyso" speciesType="HC00510" initialConcentration="0.00026" boundaryCondition="false" compartment="lyso" />
  <species id="HC00510_mito"  name="Oleate_mito" speciesType="HC00510" initialConcentration="0.00026" boundaryCondition="false" compartment="mito" />
  <species id="HC00510_peroxy"  name="Oleate_peroxy" speciesType="HC00510" initialConcentration="0.00026" boundaryCondition="false" compartment="peroxy" />
  <species id="HC00515_cyto"  name="Betaine_cyto" speciesType="HC00515" initialConcentration="0.00026" boundaryCondition="false" compartment="cyto" />
  <species id="HC00518_cyto"  name="Lipoate_cyto" speciesType="HC00518" initialConcentration="0.00026" boundaryCondition="false" compartment="cyto" />
  <species id="HC00518_ext"  name="Lipoate_ext" speciesType="HC00518" initialConcentration="0.00026" boundaryCondition="false" compartment="ext" />
  <species id="HC00525_cyto"  name="Spermine_cyto" speciesType="HC00525" initialConcentration="0.00026" boundaryCondition="false" compartment="cyto" />
  <species id="HC00525_ext"  name="Spermine_ext" speciesType="HC00525" initialConcentration="0.00026" boundaryCondition="false" compartment="ext" />
  <species id="HC00525_mito"  name="Spermine_mito" speciesType="HC00525" initialConcentration="0.00026" boundaryCondition="false" compartment="mito" />
  <species id="HC00526_GolErMi"  name="Squalene_GolErMi" speciesType="HC00526" initialConcentration="0.00026" boundaryCondition="false" compartment="GolErMi" />
  <species id="HC00526_peroxy"  name="Squalene_peroxy" speciesType="HC00526" initialConcentration="0.00026" boundaryCondition="false" compartment="peroxy" />
  <species id="HC00532_GolErMi"  name="Retinoate_GolErMi" speciesType="HC00532" initialConcentration="0.00026" boundaryCondition="false" compartment="GolErMi" />
  <species id="HC00532_cyto"  name="Retinoate_cyto" speciesType="HC00532" initialConcentration="0.00026" boundaryCondition="false" compartment="cyto" />
  <species id="HC00532_ext"  name="Retinoate_ext" speciesType="HC00532" initialConcentration="0.00026" boundaryCondition="false" compartment="ext" />
  <species id="HC00533_bile"  name="Serotonin_bile" speciesType="HC00533" initialConcentration="0.00026" boundaryCondition="false" compartment="bile" />
  <species id="HC00533_cyto"  name="Serotonin_cyto" speciesType="HC00533" initialConcentration="0.00026" boundaryCondition="false" compartment="cyto" />
  <species id="HC00533_ext"  name="Serotonin_ext" speciesType="HC00533" initialConcentration="0.00026" boundaryCondition="false" compartment="ext" />
  <species id="HC00534_cyto"  name="Urocanate_cyto" speciesType="HC00534" initialConcentration="0.00026" boundaryCondition="false" compartment="cyto" />
  <species id="HC00536_GolErMi"  name="Adrenaline_GolErMi" speciesType="HC00536" initialConcentration="0.00026" boundaryCondition="false" compartment="GolErMi" />
  <species id="HC00536_cyto"  name="Adrenaline_cyto" speciesType="HC00536" initialConcentration="0.00026" boundaryCondition="false" compartment="cyto" />
  <species id="HC00538_cyto"  name="Creatinine_cyto" speciesType="HC00538" initialConcentration="0.00026" boundaryCondition="false" compartment="cyto" />
  <species id="HC00538_ext"  name="Creatinine_ext" speciesType="HC00538" initialConcentration="0.00026" boundaryCondition="false" compartment="ext" />
  <species id="HC00538_mito"  name="Creatinine_mito" speciesType="HC00538" initialConcentration="0.00026" boundaryCondition="false" compartment="mito" />
  <species id="HC00541_cyto"  name="Sorbitol_cyto" speciesType="HC00541" initialConcentration="0.00026" boundaryCondition="false" compartment="cyto" />
  <species id="HC00543_GolErMi"  name="Gulonate_GolErMi" speciesType="HC00543" initialConcentration="0.00026" boundaryCondition="false" compartment="GolErMi" />
  <species id="HC00543_cyto"  name="Gulonate_cyto" speciesType="HC00543" initialConcentration="0.00026" boundaryCondition="false" compartment="cyto" />
  <species id="HC00543_lyso"  name="Gulonate_lyso" speciesType="HC00543" initialConcentration="0.00026" boundaryCondition="false" compartment="lyso" />
  <species id="HC00548_cyto"  name="D-Glucarate_cyto" speciesType="HC00548" initialConcentration="0.00026" boundaryCondition="false" compartment="cyto" />
  <species id="HC00548_mito"  name="D-Glucarate_mito" speciesType="HC00548" initialConcentration="0.00026" boundaryCondition="false" compartment="mito" />
  <species id="HC00550_cyto"  name="Dopaquinone_cyto" speciesType="HC00550" initialConcentration="0.00026" boundaryCondition="false" compartment="cyto" />
  <species id="HC00554_cyto"  name="Pantetheine_cyto" speciesType="HC00554" initialConcentration="0.00026" boundaryCondition="false" compartment="cyto" />
  <species id="HC00554_mito"  name="Pantetheine_mito" speciesType="HC00554" initialConcentration="0.00026" boundaryCondition="false" compartment="mito" />
  <species id="HC00555_cyto"  name="Sepiapterin_cyto" speciesType="HC00555" initialConcentration="0.00026" boundaryCondition="false" compartment="cyto" />
  <species id="HC00556_GolErMi"  name="Sphinganine_GolErMi" speciesType="HC00556" initialConcentration="0.00026" boundaryCondition="false" compartment="GolErMi" />
  <species id="HC00556_cyto"  name="Sphinganine_cyto" speciesType="HC00556" initialConcentration="0.00026" boundaryCondition="false" compartment="cyto" />
  <species id="HC00556_lyso"  name="Sphinganine_lyso" speciesType="HC00556" initialConcentration="0.00026" boundaryCondition="false" compartment="lyso" />
  <species id="HC00564_cyto"  name="Deamido-NAD_cyto" speciesType="HC00564" initialConcentration="0.00026" boundaryCondition="false" compartment="cyto" />
  <species id="HC00564_mito"  name="Deamido-NAD_mito" speciesType="HC00564" initialConcentration="0.00026" boundaryCondition="false" compartment="mito" />
  <species id="HC00568_cyto"  name="Pantothenate_cyto" speciesType="HC00568" initialConcentration="0.00026" boundaryCondition="false" compartment="cyto" />
  <species id="HC00568_ext"  name="Pantothenate_ext" speciesType="HC00568" initialConcentration="0.00026" boundaryCondition="false" compartment="ext" />
  <species id="HC00568_mito"  name="Pantothenate_mito" speciesType="HC00568" initialConcentration="0.00026" boundaryCondition="false" compartment="mito" />
  <species id="HC00570_ext"  name="PNP_ext" speciesType="HC00570" initialConcentration="0.00026" boundaryCondition="false" compartment="ext" />
  <species id="HC00570_lyso"  name="PNP_lyso" speciesType="HC00570" initialConcentration="0.00026" boundaryCondition="false" compartment="lyso" />
  <species id="HC00572_GolErMi"  name="Crotonyl-CoA_GolErMi" speciesType="HC00572" initialConcentration="1e-5" boundaryCondition="false" compartment="GolErMi" />
  <species id="HC00572_mito"  name="Crotonyl-CoA_mito" speciesType="HC00572" initialConcentration="1e-5" boundaryCondition="false" compartment="mito" />
  <species id="HC00572_peroxy"  name="Crotonyl-CoA_peroxy" speciesType="HC00572" initialConcentration="1e-5" boundaryCondition="false" compartment="peroxy" />
  <species id="HC00574_cyto"  name="Deoxycytidine_cyto" speciesType="HC00574" initialConcentration="0.00026" boundaryCondition="false" compartment="cyto" />
  <species id="HC00574_ext"  name="Deoxycytidine_ext" speciesType="HC00574" initialConcentration="0.00026" boundaryCondition="false" compartment="ext" />
  <species id="HC00574_lyso"  name="Deoxycytidine_lyso" speciesType="HC00574" initialConcentration="0.00026" boundaryCondition="false" compartment="lyso" />
  <species id="HC00574_mito"  name="Deoxycytidine_mito" speciesType="HC00574" initialConcentration="0.00026" boundaryCondition="false" compartment="mito" />
  <species id="HC00574_nuc"  name="Deoxycytidine_nuc" speciesType="HC00574" initialConcentration="0.00026" boundaryCondition="false" compartment="nuc" />
  <species id="HC00575_cyto"  name="Dephospho-CoA_cyto" speciesType="HC00575" initialConcentration="0.00026" boundaryCondition="false" compartment="cyto" />
  <species id="HC00575_mito"  name="Dephospho-CoA_mito" speciesType="HC00575" initialConcentration="0.00026" boundaryCondition="false" compartment="mito" />
  <species id="HC00576_cyto"  name="Homocarnosine_cyto" speciesType="HC00576" initialConcentration="0.00026" boundaryCondition="false" compartment="cyto" />
  <species id="HC00579_mito"  name="Acrylyl-CoA_mito" speciesType="HC00579" initialConcentration="0.00026" boundaryCondition="false" compartment="mito" />
  <species id="HC00579_peroxy"  name="Acrylyl-CoA_peroxy" speciesType="HC00579" initialConcentration="0.00026" boundaryCondition="false" compartment="peroxy" />
  <species id="HC00582_cyto"  name="Dihydrothymine_cyto" speciesType="HC00582" initialConcentration="0.00026" boundaryCondition="false" compartment="cyto" />
  <species id="HC00582_mito"  name="Dihydrothymine_mito" speciesType="HC00582" initialConcentration="0.00026" boundaryCondition="false" compartment="mito" />
  <species id="HC00585_cyto"  name="CoA-glutathione_cyto" speciesType="HC00585" initialConcentration="0.00026" boundaryCondition="false" compartment="cyto" />
  <species id="HC00585_mito"  name="CoA-glutathione_mito" speciesType="HC00585" initialConcentration="0.00026" boundaryCondition="false" compartment="mito" />
  <species id="HC00587_cyto"  name="Thioglycol_cyto" speciesType="HC00587" initialConcentration="0.00026" boundaryCondition="false" compartment="cyto" />
  <species id="HC00587_mito"  name="Thioglycol_mito" speciesType="HC00587" initialConcentration="0.00026" boundaryCondition="false" compartment="mito" />
  <species id="HC00588_cyto"  name="Porphobilinogen_cyto" speciesType="HC00588" initialConcentration="0.00026" boundaryCondition="false" compartment="cyto" />
  <species id="HC00590_cyto"  name="(R)-Lactaldehyde_cyto" speciesType="HC00590" initialConcentration="0.00026" boundaryCondition="false" compartment="cyto" />
  <species id="HC00590_mito"  name="(R)-Lactaldehyde_mito" speciesType="HC00590" initialConcentration="0.00026" boundaryCondition="false" compartment="mito" />
  <species id="HC00591_cyto"  name="2-Oxoglutaramate_cyto" speciesType="HC00591" initialConcentration="1e-5" boundaryCondition="false" compartment="cyto" />
  <species id="HC00591_mito"  name="2-Oxoglutaramate_mito" speciesType="HC00591" initialConcentration="1e-5" boundaryCondition="false" compartment="mito" />
  <species id="HC00592_GolErMi"  name="cGMP_GolErMi" speciesType="HC00592" initialConcentration="0.00026" boundaryCondition="false" compartment="GolErMi" />
  <species id="HC00592_cyto"  name="cGMP_cyto" speciesType="HC00592" initialConcentration="0.00026" boundaryCondition="false" compartment="cyto" />
  <species id="HC00592_ext"  name="cGMP_ext" speciesType="HC00592" initialConcentration="0.00026" boundaryCondition="false" compartment="ext" />
  <species id="HC00599_cyto"  name="L-2-Aminoadipate_cyto" speciesType="HC00599" initialConcentration="0.00026" boundaryCondition="false" compartment="cyto" />
  <species id="HC00599_mito"  name="L-2-Aminoadipate_mito" speciesType="HC00599" initialConcentration="0.00026" boundaryCondition="false" compartment="mito" />
  <species id="HC00600_cyto"  name="Mercaptopyruvate_cyto" speciesType="HC00600" initialConcentration="0.00026" boundaryCondition="false" compartment="cyto" />
  <species id="HC00600_mito"  name="Mercaptopyruvate_mito" speciesType="HC00600" initialConcentration="0.00026" boundaryCondition="false" compartment="mito" />
  <species id="HC00611_cyto"  name="1,3-Diaminopropane_cyto" speciesType="HC00611" initialConcentration="0.00026" boundaryCondition="false" compartment="cyto" />
  <species id="HC00617_GolErMi"  name="Ferricytochrome_b5_GolErMi" speciesType="HC00617" boundaryCondition="false" compartment="GolErMi" />
  <species id="HC00617_cyto"  name="Ferricytochrome_b5_cyto" speciesType="HC00617" boundaryCondition="false" compartment="cyto" />
  <species id="HC00619_GolErMi"  name="Ferrocytochrome_b5_GolErMi" speciesType="HC00619" boundaryCondition="false" compartment="GolErMi" />
  <species id="HC00619_cyto"  name="Ferrocytochrome_b5_cyto" speciesType="HC00619" boundaryCondition="false" compartment="cyto" />
  <species id="HC00621_cyto"  name="3-Phosphoserine_cyto" speciesType="HC00621" initialConcentration="0.00026" boundaryCondition="false" compartment="cyto" />
  <species id="HC00625_mito"  name="Hydracrylate_mito" speciesType="HC00625" initialConcentration="0.00026" boundaryCondition="false" compartment="mito" />
  <species id="HC00626_cyto"  name="6-Deoxy-L-galactose_cyto" speciesType="HC00626" initialConcentration="0.00026" boundaryCondition="false" compartment="cyto" />
  <species id="HC00628_cyto"  name="Hydroxymethylbilane_cyto" speciesType="HC00628" initialConcentration="0.00026" boundaryCondition="false" compartment="cyto" />
  <species id="HC00630_cyto"  name="Dimethylglycine_cyto" speciesType="HC00630" initialConcentration="0.00026" boundaryCondition="false" compartment="cyto" />
  <species id="HC00630_mito"  name="Dimethylglycine_mito" speciesType="HC00630" initialConcentration="0.00026" boundaryCondition="false" compartment="mito" />
  <species id="HC00632_cyto"  name="2-Methylbutyryl-CoA_cyto" speciesType="HC00632" initialConcentration="0.00026" boundaryCondition="false" compartment="cyto" />
  <species id="HC00632_mito"  name="2-Methylbutyryl-CoA_mito" speciesType="HC00632" initialConcentration="0.00026" boundaryCondition="false" compartment="mito" />
  <species id="HC00632_peroxy"  name="2-Methylbutyryl-CoA_peroxy" speciesType="HC00632" initialConcentration="0.00026" boundaryCondition="false" compartment="peroxy" />
  <species id="HC00635_cyto"  name="4-Maleylacetoacetate_cyto" speciesType="HC00635" initialConcentration="0.00026" boundaryCondition="false" compartment="cyto" />
  <species id="HC00640_cyto"  name="N-Formyl-L-glutamate_cyto" speciesType="HC00640" initialConcentration="0.00026" boundaryCondition="false" compartment="cyto" />
  <species id="HC00641_cyto"  name="Sorbitol-6P_cyto" speciesType="HC00641" initialConcentration="0.00026" boundaryCondition="false" compartment="cyto" />
  <species id="HC00643_cyto"  name="UroporphyrinogenIII_cyto" speciesType="HC00643" initialConcentration="0.00026" boundaryCondition="false" compartment="cyto" />
  <species id="HC00645_GolErMi"  name="Squalene_2,3-oxide_GolErMi" speciesType="HC00645" initialConcentration="0.00026" boundaryCondition="false" compartment="GolErMi" />
  <species id="HC00645_peroxy"  name="Squalene_2,3-oxide_peroxy" speciesType="HC00645" initialConcentration="0.00026" boundaryCondition="false" compartment="peroxy" />
  <species id="HC00648_cyto"  name="Fumarylacetoacetate_cyto" speciesType="HC00648" initialConcentration="0.00026" boundaryCondition="false" compartment="cyto" />
  <species id="HC00656_cyto"  name="Protoporphyrinogen_IX_cyto" speciesType="HC00656" initialConcentration="0.00026" boundaryCondition="false" compartment="cyto" />
  <species id="HC00656_mito"  name="Protoporphyrinogen_IX_mito" speciesType="HC00656" initialConcentration="0.00026" boundaryCondition="false" compartment="mito" />
  <species id="HC00658_ext"  name="Trehalose_ext" speciesType="HC00658" initialConcentration="0.00026" boundaryCondition="false" compartment="ext" />
  <species id="HC00661_cyto"  name="(R)-3-Hydroxybutanoate_cyto" speciesType="HC00661" initialConcentration="0.00026" boundaryCondition="false" compartment="cyto" />
  <species id="HC00661_ext"  name="(R)-3-Hydroxybutanoate_ext" speciesType="HC00661" initialConcentration="0.00026" boundaryCondition="false" compartment="ext" />
  <species id="HC00661_mito"  name="(R)-3-Hydroxybutanoate_mito" speciesType="HC00661" initialConcentration="0.00026" boundaryCondition="false" compartment="mito" />
  <species id="HC00662_cyto"  name="Fructose-1P_cyto" speciesType="HC00662" initialConcentration="0.00026" boundaryCondition="false" compartment="cyto" />
  <species id="HC00664_cyto"  name="D-Tagatose-6P_cyto" speciesType="HC00664" initialConcentration="0.00026" boundaryCondition="false" compartment="cyto" />
  <species id="HC00667_cyto"  name="L-Ribulose-5P_cyto" speciesType="HC00667" initialConcentration="0.00026" boundaryCondition="false" compartment="cyto" />
  <species id="HC00669_cyto"  name="Orotidine-5P_cyto" speciesType="HC00669" initialConcentration="0.00026" boundaryCondition="false" compartment="cyto" />
  <species id="HC00670_cyto"  name="(R)-5-Phosphomevalonate_cyto" speciesType="HC00670" initialConcentration="0.00026" boundaryCondition="false" compartment="cyto" />
  <species id="HC00670_peroxy"  name="(R)-5-Phosphomevalonate_peroxy" speciesType="HC00670" initialConcentration="0.00026" boundaryCondition="false" compartment="peroxy" />
  <species id="HC00675_cyto"  name="Sphinganine-1P_cyto" speciesType="HC00675" initialConcentration="0.00026" boundaryCondition="false" compartment="cyto" />
  <species id="HC00680_lyso"  name="N-Acetyl-D-galactosamine_lyso" speciesType="HC00680" initialConcentration="0.00026" boundaryCondition="false" compartment="lyso" />
  <species id="HC00681_cyto"  name="Phosphopantetheine_cyto" speciesType="HC00681" initialConcentration="0.00026" boundaryCondition="false" compartment="cyto" />
  <species id="HC00681_mito"  name="Phosphopantetheine_mito" speciesType="HC00681" initialConcentration="0.00026" boundaryCondition="false" compartment="mito" />
  <species id="HC00682_mito"  name="S-Acetyldihydrolipoamide_mito" speciesType="HC00682" initialConcentration="0.00026" boundaryCondition="false" compartment="mito" />
  <species id="HC00683_cyto"  name="S-Adenosylmethioninamine_cyto" speciesType="HC00683" initialConcentration="0.00026" boundaryCondition="false" compartment="cyto" />
  <species id="HC00685_cyto"  name="(R)-5-Diphosphomevalonate_cyto" speciesType="HC00685" initialConcentration="0.00026" boundaryCondition="false" compartment="cyto" />
  <species id="HC00685_peroxy"  name="(R)-5-Diphosphomevalonate_peroxy" speciesType="HC00685" initialConcentration="0.00026" boundaryCondition="false" compartment="peroxy" />
  <species id="HC00686_mito"  name="(S)-3-Hydroxybutyryl-CoA_mito" speciesType="HC00686" initialConcentration="1e-5" boundaryCondition="false" compartment="mito" />
  <species id="HC00686_peroxy"  name="(S)-3-Hydroxybutyryl-CoA_peroxy" speciesType="HC00686" initialConcentration="1e-5" boundaryCondition="false" compartment="peroxy" />
  <species id="HC00687_cyto"  name="4-Trimethylammoniobutanal_cyto" speciesType="HC00687" initialConcentration="0.00026" boundaryCondition="false" compartment="cyto" />
  <species id="HC00687_mito"  name="4-Trimethylammoniobutanal_mito" speciesType="HC00687" initialConcentration="0.00026" boundaryCondition="false" compartment="mito" />
  <species id="HC00688_cyto"  name="1-Methylhistidine_cyto" speciesType="HC00688" initialConcentration="0.00026" boundaryCondition="false" compartment="cyto" />
  <species id="HC00690_GolErMi"  name="trans-4-Hydroxy-L-proline_GolErMi" speciesType="HC00690" initialConcentration="0.00026" boundaryCondition="false" compartment="GolErMi" />
  <species id="HC00690_cyto"  name="trans-4-Hydroxy-L-proline_cyto" speciesType="HC00690" initialConcentration="0.00026" boundaryCondition="false" compartment="cyto" />
  <species id="HC00690_mito"  name="trans-4-Hydroxy-L-proline_mito" speciesType="HC00690" initialConcentration="0.00026" boundaryCondition="false" compartment="mito" />
  <species id="HC00691_cyto"  name="DPG_cyto" speciesType="HC00691" initialConcentration="0.00026" boundaryCondition="false" compartment="cyto" />
  <species id="HC00692_cyto"  name="Homoprotocatechuate_cyto" speciesType="HC00692" initialConcentration="0.00026" boundaryCondition="false" compartment="cyto" />
  <species id="HC00692_mito"  name="Homoprotocatechuate_mito" speciesType="HC00692" initialConcentration="0.00026" boundaryCondition="false" compartment="mito" />
  <species id="HC00693_GolErMi"  name="Provitamin_D3_GolErMi" speciesType="HC00693" initialConcentration="0.00026" boundaryCondition="false" compartment="GolErMi" />
  <species id="HC00693_peroxy"  name="Provitamin_D3_peroxy" speciesType="HC00693" initialConcentration="0.00026" boundaryCondition="false" compartment="peroxy" />
  <species id="HC00694_cyto"  name="L-Glutamate_5-semialdehyde_cyto" speciesType="HC00694" initialConcentration="0.00026" boundaryCondition="false" compartment="cyto" />
  <species id="HC00694_mito"  name="L-Glutamate_5-semialdehyde_mito" speciesType="HC00694" initialConcentration="0.00026" boundaryCondition="false" compartment="mito" />
  <species id="HC00695_mito"  name="S-Succinyldihydrolipoamide_mito" speciesType="HC00695" initialConcentration="0.00026" boundaryCondition="false" compartment="mito" />
  <species id="HC00698_cyto"  name="Inositol-1P_cyto" speciesType="HC00698" initialConcentration="0.00026" boundaryCondition="false" compartment="cyto" />
  <species id="HC00698_lyso"  name="Inositol-1P_lyso" speciesType="HC00698" boundaryCondition="false" compartment="lyso" />
  <species id="HC00699_cyto"  name="4-Hydroxyphenylpyruvate_cyto" speciesType="HC00699" initialConcentration="0.00026" boundaryCondition="false" compartment="cyto" />
  <species id="HC00699_mito"  name="4-Hydroxyphenylpyruvate_mito" speciesType="HC00699" initialConcentration="0.00026" boundaryCondition="false" compartment="mito" />
  <species id="HC00701_cyto"  name="4-Trimethylammoniobutanoate_cyto" speciesType="HC00701" initialConcentration="0.00026" boundaryCondition="false" compartment="cyto" />
  <species id="HC00701_mito"  name="4-Trimethylammoniobutanoate_mito" speciesType="HC00701" initialConcentration="0.00026" boundaryCondition="false" compartment="mito" />
  <species id="HC00703_cyto"  name="Nicotinate_ribonucleotide_cyto" speciesType="HC00703" initialConcentration="0.00026" boundaryCondition="false" compartment="cyto" />
  <species id="HC00703_mito"  name="Nicotinate_ribonucleotide_mito" speciesType="HC00703" initialConcentration="0.00026" boundaryCondition="false" compartment="mito" />
  <species id="HC00705_mito"  name="3-Hydroxyisobutyrate_mito" speciesType="HC00705" initialConcentration="0.00026" boundaryCondition="false" compartment="mito" />
  <species id="HC00706_GolErMi"  name="Lathosterol_GolErMi" speciesType="HC00706" initialConcentration="0.00026" boundaryCondition="false" compartment="GolErMi" />
  <species id="HC00706_peroxy"  name="Lathosterol_peroxy" speciesType="HC00706" initialConcentration="0.00026" boundaryCondition="false" compartment="peroxy" />
  <species id="HC00715_cyto"  name="D-3-Amino-isobutanoate_cyto" speciesType="HC00715" initialConcentration="0.00026" boundaryCondition="false" compartment="cyto" />
  <species id="HC00715_ext"  name="D-3-Amino-isobutanoate_ext" speciesType="HC00715" initialConcentration="0.00026" boundaryCondition="false" compartment="ext" />
  <species id="HC00715_mito"  name="D-3-Amino-isobutanoate_mito" speciesType="HC00715" initialConcentration="0.00026" boundaryCondition="false" compartment="mito" />
  <species id="HC00717_cyto"  name="Malonyl-ACP_cyto" speciesType="HC00717" initialConcentration="0.00026" boundaryCondition="false" compartment="cyto" />
  <species id="HC00718_cyto"  name="N-Methylethanolamine-P_cyto" speciesType="HC00718" initialConcentration="0.00026" boundaryCondition="false" compartment="cyto" />
  <species id="HC00719_GolErMi"  name="5-Hydroxylysine_GolErMi" speciesType="HC00719" initialConcentration="0.00026" boundaryCondition="false" compartment="GolErMi" />
  <species id="HC00719_cyto"  name="5-Hydroxylysine_cyto" speciesType="HC00719" initialConcentration="0.00026" boundaryCondition="false" compartment="cyto" />
  <species id="HC00721_mito"  name="(R)-Methylmalonyl-CoA_mito" speciesType="HC00721" initialConcentration="0.00026" boundaryCondition="false" compartment="mito" />
  <species id="HC00728_cyto"  name="GDP-4-dehydro-6-deoxy-D-mannose_cyto" speciesType="HC00728" initialConcentration="0.00026" boundaryCondition="false" compartment="cyto" />
  <species id="HC00729_cyto"  name="DHA_cyto" speciesType="HC00729" initialConcentration="0.00026" boundaryCondition="false" compartment="cyto" />
  <species id="HC00733_GolErMi"  name="Glucono-1,5-lactone-6P_GolErMi" speciesType="HC00733" initialConcentration="0.0006" boundaryCondition="false" compartment="GolErMi" />
  <species id="HC00733_cyto"  name="Glucono-1,5-lactone-6P_cyto" speciesType="HC00733" initialConcentration="0.0006" boundaryCondition="false" compartment="cyto" />
  <species id="HC00733_peroxy"  name="Glucono-1,5-lactone-6P_peroxy" speciesType="HC00733" initialConcentration="0.0006" boundaryCondition="false" compartment="peroxy" />
  <species id="HC00741_cyto"  name="4-(2-Aminophenyl)-2,4-dioxobutanoate_cyto" speciesType="HC00741" initialConcentration="0.00026" boundaryCondition="false" compartment="cyto" />
  <species id="HC00741_mito"  name="4-(2-Aminophenyl)-2,4-dioxobutanoate_mito" speciesType="HC00741" initialConcentration="0.00026" boundaryCondition="false" compartment="mito" />
  <species id="HC00742_cyto"  name="3-Hydroxy-N6,N6,N6-trimethyl-L-lysine_cyto" speciesType="HC00742" initialConcentration="0.00026" boundaryCondition="false" compartment="cyto" />
  <species id="HC00742_mito"  name="3-Hydroxy-N6,N6,N6-trimethyl-L-lysine_mito" speciesType="HC00742" initialConcentration="0.00026" boundaryCondition="false" compartment="mito" />
  <species id="HC00744_cyto"  name="Anserine_cyto" speciesType="HC00744" initialConcentration="0.00026" boundaryCondition="false" compartment="cyto" />
  <species id="HC00757_cyto"  name="3alpha,7alpha,12alpha-Trihydroxy-5beta-cholestan-26-al_cyto" speciesType="HC00757" initialConcentration="0.00026" boundaryCondition="false" compartment="cyto" />
  <species id="HC00762_cyto"  name="HCN_cyto" speciesType="HC00762" initialConcentration="0.00026" boundaryCondition="false" compartment="cyto" />
  <species id="HC00762_mito"  name="HCN_mito" speciesType="HC00762" initialConcentration="0.00026" boundaryCondition="false" compartment="mito" />
  <species id="HC00763_GolErMi"  name="Na+_GolErMi" speciesType="HC00763" initialConcentration="0.01" boundaryCondition="false" compartment="GolErMi" />
  <species id="HC00763_cyto"  name="Na+_cyto" speciesType="HC00763" initialConcentration="0.01" boundaryCondition="false" compartment="cyto" />
  <species id="HC00763_ext"  name="Na+_ext" speciesType="HC00763" initialConcentration="0.16" boundaryCondition="false" compartment="ext" />
  <species id="HC00765_GolErMi"  name="NH4+_GolErMi" speciesType="HC00765" boundaryCondition="false" compartment="GolErMi" />
  <species id="HC00765_bile"  name="NH4+_bile" speciesType="HC00765" boundaryCondition="false" compartment="bile" />
  <species id="HC00765_cyto"  name="NH4+_cyto" speciesType="HC00765" initialConcentration="0.000525" boundaryCondition="false" compartment="cyto" />
  <species id="HC00765_ext"  name="NH4+_ext" speciesType="HC00765" initialConcentration="0.019" boundaryCondition="false" compartment="ext" />
  <species id="HC00765_lyso"  name="NH4+_lyso" speciesType="HC00765" boundaryCondition="false" compartment="lyso" />
  <species id="HC00765_mito"  name="NH4+_mito" speciesType="HC00765" boundaryCondition="false" compartment="mito" />
  <species id="HC00765_nuc"  name="NH4+_nuc" speciesType="HC00765" boundaryCondition="false" compartment="nuc" />
  <species id="HC00765_peroxy"  name="NH4+_peroxy" speciesType="HC00765" boundaryCondition="false" compartment="peroxy" />
  <species id="HC00766_cyto"  name="dIDP_cyto" speciesType="HC00766" initialConcentration="0.00026" boundaryCondition="false" compartment="cyto" />
  <species id="HC00766_mito"  name="dIDP_mito" speciesType="HC00766" initialConcentration="0.00026" boundaryCondition="false" compartment="mito" />
  <species id="HC00767_cyto"  name="dITP_cyto" speciesType="HC00767" initialConcentration="0.00026" boundaryCondition="false" compartment="cyto" />
  <species id="HC00767_mito"  name="dITP_mito" speciesType="HC00767" initialConcentration="0.00026" boundaryCondition="false" compartment="mito" />
  <species id="HC00768_cyto"  name="dUDP_cyto" speciesType="HC00768" initialConcentration="0.00026" boundaryCondition="false" compartment="cyto" />
  <species id="HC00768_mito"  name="dUDP_mito" speciesType="HC00768" initialConcentration="0.00026" boundaryCondition="false" compartment="mito" />
  <species id="HC00770_GolErMi"  name="FADH2_GolErMi" speciesType="HC00770" initialConcentration="0.00026" boundaryCondition="false" compartment="GolErMi" />
  <species id="HC00770_cyto"  name="FADH2_cyto" speciesType="HC00770" initialConcentration="0.00026" boundaryCondition="false" compartment="cyto" />
  <species id="HC00770_mito"  name="FADH2_mito" speciesType="HC00770" initialConcentration="0.00026" boundaryCondition="false" compartment="mito" />
  <species id="HC00770_nuc"  name="FADH2_nuc" speciesType="HC00770" boundaryCondition="false" compartment="nuc" />
  <species id="HC00770_peroxy"  name="FADH2_peroxy" speciesType="HC00770" initialConcentration="0.00026" boundaryCondition="false" compartment="peroxy" />
  <species id="HC00779_cyto"  name="I2_cyto" speciesType="HC00779" boundaryCondition="false" compartment="cyto" />
  <species id="HC00784_cyto"  name="Cys-Gly_cyto" speciesType="HC00784" initialConcentration="0.00026" boundaryCondition="false" compartment="cyto" />
  <species id="HC00784_ext"  name="Cys-Gly_ext" speciesType="HC00784" initialConcentration="0.00026" boundaryCondition="false" compartment="ext" />
  <species id="HC00793_GolErMi"  name="Stearate_GolErMi" speciesType="HC00793" initialConcentration="0.00026" boundaryCondition="false" compartment="GolErMi" />
  <species id="HC00793_bile"  name="Stearate_bile" speciesType="HC00793" initialConcentration="0.00026" boundaryCondition="false" compartment="bile" />
  <species id="HC00793_cyto"  name="Stearate_cyto" speciesType="HC00793" initialConcentration="0.00026" boundaryCondition="false" compartment="cyto" />
  <species id="HC00793_ext"  name="Stearate_ext" speciesType="HC00793" initialConcentration="0.00026" boundaryCondition="false" compartment="ext" />
  <species id="HC00793_lyso"  name="Stearate_lyso" speciesType="HC00793" initialConcentration="0.00026" boundaryCondition="false" compartment="lyso" />
  <species id="HC00793_peroxy"  name="Stearate_peroxy" speciesType="HC00793" initialConcentration="0.00026" boundaryCondition="false" compartment="peroxy" />
  <species id="HC00796_GolErMi"  name="Linoleate_GolErMi" speciesType="HC00796" initialConcentration="0.00026" boundaryCondition="false" compartment="GolErMi" />
  <species id="HC00796_bile"  name="Linoleate_bile" speciesType="HC00796" initialConcentration="0.00026" boundaryCondition="false" compartment="bile" />
  <species id="HC00796_cyto"  name="Linoleate_cyto" speciesType="HC00796" initialConcentration="0.00026" boundaryCondition="false" compartment="cyto" />
  <species id="HC00796_ext"  name="Linoleate_ext" speciesType="HC00796" initialConcentration="0.00026" boundaryCondition="false" compartment="ext" />
  <species id="HC00796_lyso"  name="Linoleate_lyso" speciesType="HC00796" initialConcentration="0.00026" boundaryCondition="false" compartment="lyso" />
  <species id="HC00796_peroxy"  name="Linoleate_peroxy" speciesType="HC00796" initialConcentration="0.00026" boundaryCondition="false" compartment="peroxy" />
  <species id="HC00807_cyto"  name="tRNA(Gly)_cyto" speciesType="HC00807" initialConcentration="0.00026" boundaryCondition="false" compartment="cyto" />
  <species id="HC00807_mito"  name="tRNA(Gly)_mito" speciesType="HC00807" initialConcentration="0.00026" boundaryCondition="false" compartment="mito" />
  <species id="HC00811_cyto"  name="tRNA(Lys)_cyto" speciesType="HC00811" initialConcentration="0.00026" boundaryCondition="false" compartment="cyto" />
  <species id="HC00811_mito"  name="tRNA(Lys)_mito" speciesType="HC00811" initialConcentration="0.00026" boundaryCondition="false" compartment="mito" />
  <species id="HC00815_cyto"  name="tRNA(Ser)_cyto" speciesType="HC00815" initialConcentration="0.00026" boundaryCondition="false" compartment="cyto" />
  <species id="HC00815_mito"  name="tRNA(Ser)_mito" speciesType="HC00815" initialConcentration="0.00026" boundaryCondition="false" compartment="mito" />
  <species id="HC00816_cyto"  name="tRNA(Thr)_cyto" speciesType="HC00816" initialConcentration="0.00026" boundaryCondition="false" compartment="cyto" />
  <species id="HC00816_mito"  name="tRNA(Thr)_mito" speciesType="HC00816" initialConcentration="0.00026" boundaryCondition="false" compartment="mito" />
  <species id="HC00821_cyto"  name="Cadaverine_cyto" speciesType="HC00821" initialConcentration="0.00026" boundaryCondition="false" compartment="cyto" />
  <species id="HC00822_ext"  name="Chitobiose_ext" speciesType="HC00822" initialConcentration="0.00026" boundaryCondition="false" compartment="ext" />
  <species id="HC00822_lyso"  name="Chitobiose_lyso" speciesType="HC00822" initialConcentration="0.00026" boundaryCondition="false" compartment="lyso" />
  <species id="HC00823_cyto"  name="Cysteamine_cyto" speciesType="HC00823" initialConcentration="0.00026" boundaryCondition="false" compartment="cyto" />
  <species id="HC00828_cyto"  name="Dulcose_cyto" speciesType="HC00828" initialConcentration="0.00026" boundaryCondition="false" compartment="cyto" />
  <species id="HC00828_mito"  name="Dulcose_mito" speciesType="HC00828" initialConcentration="0.00026" boundaryCondition="false" compartment="mito" />
  <species id="HC00829_cyto"  name="Hemoglobin_cyto" speciesType="HC00829" boundaryCondition="false" compartment="cyto" />
  <species id="HC00830_GolErMi"  name="Elaidate_GolErMi" speciesType="HC00830" initialConcentration="0.00026" boundaryCondition="false" compartment="GolErMi" />
  <species id="HC00830_bile"  name="Elaidate_bile" speciesType="HC00830" initialConcentration="0.00026" boundaryCondition="false" compartment="bile" />
  <species id="HC00830_cyto"  name="Elaidate_cyto" speciesType="HC00830" initialConcentration="0.00026" boundaryCondition="false" compartment="cyto" />
  <species id="HC00830_ext"  name="Elaidate_ext" speciesType="HC00830" initialConcentration="0.00026" boundaryCondition="false" compartment="ext" />
  <species id="HC00830_peroxy"  name="Elaidate_peroxy" speciesType="HC00830" initialConcentration="0.00026" boundaryCondition="false" compartment="peroxy" />
  <species id="HC00832_cyto"  name="L-Fuculose_cyto" speciesType="HC00832" initialConcentration="0.00026" boundaryCondition="false" compartment="cyto" />
  <species id="HC00833_GolErMi"  name="Lanosterol_GolErMi" speciesType="HC00833" initialConcentration="0.00026" boundaryCondition="false" compartment="GolErMi" />
  <species id="HC00833_cyto"  name="Lanosterol_cyto" speciesType="HC00833" initialConcentration="0.00026" boundaryCondition="false" compartment="cyto" />
  <species id="HC00833_peroxy"  name="Lanosterol_peroxy" speciesType="HC00833" initialConcentration="0.00026" boundaryCondition="false" compartment="peroxy" />
  <species id="HC00837_cyto"  name="Thiocyanate_cyto" speciesType="HC00837" initialConcentration="0.00026" boundaryCondition="false" compartment="cyto" />
  <species id="HC00837_mito"  name="Thiocyanate_mito" speciesType="HC00837" initialConcentration="0.00026" boundaryCondition="false" compartment="mito" />
  <species id="HC00838_cyto"  name="Xanthosine_cyto" speciesType="HC00838" initialConcentration="0.00026" boundaryCondition="false" compartment="cyto" />
  <species id="HC00844_GolErMi"  name="Choloyl-CoA_GolErMi" speciesType="HC00844" initialConcentration="0.00026" boundaryCondition="true" compartment="GolErMi" />
  <species id="HC00844_cyto"  name="Choloyl-CoA_cyto" speciesType="HC00844" initialConcentration="0.00026" boundaryCondition="false" compartment="cyto" />
  <species id="HC00844_mito"  name="Choloyl-CoA_mito" speciesType="HC00844" initialConcentration="0.00026" boundaryCondition="false" compartment="mito" />
  <species id="HC00844_peroxy"  name="Choloyl-CoA_peroxy" speciesType="HC00844" initialConcentration="0.00026" boundaryCondition="false" compartment="peroxy" />
  <species id="HC00846_cyto"  name="Thyminose_cyto" speciesType="HC00846" initialConcentration="0.00026" boundaryCondition="false" compartment="cyto" />
  <species id="HC00846_ext"  name="Thyminose_ext" speciesType="HC00846" initialConcentration="0.00026" boundaryCondition="false" compartment="ext" />
  <species id="HC00847_GolErMi"  name="Desmosterol_GolErMi" speciesType="HC00847" initialConcentration="0.00026" boundaryCondition="true" compartment="GolErMi" />
  <species id="HC00847_peroxy"  name="Desmosterol_peroxy" speciesType="HC00847" initialConcentration="0.00026" boundaryCondition="false" compartment="peroxy" />
  <species id="HC00849_cyto"  name="O-(4-Hydroxy-3,5-diidophenyl)-3,5-diiodo-L-tyrosine_cyto" speciesType="HC00849" initialConcentration="0.00026" boundaryCondition="false" compartment="cyto" />
  <species id="HC00849_ext"  name="O-(4-Hydroxy-3,5-diidophenyl)-3,5-diiodo-L-tyrosine_ext" speciesType="HC00849" initialConcentration="0.00026" boundaryCondition="false" compartment="ext" />
  <species id="HC00850_cyto"  name="Lauroyl-CoA_cyto" speciesType="HC00850" initialConcentration="0.00026" boundaryCondition="false" compartment="cyto" />
  <species id="HC00850_mito"  name="Lauroyl-CoA_mito" speciesType="HC00850" initialConcentration="0.00026" boundaryCondition="false" compartment="mito" />
  <species id="HC00850_peroxy"  name="Lauroyl-CoA_peroxy" speciesType="HC00850" initialConcentration="0.00026" boundaryCondition="false" compartment="peroxy" />
  <species id="HC00856_cyto"  name="5-Oxoproline_cyto" speciesType="HC00856" initialConcentration="0.00026" boundaryCondition="false" compartment="cyto" />
  <species id="HC00861_cyto"  name="D-Arabitol_cyto" speciesType="HC00861" initialConcentration="0.00026" boundaryCondition="false" compartment="cyto" />
  <species id="HC00861_ext"  name="D-Arabitol_ext" speciesType="HC00861" initialConcentration="0.00026" boundaryCondition="false" compartment="ext" />
  <species id="HC00863_bile"  name="Glycocholate_bile" speciesType="HC00863" initialConcentration="0.00026" boundaryCondition="false" compartment="bile" />
  <species id="HC00863_cyto"  name="Glycocholate_cyto" speciesType="HC00863" initialConcentration="0.00026" boundaryCondition="false" compartment="cyto" />
  <species id="HC00863_ext"  name="Glycocholate_ext" speciesType="HC00863" initialConcentration="0.00026" boundaryCondition="false" compartment="ext" />
  <species id="HC00863_peroxy"  name="Glycocholate_peroxy" speciesType="HC00863" initialConcentration="0.00026" boundaryCondition="false" compartment="peroxy" />
  <species id="HC00865_cyto"  name="Lysyl-tRNA_cyto" speciesType="HC00865" initialConcentration="0.00026" boundaryCondition="false" compartment="cyto" />
  <species id="HC00865_mito"  name="Lysyl-tRNA_mito" speciesType="HC00865" initialConcentration="0.00026" boundaryCondition="false" compartment="mito" />
  <species id="HC00868_cyto"  name="Methotrexate_cyto" speciesType="HC00868" initialConcentration="0.00026" boundaryCondition="false" compartment="cyto" />
  <species id="HC00868_ext"  name="Methotrexate_ext" speciesType="HC00868" initialConcentration="0.00026" boundaryCondition="false" compartment="ext" />
  <species id="HC00869_GolErMi"  name="Octanoyl-CoA_GolErMi" speciesType="HC00869" initialConcentration="0.00026" boundaryCondition="false" compartment="GolErMi" />
  <species id="HC00869_cyto"  name="Octanoyl-CoA_cyto" speciesType="HC00869" initialConcentration="0.00026" boundaryCondition="false" compartment="cyto" />
  <species id="HC00869_mito"  name="Octanoyl-CoA_mito" speciesType="HC00869" initialConcentration="0.00026" boundaryCondition="false" compartment="mito" />
  <species id="HC00869_peroxy"  name="Octanoyl-CoA_peroxy" speciesType="HC00869" initialConcentration="0.00026" boundaryCondition="false" compartment="peroxy" />
  <species id="HC00873_cyto"  name="Thiocysteine_cyto" speciesType="HC00873" boundaryCondition="false" compartment="cyto" />
  <species id="HC00877_bile"  name="Acetylcholine_bile" speciesType="HC00877" initialConcentration="0.00026" boundaryCondition="false" compartment="bile" />
  <species id="HC00877_cyto"  name="Acetylcholine_cyto" speciesType="HC00877" initialConcentration="0.00026" boundaryCondition="false" compartment="cyto" />
  <species id="HC00877_ext"  name="Acetylcholine_ext" speciesType="HC00877" initialConcentration="0.00026" boundaryCondition="false" compartment="ext" />
  <species id="HC00898_cyto"  name="Leukotriene_C4_cyto" speciesType="HC00898" initialConcentration="0.00026" boundaryCondition="false" compartment="cyto" />
  <species id="HC00898_ext"  name="Leukotriene_C4_ext" speciesType="HC00898" initialConcentration="0.00026" boundaryCondition="false" compartment="ext" />
  <species id="HC00900_cyto"  name="Methylmalonate_cyto" speciesType="HC00900" initialConcentration="0.00026" boundaryCondition="false" compartment="cyto" />
  <species id="HC00900_mito"  name="Methylmalonate_mito" speciesType="HC00900" initialConcentration="0.00026" boundaryCondition="false" compartment="mito" />
  <species id="HC00904_GolErMi"  name="Protein_lysine_GolErMi" speciesType="HC00904" boundaryCondition="false" compartment="GolErMi" />
  <species id="HC00904_cyto"  name="Protein_lysine_cyto" speciesType="HC00904" boundaryCondition="false" compartment="cyto" />
  <species id="HC00904_nuc"  name="Protein_lysine_nuc" speciesType="HC00904" boundaryCondition="false" compartment="nuc" />
  <species id="HC00905_bile"  name="Protoporphyrin_bile" speciesType="HC00905" initialConcentration="0.00026" boundaryCondition="false" compartment="bile" />
  <species id="HC00905_cyto"  name="Protoporphyrin_cyto" speciesType="HC00905" initialConcentration="0.00026" boundaryCondition="false" compartment="cyto" />
  <species id="HC00905_mito"  name="Protoporphyrin_mito" speciesType="HC00905" initialConcentration="0.00026" boundaryCondition="false" compartment="mito" />
  <species id="HC00906_cyto"  name="Dehydroalanine_cyto" speciesType="HC00906" initialConcentration="0.00026" boundaryCondition="false" compartment="cyto" />
  <species id="HC00907_cyto"  name="2-Aminomuconate_cyto" speciesType="HC00907" initialConcentration="0.00026" boundaryCondition="false" compartment="cyto" />
  <species id="HC00907_mito"  name="2-Aminomuconate_mito" speciesType="HC00907" initialConcentration="0.00026" boundaryCondition="false" compartment="mito" />
  <species id="HC00909_cyto"  name="3-Oxoadipyl-CoA_cyto" speciesType="HC00909" initialConcentration="0.00026" boundaryCondition="false" compartment="cyto" />
  <species id="HC00909_mito"  name="3-Oxoadipyl-CoA_mito" speciesType="HC00909" initialConcentration="0.00026" boundaryCondition="false" compartment="mito" />
  <species id="HC00909_peroxy"  name="3-Oxoadipyl-CoA_peroxy" speciesType="HC00909" initialConcentration="0.00026" boundaryCondition="false" compartment="peroxy" />
  <species id="HC00916_cyto"  name="L-Cystathionine_cyto" speciesType="HC00916" initialConcentration="0.00026" boundaryCondition="false" compartment="cyto" />
  <species id="HC00920_cyto"  name="Phosphocreatine_cyto" speciesType="HC00920" initialConcentration="0.00026" boundaryCondition="false" compartment="cyto" />
  <species id="HC00920_mito"  name="Phosphocreatine_mito" speciesType="HC00920" initialConcentration="0.00026" boundaryCondition="false" compartment="mito" />
  <species id="HC00932_mito"  name="Glutaconyl-1-CoA_mito" speciesType="HC00932" initialConcentration="0.00026" boundaryCondition="false" compartment="mito" />
  <species id="HC00933_cyto"  name="Glycyl-tRNA(Gly)_cyto" speciesType="HC00933" initialConcentration="0.00026" boundaryCondition="false" compartment="cyto" />
  <species id="HC00933_mito"  name="Glycyl-tRNA(Gly)_mito" speciesType="HC00933" initialConcentration="0.00026" boundaryCondition="false" compartment="mito" />
  <species id="HC00943_cyto"  name="Triiodothyronine_cyto" speciesType="HC00943" initialConcentration="0.00026" boundaryCondition="false" compartment="cyto" />
  <species id="HC00943_ext"  name="Triiodothyronine_ext" speciesType="HC00943" initialConcentration="0.00026" boundaryCondition="false" compartment="ext" />
  <species id="HC00945_cyto"  name="Xanthurenate_cyto" speciesType="HC00945" initialConcentration="0.00026" boundaryCondition="false" compartment="cyto" />
  <species id="HC00945_ext"  name="Xanthurenate_ext" speciesType="HC00945" initialConcentration="0.00026" boundaryCondition="false" compartment="ext" />
  <species id="HC00947_cyto"  name="L-beta-Leucine_cyto" speciesType="HC00947" initialConcentration="0.00026" boundaryCondition="false" compartment="cyto" />
  <species id="HC00955_cyto"  name="L-3-Cyanoalanine_cyto" speciesType="HC00955" initialConcentration="0.00026" boundaryCondition="false" compartment="cyto" />
  <species id="HC00955_ext"  name="L-3-Cyanoalanine_ext" speciesType="HC00955" initialConcentration="0.00026" boundaryCondition="false" compartment="ext" />
  <species id="HC00958_GolErMi"  name="Chenodiol_GolErMi" speciesType="HC00958" initialConcentration="0.00026" boundaryCondition="false" compartment="GolErMi" />
  <species id="HC00958_bile"  name="Chenodiol_bile" speciesType="HC00958" initialConcentration="0.00026" boundaryCondition="false" compartment="bile" />
  <species id="HC00958_cyto"  name="Chenodiol_cyto" speciesType="HC00958" initialConcentration="0.00026" boundaryCondition="false" compartment="cyto" />
  <species id="HC00958_ext"  name="Chenodiol_ext" speciesType="HC00958" initialConcentration="0.00026" boundaryCondition="false" compartment="ext" />
  <species id="HC00958_mito"  name="Chenodiol_mito" speciesType="HC00958" initialConcentration="0.00026" boundaryCondition="false" compartment="mito" />
  <species id="HC00958_peroxy"  name="Chenodiol_peroxy" speciesType="HC00958" initialConcentration="0.00026" boundaryCondition="false" compartment="peroxy" />
  <species id="HC00961_cyto"  name="Estrone_3-sulfate_cyto" speciesType="HC00961" initialConcentration="0.00026" boundaryCondition="false" compartment="cyto" />
  <species id="HC00961_ext"  name="Estrone_3-sulfate_ext" speciesType="HC00961" initialConcentration="0.00026" boundaryCondition="false" compartment="ext" />
  <species id="HC00962_cyto"  name="Seryl-tRNA(Ser)_cyto" speciesType="HC00962" initialConcentration="0.00026" boundaryCondition="false" compartment="cyto" />
  <species id="HC00962_mito"  name="Seryl-tRNA(Ser)_mito" speciesType="HC00962" initialConcentration="0.00026" boundaryCondition="false" compartment="mito" />
  <species id="HC00966_GolErMi"  name="O-Acetylcarnitine_GolErMi" speciesType="HC00966" initialConcentration="0.00026" boundaryCondition="false" compartment="GolErMi" />
  <species id="HC00966_cyto"  name="O-Acetylcarnitine_cyto" speciesType="HC00966" initialConcentration="0.00026" boundaryCondition="false" compartment="cyto" />
  <species id="HC00966_ext"  name="O-Acetylcarnitine_ext" speciesType="HC00966" initialConcentration="0.00026" boundaryCondition="false" compartment="ext" />
  <species id="HC00966_mito"  name="O-Acetylcarnitine_mito" speciesType="HC00966" initialConcentration="0.00026" boundaryCondition="false" compartment="mito" />
  <species id="HC00966_peroxy"  name="O-Acetylcarnitine_peroxy" speciesType="HC00966" initialConcentration="0.00026" boundaryCondition="false" compartment="peroxy" />
  <species id="HC00967_cyto"  name="Perillaldehyde_cyto" speciesType="HC00967" initialConcentration="0.00026" boundaryCondition="false" compartment="cyto" />
  <species id="HC00967_mito"  name="Perillaldehyde_mito" speciesType="HC00967" initialConcentration="0.00026" boundaryCondition="false" compartment="mito" />
  <species id="HC00971_cyto"  name="Myristoyl-CoA_cyto" speciesType="HC00971" initialConcentration="0.00026" boundaryCondition="false" compartment="cyto" />
  <species id="HC00971_mito"  name="Myristoyl-CoA_mito" speciesType="HC00971" initialConcentration="0.00026" boundaryCondition="false" compartment="mito" />
  <species id="HC00971_peroxy"  name="Myristoyl-CoA_peroxy" speciesType="HC00971" initialConcentration="0.00026" boundaryCondition="false" compartment="peroxy" />
  <species id="HC00975_cyto"  name="3-Ureidopropionate_cyto" speciesType="HC00975" initialConcentration="0.00026" boundaryCondition="false" compartment="cyto" />
  <species id="HC00980_cyto"  name="Glucurone_cyto" speciesType="HC00980" initialConcentration="0.00026" boundaryCondition="false" compartment="cyto" />
  <species id="HC00980_mito"  name="Glucurone_mito" speciesType="HC00980" initialConcentration="0.00026" boundaryCondition="false" compartment="mito" />
  <species id="HC00985_cyto"  name="L-Formylkynurenine_cyto" speciesType="HC00985" initialConcentration="0.00026" boundaryCondition="false" compartment="cyto" />
  <species id="HC00990_cyto"  name="N-Methylputrescine_cyto" speciesType="HC00990" initialConcentration="0.00026" boundaryCondition="false" compartment="cyto" />
  <species id="HC01007_GolErMi"  name="L-Octanoylcarnitine_GolErMi" speciesType="HC01007" initialConcentration="0.00026" boundaryCondition="false" compartment="GolErMi" />
  <species id="HC01007_cyto"  name="L-Octanoylcarnitine_cyto" speciesType="HC01007" initialConcentration="0.00026" boundaryCondition="false" compartment="cyto" />
  <species id="HC01007_ext"  name="L-Octanoylcarnitine_ext" speciesType="HC01007" initialConcentration="0.00026" boundaryCondition="false" compartment="ext" />
  <species id="HC01007_mito"  name="L-Octanoylcarnitine_mito" speciesType="HC01007" initialConcentration="0.00026" boundaryCondition="false" compartment="mito" />
  <species id="HC01007_peroxy"  name="L-Octanoylcarnitine_peroxy" speciesType="HC01007" initialConcentration="0.00026" boundaryCondition="false" compartment="peroxy" />
  <species id="HC01017_cyto"  name="1-Methylnicotinamide_cyto" speciesType="HC01017" initialConcentration="0.00026" boundaryCondition="false" compartment="cyto" />
  <species id="HC01019_cyto"  name="3-Dehydrosphinganine_cyto" speciesType="HC01019" initialConcentration="0.00026" boundaryCondition="false" compartment="cyto" />
  <species id="HC01021_mito"  name="Isovaleryl-CoA_mito" speciesType="HC01021" initialConcentration="0.00026" boundaryCondition="false" compartment="mito" />
  <species id="HC01022_mito"  name="(3Z)-Dodecenoyl-CoA_mito" speciesType="HC01022" initialConcentration="1e-5" boundaryCondition="false" compartment="mito" />
  <species id="HC01022_peroxy"  name="(3Z)-Dodecenoyl-CoA_peroxy" speciesType="HC01022" initialConcentration="1e-5" boundaryCondition="false" compartment="peroxy" />
  <species id="HC01024_cyto"  name="7,8-Dihydrobiopterin_cyto" speciesType="HC01024" initialConcentration="0.00026" boundaryCondition="false" compartment="cyto" />
  <species id="HC01030_cyto"  name="L-Fucose-1P_cyto" speciesType="HC01030" initialConcentration="0.00026" boundaryCondition="false" compartment="cyto" />
  <species id="HC01033_cyto"  name="Methionine_S-oxide_cyto" speciesType="HC01033" boundaryCondition="false" compartment="cyto" />
  <species id="HC01034_GolErMi"  name="L-Palmitoylcarnitine_GolErMi" speciesType="HC01034" initialConcentration="0.00026" boundaryCondition="false" compartment="GolErMi" />
  <species id="HC01034_cyto"  name="L-Palmitoylcarnitine_cyto" speciesType="HC01034" initialConcentration="0.00026" boundaryCondition="false" compartment="cyto" />
  <species id="HC01034_ext"  name="L-Palmitoylcarnitine_ext" speciesType="HC01034" initialConcentration="0.00026" boundaryCondition="false" compartment="ext" />
  <species id="HC01034_mito"  name="L-Palmitoylcarnitine_mito" speciesType="HC01034" initialConcentration="0.00026" boundaryCondition="false" compartment="mito" />
  <species id="HC01034_peroxy"  name="L-Palmitoylcarnitine_peroxy" speciesType="HC01034" initialConcentration="0.00026" boundaryCondition="false" compartment="peroxy" />
  <species id="HC01036_cyto"  name="Threonyl-tRNA(Thr)_cyto" speciesType="HC01036" initialConcentration="0.00026" boundaryCondition="false" compartment="cyto" />
  <species id="HC01036_mito"  name="Threonyl-tRNA(Thr)_mito" speciesType="HC01036" initialConcentration="0.00026" boundaryCondition="false" compartment="mito" />
  <species id="HC01039_cyto"  name="N-Acetylmuramoyl-Ala_cyto" speciesType="HC01039" initialConcentration="0.00026" boundaryCondition="false" compartment="cyto" />
  <species id="HC01047_mito"  name="3-Methylcrotonyl-CoA_mito" speciesType="HC01047" initialConcentration="0.00026" boundaryCondition="false" compartment="mito" />
  <species id="HC01053_cyto"  name="5-Phosphoribosylamine_cyto" speciesType="HC01053" initialConcentration="0.00026" boundaryCondition="false" compartment="cyto" />
  <species id="HC01054_cyto"  name="Coprostan-3-one_cyto" speciesType="HC01054" initialConcentration="0.00026" boundaryCondition="false" compartment="cyto" />
  <species id="HC01066_cyto"  name="N-Ribosylnicotinamide_cyto" speciesType="HC01066" initialConcentration="0.00026" boundaryCondition="false" compartment="cyto" />
  <species id="HC01077_mito"  name="2-Amino-acetoacetate_mito" speciesType="HC01077" initialConcentration="0.00026" boundaryCondition="false" compartment="mito" />
  <species id="HC01078_mito"  name="(2E)-Dodecenoyl-CoA_mito" speciesType="HC01078" initialConcentration="1e-5" boundaryCondition="false" compartment="mito" />
  <species id="HC01078_peroxy"  name="(2E)-Dodecenoyl-CoA_peroxy" speciesType="HC01078" initialConcentration="1e-5" boundaryCondition="false" compartment="peroxy" />
  <species id="HC01079_cyto"  name="3-Hydroxy-L-kynurenine_cyto" speciesType="HC01079" initialConcentration="0.00026" boundaryCondition="false" compartment="cyto" />
  <species id="HC01079_mito"  name="3-Hydroxy-L-kynurenine_mito" speciesType="HC01079" initialConcentration="0.00026" boundaryCondition="false" compartment="mito" />
  <species id="HC01081_mito"  name="3-Methylglutaconyl-CoA_mito" speciesType="HC01081" initialConcentration="0.00026" boundaryCondition="false" compartment="mito" />
  <species id="HC01082_cyto"  name="3-Phosphonooxypyruvate_cyto" speciesType="HC01082" initialConcentration="0.00026" boundaryCondition="false" compartment="cyto" />
  <species id="HC01085_cyto"  name="CoproporphyrinogenIII_cyto" speciesType="HC01085" initialConcentration="0.00026" boundaryCondition="false" compartment="cyto" />
  <species id="HC01085_mito"  name="CoproporphyrinogenIII_mito" speciesType="HC01085" initialConcentration="0.00026" boundaryCondition="false" compartment="mito" />
  <species id="HC01092_mito"  name="Glutamyl-5P_mito" speciesType="HC01092" initialConcentration="0.00026" boundaryCondition="false" compartment="mito" />
  <species id="HC01094_cyto"  name="L-Xylulose-5P_cyto" speciesType="HC01094" initialConcentration="0.00026" boundaryCondition="false" compartment="cyto" />
  <species id="HC01097_cyto"  name="Urate_D-ribonucleotide_cyto" speciesType="HC01097" initialConcentration="0.00026" boundaryCondition="false" compartment="cyto" />
  <species id="HC01101_mito"  name="2-Methylacetoacetyl-CoA_mito" speciesType="HC01101" initialConcentration="0.00026" boundaryCondition="false" compartment="mito" />
  <species id="HC01102_mito"  name="Tiglyl-CoA_mito" speciesType="HC01102" initialConcentration="0.00026" boundaryCondition="false" compartment="mito" />
  <species id="HC01102_peroxy"  name="Tiglyl-CoA_peroxy" speciesType="HC01102" initialConcentration="0.00026" boundaryCondition="false" compartment="peroxy" />
  <species id="HC01104_ext"  name="4-Nitrophenyl-P_ext" speciesType="HC01104" initialConcentration="0.00026" boundaryCondition="false" compartment="ext" />
  <species id="HC01104_lyso"  name="4-Nitrophenyl-P_lyso" speciesType="HC01104" initialConcentration="0.00026" boundaryCondition="false" compartment="lyso" />
  <species id="HC01108_cyto"  name="AIR_cyto" speciesType="HC01108" initialConcentration="0.00026" boundaryCondition="false" compartment="cyto" />
  <species id="HC01111_cyto"  name="Galactose-1P_cyto" speciesType="HC01111" initialConcentration="0.00026" boundaryCondition="false" compartment="cyto" />
  <species id="HC01113_cyto"  name="Argininosuccinate_cyto" speciesType="HC01113" initialConcentration="0.00026" boundaryCondition="false" compartment="cyto" />
  <species id="HC01115_cyto"  name="NeuNGc_cyto" speciesType="HC01115" initialConcentration="0.00026" boundaryCondition="false" compartment="cyto" />
  <species id="HC01118_GolErMi"  name="Presqualene-PP_GolErMi" speciesType="HC01118" initialConcentration="0.00026" boundaryCondition="false" compartment="GolErMi" />
  <species id="HC01118_peroxy"  name="Presqualene-PP_peroxy" speciesType="HC01118" initialConcentration="0.00026" boundaryCondition="false" compartment="peroxy" />
  <species id="HC01122_cyto"  name="Methacrylyl-CoA_cyto" speciesType="HC01122" initialConcentration="0.00026" boundaryCondition="false" compartment="cyto" />
  <species id="HC01122_mito"  name="Methacrylyl-CoA_mito" speciesType="HC01122" initialConcentration="0.00026" boundaryCondition="false" compartment="mito" />
  <species id="HC01122_peroxy"  name="Methacrylyl-CoA_peroxy" speciesType="HC01122" initialConcentration="0.00026" boundaryCondition="false" compartment="peroxy" />
  <species id="HC01123_mito"  name="2-Oxo-3-methylvalerate_mito" speciesType="HC01123" initialConcentration="0.00026" boundaryCondition="false" compartment="mito" />
  <species id="HC01125_cyto"  name="5-Formyl-THF_cyto" speciesType="HC01125" initialConcentration="0.00026" boundaryCondition="false" compartment="cyto" />
  <species id="HC01125_mito"  name="5-Formyl-THF_mito" speciesType="HC01125" initialConcentration="0.00026" boundaryCondition="false" compartment="mito" />
  <species id="HC01127_cyto"  name="D-4-Phosphopantothenate_cyto" speciesType="HC01127" initialConcentration="0.00026" boundaryCondition="false" compartment="cyto" />
  <species id="HC01127_mito"  name="D-4-Phosphopantothenate_mito" speciesType="HC01127" initialConcentration="0.00026" boundaryCondition="false" compartment="mito" />
  <species id="HC01129_mito"  name="L-2-Amino-acetoacetate_mito" speciesType="HC01129" initialConcentration="0.00026" boundaryCondition="false" compartment="mito" />
  <species id="HC01146_GolErMi"  name="7alpha-Hydroxycholesterol_GolErMi" speciesType="HC01146" initialConcentration="0.00026" boundaryCondition="false" compartment="GolErMi" />
  <species id="HC01157_cyto"  name="4-Imidazolone-5-propanoate_cyto" speciesType="HC01157" initialConcentration="0.00026" boundaryCondition="false" compartment="cyto" />
  <species id="HC01159_cyto"  name="6-Pyruvoyltetrahydropterin_cyto" speciesType="HC01159" initialConcentration="0.00026" boundaryCondition="false" compartment="cyto" />
  <species id="HC01161_cyto"  name="Apo-ACP_cyto" speciesType="HC01161" boundaryCondition="false" compartment="cyto" />
  <species id="HC01161_lyso"  name="Apo-ACP_lyso" speciesType="HC01161" boundaryCondition="false" compartment="lyso" />
  <species id="HC01162_cyto"  name="CMP-NeuNGc_cyto" speciesType="HC01162" initialConcentration="0.00026" boundaryCondition="false" compartment="cyto" />
  <species id="HC01168_cyto"  name="Quinolinate_cyto" speciesType="HC01168" initialConcentration="0.00026" boundaryCondition="false" compartment="cyto" />
  <species id="HC01171_mito"  name="L-Glutamate_1-semialdehyde_mito" speciesType="HC01171" initialConcentration="0.00026" boundaryCondition="false" compartment="mito" />
  <species id="HC01175_bile"  name="Dopamine_bile" speciesType="HC01175" initialConcentration="0.00026" boundaryCondition="false" compartment="bile" />
  <species id="HC01175_cyto"  name="Dopamine_cyto" speciesType="HC01175" initialConcentration="0.00026" boundaryCondition="false" compartment="cyto" />
  <species id="HC01175_ext"  name="Dopamine_ext" speciesType="HC01175" initialConcentration="0.00026" boundaryCondition="false" compartment="ext" />
  <species id="HC01176_cyto"  name="4-Hydroxyphenylacetaldehyde_cyto" speciesType="HC01176" initialConcentration="0.00026" boundaryCondition="false" compartment="cyto" />
  <species id="HC01176_mito"  name="4-Hydroxyphenylacetaldehyde_mito" speciesType="HC01176" initialConcentration="0.00026" boundaryCondition="false" compartment="mito" />
  <species id="HC01179_GolErMi"  name="7-Hydroxycholest-4-en-3-one_GolErMi" speciesType="HC01179" initialConcentration="0.00026" boundaryCondition="false" compartment="GolErMi" />
  <species id="HC01180_cyto"  name="Tagatose-1,6PP_cyto" speciesType="HC01180" initialConcentration="0.00026" boundaryCondition="false" compartment="cyto" />
  <species id="HC01182_mito"  name="N6,N6,N6-Trimethyl-L-lysine_mito" speciesType="HC01182" initialConcentration="0.00026" boundaryCondition="false" compartment="mito" />
  <species id="HC01182_nuc"  name="N6,N6,N6-Trimethyl-L-lysine_nuc" speciesType="HC01182" boundaryCondition="false" compartment="nuc" />
  <species id="HC01183_cyto"  name="Adenylosuccinate_cyto" speciesType="HC01183" initialConcentration="0.00026" boundaryCondition="false" compartment="cyto" />
  <species id="HC01186_cyto"  name="2-Aminomuconate_semialdehyde_cyto" speciesType="HC01186" initialConcentration="0.00026" boundaryCondition="false" compartment="cyto" />
  <species id="HC01190_cyto"  name="GAR_cyto" speciesType="HC01190" initialConcentration="0.00026" boundaryCondition="false" compartment="cyto" />
  <species id="HC01199_cyto"  name="1-Pyrroline-5-carboxylate_cyto" speciesType="HC01199" initialConcentration="0.00026" boundaryCondition="false" compartment="cyto" />
  <species id="HC01199_mito"  name="1-Pyrroline-5-carboxylate_mito" speciesType="HC01199" initialConcentration="0.00026" boundaryCondition="false" compartment="mito" />
  <species id="HC01204_cyto"  name="Acetyl-ACP_cyto" speciesType="HC01204" initialConcentration="0.00026" boundaryCondition="false" compartment="cyto" />
  <species id="HC01220_cyto"  name="Protocatechuatealdehyde_cyto" speciesType="HC01220" initialConcentration="0.00026" boundaryCondition="false" compartment="cyto" />
  <species id="HC01220_mito"  name="Protocatechuatealdehyde_mito" speciesType="HC01220" initialConcentration="0.00026" boundaryCondition="false" compartment="mito" />
  <species id="HC01223_mito"  name="3-Hydroxyisobutyryl-CoA_mito" speciesType="HC01223" initialConcentration="0.00026" boundaryCondition="false" compartment="mito" />
  <species id="HC01223_peroxy"  name="3-Hydroxyisobutyryl-CoA_peroxy" speciesType="HC01223" initialConcentration="0.00026" boundaryCondition="false" compartment="peroxy" />
  <species id="HC01230_cyto"  name="2-Aminoadipate_6-semialdehyde_cyto" speciesType="HC01230" initialConcentration="0.00026" boundaryCondition="false" compartment="cyto" />
  <species id="HC01230_mito"  name="2-Aminoadipate_6-semialdehyde_mito" speciesType="HC01230" initialConcentration="0.00026" boundaryCondition="false" compartment="mito" />
  <species id="HC01231_cyto"  name="N-Pantothenoylcysteine_cyto" speciesType="HC01231" initialConcentration="0.00026" boundaryCondition="false" compartment="cyto" />
  <species id="HC01231_mito"  name="N-Pantothenoylcysteine_mito" speciesType="HC01231" initialConcentration="0.00026" boundaryCondition="false" compartment="mito" />
  <species id="HC01254_cyto"  name="6-Lactoyl-5,6,7,8-tetrahydropterin_cyto" speciesType="HC01254" initialConcentration="0.00026" boundaryCondition="false" compartment="cyto" />
  <species id="HC01254_mito"  name="6-Lactoyl-5,6,7,8-tetrahydropterin_mito" speciesType="HC01254" initialConcentration="0.00026" boundaryCondition="false" compartment="mito" />
  <species id="HC01255_cyto"  name="But-2-enoyl-ACP_cyto" speciesType="HC01255" initialConcentration="0.00026" boundaryCondition="false" compartment="cyto" />
  <species id="HC01256_cyto"  name="N-Acetylglucosamine-1P_cyto" speciesType="HC01256" initialConcentration="0.00026" boundaryCondition="false" compartment="cyto" />
  <species id="HC01257_cyto"  name="N-Acetylmannosamine-6P_cyto" speciesType="HC01257" initialConcentration="0.00026" boundaryCondition="false" compartment="cyto" />
  <species id="HC01261_cyto"  name="L-1-Pyrroline-3-hydroxy-5-carboxylate_cyto" speciesType="HC01261" initialConcentration="0.00026" boundaryCondition="false" compartment="cyto" />
  <species id="HC01261_mito"  name="L-1-Pyrroline-3-hydroxy-5-carboxylate_mito" speciesType="HC01261" initialConcentration="0.00026" boundaryCondition="false" compartment="mito" />
  <species id="HC01276_cyto"  name="(R)-4-Phosphopantothenoyl-cysteine_cyto" speciesType="HC01276" initialConcentration="0.00026" boundaryCondition="false" compartment="cyto" />
  <species id="HC01276_mito"  name="(R)-4-Phosphopantothenoyl-cysteine_mito" speciesType="HC01276" initialConcentration="0.00026" boundaryCondition="false" compartment="mito" />
  <species id="HC01281_cyto"  name="N-Formyl-GAR_cyto" speciesType="HC01281" initialConcentration="0.00026" boundaryCondition="false" compartment="cyto" />
  <species id="HC01285_GolErMi"  name="Procollagen_5-(D-galactosyl)-lysine_GolErMi" speciesType="HC01285" boundaryCondition="false" compartment="GolErMi" />
  <species id="HC01287_mito"  name="(S)-3-Hydroxy-2-methylbutyryl-CoA_mito" speciesType="HC01287" initialConcentration="0.00026" boundaryCondition="false" compartment="mito" />
  <species id="HC01287_peroxy"  name="(S)-3-Hydroxy-2-methylbutyryl-CoA_peroxy" speciesType="HC01287" initialConcentration="0.00026" boundaryCondition="false" compartment="peroxy" />
  <species id="HC01288_cyto"  name="2-Amino-3-carboxymuconate_semialdehyde_cyto" speciesType="HC01288" initialConcentration="0.00026" boundaryCondition="false" compartment="cyto" />
  <species id="HC01292_mito"  name="S-(2-Methylpropanoyl)-dihydrolipoamide_mito" speciesType="HC01292" initialConcentration="0.00026" boundaryCondition="false" compartment="mito" />
  <species id="HC01302_cyto"  name="3alpha,12alpha-Dihydroxy-5beta-cholanate_cyto" speciesType="HC01302" initialConcentration="0.00026" boundaryCondition="false" compartment="cyto" />
  <species id="HC01302_ext"  name="3alpha,12alpha-Dihydroxy-5beta-cholanate_ext" speciesType="HC01302" initialConcentration="0.00026" boundaryCondition="false" compartment="ext" />
  <species id="HC01306_cyto"  name="N-Acetyl-alpha-D-glucosamine-1P_cyto" speciesType="HC01306" initialConcentration="0.00026" boundaryCondition="false" compartment="cyto" />
  <species id="HC01313_GolErMi"  name="3alpha,7alpha-Dihydroxy-5beta-cholestanate_GolErMi" speciesType="HC01313" initialConcentration="0.00026" boundaryCondition="false" compartment="GolErMi" />
  <species id="HC01313_cyto"  name="3alpha,7alpha-Dihydroxy-5beta-cholestanate_cyto" speciesType="HC01313" initialConcentration="0.00026" boundaryCondition="false" compartment="cyto" />
  <species id="HC01313_mito"  name="3alpha,7alpha-Dihydroxy-5beta-cholestanate_mito" speciesType="HC01313" initialConcentration="0.00026" boundaryCondition="false" compartment="mito" />
  <species id="HC01313_peroxy"  name="3alpha,7alpha-Dihydroxy-5beta-cholestanate_peroxy" speciesType="HC01313" initialConcentration="0.00026" boundaryCondition="false" compartment="peroxy" />
  <species id="HC01314_cyto"  name="Dehydroepiandrosterone_sulfate_cyto" speciesType="HC01314" initialConcentration="0.00026" boundaryCondition="false" compartment="cyto" />
  <species id="HC01314_ext"  name="Dehydroepiandrosterone_sulfate_ext" speciesType="HC01314" initialConcentration="0.00026" boundaryCondition="false" compartment="ext" />
  <species id="HC01321_cyto"  name="(R)-3-Hydroxybutanoyl-ACP_cyto" speciesType="HC01321" initialConcentration="0.00026" boundaryCondition="false" compartment="cyto" />
  <species id="HC01322_cyto"  name="(R)-3-Hydroxydecanoyl-ACP_cyto" speciesType="HC01322" boundaryCondition="false" compartment="cyto" />
  <species id="HC01323_cyto"  name="(R)-3-Hydroxyoctanoyl-ACP_cyto" speciesType="HC01323" initialConcentration="0.00026" boundaryCondition="false" compartment="cyto" />
  <species id="HC01326_cyto"  name="(R)-3-Hydroxypalmitoyl-ACP_cyto" speciesType="HC01326" initialConcentration="0.00026" boundaryCondition="false" compartment="cyto" />
  <species id="HC01329_cyto"  name="5-Phosphoribosylformylglycinamidine_cyto" speciesType="HC01329" initialConcentration="0.00026" boundaryCondition="false" compartment="cyto" />
  <species id="HC01332_GolErMi"  name="3alpha,7alpha-Dihydroxy-5beta-cholestanoyl-CoA_GolErMi" speciesType="HC01332" initialConcentration="0.00026" boundaryCondition="false" compartment="GolErMi" />
  <species id="HC01332_cyto"  name="3alpha,7alpha-Dihydroxy-5beta-cholestanoyl-CoA_cyto" speciesType="HC01332" initialConcentration="0.00026" boundaryCondition="false" compartment="cyto" />
  <species id="HC01332_mito"  name="3alpha,7alpha-Dihydroxy-5beta-cholestanoyl-CoA_mito" speciesType="HC01332" initialConcentration="0.00026" boundaryCondition="false" compartment="mito" />
  <species id="HC01332_peroxy"  name="3alpha,7alpha-Dihydroxy-5beta-cholestanoyl-CoA_peroxy" speciesType="HC01332" initialConcentration="0.00026" boundaryCondition="false" compartment="peroxy" />
  <species id="HC01334_cyto"  name="AICAR_cyto" speciesType="HC01334" initialConcentration="0.00026" boundaryCondition="false" compartment="cyto" />
  <species id="HC01335_cyto"  name="HMA_cyto" speciesType="HC01335" boundaryCondition="false" compartment="cyto" />
  <species id="HC01340_GolErMi"  name="3alpha,7alpha,12alpha-Trihydroxy-5beta-cholestanate_GolErMi" speciesType="HC01340" initialConcentration="0.00026" boundaryCondition="false" compartment="GolErMi" />
  <species id="HC01340_cyto"  name="3alpha,7alpha,12alpha-Trihydroxy-5beta-cholestanate_cyto" speciesType="HC01340" initialConcentration="0.00026" boundaryCondition="false" compartment="cyto" />
  <species id="HC01340_peroxy"  name="3alpha,7alpha,12alpha-Trihydroxy-5beta-cholestanate_peroxy" speciesType="HC01340" initialConcentration="0.00026" boundaryCondition="false" compartment="peroxy" />
  <species id="HC01344_cyto"  name="FAICAR_cyto" speciesType="HC01344" initialConcentration="0.00026" boundaryCondition="false" compartment="cyto" />
  <species id="HC01347_cyto"  name="5-Phosphoribosyl-4-carboxy-5-aminoimidazole_cyto" speciesType="HC01347" initialConcentration="0.00026" boundaryCondition="false" compartment="cyto" />
  <species id="HC01348_GolErMi"  name="3alpha,7alpha,12alpha-Trihydroxy-5beta-cholestanoyl-CoA_GolErMi" speciesType="HC01348" initialConcentration="0.00026" boundaryCondition="false" compartment="GolErMi" />
  <species id="HC01348_peroxy"  name="3alpha,7alpha,12alpha-Trihydroxy-5beta-cholestanoyl-CoA_peroxy" speciesType="HC01348" initialConcentration="0.00026" boundaryCondition="false" compartment="peroxy" />
  <species id="HC01356_cyto"  name="SAICAR_cyto" speciesType="HC01356" initialConcentration="0.00026" boundaryCondition="false" compartment="cyto" />
  <species id="HC01361_ext"  name="Dihydroneopterin_ext" speciesType="HC01361" initialConcentration="0.00026" boundaryCondition="false" compartment="ext" />
  <species id="HC01367_cyto"  name="6-[(1S,2R)-1,2-Dihydroxy-3-triphosphooxypropyl]-7,8-dihydropterin_cyto" speciesType="HC01367" initialConcentration="0.00026" boundaryCondition="false" compartment="cyto" />
  <species id="HC01367_ext"  name="6-[(1S,2R)-1,2-Dihydroxy-3-triphosphooxypropyl]-7,8-dihydropterin_ext" speciesType="HC01367" initialConcentration="0.00026" boundaryCondition="false" compartment="ext" />
  <species id="HC01367_nuc"  name="6-[(1S,2R)-1,2-Dihydroxy-3-triphosphooxypropyl]-7,8-dihydropterin_nuc" speciesType="HC01367" initialConcentration="0.00026" boundaryCondition="false" compartment="nuc" />
  <species id="HC01371_cyto"  name="3-Ureidoisobutyrate_cyto" speciesType="HC01371" initialConcentration="0.00026" boundaryCondition="false" compartment="cyto" />
  <species id="HC01373_GolErMi"  name="7-Dehydrodesmosterol_GolErMi" speciesType="HC01373" initialConcentration="0.00026" boundaryCondition="false" compartment="GolErMi" />
  <species id="HC01373_peroxy"  name="7-Dehydrodesmosterol_peroxy" speciesType="HC01373" initialConcentration="0.00026" boundaryCondition="false" compartment="peroxy" />
  <species id="HC01374_GolErMi"  name="14-Demethyllanosterol_GolErMi" speciesType="HC01374" initialConcentration="0.00026" boundaryCondition="false" compartment="GolErMi" />
  <species id="HC01374_peroxy"  name="14-Demethyllanosterol_peroxy" speciesType="HC01374" initialConcentration="0.00026" boundaryCondition="false" compartment="peroxy" />
  <species id="HC01375_mito"  name="3-Hydroxybutanoyl-CoA_mito" speciesType="HC01375" initialConcentration="1e-5" boundaryCondition="false" compartment="mito" />
  <species id="HC01375_peroxy"  name="3-Hydroxybutanoyl-CoA_peroxy" speciesType="HC01375" initialConcentration="1e-5" boundaryCondition="false" compartment="peroxy" />
  <species id="HC01376_mito"  name="S-(2-Methylbutanoyl)-dihydrolipoamide_mito" speciesType="HC01376" initialConcentration="0.00026" boundaryCondition="false" compartment="mito" />
  <species id="HC01377_mito"  name="S-(3-Methylbutanoyl)-dihydrolipoamide_mito" speciesType="HC01377" initialConcentration="0.00026" boundaryCondition="false" compartment="mito" />
  <species id="HC01378_GolErMi"  name="Taurocholate_GolErMi" speciesType="HC01378" initialConcentration="0.00026" boundaryCondition="false" compartment="GolErMi" />
  <species id="HC01378_bile"  name="Taurocholate_bile" speciesType="HC01378" initialConcentration="0.00026" boundaryCondition="false" compartment="bile" />
  <species id="HC01378_cyto"  name="Taurocholate_cyto" speciesType="HC01378" initialConcentration="0.00026" boundaryCondition="false" compartment="cyto" />
  <species id="HC01378_ext"  name="Taurocholate_ext" speciesType="HC01378" initialConcentration="0.00026" boundaryCondition="false" compartment="ext" />
  <species id="HC01378_peroxy"  name="Taurocholate_peroxy" speciesType="HC01378" initialConcentration="0.00026" boundaryCondition="false" compartment="peroxy" />
  <species id="HC01379_mito"  name="2-Hydroxyethyl-ThPP_mito" speciesType="HC01379" initialConcentration="0.00026" boundaryCondition="false" compartment="mito" />
  <species id="HC01381_cyto"  name="Imidazole-4-acetaldehyde_cyto" speciesType="HC01381" initialConcentration="0.00026" boundaryCondition="false" compartment="cyto" />
  <species id="HC01394_cyto"  name="Dodecanoyl-ACP_cyto" speciesType="HC01394" initialConcentration="0.00026" boundaryCondition="false" compartment="cyto" />
  <species id="HC01395_cyto"  name="2-Amino-4-oxo-6-(erythro-1,2,3-trihydroxypropyl)-7,8-_dihydroxypteridine_triphosphate_cyto" speciesType="HC01395" initialConcentration="0.00026" boundaryCondition="false" compartment="cyto" />
  <species id="HC01396_cyto"  name="2-Amino-4-oxo-6-(1,2-dioxoprolyl)-7,8-dihydroxypteridine_cyto" speciesType="HC01396" initialConcentration="0.00026" boundaryCondition="false" compartment="cyto" />
  <species id="HC01397_mito"  name="(S)-3-Hydroxyhexadecanoyl-CoA_mito" speciesType="HC01397" initialConcentration="1e-5" boundaryCondition="false" compartment="mito" />
  <species id="HC01397_peroxy"  name="(S)-3-Hydroxyhexadecanoyl-CoA_peroxy" speciesType="HC01397" initialConcentration="1e-5" boundaryCondition="false" compartment="peroxy" />
  <species id="HC01398_cyto"  name="3-Oxopalmitoyl-CoA_cyto" speciesType="HC01398" initialConcentration="1e-5" boundaryCondition="false" compartment="cyto" />
  <species id="HC01398_mito"  name="3-Oxopalmitoyl-CoA_mito" speciesType="HC01398" initialConcentration="1e-5" boundaryCondition="false" compartment="mito" />
  <species id="HC01398_peroxy"  name="3-Oxopalmitoyl-CoA_peroxy" speciesType="HC01398" initialConcentration="1e-5" boundaryCondition="false" compartment="peroxy" />
  <species id="HC01399_mito"  name="(S)-3-Hydroxytetradecanoyl-CoA_mito" speciesType="HC01399" initialConcentration="1e-5" boundaryCondition="false" compartment="mito" />
  <species id="HC01399_peroxy"  name="(S)-3-Hydroxytetradecanoyl-CoA_peroxy" speciesType="HC01399" initialConcentration="1e-5" boundaryCondition="false" compartment="peroxy" />
  <species id="HC01400_cyto"  name="3-Oxotetradecanoyl-CoA_cyto" speciesType="HC01400" initialConcentration="1e-5" boundaryCondition="false" compartment="cyto" />
  <species id="HC01400_mito"  name="3-Oxotetradecanoyl-CoA_mito" speciesType="HC01400" initialConcentration="1e-5" boundaryCondition="false" compartment="mito" />
  <species id="HC01400_peroxy"  name="3-Oxotetradecanoyl-CoA_peroxy" speciesType="HC01400" initialConcentration="1e-5" boundaryCondition="false" compartment="peroxy" />
  <species id="HC01401_mito"  name="(S)-3-Hydroxydodecanoyl-CoA_mito" speciesType="HC01401" initialConcentration="0.00026" boundaryCondition="false" compartment="mito" />
  <species id="HC01401_peroxy"  name="(S)-3-Hydroxydodecanoyl-CoA_peroxy" speciesType="HC01401" initialConcentration="0.00026" boundaryCondition="false" compartment="peroxy" />
  <species id="HC01402_cyto"  name="3-Oxododecanoyl-CoA_cyto" speciesType="HC01402" initialConcentration="1e-5" boundaryCondition="false" compartment="cyto" />
  <species id="HC01402_mito"  name="3-Oxododecanoyl-CoA_mito" speciesType="HC01402" initialConcentration="1e-5" boundaryCondition="false" compartment="mito" />
  <species id="HC01402_peroxy"  name="3-Oxododecanoyl-CoA_peroxy" speciesType="HC01402" initialConcentration="1e-5" boundaryCondition="false" compartment="peroxy" />
  <species id="HC01403_mito"  name="(S)-Hydroxydecanoyl-CoA_mito" speciesType="HC01403" initialConcentration="1e-5" boundaryCondition="false" compartment="mito" />
  <species id="HC01403_peroxy"  name="(S)-Hydroxydecanoyl-CoA_peroxy" speciesType="HC01403" initialConcentration="1e-5" boundaryCondition="false" compartment="peroxy" />
  <species id="HC01404_mito"  name="3-Oxodecanoyl-CoA_mito" speciesType="HC01404" initialConcentration="1e-5" boundaryCondition="true" compartment="mito" />
  <species id="HC01404_peroxy"  name="3-Oxodecanoyl-CoA_peroxy" speciesType="HC01404" initialConcentration="1e-5" boundaryCondition="false" compartment="peroxy" />
  <species id="HC01405_mito"  name="(S)-Hydroxyoctanoyl-CoA_mito" speciesType="HC01405" initialConcentration="1e-5" boundaryCondition="false" compartment="mito" />
  <species id="HC01405_peroxy"  name="(S)-Hydroxyoctanoyl-CoA_peroxy" speciesType="HC01405" initialConcentration="1e-5" boundaryCondition="false" compartment="peroxy" />
  <species id="HC01406_cyto"  name="3-Oxooctanoyl-CoA_cyto" speciesType="HC01406" initialConcentration="1e-5" boundaryCondition="true" compartment="cyto" />
  <species id="HC01406_mito"  name="3-Oxooctanoyl-CoA_mito" speciesType="HC01406" initialConcentration="1e-5" boundaryCondition="true" compartment="mito" />
  <species id="HC01406_peroxy"  name="3-Oxooctanoyl-CoA_peroxy" speciesType="HC01406" initialConcentration="1e-5" boundaryCondition="false" compartment="peroxy" />
  <species id="HC01407_mito"  name="(S)-Hydroxyhexanoyl-CoA_mito" speciesType="HC01407" initialConcentration="1e-5" boundaryCondition="false" compartment="mito" />
  <species id="HC01407_peroxy"  name="(S)-Hydroxyhexanoyl-CoA_peroxy" speciesType="HC01407" initialConcentration="1e-5" boundaryCondition="false" compartment="peroxy" />
  <species id="HC01408_cyto"  name="3-Oxohexanoyl-CoA_cyto" speciesType="HC01408" initialConcentration="1e-5" boundaryCondition="true" compartment="cyto" />
  <species id="HC01408_mito"  name="3-Oxohexanoyl-CoA_mito" speciesType="HC01408" initialConcentration="1e-5" boundaryCondition="true" compartment="mito" />
  <species id="HC01408_peroxy"  name="3-Oxohexanoyl-CoA_peroxy" speciesType="HC01408" initialConcentration="1e-5" boundaryCondition="false" compartment="peroxy" />
  <species id="HC01409_cyto"  name="Hexanoyl-CoA_cyto" speciesType="HC01409" initialConcentration="0.00026" boundaryCondition="false" compartment="cyto" />
  <species id="HC01409_mito"  name="Hexanoyl-CoA_mito" speciesType="HC01409" initialConcentration="0.00026" boundaryCondition="false" compartment="mito" />
  <species id="HC01409_peroxy"  name="Hexanoyl-CoA_peroxy" speciesType="HC01409" initialConcentration="0.00026" boundaryCondition="false" compartment="peroxy" />
  <species id="HC01410_mito"  name="(2E)-Hexenoyl-CoA_mito" speciesType="HC01410" initialConcentration="1e-5" boundaryCondition="false" compartment="mito" />
  <species id="HC01410_peroxy"  name="(2E)-Hexenoyl-CoA_peroxy" speciesType="HC01410" initialConcentration="1e-5" boundaryCondition="false" compartment="peroxy" />
  <species id="HC01411_GolErMi"  name="(2E)-Hexadecenoyl-CoA_GolErMi" speciesType="HC01411" boundaryCondition="false" compartment="GolErMi" />
  <species id="HC01411_cyto"  name="(2E)-Hexadecenoyl-CoA_cyto" speciesType="HC01411" boundaryCondition="false" compartment="cyto" />
  <species id="HC01411_lyso"  name="(2E)-Hexadecenoyl-CoA_lyso" speciesType="HC01411" boundaryCondition="false" compartment="lyso" />
  <species id="HC01411_mito"  name="(2E)-Hexadecenoyl-CoA_mito" speciesType="HC01411" initialConcentration="1e-5" boundaryCondition="false" compartment="mito" />
  <species id="HC01411_peroxy"  name="(2E)-Hexadecenoyl-CoA_peroxy" speciesType="HC01411" initialConcentration="1e-5" boundaryCondition="false" compartment="peroxy" />
  <species id="HC01412_mito"  name="(2E)-Tetradecenoyl-CoA_mito" speciesType="HC01412" initialConcentration="1e-5" boundaryCondition="false" compartment="mito" />
  <species id="HC01412_peroxy"  name="(2E)-Tetradecenoyl-CoA_peroxy" speciesType="HC01412" initialConcentration="1e-5" boundaryCondition="false" compartment="peroxy" />
  <species id="HC01413_cyto"  name="Decanoyl-CoA_cyto" speciesType="HC01413" initialConcentration="0.00026" boundaryCondition="false" compartment="cyto" />
  <species id="HC01413_mito"  name="Decanoyl-CoA_mito" speciesType="HC01413" initialConcentration="0.00026" boundaryCondition="false" compartment="mito" />
  <species id="HC01413_peroxy"  name="Decanoyl-CoA_peroxy" speciesType="HC01413" initialConcentration="0.00026" boundaryCondition="true" compartment="peroxy" />
  <species id="HC01414_mito"  name="(2E)-Decenoyl-CoA_mito" speciesType="HC01414" initialConcentration="1e-5" boundaryCondition="false" compartment="mito" />
  <species id="HC01414_peroxy"  name="(2E)-Decenoyl-CoA_peroxy" speciesType="HC01414" initialConcentration="1e-5" boundaryCondition="false" compartment="peroxy" />
  <species id="HC01415_mito"  name="(2E)-Octenoyl-CoA_mito" speciesType="HC01415" initialConcentration="1e-5" boundaryCondition="false" compartment="mito" />
  <species id="HC01415_peroxy"  name="(2E)-Octenoyl-CoA_peroxy" speciesType="HC01415" initialConcentration="1e-5" boundaryCondition="false" compartment="peroxy" />
  <species id="HC01423_cyto"  name="Phenethylamine_cyto" speciesType="HC01423" initialConcentration="0.00026" boundaryCondition="false" compartment="cyto" />
  <species id="HC01424_cyto"  name="Selenomethionine_cyto" speciesType="HC01424" boundaryCondition="false" compartment="cyto" />
  <species id="HC01426_GolErMi"  name="Chenodeoxycholoyl-CoA_GolErMi" speciesType="HC01426" initialConcentration="0.00026" boundaryCondition="false" compartment="GolErMi" />
  <species id="HC01426_cyto"  name="Chenodeoxycholoyl-CoA_cyto" speciesType="HC01426" initialConcentration="0.00026" boundaryCondition="false" compartment="cyto" />
  <species id="HC01426_mito"  name="Chenodeoxycholoyl-CoA_mito" speciesType="HC01426" initialConcentration="0.00026" boundaryCondition="false" compartment="mito" />
  <species id="HC01426_peroxy"  name="Chenodeoxycholoyl-CoA_peroxy" speciesType="HC01426" initialConcentration="0.00026" boundaryCondition="false" compartment="peroxy" />
  <species id="HC01434_cyto"  name="Oxalosuccinate_cyto" speciesType="HC01434" initialConcentration="0.000026" boundaryCondition="false" compartment="cyto" />
  <species id="HC01434_mito"  name="Oxalosuccinate_mito" speciesType="HC01434" initialConcentration="0.000026" boundaryCondition="false" compartment="mito" />
  <species id="HC01434_peroxy"  name="Oxalosuccinate_peroxy" speciesType="HC01434" initialConcentration="0.000026" boundaryCondition="false" compartment="peroxy" />
  <species id="HC01435_mito"  name="3-Carboxy-1-hydroxypropyl-ThPP_mito" speciesType="HC01435" initialConcentration="0.00026" boundaryCondition="false" compartment="mito" />
  <species id="HC01436_GolErMi"  name="Sedoheptulose-7P_GolErMi" speciesType="HC01436" initialConcentration="0.00026" boundaryCondition="false" compartment="GolErMi" />
  <species id="HC01436_cyto"  name="Sedoheptulose-7P_cyto" speciesType="HC01436" initialConcentration="0.00026" boundaryCondition="false" compartment="cyto" />
  <species id="HC01436_peroxy"  name="Sedoheptulose-7P_peroxy" speciesType="HC01436" initialConcentration="0.00026" boundaryCondition="false" compartment="peroxy" />
  <species id="HC01440_ext"  name="3-Keto-beta-D-galactose_ext" speciesType="HC01440" initialConcentration="0.00026" boundaryCondition="false" compartment="ext" />
  <species id="HC01441_ext"  name="Lactose-6P_ext" speciesType="HC01441" initialConcentration="0.00026" boundaryCondition="false" compartment="ext" />
  <species id="HC01444_ext"  name="Galactosylglycerol_ext" speciesType="HC01444" initialConcentration="0.00026" boundaryCondition="false" compartment="ext" />
  <species id="HC01444_lyso"  name="Galactosylglycerol_lyso" speciesType="HC01444" initialConcentration="0.00026" boundaryCondition="false" compartment="lyso" />
  <species id="HC01446_ext"  name="3-Ketolactose_ext" speciesType="HC01446" initialConcentration="0.00026" boundaryCondition="false" compartment="ext" />
  <species id="HC01451_GolErMi"  name="Zymosterol_GolErMi" speciesType="HC01451" initialConcentration="0.00026" boundaryCondition="false" compartment="GolErMi" />
  <species id="HC01451_peroxy"  name="Zymosterol_peroxy" speciesType="HC01451" initialConcentration="0.00026" boundaryCondition="false" compartment="peroxy" />
  <species id="HC01452_GolErMi"  name="5alpha-Cholesta-7,24-dien-3beta-ol_GolErMi" speciesType="HC01452" initialConcentration="0.00026" boundaryCondition="false" compartment="GolErMi" />
  <species id="HC01452_peroxy"  name="5alpha-Cholesta-7,24-dien-3beta-ol_peroxy" speciesType="HC01452" initialConcentration="0.00026" boundaryCondition="false" compartment="peroxy" />
  <species id="HC01453_cyto"  name="5beta-Cholestane-3alpha,7alpha,26-triol_cyto" speciesType="HC01453" initialConcentration="0.00026" boundaryCondition="false" compartment="cyto" />
  <species id="HC01453_mito"  name="5beta-Cholestane-3alpha,7alpha,26-triol_mito" speciesType="HC01453" initialConcentration="0.00026" boundaryCondition="false" compartment="mito" />
  <species id="HC01454_cyto"  name="3alpha,7alpha-Dihydroxy-5beta-cholestan-26-al_cyto" speciesType="HC01454" initialConcentration="0.00026" boundaryCondition="false" compartment="cyto" />
  <species id="HC01454_mito"  name="3alpha,7alpha-Dihydroxy-5beta-cholestan-26-al_mito" speciesType="HC01454" initialConcentration="0.00026" boundaryCondition="false" compartment="mito" />
  <species id="HC01454_peroxy"  name="3alpha,7alpha-Dihydroxy-5beta-cholestan-26-al_peroxy" speciesType="HC01454" initialConcentration="0.00026" boundaryCondition="false" compartment="peroxy" />
  <species id="HC01455_cyto"  name="5beta-Cholestane-3alpha,7alpha,12alpha,26-tetrol_cyto" speciesType="HC01455" initialConcentration="0.00026" boundaryCondition="false" compartment="cyto" />
  <species id="HC01455_mito"  name="5beta-Cholestane-3alpha,7alpha,12alpha,26-tetrol_mito" speciesType="HC01455" initialConcentration="0.00026" boundaryCondition="false" compartment="mito" />
  <species id="HC01456_peroxy"  name="3alpha,7alpha-Dihydroxy-5beta-cholest-24-enoyl-CoA_peroxy" speciesType="HC01456" initialConcentration="0.00026" boundaryCondition="false" compartment="peroxy" />
  <species id="HC01457_peroxy"  name="3alpha,7alpha,24-Trihydroxy-5beta-cholestanoyl-CoA_peroxy" speciesType="HC01457" initialConcentration="0.00026" boundaryCondition="false" compartment="peroxy" />
  <species id="HC01458_peroxy"  name="3alpha,7alpha-Dihydroxy-5beta-24-oxocholestanoyl-CoA_peroxy" speciesType="HC01458" initialConcentration="0.00026" boundaryCondition="false" compartment="peroxy" />
  <species id="HC01459_peroxy"  name="3alpha,7alpha,12alpha,24-Tetrahydroxy-5beta-cholestanoyl-CoA_peroxy" speciesType="HC01459" initialConcentration="0.00026" boundaryCondition="false" compartment="peroxy" />
  <species id="HC01460_cyto"  name="7alpha-Hydroxy-5beta-cholestan-3-one_cyto" speciesType="HC01460" initialConcentration="0.00026" boundaryCondition="false" compartment="cyto" />
  <species id="HC01461_cyto"  name="5beta-Cholestane-3alpha,7alpha-diol_cyto" speciesType="HC01461" initialConcentration="0.00026" boundaryCondition="false" compartment="cyto" />
  <species id="HC01461_mito"  name="5beta-Cholestane-3alpha,7alpha-diol_mito" speciesType="HC01461" initialConcentration="0.00026" boundaryCondition="false" compartment="mito" />
  <species id="HC01462_cyto"  name="7alpha,12alpha-Dihydroxy-5beta-cholestan-3-one_cyto" speciesType="HC01462" initialConcentration="0.00026" boundaryCondition="false" compartment="cyto" />
  <species id="HC01463_cyto"  name="3alpha,7alpha,12alpha-Trihydroxycoprostane_cyto" speciesType="HC01463" initialConcentration="0.00026" boundaryCondition="false" compartment="cyto" />
  <species id="HC01463_mito"  name="3alpha,7alpha,12alpha-Trihydroxycoprostane_mito" speciesType="HC01463" initialConcentration="0.00026" boundaryCondition="false" compartment="mito" />
  <species id="HC01464_GolErMi"  name="7alpha-Hydroxycholest-4-en-3-one_GolErMi" speciesType="HC01464" initialConcentration="0.00026" boundaryCondition="false" compartment="GolErMi" />
  <species id="HC01464_cyto"  name="7alpha-Hydroxycholest-4-en-3-one_cyto" speciesType="HC01464" initialConcentration="0.00026" boundaryCondition="false" compartment="cyto" />
  <species id="HC01465_GolErMi"  name="7alpha,12alpha-Dihydroxycholest-4-en-3-one_GolErMi" speciesType="HC01465" initialConcentration="0.00026" boundaryCondition="false" compartment="GolErMi" />
  <species id="HC01465_cyto"  name="7alpha,12alpha-Dihydroxycholest-4-en-3-one_cyto" speciesType="HC01465" initialConcentration="0.00026" boundaryCondition="false" compartment="cyto" />
  <species id="HC01466_peroxy"  name="3alpha,7alpha,12alpha-Trihydroxy-5beta-cholest-24-enoyl-CoA_peroxy" speciesType="HC01466" initialConcentration="0.00026" boundaryCondition="false" compartment="peroxy" />
  <species id="HC01469_bile"  name="Taurodeoxycholate_bile" speciesType="HC01469" initialConcentration="0.00026" boundaryCondition="false" compartment="bile" />
  <species id="HC01469_cyto"  name="Taurodeoxycholate_cyto" speciesType="HC01469" initialConcentration="0.00026" boundaryCondition="false" compartment="cyto" />
  <species id="HC01469_ext"  name="Taurodeoxycholate_ext" speciesType="HC01469" initialConcentration="0.00026" boundaryCondition="false" compartment="ext" />
  <species id="HC01470_bile"  name="Glycodeoxycholate_bile" speciesType="HC01470" initialConcentration="0.00026" boundaryCondition="false" compartment="bile" />
  <species id="HC01470_cyto"  name="Glycodeoxycholate_cyto" speciesType="HC01470" initialConcentration="0.00026" boundaryCondition="false" compartment="cyto" />
  <species id="HC01470_ext"  name="Glycodeoxycholate_ext" speciesType="HC01470" initialConcentration="0.00026" boundaryCondition="false" compartment="ext" />
  <species id="HC01471_bile"  name="Taurochenodeoxycholate_bile" speciesType="HC01471" initialConcentration="0.00026" boundaryCondition="false" compartment="bile" />
  <species id="HC01471_cyto"  name="Taurochenodeoxycholate_cyto" speciesType="HC01471" initialConcentration="0.00026" boundaryCondition="false" compartment="cyto" />
  <species id="HC01471_ext"  name="Taurochenodeoxycholate_ext" speciesType="HC01471" initialConcentration="0.00026" boundaryCondition="false" compartment="ext" />
  <species id="HC01471_peroxy"  name="Taurochenodeoxycholate_peroxy" speciesType="HC01471" initialConcentration="0.00026" boundaryCondition="false" compartment="peroxy" />
  <species id="HC01472_bile"  name="Glycochenodeoxycholate_bile" speciesType="HC01472" initialConcentration="0.00026" boundaryCondition="false" compartment="bile" />
  <species id="HC01472_cyto"  name="Glycochenodeoxycholate_cyto" speciesType="HC01472" initialConcentration="0.00026" boundaryCondition="false" compartment="cyto" />
  <species id="HC01472_ext"  name="Glycochenodeoxycholate_ext" speciesType="HC01472" initialConcentration="0.00026" boundaryCondition="false" compartment="ext" />
  <species id="HC01472_peroxy"  name="Glycochenodeoxycholate_peroxy" speciesType="HC01472" initialConcentration="0.00026" boundaryCondition="false" compartment="peroxy" />
  <species id="HC01473_cyto"  name="3alpha,7alpha,12alpha-Trihydroxy-5beta-24-oxocholestanoyl-CoA_cyto" speciesType="HC01473" initialConcentration="0.00026" boundaryCondition="false" compartment="cyto" />
  <species id="HC01473_mito"  name="3alpha,7alpha,12alpha-Trihydroxy-5beta-24-oxocholestanoyl-CoA_mito" speciesType="HC01473" initialConcentration="0.00026" boundaryCondition="false" compartment="mito" />
  <species id="HC01473_peroxy"  name="3alpha,7alpha,12alpha-Trihydroxy-5beta-24-oxocholestanoyl-CoA_peroxy" speciesType="HC01473" initialConcentration="0.00026" boundaryCondition="false" compartment="peroxy" />
  <species id="HC01479_cyto"  name="5beta-Pregnane-3,20-dione_cyto" speciesType="HC01479" initialConcentration="0.00026" boundaryCondition="false" compartment="cyto" />
  <species id="HC01480_cyto"  name="3alpha-Hydroxy-5beta-pregnane-20-one_cyto" speciesType="HC01480" initialConcentration="0.00026" boundaryCondition="false" compartment="cyto" />
  <species id="HC01493_cyto"  name="Deoxyinosine_cyto" speciesType="HC01493" initialConcentration="0.00026" boundaryCondition="false" compartment="cyto" />
  <species id="HC01493_ext"  name="Deoxyinosine_ext" speciesType="HC01493" initialConcentration="0.00026" boundaryCondition="false" compartment="ext" />
  <species id="HC01496_mito"  name="2-Amino-3-oxoadipate_mito" speciesType="HC01496" initialConcentration="0.00026" boundaryCondition="false" compartment="mito" />
  <species id="HC01499_cyto"  name="3-Sulfinopyruvate_cyto" speciesType="HC01499" boundaryCondition="false" compartment="cyto" />
  <species id="HC01499_mito"  name="3-Sulfinopyruvate_mito" speciesType="HC01499" boundaryCondition="false" compartment="mito" />
  <species id="HC01500_cyto"  name="3-Sulfopyruvate_cyto" speciesType="HC01500" initialConcentration="0.00026" boundaryCondition="false" compartment="cyto" />
  <species id="HC01500_mito"  name="3-Sulfopyruvate_mito" speciesType="HC01500" initialConcentration="0.00026" boundaryCondition="false" compartment="mito" />
  <species id="HC01501_cyto"  name="H2S2O3_cyto" speciesType="HC01501" initialConcentration="0.00026" boundaryCondition="false" compartment="cyto" />
  <species id="HC01501_mito"  name="H2S2O3_mito" speciesType="HC01501" initialConcentration="0.00026" boundaryCondition="false" compartment="mito" />
  <species id="HC01502_cyto"  name="SO2_cyto" speciesType="HC01502" boundaryCondition="false" compartment="cyto" />
  <species id="HC01505_cyto"  name="3-Dehydroxycarnitine_cyto" speciesType="HC01505" initialConcentration="0.00026" boundaryCondition="false" compartment="cyto" />
  <species id="HC01505_ext"  name="3-Dehydroxycarnitine_ext" speciesType="HC01505" initialConcentration="0.00026" boundaryCondition="false" compartment="ext" />
  <species id="HC01505_mito"  name="3-Dehydroxycarnitine_mito" speciesType="HC01505" initialConcentration="0.00026" boundaryCondition="false" compartment="mito" />
  <species id="HC01506_nuc"  name="Protein_N6-methyl-L-lysine_nuc" speciesType="HC01506" boundaryCondition="false" compartment="nuc" />
  <species id="HC01507_nuc"  name="Protein_N6,N6-dimethyl-L-lysine_nuc" speciesType="HC01507" boundaryCondition="false" compartment="nuc" />
  <species id="HC01508_nuc"  name="Protein_N6,N6,N6-trimethyl-L-lysine_nuc" speciesType="HC01508" boundaryCondition="false" compartment="nuc" />
  <species id="HC01512_cyto"  name="5-Adenylyl-2-aminoadipate_cyto" speciesType="HC01512" initialConcentration="0.00026" boundaryCondition="false" compartment="cyto" />
  <species id="HC01514_cyto"  name="3,4-Dihydroxymandelaldehyde_cyto" speciesType="HC01514" initialConcentration="0.00026" boundaryCondition="false" compartment="cyto" />
  <species id="HC01514_mito"  name="3,4-Dihydroxymandelaldehyde_mito" speciesType="HC01514" initialConcentration="0.00026" boundaryCondition="false" compartment="mito" />
  <species id="HC01517_GolErMi"  name="3,4-Dihydroxymandelate_GolErMi" speciesType="HC01517" initialConcentration="0.00026" boundaryCondition="false" compartment="GolErMi" />
  <species id="HC01517_cyto"  name="3,4-Dihydroxymandelate_cyto" speciesType="HC01517" initialConcentration="0.00026" boundaryCondition="false" compartment="cyto" />
  <species id="HC01517_mito"  name="3,4-Dihydroxymandelate_mito" speciesType="HC01517" initialConcentration="0.00026" boundaryCondition="false" compartment="mito" />
  <species id="HC01518_cyto"  name="3-Methoxy-4-hydroxyphenylacetaldehyde_cyto" speciesType="HC01518" initialConcentration="0.00026" boundaryCondition="false" compartment="cyto" />
  <species id="HC01518_mito"  name="3-Methoxy-4-hydroxyphenylacetaldehyde_mito" speciesType="HC01518" initialConcentration="0.00026" boundaryCondition="false" compartment="mito" />
  <species id="HC01519_cyto"  name="Homovanillate_cyto" speciesType="HC01519" initialConcentration="0.00026" boundaryCondition="false" compartment="cyto" />
  <species id="HC01519_mito"  name="Homovanillate_mito" speciesType="HC01519" initialConcentration="0.00026" boundaryCondition="false" compartment="mito" />
  <species id="HC01520_cyto"  name="3-Methoxy-4-hydroxyphenylglycolaldehyde_cyto" speciesType="HC01520" initialConcentration="0.00026" boundaryCondition="false" compartment="cyto" />
  <species id="HC01520_mito"  name="3-Methoxy-4-hydroxyphenylglycolaldehyde_mito" speciesType="HC01520" initialConcentration="0.00026" boundaryCondition="false" compartment="mito" />
  <species id="HC01521_GolErMi"  name="Vanillylmandelate_GolErMi" speciesType="HC01521" initialConcentration="0.00026" boundaryCondition="false" compartment="GolErMi" />
  <species id="HC01521_cyto"  name="Vanillylmandelate_cyto" speciesType="HC01521" initialConcentration="0.00026" boundaryCondition="false" compartment="cyto" />
  <species id="HC01521_mito"  name="Vanillylmandelate_mito" speciesType="HC01521" initialConcentration="0.00026" boundaryCondition="false" compartment="mito" />
  <species id="HC01522_cyto"  name="Gentisate_aldehyde_cyto" speciesType="HC01522" initialConcentration="0.00026" boundaryCondition="false" compartment="cyto" />
  <species id="HC01523_cyto"  name="3-Methoxytyramine_cyto" speciesType="HC01523" initialConcentration="0.00026" boundaryCondition="false" compartment="cyto" />
  <species id="HC01524_GolErMi"  name="L-Metanephrine_GolErMi" speciesType="HC01524" initialConcentration="0.00026" boundaryCondition="false" compartment="GolErMi" />
  <species id="HC01524_cyto"  name="L-Metanephrine_cyto" speciesType="HC01524" initialConcentration="0.00026" boundaryCondition="false" compartment="cyto" />
  <species id="HC01525_cyto"  name="L-Normetanephrine_cyto" speciesType="HC01525" initialConcentration="0.00026" boundaryCondition="false" compartment="cyto" />
  <species id="HC01536_cyto"  name="5-Hydroxyindoleacetaldehyde_cyto" speciesType="HC01536" initialConcentration="0.00026" boundaryCondition="false" compartment="cyto" />
  <species id="HC01536_mito"  name="5-Hydroxyindoleacetaldehyde_mito" speciesType="HC01536" initialConcentration="0.00026" boundaryCondition="false" compartment="mito" />
  <species id="HC01537_cyto"  name="5-Hydroxyindoleacetate_cyto" speciesType="HC01537" initialConcentration="0.00026" boundaryCondition="false" compartment="cyto" />
  <species id="HC01537_mito"  name="5-Hydroxyindoleacetate_mito" speciesType="HC01537" initialConcentration="0.00026" boundaryCondition="false" compartment="mito" />
  <species id="HC01547_cyto"  name="4-(2-Amino-3-hydroxyphenyl)-2,4-dioxobutanoate_cyto" speciesType="HC01547" initialConcentration="0.00026" boundaryCondition="false" compartment="cyto" />
  <species id="HC01547_mito"  name="4-(2-Amino-3-hydroxyphenyl)-2,4-dioxobutanoate_mito" speciesType="HC01547" initialConcentration="0.00026" boundaryCondition="false" compartment="mito" />
  <species id="HC01553_cyto"  name="Formylanthranilate_cyto" speciesType="HC01553" initialConcentration="0.00026" boundaryCondition="false" compartment="cyto" />
  <species id="HC01556_cyto"  name="beta-Aminopropion_aldehyde_cyto" speciesType="HC01556" initialConcentration="0.00026" boundaryCondition="false" compartment="cyto" />
  <species id="HC01557_mito"  name="3-Hydroxypropionyl-CoA_mito" speciesType="HC01557" initialConcentration="0.00026" boundaryCondition="false" compartment="mito" />
  <species id="HC01557_peroxy"  name="3-Hydroxypropionyl-CoA_peroxy" speciesType="HC01557" initialConcentration="0.00026" boundaryCondition="false" compartment="peroxy" />
  <species id="HC01562_cyto"  name="L-or-D-Selenocysteine_cyto" speciesType="HC01562" boundaryCondition="false" compartment="cyto" />
  <species id="HC01565_cyto"  name="Se-Adenosylselenomethionine_cyto" speciesType="HC01565" boundaryCondition="false" compartment="cyto" />
  <species id="HC01566_cyto"  name="Se-Adenosylselenohomocysteine_cyto" speciesType="HC01566" boundaryCondition="false" compartment="cyto" />
  <species id="HC01569_cyto"  name="Selenate_cyto" speciesType="HC01569" initialConcentration="0.00026" boundaryCondition="false" compartment="cyto" />
  <species id="HC01569_ext"  name="Selenate_ext" speciesType="HC01569" initialConcentration="0.00026" boundaryCondition="false" compartment="ext" />
  <species id="HC01570_cyto"  name="Selenohomocysteine_cyto" speciesType="HC01570" boundaryCondition="false" compartment="cyto" />
  <species id="HC01571_cyto"  name="Selenocystathionine_cyto" speciesType="HC01571" boundaryCondition="false" compartment="cyto" />
  <species id="HC01577_cyto"  name="gamma-Glutamyl-beta-cyanoalanine_cyto" speciesType="HC01577" initialConcentration="0.00026" boundaryCondition="false" compartment="cyto" />
  <species id="HC01577_ext"  name="gamma-Glutamyl-beta-cyanoalanine_ext" speciesType="HC01577" initialConcentration="0.00026" boundaryCondition="false" compartment="ext" />
  <species id="HC01587_cyto"  name="Acetoacetyl-ACP_cyto" speciesType="HC01587" initialConcentration="0.00026" boundaryCondition="false" compartment="cyto" />
  <species id="HC01588_cyto"  name="Butyryl-ACP_cyto" speciesType="HC01588" initialConcentration="0.00026" boundaryCondition="false" compartment="cyto" />
  <species id="HC01589_cyto"  name="3-Oxohexanoyl-ACP_cyto" speciesType="HC01589" initialConcentration="0.00026" boundaryCondition="false" compartment="cyto" />
  <species id="HC01590_cyto"  name="D-3-Hydroxyhexanoyl-ACP_cyto" speciesType="HC01590" initialConcentration="0.00026" boundaryCondition="false" compartment="cyto" />
  <species id="HC01591_cyto"  name="(2E)-Hexenoyl-ACP_cyto" speciesType="HC01591" initialConcentration="0.00026" boundaryCondition="false" compartment="cyto" />
  <species id="HC01592_cyto"  name="Hexanoyl-ACP_cyto" speciesType="HC01592" initialConcentration="0.00026" boundaryCondition="false" compartment="cyto" />
  <species id="HC01593_cyto"  name="3-Oxooctanoyl-ACP_cyto" speciesType="HC01593" initialConcentration="0.00026" boundaryCondition="false" compartment="cyto" />
  <species id="HC01594_cyto"  name="(2E)-Octenoyl-ACP_cyto" speciesType="HC01594" initialConcentration="0.00026" boundaryCondition="false" compartment="cyto" />
  <species id="HC01595_cyto"  name="Octanoyl-ACP_cyto" speciesType="HC01595" initialConcentration="0.00026" boundaryCondition="false" compartment="cyto" />
  <species id="HC01596_cyto"  name="3-Oxodecanoyl-ACP_cyto" speciesType="HC01596" initialConcentration="0.00026" boundaryCondition="false" compartment="cyto" />
  <species id="HC01597_cyto"  name="(2E)-Decenoyl-ACP_cyto" speciesType="HC01597" initialConcentration="0.00026" boundaryCondition="false" compartment="cyto" />
  <species id="HC01598_cyto"  name="Decanoyl-ACP_cyto" speciesType="HC01598" initialConcentration="0.00026" boundaryCondition="false" compartment="cyto" />
  <species id="HC01599_cyto"  name="3-Oxododecanoyl-ACP_cyto" speciesType="HC01599" initialConcentration="0.00026" boundaryCondition="false" compartment="cyto" />
  <species id="HC01600_cyto"  name="D-3-Hydroxydodecanoyl-ACP_cyto" speciesType="HC01600" initialConcentration="0.00026" boundaryCondition="false" compartment="cyto" />
  <species id="HC01601_cyto"  name="(2E)-Dodecenoyl-ACP_cyto" speciesType="HC01601" initialConcentration="0.00026" boundaryCondition="false" compartment="cyto" />
  <species id="HC01602_cyto"  name="3-Oxotetradecanoyl-ACP_cyto" speciesType="HC01602" initialConcentration="0.00026" boundaryCondition="false" compartment="cyto" />
  <species id="HC01603_cyto"  name="(2E)-Tetradecenoyl-ACP_cyto" speciesType="HC01603" initialConcentration="0.00026" boundaryCondition="false" compartment="cyto" />
  <species id="HC01604_cyto"  name="Tetradecanoyl-ACP_cyto" speciesType="HC01604" initialConcentration="0.00026" boundaryCondition="false" compartment="cyto" />
  <species id="HC01605_cyto"  name="3-Oxohexadecanoyl-ACP_cyto" speciesType="HC01605" initialConcentration="0.00026" boundaryCondition="false" compartment="cyto" />
  <species id="HC01606_cyto"  name="(2E)-Hexadecenoyl-ACP_cyto" speciesType="HC01606" initialConcentration="0.00026" boundaryCondition="false" compartment="cyto" />
  <species id="HC01607_cyto"  name="Hexadecanoyl-ACP_cyto" speciesType="HC01607" initialConcentration="0.00026" boundaryCondition="false" compartment="cyto" />
  <species id="HC01608_mito"  name="L-Glutamyl-1P_mito" speciesType="HC01608" initialConcentration="0.00026" boundaryCondition="false" compartment="mito" />
  <species id="HC01609_ext"  name="UroporphyrinogenI_ext" speciesType="HC01609" initialConcentration="0.00026" boundaryCondition="false" compartment="ext" />
  <species id="HC01610_ext"  name="CoproporphyrinogenI_ext" speciesType="HC01610" initialConcentration="0.00026" boundaryCondition="false" compartment="ext" />
  <species id="HC01616_GolErMi"  name="Bilirubin-bisglucuronoside_GolErMi" speciesType="HC01616" initialConcentration="0.00026" boundaryCondition="false" compartment="GolErMi" />
  <species id="HC01616_bile"  name="Bilirubin-bisglucuronoside_bile" speciesType="HC01616" initialConcentration="0.00026" boundaryCondition="false" compartment="bile" />
  <species id="HC01616_cyto"  name="Bilirubin-bisglucuronoside_cyto" speciesType="HC01616" initialConcentration="0.00026" boundaryCondition="false" compartment="cyto" />
  <species id="HC01616_ext"  name="Bilirubin-bisglucuronoside_ext" speciesType="HC01616" initialConcentration="0.00026" boundaryCondition="false" compartment="ext" />
  <species id="HC01622_cyto"  name="S-Sulfo-L-cysteine_cyto" speciesType="HC01622" initialConcentration="0.00026" boundaryCondition="false" compartment="cyto" />
  <species id="HC01622_mito"  name="S-Sulfo-L-cysteine_mito" speciesType="HC01622" initialConcentration="0.00026" boundaryCondition="false" compartment="mito" />
  <species id="HC01628_cyto"  name="Nicotinate_D-ribonucleoside_cyto" speciesType="HC01628" initialConcentration="0.00026" boundaryCondition="false" compartment="cyto" />
  <species id="HC01632_cyto"  name="2-Hydroxyphenylacetate_cyto" speciesType="HC01632" initialConcentration="0.00026" boundaryCondition="false" compartment="cyto" />
  <species id="HC01632_ext"  name="2-Hydroxyphenylacetate_ext" speciesType="HC01632" initialConcentration="0.00026" boundaryCondition="false" compartment="ext" />
  <species id="HC01635_cyto"  name="N-Acetyl-D-muramoate_cyto" speciesType="HC01635" initialConcentration="0.00026" boundaryCondition="false" compartment="cyto" />
  <species id="HC01651_cyto"  name="Formamidopyrimidine_nucleoside_triphosphate_cyto" speciesType="HC01651" initialConcentration="0.00026" boundaryCondition="false" compartment="cyto" />
  <species id="HC01651_nuc"  name="Formamidopyrimidine_nucleoside_triphosphate_nuc" speciesType="HC01651" initialConcentration="0.00026" boundaryCondition="false" compartment="nuc" />
  <species id="HC01652_cyto"  name="2,5-Diaminopyrimidine_nucleoside_triphosphate_cyto" speciesType="HC01652" initialConcentration="0.00026" boundaryCondition="false" compartment="cyto" />
  <species id="HC01652_nuc"  name="2,5-Diaminopyrimidine_nucleoside_triphosphate_nuc" speciesType="HC01652" initialConcentration="0.00026" boundaryCondition="false" compartment="nuc" />
  <species id="HC01653_cyto"  name="10-Formyl-THF-L-glutamate_cyto" speciesType="HC01653" initialConcentration="0.00026" boundaryCondition="false" compartment="cyto" />
  <species id="HC01653_mito"  name="10-Formyl-THF-L-glutamate_mito" speciesType="HC01653" initialConcentration="0.00026" boundaryCondition="false" compartment="mito" />
  <species id="HC01658_cyto"  name="N-(omega)-Hydroxyarginine_cyto" speciesType="HC01658" initialConcentration="0.00026" boundaryCondition="false" compartment="cyto" />
  <species id="HC01662_cyto"  name="D-4-Hydroxy-2-oxoglutarate_cyto" speciesType="HC01662" initialConcentration="0.00026" boundaryCondition="false" compartment="cyto" />
  <species id="HC01662_mito"  name="D-4-Hydroxy-2-oxoglutarate_mito" speciesType="HC01662" initialConcentration="0.00026" boundaryCondition="false" compartment="mito" />
  <species id="HC01663_cyto"  name="L-erythro-4-Hydroxyglutamate_cyto" speciesType="HC01663" initialConcentration="0.00026" boundaryCondition="false" compartment="cyto" />
  <species id="HC01663_mito"  name="L-erythro-4-Hydroxyglutamate_mito" speciesType="HC01663" initialConcentration="0.00026" boundaryCondition="false" compartment="mito" />
  <species id="HC01664_cyto"  name="LTD4_cyto" speciesType="HC01664" initialConcentration="0.00026" boundaryCondition="false" compartment="cyto" />
  <species id="HC01664_ext"  name="LTD4_ext" speciesType="HC01664" initialConcentration="0.00026" boundaryCondition="false" compartment="ext" />
  <species id="HC01668_cyto"  name="Propinol_adenylate_cyto" speciesType="HC01668" initialConcentration="0.00026" boundaryCondition="false" compartment="cyto" />
  <species id="HC01668_mito"  name="Propinol_adenylate_mito" speciesType="HC01668" initialConcentration="0.00026" boundaryCondition="false" compartment="mito" />
  <species id="HC01669_cyto"  name="2-Hydroxybutyrate_cyto" speciesType="HC01669" initialConcentration="0.00026" boundaryCondition="false" compartment="cyto" />
  <species id="HC01669_ext"  name="2-Hydroxybutyrate_ext" speciesType="HC01669" initialConcentration="0.00026" boundaryCondition="false" compartment="ext" />
  <species id="HC01672_cyto"  name="Acetyl_adenylate_cyto" speciesType="HC01672" initialConcentration="0.00026" boundaryCondition="false" compartment="cyto" />
  <species id="HC01696_cyto"  name="6-Oxohexanoate_cyto" speciesType="HC01696" initialConcentration="0.00026" boundaryCondition="false" compartment="cyto" />
  <species id="HC01696_mito"  name="6-Oxohexanoate_mito" speciesType="HC01696" initialConcentration="0.00026" boundaryCondition="false" compartment="mito" />
  <species id="HC01697_cyto"  name="6-Hydroxyhexanoate_cyto" speciesType="HC01697" initialConcentration="0.00026" boundaryCondition="false" compartment="cyto" />
  <species id="HC01697_mito"  name="6-Hydroxyhexanoate_mito" speciesType="HC01697" initialConcentration="0.00026" boundaryCondition="false" compartment="mito" />
  <species id="HC01700_cyto"  name="gamma-Glutamyl-3-aminopropiononitrile_cyto" speciesType="HC01700" initialConcentration="0.00026" boundaryCondition="false" compartment="cyto" />
  <species id="HC01700_ext"  name="gamma-Glutamyl-3-aminopropiononitrile_ext" speciesType="HC01700" initialConcentration="0.00026" boundaryCondition="false" compartment="ext" />
  <species id="HC01702_GolErMi"  name="Sphingosine-1P_GolErMi" speciesType="HC01702" initialConcentration="0.00026" boundaryCondition="false" compartment="GolErMi" />
  <species id="HC01702_cyto"  name="Sphingosine-1P_cyto" speciesType="HC01702" initialConcentration="0.00026" boundaryCondition="false" compartment="cyto" />
  <species id="HC01707_cyto"  name="3-Butynoate_cyto" speciesType="HC01707" initialConcentration="0.00026" boundaryCondition="false" compartment="cyto" />
  <species id="HC01707_mito"  name="3-Butynoate_mito" speciesType="HC01707" initialConcentration="0.00026" boundaryCondition="false" compartment="mito" />
  <species id="HC01708_cyto"  name="3-Butyn-1-al_cyto" speciesType="HC01708" initialConcentration="0.00026" boundaryCondition="false" compartment="cyto" />
  <species id="HC01708_mito"  name="3-Butyn-1-al_mito" speciesType="HC01708" initialConcentration="0.00026" boundaryCondition="false" compartment="mito" />
  <species id="HC01710_cyto"  name="2,5-Diamino-6-(5-triphosphoryl-3,4-trihydroxy-2-oxopentyl)-_amino-4-oxopyrimidine_cyto" speciesType="HC01710" initialConcentration="0.00026" boundaryCondition="false" compartment="cyto" />
  <species id="HC01710_nuc"  name="2,5-Diamino-6-(5-triphosphoryl-3,4-trihydroxy-2-oxopentyl)-_amino-4-oxopyrimidine_nuc" speciesType="HC01710" initialConcentration="0.00026" boundaryCondition="false" compartment="nuc" />
  <species id="HC01712_mito"  name="S-Glutaryldihydrolipoamide_mito" speciesType="HC01712" initialConcentration="0.00026" boundaryCondition="false" compartment="mito" />
  <species id="HC01734_cyto"  name="N-Acetylneuraminate-9P_cyto" speciesType="HC01734" initialConcentration="0.00026" boundaryCondition="false" compartment="cyto" />
  <species id="HC01740_cyto"  name="Globin_cyto" speciesType="HC01740" boundaryCondition="false" compartment="cyto" />
  <species id="HC01751_cyto"  name="[Methionine_synthase]-cob(I)alamin_cyto" speciesType="HC01751" boundaryCondition="false" compartment="cyto" />
  <species id="HC01752_cyto"  name="[Methionine_synthase]-methylcob(I)alamin_cyto" speciesType="HC01752" boundaryCondition="false" compartment="cyto" />
  <species id="HC01757_GolErMi"  name="gamma-Linolenate_GolErMi" speciesType="HC01757" initialConcentration="0.00026" boundaryCondition="false" compartment="GolErMi" />
  <species id="HC01757_bile"  name="gamma-Linolenate_bile" speciesType="HC01757" initialConcentration="0.00026" boundaryCondition="false" compartment="bile" />
  <species id="HC01757_cyto"  name="gamma-Linolenate_cyto" speciesType="HC01757" initialConcentration="0.00026" boundaryCondition="false" compartment="cyto" />
  <species id="HC01757_ext"  name="gamma-Linolenate_ext" speciesType="HC01757" initialConcentration="0.00026" boundaryCondition="false" compartment="ext" />
  <species id="HC01757_lyso"  name="gamma-Linolenate_lyso" speciesType="HC01757" initialConcentration="0.00026" boundaryCondition="false" compartment="lyso" />
  <species id="HC01757_peroxy"  name="gamma-Linolenate_peroxy" speciesType="HC01757" initialConcentration="0.00026" boundaryCondition="false" compartment="peroxy" />
  <species id="HC01758_GolErMi"  name="Linolenate_GolErMi" speciesType="HC01758" initialConcentration="0.00026" boundaryCondition="false" compartment="GolErMi" />
  <species id="HC01758_bile"  name="Linolenate_bile" speciesType="HC01758" initialConcentration="0.00026" boundaryCondition="false" compartment="bile" />
  <species id="HC01758_cyto"  name="Linolenate_cyto" speciesType="HC01758" initialConcentration="0.00026" boundaryCondition="false" compartment="cyto" />
  <species id="HC01758_ext"  name="Linolenate_ext" speciesType="HC01758" initialConcentration="0.00026" boundaryCondition="false" compartment="ext" />
  <species id="HC01758_lyso"  name="Linolenate_lyso" speciesType="HC01758" initialConcentration="0.00026" boundaryCondition="false" compartment="lyso" />
  <species id="HC01758_peroxy"  name="Linolenate_peroxy" speciesType="HC01758" initialConcentration="0.00026" boundaryCondition="false" compartment="peroxy" />
  <species id="HC01760_GolErMi"  name="L-Xylulose-1P_GolErMi" speciesType="HC01760" initialConcentration="0.00026" boundaryCondition="false" compartment="GolErMi" />
  <species id="HC01760_cyto"  name="L-Xylulose-1P_cyto" speciesType="HC01760" initialConcentration="0.00026" boundaryCondition="false" compartment="cyto" />
  <species id="HC01771_GolErMi"  name="DNTP_GolErMi" speciesType="HC01771" boundaryCondition="false" compartment="GolErMi" />
  <species id="HC01772_GolErMi"  name="Paraoxon_GolErMi" speciesType="HC01772" boundaryCondition="false" compartment="GolErMi" />
  <species id="HC01774_cyto"  name="Chloroacetaldehyde_cyto" speciesType="HC01774" initialConcentration="0.00026" boundaryCondition="false" compartment="cyto" />
  <species id="HC01774_mito"  name="Chloroacetaldehyde_mito" speciesType="HC01774" initialConcentration="0.00026" boundaryCondition="false" compartment="mito" />
  <species id="HC01775_cyto"  name="Chloroacetate_cyto" speciesType="HC01775" initialConcentration="0.00026" boundaryCondition="false" compartment="cyto" />
  <species id="HC01775_mito"  name="Chloroacetate_mito" speciesType="HC01775" initialConcentration="0.00026" boundaryCondition="false" compartment="mito" />
  <species id="HC01781_cyto"  name="Phenylacetate_cyto" speciesType="HC01781" initialConcentration="0.00026" boundaryCondition="false" compartment="cyto" />
  <species id="HC01781_ext"  name="Phenylacetate_ext" speciesType="HC01781" initialConcentration="0.00026" boundaryCondition="false" compartment="ext" />
  <species id="HC01781_mito"  name="Phenylacetate_mito" speciesType="HC01781" initialConcentration="0.00026" boundaryCondition="false" compartment="mito" />
  <species id="HC01787_cyto"  name="Lepidimoide_cyto" speciesType="HC01787" initialConcentration="0.00026" boundaryCondition="false" compartment="cyto" />
  <species id="HC01787_ext"  name="Lepidimoide_ext" speciesType="HC01787" initialConcentration="0.00026" boundaryCondition="false" compartment="ext" />
  <species id="HC01788_GolErMi"  name="Lignocerate_GolErMi" speciesType="HC01788" initialConcentration="0.00026" boundaryCondition="false" compartment="GolErMi" />
  <species id="HC01788_bile"  name="Lignocerate_bile" speciesType="HC01788" initialConcentration="0.00026" boundaryCondition="false" compartment="bile" />
  <species id="HC01788_cyto"  name="Lignocerate_cyto" speciesType="HC01788" initialConcentration="0.00026" boundaryCondition="false" compartment="cyto" />
  <species id="HC01788_ext"  name="Lignocerate_ext" speciesType="HC01788" initialConcentration="0.00026" boundaryCondition="false" compartment="ext" />
  <species id="HC01788_peroxy"  name="Lignocerate_peroxy" speciesType="HC01788" initialConcentration="0.00026" boundaryCondition="false" compartment="peroxy" />
  <species id="HC01795_mito"  name="(Hydroxymethylphenyl)succinyl-CoA_mito" speciesType="HC01795" initialConcentration="0.00026" boundaryCondition="false" compartment="mito" />
  <species id="HC01795_peroxy"  name="(Hydroxymethylphenyl)succinyl-CoA_peroxy" speciesType="HC01795" initialConcentration="0.00026" boundaryCondition="false" compartment="peroxy" />
  <species id="HC01796_mito"  name="Benzoylsuccinyl-CoA_mito" speciesType="HC01796" initialConcentration="0.00026" boundaryCondition="false" compartment="mito" />
  <species id="HC01796_peroxy"  name="Benzoylsuccinyl-CoA_peroxy" speciesType="HC01796" initialConcentration="0.00026" boundaryCondition="false" compartment="peroxy" />
  <species id="HC01797_cyto"  name="Activated_methyl_group_cyto" speciesType="HC01797" boundaryCondition="false" compartment="cyto" />
  <species id="HC01797_nuc"  name="Activated_methyl_group_nuc" speciesType="HC01797" boundaryCondition="false" compartment="nuc" />
  <species id="HC01798_cyto"  name="4-Methylaminobutanal_cyto" speciesType="HC01798" initialConcentration="0.00026" boundaryCondition="false" compartment="cyto" />
  <species id="HC01799_GolErMi"  name="Retinoyl_glucuronide_GolErMi" speciesType="HC01799" initialConcentration="0.00026" boundaryCondition="false" compartment="GolErMi" />
  <species id="HC01803_GolErMi"  name="Testosterone_glucuronide_GolErMi" speciesType="HC01803" initialConcentration="0.00026" boundaryCondition="false" compartment="GolErMi" />
  <species id="HC01804_GolErMi"  name="Androsterone_glucuronide_GolErMi" speciesType="HC01804" initialConcentration="0.00026" boundaryCondition="false" compartment="GolErMi" />
  <species id="HC01808_GolErMi"  name="4,4-Dimethyl-5alpha-cholesta-8,14,24-trien-3beta-ol_GolErMi" speciesType="HC01808" initialConcentration="0.00026" boundaryCondition="false" compartment="GolErMi" />
  <species id="HC01808_peroxy"  name="4,4-Dimethyl-5alpha-cholesta-8,14,24-trien-3beta-ol_peroxy" speciesType="HC01808" initialConcentration="0.00026" boundaryCondition="false" compartment="peroxy" />
  <species id="HC01833_cyto"  name="Perillate_cyto" speciesType="HC01833" initialConcentration="0.00026" boundaryCondition="false" compartment="cyto" />
  <species id="HC01833_mito"  name="Perillate_mito" speciesType="HC01833" initialConcentration="0.00026" boundaryCondition="false" compartment="mito" />
  <species id="HC01838_cyto"  name="5-Aminopentanal_cyto" speciesType="HC01838" initialConcentration="0.00026" boundaryCondition="false" compartment="cyto" />
  <species id="HC01841_GolErMi"  name="2-(1,2-Dihydroxyethyl)-TPP_GolErMi" speciesType="HC01841" initialConcentration="0.00026" boundaryCondition="false" compartment="GolErMi" />
  <species id="HC01841_cyto"  name="2-(1,2-Dihydroxyethyl)-TPP_cyto" speciesType="HC01841" initialConcentration="0.00026" boundaryCondition="false" compartment="cyto" />
  <species id="HC01841_peroxy"  name="2-(1,2-Dihydroxyethyl)-TPP_peroxy" speciesType="HC01841" initialConcentration="0.00026" boundaryCondition="false" compartment="peroxy" />
  <species id="HC01842_cyto"  name="Phosphodimethylethanolamine_cyto" speciesType="HC01842" initialConcentration="0.00026" boundaryCondition="false" compartment="cyto" />
  <species id="HC01845_mito"  name="(3S)-3-Hydroxyadipyl-CoA_mito" speciesType="HC01845" initialConcentration="0.00026" boundaryCondition="false" compartment="mito" />
  <species id="HC01845_peroxy"  name="(3S)-3-Hydroxyadipyl-CoA_peroxy" speciesType="HC01845" initialConcentration="0.00026" boundaryCondition="false" compartment="peroxy" />
  <species id="HC01846_cyto"  name="Fe2+_cyto" speciesType="HC01846" initialConcentration="0.00026" boundaryCondition="false" compartment="cyto" />
  <species id="HC01846_ext"  name="Fe2+_ext" speciesType="HC01846" initialConcentration="0.062" boundaryCondition="false" compartment="ext" />
  <species id="HC01846_mito"  name="Fe2+_mito" speciesType="HC01846" initialConcentration="0.00026" boundaryCondition="false" compartment="mito" />
  <species id="HC01847_cyto"  name="Fe3+_cyto" speciesType="HC01847" initialConcentration="0.00026" boundaryCondition="false" compartment="cyto" />
  <species id="HC01847_ext"  name="Fe3+_ext" speciesType="HC01847" initialConcentration="0.00026" boundaryCondition="false" compartment="ext" />
  <species id="HC01852_cyto"  name="Fibrinogen_cyto" speciesType="HC01852" initialConcentration="1e-10" boundaryCondition="false" compartment="cyto" />
  <species id="HC01852_ext"  name="Fibrinogen_ext" speciesType="HC01852" initialConcentration="1e-10" boundaryCondition="false" compartment="ext" />
  <species id="HC01852_lyso"  name="Fibrinogen_lyso" speciesType="HC01852" initialConcentration="1e-10" boundaryCondition="false" compartment="lyso" />
  <species id="HC01939_cyto"  name="Haptoglobin_cyto" speciesType="HC01939" initialConcentration="1e-10" boundaryCondition="false" compartment="cyto" />
  <species id="HC01939_ext"  name="Haptoglobin_ext" speciesType="HC01939" initialConcentration="1e-10" boundaryCondition="false" compartment="ext" />
  <species id="HC01939_lyso"  name="Haptoglobin_lyso" speciesType="HC01939" initialConcentration="1e-10" boundaryCondition="false" compartment="lyso" />
  <species id="HC01940_GolErMi"  name="HDL_GolErMi" speciesType="HC01940" initialConcentration="1e-14" boundaryCondition="false" compartment="GolErMi" />
  <species id="HC01940_ext"  name="HDL_ext" speciesType="HC01940" initialConcentration="1e-14" boundaryCondition="false" compartment="ext" />
  <species id="HC01940_lyso"  name="HDL_lyso" speciesType="HC01940" initialConcentration="1e-14" boundaryCondition="false" compartment="lyso" />
  <species id="HC01941_cyto"  name="OH-_cyto" speciesType="HC01941" initialConcentration="0.00026" boundaryCondition="false" compartment="cyto" />
  <species id="HC01941_ext"  name="OH-_ext" speciesType="HC01941" initialConcentration="0.00026" boundaryCondition="false" compartment="ext" />
  <species id="HC01941_mito"  name="OH-_mito" speciesType="HC01941" initialConcentration="0.00026" boundaryCondition="false" compartment="mito" />
  <species id="HC01942_cyto"  name="Plasminogen_cyto" speciesType="HC01942" initialConcentration="1e-10" boundaryCondition="false" compartment="cyto" />
  <species id="HC01942_ext"  name="Plasminogen_ext" speciesType="HC01942" initialConcentration="1e-10" boundaryCondition="false" compartment="ext" />
  <species id="HC01942_lyso"  name="Plasminogen_lyso" speciesType="HC01942" initialConcentration="1e-10" boundaryCondition="false" compartment="lyso" />
  <species id="HC01943_cyto"  name="Prothrombin_cyto" speciesType="HC01943" initialConcentration="1e-10" boundaryCondition="false" compartment="cyto" />
  <species id="HC01943_ext"  name="Prothrombin_ext" speciesType="HC01943" initialConcentration="1e-10" boundaryCondition="false" compartment="ext" />
  <species id="HC01943_lyso"  name="Prothrombin_lyso" speciesType="HC01943" initialConcentration="1e-10" boundaryCondition="false" compartment="lyso" />
  <species id="HC01944_cyto"  name="ApoTransferin_cyto" speciesType="HC01944" initialConcentration="1e-10" boundaryCondition="false" compartment="cyto" />
  <species id="HC01944_ext"  name="ApoTransferin_ext" speciesType="HC01944" initialConcentration="1e-10" boundaryCondition="false" compartment="ext" />
  <species id="HC01944_lyso"  name="ApoTransferin_lyso" speciesType="HC01944" initialConcentration="1e-10" boundaryCondition="false" compartment="lyso" />
  <species id="HC01945_GolErMi"  name="VLDL_GolErMi" speciesType="HC01945" initialConcentration="1e-14" boundaryCondition="false" compartment="GolErMi" />
  <species id="HC01945_ext"  name="VLDL_ext" speciesType="HC01945" initialConcentration="1e-14" boundaryCondition="false" compartment="ext" />
  <species id="HC01945_lyso"  name="VLDL_lyso" speciesType="HC01945" initialConcentration="1e-14" boundaryCondition="false" compartment="lyso" />
  <species id="HC01949_mito"  name="Enzyme_N6-(dihydrolipoyl)lysine_HC01949_mito" speciesType="HC01949" boundaryCondition="false" compartment="mito" />
  <species id="HC01950_mito"  name="Enzyme_N6-(lipoyl)lysine_HC01950_mito" speciesType="HC01950" boundaryCondition="false" compartment="mito" />
  <species id="HC01969_GolErMi"  name="Cholesterol-ester-pool_GolErMi" speciesType="HC01969" initialConcentration="0.00026" boundaryCondition="false" compartment="GolErMi" />
  <species id="HC01969_cyto"  name="Cholesterol-ester-pool_cyto" speciesType="HC01969" boundaryCondition="false" compartment="cyto" />
  <species id="HC01969_lyso"  name="Cholesterol-ester-pool_lyso" speciesType="HC01969" initialConcentration="0.00026" boundaryCondition="false" compartment="lyso" />
  <species id="HC01971_ext"  name="LDL_ext" speciesType="HC01971" initialConcentration="1e-14" boundaryCondition="false" compartment="ext" />
  <species id="HC01971_lyso"  name="LDL_lyso" speciesType="HC01971" initialConcentration="1e-14" boundaryCondition="false" compartment="lyso" />
  <species id="HC01981_GolErMi"  name="Palmitolate_GolErMi" speciesType="HC01981" initialConcentration="0.00026" boundaryCondition="false" compartment="GolErMi" />
  <species id="HC01981_bile"  name="Palmitolate_bile" speciesType="HC01981" initialConcentration="0.00026" boundaryCondition="false" compartment="bile" />
  <species id="HC01981_cyto"  name="Palmitolate_cyto" speciesType="HC01981" initialConcentration="0.00026" boundaryCondition="false" compartment="cyto" />
  <species id="HC01981_ext"  name="Palmitolate_ext" speciesType="HC01981" initialConcentration="0.00026" boundaryCondition="false" compartment="ext" />
  <species id="HC01981_lyso"  name="Palmitolate_lyso" speciesType="HC01981" initialConcentration="0.00026" boundaryCondition="false" compartment="lyso" />
  <species id="HC01981_peroxy"  name="Palmitolate_peroxy" speciesType="HC01981" initialConcentration="0.00026" boundaryCondition="false" compartment="peroxy" />
  <species id="HC01983_GolErMi"  name="Linoleoyl-CoA_GolErMi" speciesType="HC01983" initialConcentration="0.00026" boundaryCondition="false" compartment="GolErMi" />
  <species id="HC01983_cyto"  name="Linoleoyl-CoA_cyto" speciesType="HC01983" initialConcentration="0.00026" boundaryCondition="false" compartment="cyto" />
  <species id="HC01983_lyso"  name="Linoleoyl-CoA_lyso" speciesType="HC01983" boundaryCondition="false" compartment="lyso" />
  <species id="HC01983_mito"  name="Linoleoyl-CoA_mito" speciesType="HC01983" initialConcentration="0.00026" boundaryCondition="false" compartment="mito" />
  <species id="HC01983_peroxy"  name="Linoleoyl-CoA_peroxy" speciesType="HC01983" initialConcentration="0.00026" boundaryCondition="false" compartment="peroxy" />
  <species id="HC01984_GolErMi"  name="Linolenoyl-CoA_GolErMi" speciesType="HC01984" boundaryCondition="false" compartment="GolErMi" />
  <species id="HC01984_cyto"  name="Linolenoyl-CoA_cyto" speciesType="HC01984" initialConcentration="0.00026" boundaryCondition="false" compartment="cyto" />
  <species id="HC01984_peroxy"  name="Linolenoyl-CoA_peroxy" speciesType="HC01984" initialConcentration="0.00026" boundaryCondition="false" compartment="peroxy" />
  <species id="HC01985_GolErMi"  name="gamma-Linolenoyl-CoA_GolErMi" speciesType="HC01985" initialConcentration="0.00026" boundaryCondition="false" compartment="GolErMi" />
  <species id="HC01985_cyto"  name="gamma-Linolenoyl-CoA_cyto" speciesType="HC01985" initialConcentration="0.00026" boundaryCondition="false" compartment="cyto" />
  <species id="HC01985_peroxy"  name="gamma-Linolenoyl-CoA_peroxy" speciesType="HC01985" initialConcentration="0.00026" boundaryCondition="false" compartment="peroxy" />
  <species id="HC01986_GolErMi"  name="Arachidonyl-CoA_GolErMi" speciesType="HC01986" initialConcentration="0.00026" boundaryCondition="false" compartment="GolErMi" />
  <species id="HC01986_cyto"  name="Arachidonyl-CoA_cyto" speciesType="HC01986" initialConcentration="0.00026" boundaryCondition="false" compartment="cyto" />
  <species id="HC01986_lyso"  name="Arachidonyl-CoA_lyso" speciesType="HC01986" boundaryCondition="false" compartment="lyso" />
  <species id="HC01986_mito"  name="Arachidonyl-CoA_mito" speciesType="HC01986" initialConcentration="0.00026" boundaryCondition="false" compartment="mito" />
  <species id="HC01986_peroxy"  name="Arachidonyl-CoA_peroxy" speciesType="HC01986" initialConcentration="0.00026" boundaryCondition="false" compartment="peroxy" />
  <species id="HC01988_cyto"  name="Stearoyl-ACP_cyto" speciesType="HC01988" initialConcentration="0.00026" boundaryCondition="false" compartment="cyto" />
  <species id="HC01990_GolErMi"  name="Ceramide-pool_GolErMi" speciesType="HC01990" initialConcentration="0.00026" boundaryCondition="false" compartment="GolErMi" />
  <species id="HC01990_cyto"  name="Ceramide-pool_cyto" speciesType="HC01990" initialConcentration="0.00026" boundaryCondition="false" compartment="cyto" />
  <species id="HC01990_lyso"  name="Ceramide-pool_lyso" speciesType="HC01990" initialConcentration="0.00026" boundaryCondition="false" compartment="lyso" />
  <species id="HC01991_GolErMi"  name="CDP-diacylglycerol-pool_GolErMi" speciesType="HC01991" boundaryCondition="false" compartment="GolErMi" />
  <species id="HC01991_cyto"  name="CDP-diacylglycerol-pool_cyto" speciesType="HC01991" boundaryCondition="false" compartment="cyto" />
  <species id="HC01991_mito"  name="CDP-diacylglycerol-pool_mito" speciesType="HC01991" boundaryCondition="false" compartment="mito" />
  <species id="HC01993_bile"  name="Free-Triacylglycerol-pool_bile" speciesType="HC01993" initialConcentration="0.00026" boundaryCondition="false" compartment="bile" />
  <species id="HC01993_cyto"  name="Free-Triacylglycerol-pool_cyto" speciesType="HC01993" initialConcentration="0.00026" boundaryCondition="false" compartment="cyto" />
  <species id="HC01993_ext"  name="Free-Triacylglycerol-pool_ext" speciesType="HC01993" initialConcentration="0.00026" boundaryCondition="false" compartment="ext" />
  <species id="HC01994_cyto"  name="N-Acylneuraminate-pool_cyto" speciesType="HC01994" initialConcentration="0.00026" boundaryCondition="false" compartment="cyto" />
  <species id="HC01994_nuc"  name="N-Acylneuraminate-pool_nuc" speciesType="HC01994" initialConcentration="0.00026" boundaryCondition="false" compartment="nuc" />
  <species id="HC01995_cyto"  name="N-Acyl-D-mannosamine-pool_cyto" speciesType="HC01995" initialConcentration="0.00026" boundaryCondition="false" compartment="cyto" />
  <species id="HC01999_cyto"  name="O-Acylcarnitine-pool_cyto" speciesType="HC01999" initialConcentration="0.00026" boundaryCondition="false" compartment="cyto" />
  <species id="HC01999_ext"  name="O-Acylcarnitine-pool_ext" speciesType="HC01999" initialConcentration="0.00026" boundaryCondition="false" compartment="ext" />
  <species id="HC01999_mito"  name="O-Acylcarnitine-pool_mito" speciesType="HC01999" initialConcentration="0.00026" boundaryCondition="false" compartment="mito" />
  <species id="HC02000_GolErMi"  name="PC-VLDL-pool_GolErMi" speciesType="HC02000" initialConcentration="0.00026" boundaryCondition="false" compartment="GolErMi" />
  <species id="HC02000_bile"  name="PC-VLDL-pool_bile" speciesType="HC02000" initialConcentration="0.00026" boundaryCondition="false" compartment="bile" />
  <species id="HC02000_cyto"  name="PC-VLDL-pool_cyto" speciesType="HC02000" initialConcentration="0.00026" boundaryCondition="false" compartment="cyto" />
  <species id="HC02000_ext"  name="PC-VLDL-pool_ext" speciesType="HC02000" initialConcentration="0.00026" boundaryCondition="false" compartment="ext" />
  <species id="HC02000_lyso"  name="PC-VLDL-pool_lyso" speciesType="HC02000" initialConcentration="0.00026" boundaryCondition="false" compartment="lyso" />
  <species id="HC02001_bile"  name="PG-VLDL-pool_bile" speciesType="HC02001" initialConcentration="0.00026" boundaryCondition="false" compartment="bile" />
  <species id="HC02001_cyto"  name="PG-VLDL-pool_cyto" speciesType="HC02001" initialConcentration="0.00026" boundaryCondition="false" compartment="cyto" />
  <species id="HC02001_ext"  name="PG-VLDL-pool_ext" speciesType="HC02001" initialConcentration="0.00026" boundaryCondition="false" compartment="ext" />
  <species id="HC02001_lyso"  name="PG-VLDL-pool_lyso" speciesType="HC02001" boundaryCondition="false" compartment="lyso" />
  <species id="HC02001_mito"  name="PG-VLDL-pool_mito" speciesType="HC02001" boundaryCondition="false" compartment="mito" />
  <species id="HC02002_GolErMi"  name="PE-VLDL-pool_GolErMi" speciesType="HC02002" initialConcentration="0.00026" boundaryCondition="false" compartment="GolErMi" />
  <species id="HC02002_bile"  name="PE-VLDL-pool_bile" speciesType="HC02002" initialConcentration="0.00026" boundaryCondition="false" compartment="bile" />
  <species id="HC02002_cyto"  name="PE-VLDL-pool_cyto" speciesType="HC02002" initialConcentration="0.00026" boundaryCondition="false" compartment="cyto" />
  <species id="HC02002_ext"  name="PE-VLDL-pool_ext" speciesType="HC02002" initialConcentration="0.00026" boundaryCondition="false" compartment="ext" />
  <species id="HC02002_lyso"  name="PE-VLDL-pool_lyso" speciesType="HC02002" initialConcentration="0.00026" boundaryCondition="false" compartment="lyso" />
  <species id="HC02005_bile"  name="L-2-Lyso-PE-pool_bile" speciesType="HC02005" initialConcentration="0.00026" boundaryCondition="false" compartment="bile" />
  <species id="HC02005_cyto"  name="L-2-Lyso-PE-pool_cyto" speciesType="HC02005" initialConcentration="0.00026" boundaryCondition="false" compartment="cyto" />
  <species id="HC02005_ext"  name="L-2-Lyso-PE-pool_ext" speciesType="HC02005" initialConcentration="0.00026" boundaryCondition="false" compartment="ext" />
  <species id="HC02006_GolErMi"  name="PS-VLDL-pool_GolErMi" speciesType="HC02006" initialConcentration="0.00026" boundaryCondition="false" compartment="GolErMi" />
  <species id="HC02006_bile"  name="PS-VLDL-pool_bile" speciesType="HC02006" initialConcentration="0.00026" boundaryCondition="false" compartment="bile" />
  <species id="HC02006_cyto"  name="PS-VLDL-pool_cyto" speciesType="HC02006" initialConcentration="0.00026" boundaryCondition="false" compartment="cyto" />
  <species id="HC02006_lyso"  name="PS-VLDL-pool_lyso" speciesType="HC02006" initialConcentration="0.00026" boundaryCondition="false" compartment="lyso" />
  <species id="HC02007_GolErMi"  name="SM-pool_GolErMi" speciesType="HC02007" initialConcentration="0.00026" boundaryCondition="false" compartment="GolErMi" />
  <species id="HC02007_bile"  name="SM-pool_bile" speciesType="HC02007" initialConcentration="0.00026" boundaryCondition="false" compartment="bile" />
  <species id="HC02007_cyto"  name="SM-pool_cyto" speciesType="HC02007" initialConcentration="0.00026" boundaryCondition="false" compartment="cyto" />
  <species id="HC02007_ext"  name="SM-pool_ext" speciesType="HC02007" initialConcentration="0.00026" boundaryCondition="false" compartment="ext" />
  <species id="HC02007_lyso"  name="SM-pool_lyso" speciesType="HC02007" initialConcentration="0.00026" boundaryCondition="false" compartment="lyso" />
  <species id="HC02008_GolErMi"  name="Glucosylceramide-pool_GolErMi" speciesType="HC02008" initialConcentration="0.00026" boundaryCondition="false" compartment="GolErMi" />
  <species id="HC02008_cyto"  name="Glucosylceramide-pool_cyto" speciesType="HC02008" initialConcentration="0.00026" boundaryCondition="false" compartment="cyto" />
  <species id="HC02008_ext"  name="Glucosylceramide-pool_ext" speciesType="HC02008" initialConcentration="0.00026" boundaryCondition="false" compartment="ext" />
  <species id="HC02008_lyso"  name="Glucosylceramide-pool_lyso" speciesType="HC02008" initialConcentration="0.00026" boundaryCondition="false" compartment="lyso" />
  <species id="HC02009_GolErMi"  name="PI-pool_GolErMi" speciesType="HC02009" initialConcentration="0.00026" boundaryCondition="false" compartment="GolErMi" />
  <species id="HC02009_bile"  name="PI-pool_bile" speciesType="HC02009" initialConcentration="0.00026" boundaryCondition="false" compartment="bile" />
  <species id="HC02009_cyto"  name="PI-pool_cyto" speciesType="HC02009" initialConcentration="0.00026" boundaryCondition="false" compartment="cyto" />
  <species id="HC02009_ext"  name="PI-pool_ext" speciesType="HC02009" initialConcentration="0.00026" boundaryCondition="false" compartment="ext" />
  <species id="HC02009_lyso"  name="PI-pool_lyso" speciesType="HC02009" initialConcentration="0.00026" boundaryCondition="false" compartment="lyso" />
  <species id="HC02010_bile"  name="PI-3P-pool_bile" speciesType="HC02010" initialConcentration="0.00026" boundaryCondition="false" compartment="bile" />
  <species id="HC02010_cyto"  name="PI-3P-pool_cyto" speciesType="HC02010" initialConcentration="0.00026" boundaryCondition="false" compartment="cyto" />
  <species id="HC02010_ext"  name="PI-3P-pool_ext" speciesType="HC02010" initialConcentration="0.00026" boundaryCondition="false" compartment="ext" />
  <species id="HC02011_bile"  name="PI-4P-pool_bile" speciesType="HC02011" initialConcentration="0.00026" boundaryCondition="false" compartment="bile" />
  <species id="HC02011_cyto"  name="PI-4P-pool_cyto" speciesType="HC02011" initialConcentration="0.00026" boundaryCondition="false" compartment="cyto" />
  <species id="HC02011_ext"  name="PI-4P-pool_ext" speciesType="HC02011" initialConcentration="0.00026" boundaryCondition="false" compartment="ext" />
  <species id="HC02012_bile"  name="PI-5P-pool_bile" speciesType="HC02012" initialConcentration="0.00026" boundaryCondition="false" compartment="bile" />
  <species id="HC02012_cyto"  name="PI-5P-pool_cyto" speciesType="HC02012" initialConcentration="0.00026" boundaryCondition="false" compartment="cyto" />
  <species id="HC02012_ext"  name="PI-5P-pool_ext" speciesType="HC02012" initialConcentration="0.00026" boundaryCondition="false" compartment="ext" />
  <species id="HC02013_bile"  name="PI-4,5PP-pool_bile" speciesType="HC02013" initialConcentration="0.00026" boundaryCondition="false" compartment="bile" />
  <species id="HC02013_cyto"  name="PI-4,5PP-pool_cyto" speciesType="HC02013" initialConcentration="0.00026" boundaryCondition="false" compartment="cyto" />
  <species id="HC02013_ext"  name="PI-4,5PP-pool_ext" speciesType="HC02013" initialConcentration="0.00026" boundaryCondition="false" compartment="ext" />
  <species id="HC02014_bile"  name="PI-3,4,5PPP-pool_bile" speciesType="HC02014" initialConcentration="0.00026" boundaryCondition="false" compartment="bile" />
  <species id="HC02014_cyto"  name="PI-3,4,5PPP-pool_cyto" speciesType="HC02014" initialConcentration="0.00026" boundaryCondition="false" compartment="cyto" />
  <species id="HC02014_ext"  name="PI-3,4,5PPP-pool_ext" speciesType="HC02014" initialConcentration="0.00026" boundaryCondition="false" compartment="ext" />
  <species id="HC02015_bile"  name="PGP-pool_bile" speciesType="HC02015" initialConcentration="0.00026" boundaryCondition="false" compartment="bile" />
  <species id="HC02015_cyto"  name="PGP-pool_cyto" speciesType="HC02015" initialConcentration="0.00026" boundaryCondition="false" compartment="cyto" />
  <species id="HC02015_ext"  name="PGP-pool_ext" speciesType="HC02015" initialConcentration="0.00026" boundaryCondition="false" compartment="ext" />
  <species id="HC02015_mito"  name="PGP-pool_mito" speciesType="HC02015" boundaryCondition="false" compartment="mito" />
  <species id="HC02016_GolErMi"  name="2-Lysolecithin-pool_GolErMi" speciesType="HC02016" initialConcentration="0.00026" boundaryCondition="false" compartment="GolErMi" />
  <species id="HC02016_cyto"  name="2-Lysolecithin-pool_cyto" speciesType="HC02016" initialConcentration="0.00026" boundaryCondition="false" compartment="cyto" />
  <species id="HC02016_lyso"  name="2-Lysolecithin-pool_lyso" speciesType="HC02016" initialConcentration="0.00026" boundaryCondition="false" compartment="lyso" />
  <species id="HC02018_mito"  name="Cardiolipin-pool_mito" speciesType="HC02018" boundaryCondition="false" compartment="mito" />
  <species id="HC02020_GolErMi"  name="Cholesterol-ester-palm_GolErMi" speciesType="HC02020" boundaryCondition="false" compartment="GolErMi" />
  <species id="HC02020_bile"  name="Cholesterol-ester-palm_bile" speciesType="HC02020" initialConcentration="0.00026" boundaryCondition="false" compartment="bile" />
  <species id="HC02020_cyto"  name="Cholesterol-ester-palm_cyto" speciesType="HC02020" initialConcentration="0.00026" boundaryCondition="false" compartment="cyto" />
  <species id="HC02020_ext"  name="Cholesterol-ester-palm_ext" speciesType="HC02020" initialConcentration="0.00026" boundaryCondition="false" compartment="ext" />
  <species id="HC02020_lyso"  name="Cholesterol-ester-palm_lyso" speciesType="HC02020" boundaryCondition="false" compartment="lyso" />
  <species id="HC02021_GolErMi"  name="Cholesterol-ester-palmn_GolErMi" speciesType="HC02021" boundaryCondition="false" compartment="GolErMi" />
  <species id="HC02021_bile"  name="Cholesterol-ester-palmn_bile" speciesType="HC02021" initialConcentration="0.00026" boundaryCondition="false" compartment="bile" />
  <species id="HC02021_cyto"  name="Cholesterol-ester-palmn_cyto" speciesType="HC02021" initialConcentration="0.00026" boundaryCondition="false" compartment="cyto" />
  <species id="HC02021_ext"  name="Cholesterol-ester-palmn_ext" speciesType="HC02021" initialConcentration="0.00026" boundaryCondition="false" compartment="ext" />
  <species id="HC02021_lyso"  name="Cholesterol-ester-palmn_lyso" speciesType="HC02021" boundaryCondition="false" compartment="lyso" />
  <species id="HC02022_GolErMi"  name="Cholesterol-ester-stea_GolErMi" speciesType="HC02022" boundaryCondition="false" compartment="GolErMi" />
  <species id="HC02022_bile"  name="Cholesterol-ester-stea_bile" speciesType="HC02022" initialConcentration="0.00026" boundaryCondition="false" compartment="bile" />
  <species id="HC02022_cyto"  name="Cholesterol-ester-stea_cyto" speciesType="HC02022" initialConcentration="0.00026" boundaryCondition="false" compartment="cyto" />
  <species id="HC02022_ext"  name="Cholesterol-ester-stea_ext" speciesType="HC02022" initialConcentration="0.00026" boundaryCondition="false" compartment="ext" />
  <species id="HC02022_lyso"  name="Cholesterol-ester-stea_lyso" speciesType="HC02022" boundaryCondition="false" compartment="lyso" />
  <species id="HC02023_GolErMi"  name="Cholesterol-ester-ol_GolErMi" speciesType="HC02023" boundaryCondition="false" compartment="GolErMi" />
  <species id="HC02023_bile"  name="Cholesterol-ester-ol_bile" speciesType="HC02023" initialConcentration="0.00026" boundaryCondition="false" compartment="bile" />
  <species id="HC02023_cyto"  name="Cholesterol-ester-ol_cyto" speciesType="HC02023" initialConcentration="0.00026" boundaryCondition="false" compartment="cyto" />
  <species id="HC02023_ext"  name="Cholesterol-ester-ol_ext" speciesType="HC02023" initialConcentration="0.00026" boundaryCondition="false" compartment="ext" />
  <species id="HC02023_lyso"  name="Cholesterol-ester-ol_lyso" speciesType="HC02023" boundaryCondition="false" compartment="lyso" />
  <species id="HC02024_GolErMi"  name="Cholesterol-ester-lin_GolErMi" speciesType="HC02024" boundaryCondition="false" compartment="GolErMi" />
  <species id="HC02024_bile"  name="Cholesterol-ester-lin_bile" speciesType="HC02024" initialConcentration="0.00026" boundaryCondition="false" compartment="bile" />
  <species id="HC02024_cyto"  name="Cholesterol-ester-lin_cyto" speciesType="HC02024" initialConcentration="0.00026" boundaryCondition="false" compartment="cyto" />
  <species id="HC02024_ext"  name="Cholesterol-ester-lin_ext" speciesType="HC02024" initialConcentration="0.00026" boundaryCondition="false" compartment="ext" />
  <species id="HC02024_lyso"  name="Cholesterol-ester-lin_lyso" speciesType="HC02024" boundaryCondition="false" compartment="lyso" />
  <species id="HC02025_GolErMi"  name="Cholesterol-ester-ala_GolErMi" speciesType="HC02025" boundaryCondition="false" compartment="GolErMi" />
  <species id="HC02025_bile"  name="Cholesterol-ester-ala_bile" speciesType="HC02025" initialConcentration="0.00026" boundaryCondition="false" compartment="bile" />
  <species id="HC02025_cyto"  name="Cholesterol-ester-ala_cyto" speciesType="HC02025" initialConcentration="0.00026" boundaryCondition="false" compartment="cyto" />
  <species id="HC02025_ext"  name="Cholesterol-ester-ala_ext" speciesType="HC02025" initialConcentration="0.00026" boundaryCondition="false" compartment="ext" />
  <species id="HC02025_lyso"  name="Cholesterol-ester-ala_lyso" speciesType="HC02025" boundaryCondition="false" compartment="lyso" />
  <species id="HC02026_GolErMi"  name="Cholesterol-ester-gla_GolErMi" speciesType="HC02026" boundaryCondition="false" compartment="GolErMi" />
  <species id="HC02026_bile"  name="Cholesterol-ester-gla_bile" speciesType="HC02026" initialConcentration="0.00026" boundaryCondition="false" compartment="bile" />
  <species id="HC02026_cyto"  name="Cholesterol-ester-gla_cyto" speciesType="HC02026" initialConcentration="0.00026" boundaryCondition="false" compartment="cyto" />
  <species id="HC02026_ext"  name="Cholesterol-ester-gla_ext" speciesType="HC02026" initialConcentration="0.00026" boundaryCondition="false" compartment="ext" />
  <species id="HC02026_lyso"  name="Cholesterol-ester-gla_lyso" speciesType="HC02026" boundaryCondition="false" compartment="lyso" />
  <species id="HC02027_GolErMi"  name="Cholesterol-ester-arach_GolErMi" speciesType="HC02027" boundaryCondition="false" compartment="GolErMi" />
  <species id="HC02027_bile"  name="Cholesterol-ester-arach_bile" speciesType="HC02027" initialConcentration="0.00026" boundaryCondition="false" compartment="bile" />
  <species id="HC02027_cyto"  name="Cholesterol-ester-arach_cyto" speciesType="HC02027" initialConcentration="0.00026" boundaryCondition="false" compartment="cyto" />
  <species id="HC02027_ext"  name="Cholesterol-ester-arach_ext" speciesType="HC02027" initialConcentration="0.00026" boundaryCondition="false" compartment="ext" />
  <species id="HC02027_lyso"  name="Cholesterol-ester-arach_lyso" speciesType="HC02027" boundaryCondition="false" compartment="lyso" />
  <species id="HC02028_GolErMi"  name="1-Acylglycerol-3P-pool_GolErMi" speciesType="HC02028" boundaryCondition="false" compartment="GolErMi" />
  <species id="HC02028_bile"  name="1-Acylglycerol-3P-pool_bile" speciesType="HC02028" initialConcentration="0.00026" boundaryCondition="false" compartment="bile" />
  <species id="HC02028_cyto"  name="1-Acylglycerol-3P-pool_cyto" speciesType="HC02028" initialConcentration="0.00026" boundaryCondition="false" compartment="cyto" />
  <species id="HC02028_ext"  name="1-Acylglycerol-3P-pool_ext" speciesType="HC02028" initialConcentration="0.00026" boundaryCondition="false" compartment="ext" />
  <species id="HC02028_lyso"  name="1-Acylglycerol-3P-pool_lyso" speciesType="HC02028" boundaryCondition="false" compartment="lyso" />
  <species id="HC02029_GolErMi"  name="1-Acylglycerol-3P-palm_GolErMi" speciesType="HC02029" boundaryCondition="false" compartment="GolErMi" />
  <species id="HC02029_bile"  name="1-Acylglycerol-3P-palm_bile" speciesType="HC02029" initialConcentration="0.00026" boundaryCondition="false" compartment="bile" />
  <species id="HC02029_cyto"  name="1-Acylglycerol-3P-palm_cyto" speciesType="HC02029" initialConcentration="0.00026" boundaryCondition="false" compartment="cyto" />
  <species id="HC02029_ext"  name="1-Acylglycerol-3P-palm_ext" speciesType="HC02029" initialConcentration="0.00026" boundaryCondition="false" compartment="ext" />
  <species id="HC02029_lyso"  name="1-Acylglycerol-3P-palm_lyso" speciesType="HC02029" boundaryCondition="false" compartment="lyso" />
  <species id="HC02030_GolErMi"  name="1-Acylglycerol-3P-palmn_GolErMi" speciesType="HC02030" boundaryCondition="false" compartment="GolErMi" />
  <species id="HC02030_bile"  name="1-Acylglycerol-3P-palmn_bile" speciesType="HC02030" initialConcentration="0.00026" boundaryCondition="false" compartment="bile" />
  <species id="HC02030_cyto"  name="1-Acylglycerol-3P-palmn_cyto" speciesType="HC02030" initialConcentration="0.00026" boundaryCondition="false" compartment="cyto" />
  <species id="HC02030_ext"  name="1-Acylglycerol-3P-palmn_ext" speciesType="HC02030" initialConcentration="0.00026" boundaryCondition="false" compartment="ext" />
  <species id="HC02030_lyso"  name="1-Acylglycerol-3P-palmn_lyso" speciesType="HC02030" boundaryCondition="false" compartment="lyso" />
  <species id="HC02031_GolErMi"  name="1-Acylglycerol-3P-stea_GolErMi" speciesType="HC02031" boundaryCondition="false" compartment="GolErMi" />
  <species id="HC02031_bile"  name="1-Acylglycerol-3P-stea_bile" speciesType="HC02031" initialConcentration="0.00026" boundaryCondition="false" compartment="bile" />
  <species id="HC02031_cyto"  name="1-Acylglycerol-3P-stea_cyto" speciesType="HC02031" initialConcentration="0.00026" boundaryCondition="false" compartment="cyto" />
  <species id="HC02031_ext"  name="1-Acylglycerol-3P-stea_ext" speciesType="HC02031" initialConcentration="0.00026" boundaryCondition="false" compartment="ext" />
  <species id="HC02031_lyso"  name="1-Acylglycerol-3P-stea_lyso" speciesType="HC02031" boundaryCondition="false" compartment="lyso" />
  <species id="HC02032_GolErMi"  name="1-Acylglycerol-3P-ol_GolErMi" speciesType="HC02032" boundaryCondition="false" compartment="GolErMi" />
  <species id="HC02032_bile"  name="1-Acylglycerol-3P-ol_bile" speciesType="HC02032" initialConcentration="0.00026" boundaryCondition="false" compartment="bile" />
  <species id="HC02032_cyto"  name="1-Acylglycerol-3P-ol_cyto" speciesType="HC02032" initialConcentration="0.00026" boundaryCondition="false" compartment="cyto" />
  <species id="HC02032_ext"  name="1-Acylglycerol-3P-ol_ext" speciesType="HC02032" initialConcentration="0.00026" boundaryCondition="false" compartment="ext" />
  <species id="HC02032_lyso"  name="1-Acylglycerol-3P-ol_lyso" speciesType="HC02032" boundaryCondition="false" compartment="lyso" />
  <species id="HC02033_GolErMi"  name="1-Acylglycerol-3P-lin_GolErMi" speciesType="HC02033" boundaryCondition="false" compartment="GolErMi" />
  <species id="HC02033_bile"  name="1-Acylglycerol-3P-lin_bile" speciesType="HC02033" initialConcentration="0.00026" boundaryCondition="false" compartment="bile" />
  <species id="HC02033_cyto"  name="1-Acylglycerol-3P-lin_cyto" speciesType="HC02033" initialConcentration="0.00026" boundaryCondition="false" compartment="cyto" />
  <species id="HC02033_ext"  name="1-Acylglycerol-3P-lin_ext" speciesType="HC02033" initialConcentration="0.00026" boundaryCondition="false" compartment="ext" />
  <species id="HC02033_lyso"  name="1-Acylglycerol-3P-lin_lyso" speciesType="HC02033" boundaryCondition="false" compartment="lyso" />
  <species id="HC02034_GolErMi"  name="1-Acylglycerol-3P-ala_GolErMi" speciesType="HC02034" boundaryCondition="false" compartment="GolErMi" />
  <species id="HC02034_bile"  name="1-Acylglycerol-3P-ala_bile" speciesType="HC02034" initialConcentration="0.00026" boundaryCondition="false" compartment="bile" />
  <species id="HC02034_cyto"  name="1-Acylglycerol-3P-ala_cyto" speciesType="HC02034" initialConcentration="0.00026" boundaryCondition="false" compartment="cyto" />
  <species id="HC02034_ext"  name="1-Acylglycerol-3P-ala_ext" speciesType="HC02034" initialConcentration="0.00026" boundaryCondition="false" compartment="ext" />
  <species id="HC02034_lyso"  name="1-Acylglycerol-3P-ala_lyso" speciesType="HC02034" boundaryCondition="false" compartment="lyso" />
  <species id="HC02035_GolErMi"  name="1-Acylglycerol-3P-gla_GolErMi" speciesType="HC02035" boundaryCondition="false" compartment="GolErMi" />
  <species id="HC02035_bile"  name="1-Acylglycerol-3P-gla_bile" speciesType="HC02035" initialConcentration="0.00026" boundaryCondition="false" compartment="bile" />
  <species id="HC02035_cyto"  name="1-Acylglycerol-3P-gla_cyto" speciesType="HC02035" initialConcentration="0.00026" boundaryCondition="false" compartment="cyto" />
  <species id="HC02035_ext"  name="1-Acylglycerol-3P-gla_ext" speciesType="HC02035" initialConcentration="0.00026" boundaryCondition="false" compartment="ext" />
  <species id="HC02035_lyso"  name="1-Acylglycerol-3P-gla_lyso" speciesType="HC02035" boundaryCondition="false" compartment="lyso" />
  <species id="HC02036_GolErMi"  name="1-Acylglycerol-3P-arach_GolErMi" speciesType="HC02036" boundaryCondition="false" compartment="GolErMi" />
  <species id="HC02036_bile"  name="1-Acylglycerol-3P-arach_bile" speciesType="HC02036" initialConcentration="0.00026" boundaryCondition="false" compartment="bile" />
  <species id="HC02036_cyto"  name="1-Acylglycerol-3P-arach_cyto" speciesType="HC02036" initialConcentration="0.00026" boundaryCondition="false" compartment="cyto" />
  <species id="HC02036_ext"  name="1-Acylglycerol-3P-arach_ext" speciesType="HC02036" initialConcentration="0.00026" boundaryCondition="false" compartment="ext" />
  <species id="HC02036_lyso"  name="1-Acylglycerol-3P-arach_lyso" speciesType="HC02036" boundaryCondition="false" compartment="lyso" />
  <species id="HC02037_GolErMi"  name="1-Acylglycerol-3P-VLDL-TG1-pool_GolErMi" speciesType="HC02037" boundaryCondition="false" compartment="GolErMi" />
  <species id="HC02037_cyto"  name="1-Acylglycerol-3P-VLDL-TG1-pool_cyto" speciesType="HC02037" boundaryCondition="false" compartment="cyto" />
  <species id="HC02037_lyso"  name="1-Acylglycerol-3P-VLDL-TG1-pool_lyso" speciesType="HC02037" boundaryCondition="false" compartment="lyso" />
  <species id="HC02038_GolErMi"  name="1-Acylglycerol-3P-VLDL-PC-pool_GolErMi" speciesType="HC02038" boundaryCondition="false" compartment="GolErMi" />
  <species id="HC02038_cyto"  name="1-Acylglycerol-3P-VLDL-PC-pool_cyto" speciesType="HC02038" boundaryCondition="false" compartment="cyto" />
  <species id="HC02038_lyso"  name="1-Acylglycerol-3P-VLDL-PC-pool_lyso" speciesType="HC02038" boundaryCondition="false" compartment="lyso" />
  <species id="HC02039_GolErMi"  name="1-Acylglycerol-3P-VLDL-PE-pool_GolErMi" speciesType="HC02039" boundaryCondition="false" compartment="GolErMi" />
  <species id="HC02039_cyto"  name="1-Acylglycerol-3P-VLDL-PE-pool_cyto" speciesType="HC02039" boundaryCondition="false" compartment="cyto" />
  <species id="HC02039_lyso"  name="1-Acylglycerol-3P-VLDL-PE-pool_lyso" speciesType="HC02039" boundaryCondition="false" compartment="lyso" />
  <species id="HC02040_GolErMi"  name="1-Acylglycerol-3P-VLDL-PS-pool_GolErMi" speciesType="HC02040" boundaryCondition="false" compartment="GolErMi" />
  <species id="HC02040_cyto"  name="1-Acylglycerol-3P-VLDL-PS-pool_cyto" speciesType="HC02040" boundaryCondition="false" compartment="cyto" />
  <species id="HC02040_lyso"  name="1-Acylglycerol-3P-VLDL-PS-pool_lyso" speciesType="HC02040" boundaryCondition="false" compartment="lyso" />
  <species id="HC02041_GolErMi"  name="1-Acylglycerol-3P-VLDL-PI-pool_GolErMi" speciesType="HC02041" boundaryCondition="false" compartment="GolErMi" />
  <species id="HC02041_cyto"  name="1-Acylglycerol-3P-VLDL-PI-pool_cyto" speciesType="HC02041" boundaryCondition="false" compartment="cyto" />
  <species id="HC02041_lyso"  name="1-Acylglycerol-3P-VLDL-PI-pool_lyso" speciesType="HC02041" boundaryCondition="false" compartment="lyso" />
  <species id="HC02042_GolErMi"  name="1-Acylglycerol-3P-VLDL-SM-pool_GolErMi" speciesType="HC02042" boundaryCondition="false" compartment="GolErMi" />
  <species id="HC02042_cyto"  name="1-Acylglycerol-3P-VLDL-SM-pool_cyto" speciesType="HC02042" boundaryCondition="false" compartment="cyto" />
  <species id="HC02042_lyso"  name="1-Acylglycerol-3P-VLDL-SM-pool_lyso" speciesType="HC02042" boundaryCondition="false" compartment="lyso" />
  <species id="HC02043_GolErMi"  name="Acyl-CoA-VLDL-TG2-pool_GolErMi" speciesType="HC02043" boundaryCondition="false" compartment="GolErMi" />
  <species id="HC02043_cyto"  name="Acyl-CoA-VLDL-TG2-pool_cyto" speciesType="HC02043" boundaryCondition="false" compartment="cyto" />
  <species id="HC02043_lyso"  name="Acyl-CoA-VLDL-TG2-pool_lyso" speciesType="HC02043" boundaryCondition="false" compartment="lyso" />
  <species id="HC02044_GolErMi"  name="Acyl-CoA-VLDL-PC-pool_GolErMi" speciesType="HC02044" boundaryCondition="false" compartment="GolErMi" />
  <species id="HC02044_cyto"  name="Acyl-CoA-VLDL-PC-pool_cyto" speciesType="HC02044" boundaryCondition="false" compartment="cyto" />
  <species id="HC02044_lyso"  name="Acyl-CoA-VLDL-PC-pool_lyso" speciesType="HC02044" boundaryCondition="false" compartment="lyso" />
  <species id="HC02045_GolErMi"  name="Acyl-CoA-VLDL-PE-pool_GolErMi" speciesType="HC02045" boundaryCondition="false" compartment="GolErMi" />
  <species id="HC02045_cyto"  name="Acyl-CoA-VLDL-PE-pool_cyto" speciesType="HC02045" boundaryCondition="false" compartment="cyto" />
  <species id="HC02045_lyso"  name="Acyl-CoA-VLDL-PE-pool_lyso" speciesType="HC02045" boundaryCondition="false" compartment="lyso" />
  <species id="HC02046_GolErMi"  name="Acyl-CoA-VLDL-PS-pool_GolErMi" speciesType="HC02046" boundaryCondition="false" compartment="GolErMi" />
  <species id="HC02046_cyto"  name="Acyl-CoA-VLDL-PS-pool_cyto" speciesType="HC02046" boundaryCondition="false" compartment="cyto" />
  <species id="HC02046_lyso"  name="Acyl-CoA-VLDL-PS-pool_lyso" speciesType="HC02046" boundaryCondition="false" compartment="lyso" />
  <species id="HC02047_GolErMi"  name="Acyl-CoA-VLDL-PI-pool_GolErMi" speciesType="HC02047" boundaryCondition="false" compartment="GolErMi" />
  <species id="HC02047_cyto"  name="Acyl-CoA-VLDL-PI-pool_cyto" speciesType="HC02047" boundaryCondition="false" compartment="cyto" />
  <species id="HC02047_lyso"  name="Acyl-CoA-VLDL-PI-pool_lyso" speciesType="HC02047" boundaryCondition="false" compartment="lyso" />
  <species id="HC02048_GolErMi"  name="Acyl-CoA-VLDL-SM-pool_GolErMi" speciesType="HC02048" boundaryCondition="false" compartment="GolErMi" />
  <species id="HC02048_cyto"  name="Acyl-CoA-VLDL-SM-pool_cyto" speciesType="HC02048" initialConcentration="0.00026" boundaryCondition="false" compartment="cyto" />
  <species id="HC02048_lyso"  name="Acyl-CoA-VLDL-SM-pool_lyso" speciesType="HC02048" boundaryCondition="false" compartment="lyso" />
  <species id="HC02049_bile"  name="Phosphatidate-VLDL-TG-pool_bile" speciesType="HC02049" initialConcentration="0.00026" boundaryCondition="false" compartment="bile" />
  <species id="HC02049_cyto"  name="Phosphatidate-VLDL-TG-pool_cyto" speciesType="HC02049" initialConcentration="0.00026" boundaryCondition="false" compartment="cyto" />
  <species id="HC02049_ext"  name="Phosphatidate-VLDL-TG-pool_ext" speciesType="HC02049" initialConcentration="0.00026" boundaryCondition="false" compartment="ext" />
  <species id="HC02050_bile"  name="Phosphatidate-VLDL-PC-pool_bile" speciesType="HC02050" initialConcentration="0.00026" boundaryCondition="false" compartment="bile" />
  <species id="HC02050_cyto"  name="Phosphatidate-VLDL-PC-pool_cyto" speciesType="HC02050" initialConcentration="0.00026" boundaryCondition="false" compartment="cyto" />
  <species id="HC02050_ext"  name="Phosphatidate-VLDL-PC-pool_ext" speciesType="HC02050" initialConcentration="0.00026" boundaryCondition="false" compartment="ext" />
  <species id="HC02051_bile"  name="Phosphatidate-VLDL-PE-pool_bile" speciesType="HC02051" initialConcentration="0.00026" boundaryCondition="false" compartment="bile" />
  <species id="HC02051_cyto"  name="Phosphatidate-VLDL-PE-pool_cyto" speciesType="HC02051" initialConcentration="0.00026" boundaryCondition="false" compartment="cyto" />
  <species id="HC02051_ext"  name="Phosphatidate-VLDL-PE-pool_ext" speciesType="HC02051" initialConcentration="0.00026" boundaryCondition="false" compartment="ext" />
  <species id="HC02052_bile"  name="Phosphatidate-VLDL-PS-pool_bile" speciesType="HC02052" initialConcentration="0.00026" boundaryCondition="false" compartment="bile" />
  <species id="HC02052_cyto"  name="Phosphatidate-VLDL-PS-pool_cyto" speciesType="HC02052" initialConcentration="0.00026" boundaryCondition="false" compartment="cyto" />
  <species id="HC02052_ext"  name="Phosphatidate-VLDL-PS-pool_ext" speciesType="HC02052" initialConcentration="0.00026" boundaryCondition="false" compartment="ext" />
  <species id="HC02053_GolErMi"  name="Phosphatidate-VLDL-PI-pool_GolErMi" speciesType="HC02053" boundaryCondition="false" compartment="GolErMi" />
  <species id="HC02053_bile"  name="Phosphatidate-VLDL-PI-pool_bile" speciesType="HC02053" initialConcentration="0.00026" boundaryCondition="false" compartment="bile" />
  <species id="HC02053_cyto"  name="Phosphatidate-VLDL-PI-pool_cyto" speciesType="HC02053" initialConcentration="0.00026" boundaryCondition="false" compartment="cyto" />
  <species id="HC02053_ext"  name="Phosphatidate-VLDL-PI-pool_ext" speciesType="HC02053" initialConcentration="0.00026" boundaryCondition="false" compartment="ext" />
  <species id="HC02053_mito"  name="Phosphatidate-VLDL-PI-pool_mito" speciesType="HC02053" boundaryCondition="false" compartment="mito" />
  <species id="HC02054_bile"  name="Phosphatidate-VLDL-SM-pool_bile" speciesType="HC02054" initialConcentration="0.00026" boundaryCondition="false" compartment="bile" />
  <species id="HC02054_cyto"  name="Phosphatidate-VLDL-SM-pool_cyto" speciesType="HC02054" initialConcentration="0.00026" boundaryCondition="false" compartment="cyto" />
  <species id="HC02054_ext"  name="Phosphatidate-VLDL-SM-pool_ext" speciesType="HC02054" initialConcentration="0.00026" boundaryCondition="false" compartment="ext" />
  <species id="HC02055_bile"  name="1,2-Diacylglycerol-VLDL-TG-pool_bile" speciesType="HC02055" initialConcentration="0.00026" boundaryCondition="false" compartment="bile" />
  <species id="HC02055_cyto"  name="1,2-Diacylglycerol-VLDL-TG-pool_cyto" speciesType="HC02055" initialConcentration="0.00026" boundaryCondition="false" compartment="cyto" />
  <species id="HC02055_ext"  name="1,2-Diacylglycerol-VLDL-TG-pool_ext" speciesType="HC02055" initialConcentration="0.00026" boundaryCondition="false" compartment="ext" />
  <species id="HC02056_bile"  name="1,2-Diacylglycerol-VLDL-PC-pool_bile" speciesType="HC02056" initialConcentration="0.00026" boundaryCondition="false" compartment="bile" />
  <species id="HC02056_cyto"  name="1,2-Diacylglycerol-VLDL-PC-pool_cyto" speciesType="HC02056" initialConcentration="0.00026" boundaryCondition="false" compartment="cyto" />
  <species id="HC02056_ext"  name="1,2-Diacylglycerol-VLDL-PC-pool_ext" speciesType="HC02056" initialConcentration="0.00026" boundaryCondition="false" compartment="ext" />
  <species id="HC02057_bile"  name="1,2-Diacylglycerol-VLDL-PE-pool_bile" speciesType="HC02057" initialConcentration="0.00026" boundaryCondition="false" compartment="bile" />
  <species id="HC02057_cyto"  name="1,2-Diacylglycerol-VLDL-PE-pool_cyto" speciesType="HC02057" initialConcentration="0.00026" boundaryCondition="false" compartment="cyto" />
  <species id="HC02057_ext"  name="1,2-Diacylglycerol-VLDL-PE-pool_ext" speciesType="HC02057" initialConcentration="0.00026" boundaryCondition="false" compartment="ext" />
  <species id="HC02058_bile"  name="1,2-Diacylglycerol-VLDL-PS-pool_bile" speciesType="HC02058" initialConcentration="0.00026" boundaryCondition="false" compartment="bile" />
  <species id="HC02058_cyto"  name="1,2-Diacylglycerol-VLDL-PS-pool_cyto" speciesType="HC02058" initialConcentration="0.00026" boundaryCondition="false" compartment="cyto" />
  <species id="HC02058_ext"  name="1,2-Diacylglycerol-VLDL-PS-pool_ext" speciesType="HC02058" initialConcentration="0.00026" boundaryCondition="false" compartment="ext" />
  <species id="HC02058_lyso"  name="1,2-Diacylglycerol-VLDL-PS-pool_lyso" speciesType="HC02058" boundaryCondition="false" compartment="lyso" />
  <species id="HC02059_bile"  name="1,2-Diacylglycerol-VLDL-PI-pool_bile" speciesType="HC02059" initialConcentration="0.00026" boundaryCondition="false" compartment="bile" />
  <species id="HC02059_cyto"  name="1,2-Diacylglycerol-VLDL-PI-pool_cyto" speciesType="HC02059" initialConcentration="0.00026" boundaryCondition="false" compartment="cyto" />
  <species id="HC02059_ext"  name="1,2-Diacylglycerol-VLDL-PI-pool_ext" speciesType="HC02059" initialConcentration="0.00026" boundaryCondition="false" compartment="ext" />
  <species id="HC02059_lyso"  name="1,2-Diacylglycerol-VLDL-PI-pool_lyso" speciesType="HC02059" boundaryCondition="false" compartment="lyso" />
  <species id="HC02060_bile"  name="1,2-Diacylglycerol-VLDL-SM-pool_bile" speciesType="HC02060" initialConcentration="0.00026" boundaryCondition="false" compartment="bile" />
  <species id="HC02060_cyto"  name="1,2-Diacylglycerol-VLDL-SM-pool_cyto" speciesType="HC02060" initialConcentration="0.00026" boundaryCondition="false" compartment="cyto" />
  <species id="HC02060_ext"  name="1,2-Diacylglycerol-VLDL-SM-pool_ext" speciesType="HC02060" initialConcentration="0.00026" boundaryCondition="false" compartment="ext" />
  <species id="HC02061_GolErMi"  name="Acyl-CoA-VLDL-TG3-pool_GolErMi" speciesType="HC02061" boundaryCondition="false" compartment="GolErMi" />
  <species id="HC02061_cyto"  name="Acyl-CoA-VLDL-TG3-pool_cyto" speciesType="HC02061" boundaryCondition="false" compartment="cyto" />
  <species id="HC02061_lyso"  name="Acyl-CoA-VLDL-TG3-pool_lyso" speciesType="HC02061" boundaryCondition="false" compartment="lyso" />
  <species id="HC02062_GolErMi"  name="Triacylglycerol-VLDL-pool_GolErMi" speciesType="HC02062" initialConcentration="0.00026" boundaryCondition="false" compartment="GolErMi" />
  <species id="HC02062_bile"  name="Triacylglycerol-VLDL-pool_bile" speciesType="HC02062" initialConcentration="0.00026" boundaryCondition="false" compartment="bile" />
  <species id="HC02062_cyto"  name="Triacylglycerol-VLDL-pool_cyto" speciesType="HC02062" initialConcentration="0.00026" boundaryCondition="false" compartment="cyto" />
  <species id="HC02062_ext"  name="Triacylglycerol-VLDL-pool_ext" speciesType="HC02062" initialConcentration="0.00026" boundaryCondition="false" compartment="ext" />
  <species id="HC02062_lyso"  name="Triacylglycerol-VLDL-pool_lyso" speciesType="HC02062" initialConcentration="0.00026" boundaryCondition="false" compartment="lyso" />
  <species id="HC02063_GolErMi"  name="Fatty-acid-VLDL-TG3-pool_GolErMi" speciesType="HC02063" boundaryCondition="false" compartment="GolErMi" />
  <species id="HC02063_cyto"  name="Fatty-acid-VLDL-TG3-pool_cyto" speciesType="HC02063" boundaryCondition="false" compartment="cyto" />
  <species id="HC02063_lyso"  name="Fatty-acid-VLDL-TG3-pool_lyso" speciesType="HC02063" boundaryCondition="false" compartment="lyso" />
  <species id="HC02064_GolErMi"  name="Fatty-acid-VLDL-TG2-pool_GolErMi" speciesType="HC02064" boundaryCondition="false" compartment="GolErMi" />
  <species id="HC02064_cyto"  name="Fatty-acid-VLDL-TG2-pool_cyto" speciesType="HC02064" boundaryCondition="false" compartment="cyto" />
  <species id="HC02064_lyso"  name="Fatty-acid-VLDL-TG2-pool_lyso" speciesType="HC02064" boundaryCondition="false" compartment="lyso" />
  <species id="HC02065_GolErMi"  name="Fatty-acid-VLDL-TG1-pool_GolErMi" speciesType="HC02065" boundaryCondition="false" compartment="GolErMi" />
  <species id="HC02065_cyto"  name="Fatty-acid-VLDL-TG1-pool_cyto" speciesType="HC02065" boundaryCondition="false" compartment="cyto" />
  <species id="HC02065_lyso"  name="Fatty-acid-VLDL-TG1-pool_lyso" speciesType="HC02065" boundaryCondition="false" compartment="lyso" />
  <species id="HC02066_GolErMi"  name="Fatty-acid-VLDL-PC-pool_GolErMi" speciesType="HC02066" boundaryCondition="false" compartment="GolErMi" />
  <species id="HC02066_cyto"  name="Fatty-acid-VLDL-PC-pool_cyto" speciesType="HC02066" boundaryCondition="false" compartment="cyto" />
  <species id="HC02066_lyso"  name="Fatty-acid-VLDL-PC-pool_lyso" speciesType="HC02066" boundaryCondition="false" compartment="lyso" />
  <species id="HC02067_GolErMi"  name="Fatty-acid-VLDL-PE-pool_GolErMi" speciesType="HC02067" boundaryCondition="false" compartment="GolErMi" />
  <species id="HC02067_cyto"  name="Fatty-acid-VLDL-PE-pool_cyto" speciesType="HC02067" boundaryCondition="false" compartment="cyto" />
  <species id="HC02067_lyso"  name="Fatty-acid-VLDL-PE-pool_lyso" speciesType="HC02067" boundaryCondition="false" compartment="lyso" />
  <species id="HC02068_GolErMi"  name="Fatty-acid-VLDL-PS-pool_GolErMi" speciesType="HC02068" boundaryCondition="false" compartment="GolErMi" />
  <species id="HC02068_cyto"  name="Fatty-acid-VLDL-PS-pool_cyto" speciesType="HC02068" boundaryCondition="false" compartment="cyto" />
  <species id="HC02068_lyso"  name="Fatty-acid-VLDL-PS-pool_lyso" speciesType="HC02068" boundaryCondition="false" compartment="lyso" />
  <species id="HC02069_GolErMi"  name="Fatty-acid-VLDL-PI-pool_GolErMi" speciesType="HC02069" boundaryCondition="false" compartment="GolErMi" />
  <species id="HC02069_cyto"  name="Fatty-acid-VLDL-PI-pool_cyto" speciesType="HC02069" boundaryCondition="false" compartment="cyto" />
  <species id="HC02069_lyso"  name="Fatty-acid-VLDL-PI-pool_lyso" speciesType="HC02069" boundaryCondition="false" compartment="lyso" />
  <species id="HC02070_GolErMi"  name="Fatty-acid-VLDL-SM-pool_GolErMi" speciesType="HC02070" boundaryCondition="false" compartment="GolErMi" />
  <species id="HC02070_cyto"  name="Fatty-acid-VLDL-SM-pool_cyto" speciesType="HC02070" initialConcentration="0.00026" boundaryCondition="false" compartment="cyto" />
  <species id="HC02070_lyso"  name="Fatty-acid-VLDL-SM-pool_lyso" speciesType="HC02070" initialConcentration="0.00026" boundaryCondition="false" compartment="lyso" />
  <species id="HC02071_bile"  name="1-Acylglycerol-VLDL-TG1-pool_bile" speciesType="HC02071" initialConcentration="0.00026" boundaryCondition="false" compartment="bile" />
  <species id="HC02071_cyto"  name="1-Acylglycerol-VLDL-TG1-pool_cyto" speciesType="HC02071" initialConcentration="0.00026" boundaryCondition="false" compartment="cyto" />
  <species id="HC02071_ext"  name="1-Acylglycerol-VLDL-TG1-pool_ext" speciesType="HC02071" initialConcentration="0.00026" boundaryCondition="false" compartment="ext" />
  <species id="HC02072_bile"  name="1-Acylglycerol-VLDL-PC-pool_bile" speciesType="HC02072" initialConcentration="0.00026" boundaryCondition="false" compartment="bile" />
  <species id="HC02072_cyto"  name="1-Acylglycerol-VLDL-PC-pool_cyto" speciesType="HC02072" initialConcentration="0.00026" boundaryCondition="false" compartment="cyto" />
  <species id="HC02072_ext"  name="1-Acylglycerol-VLDL-PC-pool_ext" speciesType="HC02072" initialConcentration="0.00026" boundaryCondition="false" compartment="ext" />
  <species id="HC02073_bile"  name="1-Acylglycerol-VLDL-PE-pool_bile" speciesType="HC02073" initialConcentration="0.00026" boundaryCondition="false" compartment="bile" />
  <species id="HC02073_cyto"  name="1-Acylglycerol-VLDL-PE-pool_cyto" speciesType="HC02073" initialConcentration="0.00026" boundaryCondition="false" compartment="cyto" />
  <species id="HC02073_ext"  name="1-Acylglycerol-VLDL-PE-pool_ext" speciesType="HC02073" initialConcentration="0.00026" boundaryCondition="false" compartment="ext" />
  <species id="HC02074_bile"  name="1-Acylglycerol-VLDL-PS-pool_bile" speciesType="HC02074" initialConcentration="0.00026" boundaryCondition="false" compartment="bile" />
  <species id="HC02074_cyto"  name="1-Acylglycerol-VLDL-PS-pool_cyto" speciesType="HC02074" initialConcentration="0.00026" boundaryCondition="false" compartment="cyto" />
  <species id="HC02074_ext"  name="1-Acylglycerol-VLDL-PS-pool_ext" speciesType="HC02074" initialConcentration="0.00026" boundaryCondition="false" compartment="ext" />
  <species id="HC02075_bile"  name="1-Acylglycerol-VLDL-PI-pool_bile" speciesType="HC02075" initialConcentration="0.00026" boundaryCondition="false" compartment="bile" />
  <species id="HC02075_cyto"  name="1-Acylglycerol-VLDL-PI-pool_cyto" speciesType="HC02075" initialConcentration="0.00026" boundaryCondition="false" compartment="cyto" />
  <species id="HC02075_ext"  name="1-Acylglycerol-VLDL-PI-pool_ext" speciesType="HC02075" initialConcentration="0.00026" boundaryCondition="false" compartment="ext" />
  <species id="HC02076_bile"  name="1-Acylglycerol-VLDL-SM-pool_bile" speciesType="HC02076" initialConcentration="0.00026" boundaryCondition="false" compartment="bile" />
  <species id="HC02076_cyto"  name="1-Acylglycerol-VLDL-SM-pool_cyto" speciesType="HC02076" initialConcentration="0.00026" boundaryCondition="false" compartment="cyto" />
  <species id="HC02076_ext"  name="1-Acylglycerol-VLDL-SM-pool_ext" speciesType="HC02076" initialConcentration="0.00026" boundaryCondition="false" compartment="ext" />
  <species id="HC02077_bile"  name="PC-SM-VLDL-pool_bile" speciesType="HC02077" initialConcentration="0.00026" boundaryCondition="false" compartment="bile" />
  <species id="HC02077_cyto"  name="PC-SM-VLDL-pool_cyto" speciesType="HC02077" initialConcentration="0.00026" boundaryCondition="false" compartment="cyto" />
  <species id="HC02077_ext"  name="PC-SM-VLDL-pool_ext" speciesType="HC02077" initialConcentration="0.00026" boundaryCondition="false" compartment="ext" />
  <species id="HC02078_GolErMi"  name="CDP-diacylglycerol-VLDL-PI-pool_GolErMi" speciesType="HC02078" initialConcentration="0.00026" boundaryCondition="false" compartment="GolErMi" />
  <species id="HC02078_cyto"  name="CDP-diacylglycerol-VLDL-PI-pool_cyto" speciesType="HC02078" boundaryCondition="false" compartment="cyto" />
  <species id="HC02078_lyso"  name="CDP-diacylglycerol-VLDL-PI-pool_lyso" speciesType="HC02078" initialConcentration="0.00026" boundaryCondition="false" compartment="lyso" />
  <species id="HC02078_mito"  name="CDP-diacylglycerol-VLDL-PI-pool_mito" speciesType="HC02078" boundaryCondition="false" compartment="mito" />
  <species id="HC02079_cyto"  name="PE-PS-VLDL-pool_cyto" speciesType="HC02079" boundaryCondition="false" compartment="cyto" />
  <species id="HC02079_lyso"  name="PE-PS-VLDL-pool_lyso" speciesType="HC02079" boundaryCondition="false" compartment="lyso" />
  <species id="HC02080_bile"  name="Bile-PC-pool_bile" speciesType="HC02080" initialConcentration="0.00026" boundaryCondition="false" compartment="bile" />
  <species id="HC02080_cyto"  name="Bile-PC-pool_cyto" speciesType="HC02080" initialConcentration="0.00026" boundaryCondition="false" compartment="cyto" />
  <species id="HC02080_ext"  name="Bile-PC-pool_ext" speciesType="HC02080" initialConcentration="0.00026" boundaryCondition="false" compartment="ext" />
  <species id="HC02081_GolErMi"  name="Fatty-acid-Bile-PC-pool_GolErMi" speciesType="HC02081" boundaryCondition="false" compartment="GolErMi" />
  <species id="HC02081_cyto"  name="Fatty-acid-Bile-PC-pool_cyto" speciesType="HC02081" boundaryCondition="false" compartment="cyto" />
  <species id="HC02081_lyso"  name="Fatty-acid-Bile-PC-pool_lyso" speciesType="HC02081" boundaryCondition="false" compartment="lyso" />
  <species id="HC02082_GolErMi"  name="Acyl-CoA-Bile-PC-pool_GolErMi" speciesType="HC02082" boundaryCondition="false" compartment="GolErMi" />
  <species id="HC02082_cyto"  name="Acyl-CoA-Bile-PC-pool_cyto" speciesType="HC02082" boundaryCondition="false" compartment="cyto" />
  <species id="HC02082_lyso"  name="Acyl-CoA-Bile-PC-pool_lyso" speciesType="HC02082" boundaryCondition="false" compartment="lyso" />
  <species id="HC02083_bile"  name="1-Acylglycerol-Bile-PC-pool_bile" speciesType="HC02083" initialConcentration="0.00026" boundaryCondition="false" compartment="bile" />
  <species id="HC02083_cyto"  name="1-Acylglycerol-Bile-PC-pool_cyto" speciesType="HC02083" initialConcentration="0.00026" boundaryCondition="false" compartment="cyto" />
  <species id="HC02083_ext"  name="1-Acylglycerol-Bile-PC-pool_ext" speciesType="HC02083" initialConcentration="0.00026" boundaryCondition="false" compartment="ext" />
  <species id="HC02084_GolErMi"  name="1-Acylglycerol-3P-Bile-PC-pool_GolErMi" speciesType="HC02084" boundaryCondition="false" compartment="GolErMi" />
  <species id="HC02084_cyto"  name="1-Acylglycerol-3P-Bile-PC-pool_cyto" speciesType="HC02084" boundaryCondition="false" compartment="cyto" />
  <species id="HC02084_lyso"  name="1-Acylglycerol-3P-Bile-PC-pool_lyso" speciesType="HC02084" boundaryCondition="false" compartment="lyso" />
  <species id="HC02085_bile"  name="1,2-Diacylglycerol-Bile-PC-pool_bile" speciesType="HC02085" initialConcentration="0.00026" boundaryCondition="false" compartment="bile" />
  <species id="HC02085_cyto"  name="1,2-Diacylglycerol-Bile-PC-pool_cyto" speciesType="HC02085" initialConcentration="0.00026" boundaryCondition="false" compartment="cyto" />
  <species id="HC02085_ext"  name="1,2-Diacylglycerol-Bile-PC-pool_ext" speciesType="HC02085" initialConcentration="0.00026" boundaryCondition="false" compartment="ext" />
  <species id="HC02086_bile"  name="Phosphatidate-Bile-PC-pool_bile" speciesType="HC02086" initialConcentration="0.00026" boundaryCondition="false" compartment="bile" />
  <species id="HC02086_cyto"  name="Phosphatidate-Bile-PC-pool_cyto" speciesType="HC02086" initialConcentration="0.00026" boundaryCondition="false" compartment="cyto" />
  <species id="HC02086_ext"  name="Phosphatidate-Bile-PC-pool_ext" speciesType="HC02086" initialConcentration="0.00026" boundaryCondition="false" compartment="ext" />
  <species id="HC02087_mito"  name="CL-pool_mito" speciesType="HC02087" boundaryCondition="false" compartment="mito" />
  <species id="HC02088_cyto"  name="Fatty-acid-CL-pool_cyto" speciesType="HC02088" initialConcentration="0.00026" boundaryCondition="false" compartment="cyto" />
  <species id="HC02088_mito"  name="Fatty-acid-CL-pool_mito" speciesType="HC02088" initialConcentration="0.00026" boundaryCondition="false" compartment="mito" />
  <species id="HC02089_cyto"  name="Acyl-CoA-CL-pool_cyto" speciesType="HC02089" initialConcentration="0.00026" boundaryCondition="false" compartment="cyto" />
  <species id="HC02089_mito"  name="Acyl-CoA-CL-pool_mito" speciesType="HC02089" initialConcentration="0.00026" boundaryCondition="false" compartment="mito" />
  <species id="HC02090_bile"  name="1-Acylglycerol-CL-pool_bile" speciesType="HC02090" initialConcentration="0.00026" boundaryCondition="false" compartment="bile" />
  <species id="HC02090_cyto"  name="1-Acylglycerol-CL-pool_cyto" speciesType="HC02090" initialConcentration="0.00026" boundaryCondition="false" compartment="cyto" />
  <species id="HC02090_ext"  name="1-Acylglycerol-CL-pool_ext" speciesType="HC02090" initialConcentration="0.00026" boundaryCondition="false" compartment="ext" />
  <species id="HC02091_cyto"  name="1-Acylglycerol-3P-CL-pool_cyto" speciesType="HC02091" boundaryCondition="false" compartment="cyto" />
  <species id="HC02091_mito"  name="1-Acylglycerol-3P-CL-pool_mito" speciesType="HC02091" boundaryCondition="false" compartment="mito" />
  <species id="HC02092_bile"  name="1,2-Diacylglycerol-CL-pool_bile" speciesType="HC02092" initialConcentration="0.00026" boundaryCondition="false" compartment="bile" />
  <species id="HC02092_cyto"  name="1,2-Diacylglycerol-CL-pool_cyto" speciesType="HC02092" initialConcentration="0.00026" boundaryCondition="false" compartment="cyto" />
  <species id="HC02092_ext"  name="1,2-Diacylglycerol-CL-pool_ext" speciesType="HC02092" initialConcentration="0.00026" boundaryCondition="false" compartment="ext" />
  <species id="HC02093_bile"  name="Phosphatidate-CL-pool_bile" speciesType="HC02093" initialConcentration="0.00026" boundaryCondition="false" compartment="bile" />
  <species id="HC02093_cyto"  name="Phosphatidate-CL-pool_cyto" speciesType="HC02093" initialConcentration="0.00026" boundaryCondition="false" compartment="cyto" />
  <species id="HC02093_ext"  name="Phosphatidate-CL-pool_ext" speciesType="HC02093" initialConcentration="0.00026" boundaryCondition="false" compartment="ext" />
  <species id="HC02093_mito"  name="Phosphatidate-CL-pool_mito" speciesType="HC02093" boundaryCondition="false" compartment="mito" />
  <species id="HC02094_mito"  name="CDP-diacylglycerol-CL-pool_mito" speciesType="HC02094" boundaryCondition="false" compartment="mito" />
  <species id="HC02095_bile"  name="PGP-CL-pool_bile" speciesType="HC02095" initialConcentration="0.00026" boundaryCondition="false" compartment="bile" />
  <species id="HC02095_cyto"  name="PGP-CL-pool_cyto" speciesType="HC02095" initialConcentration="0.00026" boundaryCondition="false" compartment="cyto" />
  <species id="HC02095_ext"  name="PGP-CL-pool_ext" speciesType="HC02095" initialConcentration="0.00026" boundaryCondition="false" compartment="ext" />
  <species id="HC02095_mito"  name="PGP-CL-pool_mito" speciesType="HC02095" boundaryCondition="false" compartment="mito" />
  <species id="HC02096_bile"  name="PG-CL-pool_bile" speciesType="HC02096" initialConcentration="0.00026" boundaryCondition="false" compartment="bile" />
  <species id="HC02096_cyto"  name="PG-CL-pool_cyto" speciesType="HC02096" initialConcentration="0.00026" boundaryCondition="false" compartment="cyto" />
  <species id="HC02096_ext"  name="PG-CL-pool_ext" speciesType="HC02096" initialConcentration="0.00026" boundaryCondition="false" compartment="ext" />
  <species id="HC02096_mito"  name="PG-CL-pool_mito" speciesType="HC02096" boundaryCondition="false" compartment="mito" />
  <species id="HC02097_cyto"  name="3-Oxostearoyl-ACP_cyto" speciesType="HC02097" initialConcentration="0.00026" boundaryCondition="false" compartment="cyto" />
  <species id="HC02098_cyto"  name="3-Hydroxystearoyl-ACP_cyto" speciesType="HC02098" initialConcentration="0.00026" boundaryCondition="false" compartment="cyto" />
  <species id="HC02099_cyto"  name="(2E)-Octadecenoyl-ACP_cyto" speciesType="HC02099" initialConcentration="0.00026" boundaryCondition="false" compartment="cyto" />
  <species id="HC02100_GolErMi"  name="Dihomo-gamma-linolenate_GolErMi" speciesType="HC02100" initialConcentration="0.00026" boundaryCondition="false" compartment="GolErMi" />
  <species id="HC02100_bile"  name="Dihomo-gamma-linolenate_bile" speciesType="HC02100" initialConcentration="0.00026" boundaryCondition="false" compartment="bile" />
  <species id="HC02100_cyto"  name="Dihomo-gamma-linolenate_cyto" speciesType="HC02100" initialConcentration="0.00026" boundaryCondition="false" compartment="cyto" />
  <species id="HC02100_ext"  name="Dihomo-gamma-linolenate_ext" speciesType="HC02100" initialConcentration="0.00026" boundaryCondition="false" compartment="ext" />
  <species id="HC02100_lyso"  name="Dihomo-gamma-linolenate_lyso" speciesType="HC02100" initialConcentration="0.00026" boundaryCondition="false" compartment="lyso" />
  <species id="HC02100_peroxy"  name="Dihomo-gamma-linolenate_peroxy" speciesType="HC02100" initialConcentration="0.00026" boundaryCondition="false" compartment="peroxy" />
  <species id="HC02101_GolErMi"  name="Dihomo-gamma-linolenoyl-ACP_GolErMi" speciesType="HC02101" boundaryCondition="false" compartment="GolErMi" />
  <species id="HC02101_cyto"  name="Dihomo-gamma-linolenoyl-ACP_cyto" speciesType="HC02101" boundaryCondition="false" compartment="cyto" />
  <species id="HC02102_GolErMi"  name="Dihomo-gamma-linolenoyl-CoA_GolErMi" speciesType="HC02102" initialConcentration="0.00026" boundaryCondition="false" compartment="GolErMi" />
  <species id="HC02102_cyto"  name="Dihomo-gamma-linolenoyl-CoA_cyto" speciesType="HC02102" initialConcentration="0.00026" boundaryCondition="false" compartment="cyto" />
  <species id="HC02103_cyto"  name="gamma-Linolenoyl-ACP_cyto" speciesType="HC02103" boundaryCondition="false" compartment="cyto" />
  <species id="HC02108_GolErMi"  name="4alpha-Methylzymosterol-4-carboxylate_GolErMi" speciesType="HC02108" initialConcentration="0.00026" boundaryCondition="false" compartment="GolErMi" />
  <species id="HC02109_GolErMi"  name="3-Keto-4-methylzymosterol_GolErMi" speciesType="HC02109" initialConcentration="0.00026" boundaryCondition="false" compartment="GolErMi" />
  <species id="HC02110_GolErMi"  name="4alpha-Methylzymosterol_GolErMi" speciesType="HC02110" boundaryCondition="false" compartment="GolErMi" />
  <species id="HC02111_GolErMi"  name="ATP-energy_GolErMi" speciesType="HC02111" initialConcentration="0.00026" boundaryCondition="false" compartment="GolErMi" />
  <species id="HC02111_cyto"  name="ATP-energy_cyto" speciesType="HC02111" initialConcentration="0.00026" boundaryCondition="false" compartment="cyto" />
  <species id="HC02111_mito"  name="ATP-energy_mito" speciesType="HC02111" initialConcentration="0.00026" boundaryCondition="false" compartment="mito" />
  <species id="HC02111_nuc"  name="ATP-energy_nuc" speciesType="HC02111" initialConcentration="0.00026" boundaryCondition="false" compartment="nuc" />
  <species id="HC02111_peroxy"  name="ATP-energy_peroxy" speciesType="HC02111" initialConcentration="0.00026" boundaryCondition="false" compartment="peroxy" />
  <species id="HC02112_GolErMi"  name="NADH-redox-potential_GolErMi" speciesType="HC02112" initialConcentration="1" boundaryCondition="false" compartment="GolErMi" />
  <species id="HC02112_cyto"  name="NADH-redox-potential_cyto" speciesType="HC02112" initialConcentration="1" boundaryCondition="false" compartment="cyto" />
  <species id="HC02112_mito"  name="NADH-redox-potential_mito" speciesType="HC02112" initialConcentration="1" boundaryCondition="false" compartment="mito" />
  <species id="HC02112_nuc"  name="NADH-redox-potential_nuc" speciesType="HC02112" initialConcentration="1" boundaryCondition="false" compartment="nuc" />
  <species id="HC02112_peroxy"  name="NADH-redox-potential_peroxy" speciesType="HC02112" initialConcentration="1" boundaryCondition="false" compartment="peroxy" />
  <species id="HC02113_GolErMi"  name="NADPH-redox-potential_GolErMi" speciesType="HC02113" boundaryCondition="false" compartment="GolErMi" />
  <species id="HC02113_cyto"  name="NADPH-redox-potential_cyto" speciesType="HC02113" boundaryCondition="false" compartment="cyto" />
  <species id="HC02113_mito"  name="NADPH-redox-potential_mito" speciesType="HC02113" boundaryCondition="false" compartment="mito" />
  <species id="HC02113_nuc"  name="NADPH-redox-potential_nuc" speciesType="HC02113" boundaryCondition="false" compartment="nuc" />
  <species id="HC02113_peroxy"  name="NADPH-redox-potential_peroxy" speciesType="HC02113" boundaryCondition="false" compartment="peroxy" />
  <species id="HC02114_GolErMi"  name="FADH-redox-potential_GolErMi" speciesType="HC02114" boundaryCondition="false" compartment="GolErMi" />
  <species id="HC02114_cyto"  name="FADH-redox-potential_cyto" speciesType="HC02114" boundaryCondition="false" compartment="cyto" />
  <species id="HC02114_mito"  name="FADH-redox-potential_mito" speciesType="HC02114" boundaryCondition="false" compartment="mito" />
  <species id="HC02114_nuc"  name="FADH-redox-potential_nuc" speciesType="HC02114" boundaryCondition="false" compartment="nuc" />
  <species id="HC02114_peroxy"  name="FADH-redox-potential_peroxy" speciesType="HC02114" boundaryCondition="false" compartment="peroxy" />
  <species id="HC02115_cyto"  name="Proton-gradient_cyto" speciesType="HC02115" initialConcentration="1" boundaryCondition="false" compartment="cyto" />
  <species id="HC02115_mito"  name="Proton-gradient_mito" speciesType="HC02115" initialConcentration="1" boundaryCondition="false" compartment="mito" />
  <species id="HC02116_GolErMi"  name="activated-sulphur_GolErMi" speciesType="HC02116" boundaryCondition="false" compartment="GolErMi" />
  <species id="HC02116_cyto"  name="activated-sulphur_cyto" speciesType="HC02116" boundaryCondition="false" compartment="cyto" />
  <species id="HC02116_mito"  name="activated-sulphur_mito" speciesType="HC02116" boundaryCondition="false" compartment="mito" />
  <species id="HC02116_nuc"  name="activated-sulphur_nuc" speciesType="HC02116" boundaryCondition="false" compartment="nuc" />
  <species id="HC02116_peroxy"  name="activated-sulphur_peroxy" speciesType="HC02116" boundaryCondition="false" compartment="peroxy" />
  <species id="HC02118_ext"  name="Chitin-component_ext" speciesType="HC02118" boundaryCondition="false" compartment="ext" />
  <species id="HC02119_cyto"  name="Adenosylmethioninamine-potential_cyto" speciesType="HC02119" boundaryCondition="false" compartment="cyto" />
  <species id="HC02120_cyto"  name="Methylthioribose-1P_cyto" speciesType="HC02120" initialConcentration="0.00026" boundaryCondition="false" compartment="cyto" />
  <species id="HC02121_cyto"  name="Hydroxymethylglutathione_cyto" speciesType="HC02121" initialConcentration="0.00026" boundaryCondition="false" compartment="cyto" />
  <species id="HC02122_cyto"  name="Formylglutathione_cyto" speciesType="HC02122" initialConcentration="0.00026" boundaryCondition="false" compartment="cyto" />
  <species id="HC02126_GolErMi"  name="Cholestenol_GolErMi" speciesType="HC02126" initialConcentration="0.00026" boundaryCondition="false" compartment="GolErMi" />
  <species id="HC02129_cyto"  name="THF-hexaglutamate_cyto" speciesType="HC02129" initialConcentration="0.00026" boundaryCondition="false" compartment="cyto" />
  <species id="HC02129_ext"  name="THF-hexaglutamate_ext" speciesType="HC02129" boundaryCondition="false" compartment="ext" />
  <species id="HC02129_lyso"  name="THF-hexaglutamate_lyso" speciesType="HC02129" boundaryCondition="false" compartment="lyso" />
  <species id="HC02130_cyto"  name="10-Formyltetrahydrofolylhexaglutamate_cyto" speciesType="HC02130" boundaryCondition="false" compartment="cyto" />
  <species id="HC02130_ext"  name="10-Formyltetrahydrofolylhexaglutamate_ext" speciesType="HC02130" boundaryCondition="false" compartment="ext" />
  <species id="HC02130_lyso"  name="10-Formyltetrahydrofolylhexaglutamate_lyso" speciesType="HC02130" boundaryCondition="false" compartment="lyso" />
  <species id="HC02130_mito"  name="10-Formyltetrahydrofolylhexaglutamate_mito" speciesType="HC02130" boundaryCondition="false" compartment="mito" />
  <species id="HC02131_cyto"  name="Glycogenin_cyto" speciesType="HC02131" boundaryCondition="false" compartment="cyto" />
  <species id="HC02131_lyso"  name="Glycogenin_lyso" speciesType="HC02131" boundaryCondition="false" compartment="lyso" />
  <species id="HC02132_cyto"  name="Glycogenin-G8_cyto" speciesType="HC02132" boundaryCondition="true" compartment="cyto" />
  <species id="HC02133_cyto"  name="Glycogenin-G11_cyto" speciesType="HC02133" boundaryCondition="false" compartment="cyto" />
  <species id="HC02134_cyto"  name="Glycogenin-G4G7_cyto" speciesType="HC02134" boundaryCondition="false" compartment="cyto" />
[truncated: 4,052,395 more chars]
