# Supplementary material for: FASIMU: flexible software for flux-balance computation series in large metabolic networks
Source: BMC Bioinformatics. 2011 Jan 22;12:28. doi: 10.1186/1471-2105-12-28 (PMC3038154; doi:10.1186/1471-2105-12-28)
Supplement: Additional file 1 — FASIMU 2.2.1 release archive. This archive contains the complete FASIMU distributions and unzips in five directories: FASIMU contains the programs, FASIMU-Doc contains the documentation (manual and tutorial), FASIMU-Ery-Example contains a small example of the human erythrocyte, FASIM-Ecoli-Example a large example of the E. coli, FASIMU-Liver-Example another large example of the human hepatocyte. [file 1471-2105-12-28-S1.ZIP › FASIMU_Liver_Example/concentration-ranges-classes]

HC00001_cyto protein
HC00001_ext protein
HC00001_lyso protein
HC00002_cyto protein
HC00002_ext protein
HC00002_lyso protein
HC00003_cyto protein
HC00003_ext protein
HC00003_lyso protein
HC00004_GolErMi protein
HC00004_cyto protein
HC00004_ext protein
HC00004_lyso protein
HC00005_GolErMi protein
HC00005_cyto protein
HC00005_ext protein
HC00005_lyso protein
HC00006_GolErMi protein
HC00006_cyto protein
HC00006_ext protein
HC00006_lyso protein
HC00007_GolErMi protein
HC00007_cyto protein
HC00007_ext protein
HC00007_lyso protein
HC00008_GolErMi protein
HC00008_cyto protein
HC00008_ext protein
HC00008_lyso protein
HC00009_GolErMi protein
HC00009_cyto protein
HC00009_ext protein
HC00009_lyso protein
HC00011_GolErMi H2O
HC00011_bile H2O
HC00011_cyto H2O
HC00011_ext H2O_ext
HC00011_lyso H2O
HC00011_mito H2O
HC00011_nuc H2O
HC00011_peroxy H2O
HC00011_ribo H2O
HC00012_GolErMi ATP
HC00012_cyto ATP
HC00012_ext ATP
HC00012_lyso ATP
HC00012_mito ATP
HC00012_nuc ATP
HC00012_peroxy ATP
HC00013_GolErMi NAD+
HC00013_cyto NAD+
HC00013_mito NAD+
HC00013_nuc NAD+
HC00013_peroxy NAD+
HC00014_GolErMi NADH
HC00014_cyto NADH
HC00014_mito NADH
HC00014_nuc NADH
HC00014_peroxy NADH
HC00015_GolErMi NADPH
HC00015_cyto NADPH
HC00015_mito NADPH
HC00015_nuc NADPH
HC00015_peroxy NADPH
HC00016_GolErMi NADP+
HC00016_cyto NADP+
HC00016_mito NADP+
HC00016_nuc NADP+
HC00016_peroxy NADP+
HC00017_GolErMi O2
HC00017_bile O2
HC00017_cyto O2
HC00017_ext O2_ext
HC00017_lyso O2
HC00017_mito O2
HC00017_nuc O2
HC00017_peroxy O2
HC00017_ribo O2
HC00018_GolErMi ADP
HC00018_cyto ADP
HC00018_ext ADP
HC00018_lyso ADP
HC00018_mito ADP
HC00018_nuc ADP
HC00018_peroxy ADP
HC00019_GolErMi Pi
HC00019_cyto Pi
HC00019_ext Pi_ext
HC00019_lyso Pi
HC00019_mito Pi
HC00019_nuc Pi
HC00019_peroxy Pi
HC00020_GolErMi default
HC00020_cyto default
HC00020_mito default
HC00020_peroxy default
HC00021_GolErMi CO2
HC00021_bile CO2
HC00021_cyto CO2
HC00021_ext CO2
HC00021_lyso CO2
HC00021_mito CO2
HC00021_nuc CO2
HC00021_peroxy CO2
HC00021_ribo CO2
HC00023_GolErMi PPi
HC00023_cyto PPi
HC00023_ext PPi
HC00023_mito PPi
HC00023_nuc PPi
HC00023_peroxy PPi
HC00024_GolErMi NH4+
HC00024_bile NH4+
HC00024_cyto NH4+
HC00024_ext NH4+_ext
HC00024_lyso NH4+
HC00024_mito NH4+
HC00024_nuc NH4+
HC00024_peroxy NH4+
HC00025_GolErMi default
HC00025_cyto default
HC00025_ext default
HC00025_lyso default
HC00025_mito default
HC00025_nuc default
HC00026_GolErMi default
HC00026_cyto default
HC00026_ext default
HC00026_lyso default
HC00026_mito default
HC00026_nuc default
HC00026_peroxy default
HC00028_cyto default
HC00028_ext default
HC00029_GolErMi default
HC00029_cyto default
HC00029_nuc default
HC00030_GolErMi AMP
HC00030_cyto AMP
HC00030_ext AMP
HC00030_lyso AMP
HC00030_mito AMP
HC00030_peroxy AMP
HC00031_GolErMi default
HC00031_cyto default
HC00031_nuc default
HC00032_cyto Pyruvate
HC00032_ext Pyruvate
HC00032_mito Pyruvate
HC00032_peroxy Pyruvate
HC00033_GolErMi Acetyl-CoA
HC00033_cyto Acetyl-CoA
HC00033_mito Acetyl-CoA
HC00033_peroxy Acetyl-CoA
HC00034_GolErMi Glutamate
HC00034_cyto Glutamate
HC00034_ext Glutamate
HC00034_lyso Glutamate
HC00034_mito Glutamate
HC00034_nuc Glutamate
HC00035_GolErMi AKG
HC00035_cyto AKG
HC00035_ext AKG
HC00035_mito AKG
HC00035_peroxy AKG
HC00036_cyto default
HC00036_ext default
HC00036_lyso default
HC00036_mito default
HC00036_peroxy default
HC00038_GolErMi UDP-glucose
HC00038_cyto UDP-glucose
HC00038_ext UDP-glucose
HC00038_lyso UDP-glucose
HC00038_mito UDP-glucose
HC00040_GolErMi default
HC00040_cyto default
HC00040_ext Glucose_ext
HC00040_lyso default
HC00041_cyto default
HC00041_mito default
HC00042_GolErMi default
HC00042_cyto default
HC00042_ext default
HC00042_mito default
HC00042_peroxy default
HC00043_cyto ADP
HC00043_ext ADP
HC00043_mito ADP
HC00044_cyto OAA
HC00044_mito OAA
HC00045_cyto aminoacid
HC00045_ext aminoacid
HC00045_lyso aminoacid
HC00045_mito aminoacid
HC00045_nuc aminoacid
HC00045_peroxy aminoacid
HC00048_cyto aminoacid
HC00048_ext aminoacid
HC00048_lyso aminoacid
HC00048_mito aminoacid
HC00048_peroxy aminoacid
HC00049_GolErMi default
HC00049_cyto default
HC00049_ext default
HC00049_mito default
HC00050_GolErMi default
HC00050_cyto default
HC00050_nuc default
HC00051_cyto ATP
HC00051_ext ATP
HC00051_mito ATP
HC00051_nuc ATP
HC00053_GolErMi aminoacid
HC00053_cyto aminoacid
HC00053_ext aminoacid
HC00053_lyso aminoacid
HC00053_mito aminoacid
HC00054_cyto default
HC00054_mito default
HC00054_peroxy default
HC00055_cyto Aspartate
HC00055_ext Aspartate
HC00055_lyso Aspartate
HC00055_mito Aspartate
HC00056_bile default
HC00056_cyto default
HC00056_ext default
HC00056_mito default
HC00057_GolErMi default
HC00057_cyto default
HC00058_GolErMi default
HC00058_cyto default
HC00058_mito default
HC00058_nuc default
HC00058_peroxy default
HC00059_GolErMi default
HC00059_cyto default
HC00059_mito default
HC00059_nuc default
HC00059_peroxy default
HC00060_GolErMi default
HC00060_cyto default
HC00060_ext default
HC00060_lyso default
HC00060_mito default
HC00060_nuc default
HC00061_GolErMi default
HC00061_cyto default
HC00061_ext default
HC00061_mito default
HC00061_nuc default
HC00061_peroxy default
HC00062_GolErMi Sulfate
HC00062_bile Sulfate
HC00062_cyto Sulfate
HC00062_ext Sulfate_ext
HC00062_lyso Sulfate
HC00062_mito Sulfate
HC00064_cyto default
HC00064_lyso default
HC00065_GolErMi aminoacid
HC00065_cyto aminoacid
HC00065_ext aminoacid
HC00065_lyso aminoacid
HC00065_mito aminoacid
HC00066_GolErMi default
HC00066_cyto default
HC00066_ext default
HC00066_mito default
HC00066_nuc default
HC00067_GolErMi aminoacid
HC00067_cyto aminoacid
HC00067_ext aminoacid
HC00067_lyso aminoacid
HC00067_mito aminoacid
HC00067_nuc aminoacid
HC00068_GolErMi aminoacid
HC00068_cyto aminoacid
HC00068_ext aminoacid
HC00068_lyso aminoacid
HC00068_mito aminoacid
HC00068_peroxy aminoacid
HC00070_cyto default
HC00070_ext default
HC00070_lyso default
HC00070_mito default
HC00070_peroxy default
HC00071_GolErMi default
HC00071_cyto default
HC00071_mito default
HC00071_peroxy default
HC00074_cyto default
HC00074_ext default
HC00075_cyto aminoacid
HC00075_ext aminoacid
HC00075_lyso aminoacid
HC00075_mito aminoacid
HC00076_cyto PEP
HC00076_mito PEP
HC00077_cyto default
HC00077_ext default
HC00077_mito default
HC00078_GolErMi default
HC00078_cyto default
HC00078_ext default
HC00079_GolErMi default
HC00079_cyto default
HC00079_ext default
HC00079_mito default
HC00080_cyto aminoacid
HC00080_ext aminoacid
HC00080_lyso aminoacid
HC00080_mito aminoacid
HC00081_cyto aminoacid
HC00081_ext aminoacid
HC00081_lyso aminoacid
HC00081_mito aminoacid
HC00083_cyto H+(PG)_cyto
HC00083_ext H+(PG)
HC00083_lyso H+(PG)
HC00083_mito H+(PG)_mito
HC00083_peroxy H+(PG)
HC00084_cyto default
HC00084_ext default
HC00084_mito default
HC00085_cyto aminoacid
HC00085_ext aminoacid
HC00085_lyso aminoacid
HC00085_mito aminoacid
HC00086_GolErMi default
HC00086_cyto default
HC00086_mito default
HC00086_peroxy default
HC00087_GolErMi default
HC00087_cyto default
HC00087_ext default
HC00087_mito default
HC00087_peroxy default
HC00088_GolErMi Fructose-6P
HC00088_cyto Fructose-6P
HC00089_cyto default
HC00089_ext default
HC00089_mito default
HC00091_GolErMi default
HC00091_cyto default
HC00091_ext default
HC00093_cyto default
HC00093_mito default
HC00093_peroxy default
HC00094_GolErMi Glucose-6P
HC00094_cyto Glucose-6P
HC00094_peroxy Glucose-6P
HC00095_GolErMi sn-Glycerol-3P
HC00095_cyto sn-Glycerol-3P
HC00095_lyso sn-Glycerol-3P
HC00095_mito sn-Glycerol-3P
HC00095_peroxy sn-Glycerol-3P
HC00096_cyto Sulfite
HC00096_mito Sulfite
HC00097_cyto default
HC00097_ext default
HC00098_GolErMi default
HC00098_cyto default
HC00099_cyto aminoacid
HC00099_ext aminoacid
HC00099_lyso aminoacid
HC00099_mito aminoacid
HC00100_cyto default
HC00100_ext default
HC00100_mito default
HC00101_cyto default
HC00101_mito default
HC00101_peroxy default
HC00102_GolErMi default
HC00102_cyto default
HC00102_ext default
HC00102_lyso default
HC00102_mito default
HC00103_cyto default
HC00103_ext default
HC00103_lyso default
HC00104_cyto default
HC00104_ext default
HC00104_mito default
HC00105_GolErMi default
HC00105_cyto default
HC00105_ext default
HC00105_lyso default
HC00105_mito default
HC00105_nuc default
HC00106_cyto default
HC00106_ext default
HC00106_mito default
HC00107_cyto default
HC00108_cyto default
HC00108_mito default
HC00109_cyto DHAP
HC00109_ext DHAP
HC00109_mito DHAP
HC00109_peroxy DHAP
HC00110_cyto default
HC00110_ext default
HC00110_mito default
HC00110_nuc default
HC00112_cyto default
HC00112_ext default
HC00113_bile default
HC00113_cyto default
HC00113_ext default
HC00114_cyto default
HC00114_ext default
HC00114_lyso default
HC00114_mito default
HC00115_GolErMi Ribose-5P
HC00115_cyto Ribose-5P
HC00115_peroxy Ribose-5P
HC00116_GolErMi GAP
HC00116_cyto GAP
HC00117_cyto default
HC00117_ext default
HC00118_cyto default
HC00118_ext default
HC00119_cyto default
HC00119_ext default
HC00120_cyto default
HC00120_mito default
HC00121_cyto aminoacid
HC00121_ext aminoacid
HC00121_lyso aminoacid
HC00121_mito aminoacid
HC00122_GolErMi default
HC00122_cyto default
HC00122_ext default
HC00122_lyso default
HC00123_mito default
HC00124_mito default
HC00125_cyto default
HC00125_ext default
HC00125_mito default
HC00126_GolErMi default
HC00126_cyto default
HC00126_nuc default
HC00127_cyto default
HC00127_mito default
HC00127_peroxy default
HC00128_cyto default
HC00128_ext default
HC00129_cyto default
HC00129_mito default
HC00130_cyto default
HC00130_ext default
HC00130_lyso default
HC00130_peroxy default
HC00131_peroxy default
HC00132_cyto default
HC00132_ext default
HC00132_mito default
HC00133_cyto aminoacid
HC00133_ext aminoacid
HC00133_lyso aminoacid
HC00133_mito aminoacid
HC00134_GolErMi default
HC00134_cyto default
HC00134_mito default
HC00134_peroxy default
HC00135_GolErMi default
HC00135_cyto default
HC00135_ext default
HC00138_GolErMi default
HC00138_cyto default
HC00138_lyso default
HC00139_mito default
HC00140_cyto default
HC00140_mito default
HC00140_nuc default
HC00141_GolErMi default
HC00141_cyto default
HC00141_ext default
HC00141_lyso default
HC00141_mito default
HC00144_cyto default
HC00144_ext default
HC00145_GolErMi aminoacid
HC00145_cyto aminoacid
HC00145_ext aminoacid
HC00145_lyso aminoacid
HC00145_mito aminoacid
HC00146_cyto Malate
HC00146_mito Malate
HC00146_peroxy Malate
HC00148_cyto aminoacid
HC00148_ext aminoacid
HC00148_lyso aminoacid
HC00148_mito aminoacid
HC00149_cyto default
HC00149_ext default
HC00150_GolErMi default
HC00150_cyto default
HC00150_lyso default
HC00150_mito default
HC00150_peroxy default
HC00151_cyto default
HC00151_mito default
HC00153_cyto Citrate
HC00153_ext Citrate
HC00153_mito Citrate
HC00154_cyto default
HC00154_ext default
HC00155_cyto default
HC00155_mito default
HC00158_cyto default
HC00158_ext default
HC00158_mito default
HC00159_cyto default
HC00159_ext default
HC00159_mito default
HC00159_peroxy default
HC00161_cyto default
HC00161_mito default
HC00162_GolErMi default
HC00162_cyto default
HC00163_cyto default
HC00163_mito default
HC00163_peroxy default
HC00164_cyto default
HC00164_mito default
HC00165_cyto default
HC00168_cyto default
HC00168_ext default
HC00170_cyto default
HC00170_ext default
HC00170_mito default
HC00171_cyto default
HC00171_mito default
HC00173_GolErMi default
HC00173_cyto default
HC00173_ext default
HC00174_cyto aminoacid
HC00174_ext aminoacid
HC00174_lyso aminoacid
HC00174_mito aminoacid
HC00175_cyto default
HC00175_ext default
HC00177_cyto default
HC00177_ext default
HC00177_lyso default
HC00177_mito default
HC00177_peroxy default
HC00178_GolErMi large
HC00178_bile large
HC00178_cyto large
HC00178_ext large
HC00178_lyso large
HC00178_peroxy large
HC00179_cyto aminoacid
HC00179_ext aminoacid
HC00179_lyso aminoacid
HC00179_mito aminoacid
HC00180_GolErMi default
HC00180_cyto default
HC00181_GolErMi default
HC00181_cyto default
HC00182_cyto default
HC00182_lyso default
HC00184_cyto default
HC00184_mito default
HC00186_GolErMi default
HC00186_cyto default
HC00186_mito default
HC00188_GolErMi default
HC00188_cyto default
HC00188_peroxy default
HC00190_GolErMi default
HC00190_cyto default
HC00192_cyto default
HC00192_mito default
HC00193_ext default
HC00193_mito default
HC00194_cyto default
HC00194_ext default
HC00194_lyso default
HC00195_bile default
HC00195_cyto default
HC00195_ext default
HC00195_mito default
HC00196_cyto default
HC00196_ext default
HC00196_lyso default
HC00196_mito default
HC00197_cyto default
HC00197_ext default
HC00197_mito default
HC00197_nuc default
HC00197_peroxy default
HC00198_cyto default
HC00198_ext default
HC00198_lyso default
HC00198_mito default
HC00201_cyto default
HC00202_GolErMi default
HC00202_bile default
HC00202_cyto default
HC00202_ext default
HC00202_lyso default
HC00202_mito default
HC00202_peroxy default
HC00203_mito default
HC00204_cyto default
HC00204_lyso default
HC00207_cyto default
HC00209_GolErMi default
HC00209_cyto default
HC00210_mito default
HC00211_mito default
HC00212_cyto default
HC00212_ext default
HC00212_lyso default
HC00212_mito default
HC00213_cyto default
HC00213_mito default
HC00213_peroxy default
HC00214_cyto default
HC00215_cyto default
HC00215_ext default
HC00216_cyto default
HC00216_ext K+_ext
HC00217_cyto default
HC00217_lyso default
HC00217_mito default
HC00217_nuc default
HC00219_cyto default
HC00219_ext default
HC00219_mito default
HC00220_ext default
HC00220_lyso default
HC00221_cyto default
HC00221_mito default
HC00222_cyto default
HC00222_ext default
HC00222_mito default
HC00222_peroxy default
HC00223_cyto default
HC00223_ext default
HC00223_mito default
HC00225_mito default
HC00226_GolErMi default
HC00226_bile default
HC00226_cyto default
HC00226_ext default
HC00226_lyso default
HC00226_mito default
HC00226_peroxy default
HC00227_cyto default
HC00227_ext default
HC00229_ext default
HC00230_cyto default
HC00230_ext default
HC00232_cyto default
HC00232_ext default
HC00232_lyso default
HC00233_cyto default
HC00233_mito default
HC00235_cyto default
HC00235_mito default
HC00238_cyto default
HC00238_ext default
HC00238_peroxy default
HC00239_cyto default
HC00239_ext default
HC00242_cyto default
HC00242_mito default
HC00244_cyto default
HC00244_lyso default
HC00244_nuc default
HC00245_cyto default
HC00245_mito default
HC00246_GolErMi default
HC00246_cyto default
HC00247_GolErMi default
HC00247_cyto default
HC00250_GolErMi default
HC00250_cyto default
HC00250_ext default
HC00252_cyto default
HC00252_ext default
HC00252_mito default
HC00253_GolErMi HCO3-
HC00253_bile HCO3-
HC00253_cyto HCO3-
HC00253_ext HCO3-
HC00253_mito HCO3-
HC00255_cyto default
HC00255_ext default
HC00255_mito default
HC00256_cyto default
HC00256_ext default
HC00256_mito default
HC00259_cyto default
HC00259_ext default
HC00259_mito default
HC00260_cyto default
HC00260_ext default
HC00260_mito default
HC00262_cyto default
HC00262_ext default
HC00263_GolErMi default
HC00263_cyto default
HC00263_nuc default
HC00264_cyto default
HC00266_cyto Isocitrate
HC00266_mito Isocitrate
HC00266_peroxy Isocitrate
HC00267_cyto default
HC00268_cyto default
HC00268_ext default
HC00269_cyto default
HC00269_ext default
HC00269_mito default
HC00270_GolErMi default
HC00270_cyto default
HC00270_ext default
HC00270_mito default
HC00270_peroxy default
HC00271_GolErMi default
HC00271_cyto default
HC00271_lyso default
HC00273_cyto default
HC00273_mito default
HC00275_GolErMi default
HC00275_cyto default
HC00277_cyto default
HC00277_ext default
HC00277_mito default
HC00278_cyto default
HC00278_mito default
HC00279_cyto default
HC00279_ext default
HC00280_cyto default
HC00280_ext default
HC00280_lyso default
HC00280_mito default
HC00282_cyto lower_default
HC00282_mito lower_default
HC00282_peroxy lower_default
HC00284_cyto default
HC00284_ext default
HC00284_mito default
HC00285_cyto default
HC00285_mito default
HC00288_cyto default
HC00288_mito default
HC00288_peroxy default
HC00289_cyto protein
HC00289_lyso protein
HC00290_cyto default
HC00292_GolErMi default
HC00292_cyto default
HC00292_peroxy default
HC00293_cyto default
HC00296_cyto default
HC00296_mito default
HC00298_cyto default
HC00300_cyto Fructose-1,6PP
HC00301_cyto default
HC00302_GolErMi default
HC00302_cyto default
HC00302_mito default
HC00302_peroxy default
HC00303_cyto default
HC00304_cyto default
HC00304_lyso default
HC00305_cyto default
HC00305_mito default
HC00306_cyto default
HC00306_ext default
HC00306_lyso default
HC00306_mito default
HC00307_cyto default
HC00307_ext default
HC00307_mito default
HC00308_cyto default
HC00308_ext default
HC00308_lyso default
HC00308_mito default
HC00308_nuc default
HC00309_cyto default
HC00309_mito default
HC00309_nuc default
HC00310_cyto default
HC00310_ext default
HC00310_peroxy default
HC00316_cyto default
HC00316_ext default
HC00317_cyto default
HC00318_cyto default
HC00318_ext default
HC00319_cyto default
HC00319_mito default
HC00320_cyto default
HC00320_mito default
HC00320_peroxy default
HC00321_cyto default
HC00322_cyto default
HC00322_ext default
HC00322_lyso default
HC00322_mito default
HC00323_bile default
HC00323_cyto default
HC00323_ext default
HC00324_mito default
HC00328_cyto default
HC00329_mito default
HC00334_cyto aminoacid
HC00334_ext aminoacid
HC00334_lyso aminoacid
HC00334_mito aminoacid
HC00338_GolErMi default
HC00338_cyto default
HC00338_lyso default
HC00338_mito default
HC00338_peroxy default
HC00340_cyto default
HC00340_mito default
HC00340_nuc default
HC00342_cyto cis-Aconitate
HC00342_mito cis-Aconitate
HC00343_GolErMi default
HC00343_cyto default
HC00343_peroxy default
HC00347_cyto default
HC00347_ext default
HC00348_cyto default
HC00348_mito default
HC00349_cyto default
HC00349_mito default
HC00356_cyto default
HC00357_GolErMi default
HC00357_cyto default
HC00358_cyto default
HC00358_ext default
HC00358_mito default
HC00360_GolErMi default
HC00360_cyto default
HC00360_mito default
HC00361_cyto default
HC00362_GolErMi default
HC00362_cyto default
HC00362_mito default
HC00362_peroxy default
HC00363_mito default
HC00366_cyto default
HC00367_cyto default
HC00367_mito default
HC00368_cyto default
HC00368_ext default
HC00368_mito default
HC00369_cyto default
HC00369_mito default
HC00369_nuc default
HC00377_GolErMi default
HC00377_cyto default
HC00377_ext default
HC00377_mito default
HC00377_peroxy default
HC00380_cyto default
HC00380_ext default
HC00381_cyto default
HC00381_ext default
HC00381_lyso default
HC00381_mito default
HC00384_cyto default
HC00384_ext default
HC00385_GolErMi default
HC00385_cyto default
HC00385_ext default
HC00388_mito default
HC00389_cyto default
HC00389_ext default
HC00389_lyso default
HC00389_mito default
HC00393_cyto default
HC00396_cyto default
HC00396_ext default
HC00396_mito default
HC00397_cyto default
HC00397_mito default
HC00399_cyto default
HC00400_GolErMi default
HC00400_cyto default
HC00400_lyso default
HC00400_mito default
HC00400_peroxy default
HC00405_cyto default
HC00406_cyto default
HC00406_mito default
HC00408_GolErMi default
HC00408_cyto default
HC00410_cyto default
HC00410_ext default
HC00410_mito default
HC00411_mito default
HC00413_mito default
HC00415_cyto default
HC00415_ext default
HC00416_cyto default
HC00416_ext default
HC00417_GolErMi default
HC00418_cyto default
HC00422_cyto default
HC00423_cyto default
HC00423_mito default
HC00425_cyto default
HC00425_ext default
HC00426_bile default
HC00426_cyto default
HC00426_ext default
HC00428_cyto default
HC00428_ext default
HC00428_mito default
HC00431_cyto default
HC00431_ext default
HC00431_lyso default
HC00431_mito default
HC00433_cyto default
HC00434_GolErMi default
HC00434_cyto default
HC00434_ext default
HC00435_cyto default
HC00436_cyto default
HC00436_mito default
HC00437_mito default
HC00439_cyto default
HC00439_mito default
HC00442_GolErMi default
HC00442_cyto default
HC00442_lyso default
HC00442_nuc default
HC00447_cyto default
HC00448_cyto default
HC00448_mito default
HC00451_cyto default
HC00451_mito default
HC00456_GolErMi default
HC00456_cyto default
HC00459_cyto default
HC00460_cyto default
HC00462_mito default
HC00463_cyto default
HC00464_cyto default
HC00466_cyto default
HC00467_cyto default
HC00471_cyto default
HC00471_mito default
HC00472_cyto default
HC00472_mito default
HC00474_GolErMi default
HC00474_cyto default
HC00474_ext default
HC00474_nuc default
HC00475_cyto default
HC00478_cyto default
HC00483_GolErMi default
HC00483_cyto default
HC00484_cyto default
HC00487_cyto default
HC00488_cyto default
HC00489_GolErMi default
HC00489_cyto default
HC00489_mito default
HC00490_GolErMi default
HC00490_cyto default
HC00490_mito default
HC00491_GolErMi default
HC00491_cyto default
HC00495_mito default
HC00502_GolErMi default
HC00502_bile default
HC00502_cyto default
HC00502_ext default
HC00502_mito default
HC00502_peroxy default
HC00504_cyto default
HC00505_cyto default
HC00505_ext default
HC00505_mito default
HC00506_cyto default
HC00506_mito default
HC00508_cyto default
HC00508_ext default
HC00510_GolErMi default
HC00510_bile default
HC00510_cyto default
HC00510_ext default
HC00510_lyso default
HC00510_mito default
HC00510_peroxy default
HC00515_cyto default
HC00518_cyto default
HC00518_ext default
HC00525_cyto default
HC00525_ext default
HC00525_mito default
HC00526_GolErMi default
HC00526_peroxy default
HC00532_GolErMi default
HC00532_cyto default
HC00532_ext default
HC00533_bile default
HC00533_cyto default
HC00533_ext default
HC00534_cyto default
HC00536_GolErMi default
HC00536_cyto default
HC00538_cyto default
HC00538_ext default
HC00538_mito default
HC00541_cyto default
HC00543_GolErMi default
HC00543_cyto default
HC00543_lyso default
HC00548_cyto default
HC00548_mito default
HC00550_cyto default
HC00554_cyto default
HC00554_mito default
HC00555_cyto default
HC00556_GolErMi default
HC00556_cyto default
HC00556_lyso default
HC00564_cyto default
HC00564_mito default
HC00568_cyto default
HC00568_ext default
HC00568_mito default
HC00570_ext default
HC00570_lyso default
HC00572_GolErMi lower_default
HC00572_mito lower_default
HC00572_peroxy lower_default
HC00574_cyto default
HC00574_ext default
HC00574_lyso default
HC00574_mito default
HC00574_nuc default
HC00575_cyto default
HC00575_mito default
HC00576_cyto default
HC00579_mito default
HC00579_peroxy default
HC00582_cyto default
HC00582_mito default
HC00585_cyto default
HC00585_mito default
HC00587_cyto default
HC00587_mito default
HC00588_cyto default
HC00590_cyto default
HC00590_mito default
HC00591_cyto lower_default
HC00591_mito lower_default
HC00592_GolErMi default
HC00592_cyto default
HC00592_ext default
HC00599_cyto default
HC00599_mito default
HC00600_cyto default
HC00600_mito default
HC00611_cyto default
HC00617_GolErMi default
HC00617_cyto default
HC00619_GolErMi default
HC00619_cyto default
HC00621_cyto default
HC00625_mito default
HC00626_cyto default
HC00628_cyto default
HC00630_cyto default
HC00630_mito default
HC00632_cyto default
HC00632_mito default
HC00632_peroxy default
HC00635_cyto default
HC00640_cyto default
HC00641_cyto default
HC00643_cyto default
HC00645_GolErMi default
HC00645_peroxy default
HC00648_cyto default
HC00656_cyto default
HC00656_mito default
HC00658_ext default
HC00661_cyto default
HC00661_ext default
HC00661_mito default
HC00662_cyto default
HC00664_cyto default
HC00667_cyto default
HC00669_cyto default
HC00670_cyto default
HC00670_peroxy default
HC00675_cyto default
HC00680_lyso default
HC00681_cyto default
HC00681_mito default
HC00682_mito default
HC00683_cyto default
HC00685_cyto default
HC00685_peroxy default
HC00686_mito lower_default
HC00686_peroxy lower_default
HC00687_cyto default
HC00687_mito default
HC00688_cyto default
HC00690_GolErMi default
HC00690_cyto default
HC00690_mito default
HC00691_cyto default
HC00692_cyto default
HC00692_mito default
HC00693_GolErMi default
HC00693_peroxy default
HC00694_cyto default
HC00694_mito default
HC00695_mito default
HC00698_cyto default
HC00698_lyso default
HC00699_cyto default
HC00699_mito default
HC00701_cyto default
HC00701_mito default
HC00703_cyto default
HC00703_mito default
HC00705_mito default
HC00706_GolErMi default
HC00706_peroxy default
HC00715_cyto default
HC00715_ext default
HC00715_mito default
HC00717_cyto default
HC00718_cyto default
HC00719_GolErMi default
HC00719_cyto default
HC00721_mito default
HC00728_cyto default
HC00729_cyto default
HC00733_GolErMi Glucono-1,5-lactone-6P
HC00733_cyto Glucono-1,5-lactone-6P
HC00733_peroxy Glucono-1,5-lactone-6P
HC00741_cyto default
HC00741_mito default
HC00742_cyto default
HC00742_mito default
HC00744_cyto default
HC00757_cyto default
HC00762_cyto default
HC00762_mito default
HC00763_GolErMi Na+
HC00763_cyto Na+
HC00763_ext Na+_ext
HC00765_GolErMi NH4+
HC00765_bile NH4+
HC00765_cyto NH4+
HC00765_ext NH4+_ext
HC00765_lyso NH4+
HC00765_mito NH4+
HC00765_nuc NH4+
HC00765_peroxy NH4+
HC00766_cyto default
HC00766_mito default
HC00767_cyto default
HC00767_mito default
HC00768_cyto default
HC00768_mito default
HC00770_GolErMi default
HC00770_cyto default
HC00770_mito default
HC00770_nuc default
HC00770_peroxy default
HC00779_cyto default
HC00784_cyto default
HC00784_ext default
HC00793_GolErMi default
HC00793_bile default
HC00793_cyto default
HC00793_ext default
HC00793_lyso default
HC00793_peroxy default
HC00796_GolErMi default
HC00796_bile default
HC00796_cyto default
HC00796_ext default
HC00796_lyso default
HC00796_peroxy default
HC00807_cyto default
HC00807_mito default
HC00811_cyto default
HC00811_mito default
HC00815_cyto default
HC00815_mito default
HC00816_cyto default
HC00816_mito default
HC00821_cyto default
HC00822_ext default
HC00822_lyso default
HC00823_cyto default
HC00828_cyto default
HC00828_mito default
HC00829_cyto default
HC00830_GolErMi default
HC00830_bile default
HC00830_cyto default
HC00830_ext default
HC00830_peroxy default
HC00832_cyto default
HC00833_GolErMi default
HC00833_cyto default
HC00833_peroxy default
HC00837_cyto default
HC00837_mito default
HC00838_cyto default
HC00844_GolErMi default
HC00844_cyto default
HC00844_mito default
HC00844_peroxy default
HC00846_cyto default
HC00846_ext default
HC00847_GolErMi default
HC00847_peroxy default
HC00849_cyto default
HC00849_ext default
HC00850_cyto default
HC00850_mito default
HC00850_peroxy default
HC00856_cyto default
HC00861_cyto default
HC00861_ext default
HC00863_bile default
HC00863_cyto default
HC00863_ext default
HC00863_peroxy default
HC00865_cyto default
HC00865_mito default
HC00868_cyto default
HC00868_ext default
HC00869_GolErMi default
HC00869_cyto default
HC00869_mito default
HC00869_peroxy default
HC00873_cyto default
HC00877_bile default
HC00877_cyto default
HC00877_ext default
HC00898_cyto default
HC00898_ext default
HC00900_cyto default
HC00900_mito default
HC00904_GolErMi default
HC00904_cyto default
HC00904_nuc default
HC00905_bile default
HC00905_cyto default
HC00905_mito default
HC00906_cyto default
HC00907_cyto default
HC00907_mito default
HC00909_cyto default
HC00909_mito default
HC00909_peroxy default
HC00916_cyto default
HC00920_cyto default
HC00920_mito default
HC00932_mito default
HC00933_cyto default
HC00933_mito default
HC00943_cyto default
HC00943_ext default
HC00945_cyto default
HC00945_ext default
HC00947_cyto default
HC00955_cyto default
HC00955_ext default
HC00958_GolErMi default
HC00958_bile default
HC00958_cyto default
HC00958_ext default
HC00958_mito default
HC00958_peroxy default
HC00961_cyto default
HC00961_ext default
HC00962_cyto default
HC00962_mito default
HC00966_GolErMi default
HC00966_cyto default
HC00966_ext default
HC00966_mito default
HC00966_peroxy default
HC00967_cyto default
HC00967_mito default
HC00971_cyto default
HC00971_mito default
HC00971_peroxy default
HC00975_cyto default
HC00980_cyto default
HC00980_mito default
HC00985_cyto default
HC00990_cyto default
HC01007_GolErMi default
HC01007_cyto default
HC01007_ext default
HC01007_mito default
HC01007_peroxy default
HC01017_cyto default
HC01019_cyto default
HC01021_mito default
HC01022_mito lower_default
HC01022_peroxy lower_default
HC01024_cyto default
HC01030_cyto default
HC01033_cyto default
HC01034_GolErMi default
HC01034_cyto default
HC01034_ext default
HC01034_mito default
HC01034_peroxy default
HC01036_cyto default
HC01036_mito default
HC01039_cyto default
HC01047_mito default
HC01053_cyto default
HC01054_cyto default
HC01066_cyto default
HC01077_mito default
HC01078_mito lower_default
HC01078_peroxy lower_default
HC01079_cyto default
HC01079_mito default
HC01081_mito default
HC01082_cyto default
HC01085_cyto default
HC01085_mito default
HC01092_mito default
HC01094_cyto default
HC01097_cyto default
HC01101_mito default
HC01102_mito default
HC01102_peroxy default
HC01104_ext default
HC01104_lyso default
HC01108_cyto default
HC01111_cyto default
HC01113_cyto default
HC01115_cyto default
HC01118_GolErMi default
HC01118_peroxy default
HC01122_cyto default
HC01122_mito default
HC01122_peroxy default
HC01123_mito default
HC01125_cyto default
HC01125_mito default
HC01127_cyto default
HC01127_mito default
HC01129_mito default
HC01146_GolErMi default
HC01157_cyto default
HC01159_cyto default
HC01161_cyto protein
HC01161_lyso protein
HC01162_cyto default
HC01168_cyto default
HC01171_mito default
HC01175_bile default
HC01175_cyto default
HC01175_ext default
HC01176_cyto default
HC01176_mito default
HC01179_GolErMi default
HC01180_cyto default
HC01182_mito default
HC01182_nuc default
HC01183_cyto default
HC01186_cyto default
HC01190_cyto default
HC01199_cyto default
HC01199_mito default
HC01204_cyto default
HC01220_cyto default
HC01220_mito default
HC01223_mito default
HC01223_peroxy default
HC01230_cyto default
HC01230_mito default
HC01231_cyto default
HC01231_mito default
HC01254_cyto default
HC01254_mito default
HC01255_cyto default
HC01256_cyto default
HC01257_cyto default
HC01261_cyto default
HC01261_mito default
HC01276_cyto default
HC01276_mito default
HC01281_cyto default
HC01285_GolErMi default
HC01287_mito default
HC01287_peroxy default
HC01288_cyto default
HC01292_mito default
HC01302_cyto default
HC01302_ext default
HC01306_cyto default
HC01313_GolErMi default
HC01313_cyto default
HC01313_mito default
HC01313_peroxy default
HC01314_cyto default
HC01314_ext default
HC01321_cyto default
HC01322_cyto default
HC01323_cyto default
HC01326_cyto default
HC01329_cyto default
HC01332_GolErMi default
HC01332_cyto default
HC01332_mito default
HC01332_peroxy default
HC01334_cyto default
HC01335_cyto default
HC01340_GolErMi default
HC01340_cyto default
HC01340_peroxy default
HC01344_cyto default
HC01347_cyto default
HC01348_GolErMi default
HC01348_peroxy default
HC01356_cyto default
HC01361_ext default
HC01367_cyto default
HC01367_ext default
HC01367_nuc default
HC01371_cyto default
HC01373_GolErMi default
HC01373_peroxy default
HC01374_GolErMi default
HC01374_peroxy default
HC01375_mito lower_default
HC01375_peroxy lower_default
HC01376_mito default
HC01377_mito default
HC01378_GolErMi default
HC01378_bile default
HC01378_cyto default
HC01378_ext default
HC01378_peroxy default
HC01379_mito default
HC01381_cyto default
HC01394_cyto default
HC01395_cyto default
HC01396_cyto default
HC01397_mito lower_default
HC01397_peroxy lower_default
HC01398_cyto lower_default
HC01398_mito lower_default
HC01398_peroxy lower_default
HC01399_mito lower_default
HC01399_peroxy lower_default
HC01400_cyto lower_default
HC01400_mito lower_default
HC01400_peroxy lower_default
HC01401_mito default
HC01401_peroxy default
HC01402_cyto lower_default
HC01402_mito lower_default
HC01402_peroxy lower_default
HC01403_mito lower_default
HC01403_peroxy lower_default
HC01404_mito lower_default
HC01404_peroxy lower_default
HC01405_mito lower_default
HC01405_peroxy lower_default
HC01406_cyto lower_default
HC01406_mito lower_default
HC01406_peroxy lower_default
HC01407_mito lower_default
HC01407_peroxy lower_default
HC01408_cyto lower_default
HC01408_mito lower_default
HC01408_peroxy lower_default
HC01409_cyto default
HC01409_mito default
HC01409_peroxy default
HC01410_mito lower_default
HC01410_peroxy lower_default
HC01411_GolErMi lower_default
HC01411_cyto lower_default
HC01411_lyso lower_default
HC01411_mito lower_default
HC01411_peroxy lower_default
HC01412_mito lower_default
HC01412_peroxy lower_default
HC01413_cyto default
HC01413_mito default
HC01413_peroxy default
HC01414_mito lower_default
HC01414_peroxy lower_default
HC01415_mito lower_default
HC01415_peroxy lower_default
HC01423_cyto default
HC01424_cyto default
HC01426_GolErMi default
HC01426_cyto default
HC01426_mito default
HC01426_peroxy default
HC01434_cyto Oxalosuccinate
HC01434_mito Oxalosuccinate
HC01434_peroxy Oxalosuccinate
HC01435_mito default
HC01436_GolErMi default
HC01436_cyto default
HC01436_peroxy default
HC01440_ext default
HC01441_ext default
HC01444_ext default
HC01444_lyso default
HC01446_ext default
HC01451_GolErMi default
HC01451_peroxy default
HC01452_GolErMi default
HC01452_peroxy default
HC01453_cyto default
HC01453_mito default
HC01454_cyto default
HC01454_mito default
HC01454_peroxy default
HC01455_cyto default
HC01455_mito default
HC01456_peroxy default
HC01457_peroxy default
HC01458_peroxy default
HC01459_peroxy default
HC01460_cyto default
HC01461_cyto default
HC01461_mito default
HC01462_cyto default
HC01463_cyto default
HC01463_mito default
HC01464_GolErMi default
HC01464_cyto default
HC01465_GolErMi default
HC01465_cyto default
HC01466_peroxy default
HC01469_bile default
HC01469_cyto default
HC01469_ext default
HC01470_bile default
HC01470_cyto default
HC01470_ext default
HC01471_bile default
HC01471_cyto default
HC01471_ext default
HC01471_peroxy default
HC01472_bile default
HC01472_cyto default
HC01472_ext default
HC01472_peroxy default
HC01473_cyto default
HC01473_mito default
HC01473_peroxy default
HC01479_cyto default
HC01480_cyto default
HC01493_cyto default
HC01493_ext default
HC01496_mito default
HC01499_cyto default
HC01499_mito default
HC01500_cyto default
HC01500_mito default
HC01501_cyto default
HC01501_mito default
HC01502_cyto default
HC01505_cyto default
HC01505_ext default
HC01505_mito default
HC01506_nuc default
HC01507_nuc default
HC01508_nuc default
HC01512_cyto default
HC01514_cyto default
HC01514_mito default
HC01517_GolErMi default
HC01517_cyto default
HC01517_mito default
HC01518_cyto default
HC01518_mito default
HC01519_cyto default
HC01519_mito default
HC01520_cyto default
HC01520_mito default
HC01521_GolErMi default
HC01521_cyto default
HC01521_mito default
HC01522_cyto default
HC01523_cyto default
HC01524_GolErMi default
HC01524_cyto default
HC01525_cyto default
HC01536_cyto default
HC01536_mito default
HC01537_cyto default
HC01537_mito default
HC01547_cyto default
HC01547_mito default
HC01553_cyto default
HC01556_cyto default
HC01557_mito default
HC01557_peroxy default
HC01562_cyto default
HC01565_cyto default
HC01566_cyto default
HC01569_cyto default
HC01569_ext default
HC01570_cyto default
HC01571_cyto default
HC01577_cyto default
HC01577_ext default
HC01587_cyto default
HC01588_cyto default
HC01589_cyto default
HC01590_cyto default
HC01591_cyto default
HC01592_cyto default
HC01593_cyto default
HC01594_cyto default
HC01595_cyto default
HC01596_cyto default
HC01597_cyto default
HC01598_cyto default
HC01599_cyto default
HC01600_cyto default
HC01601_cyto default
HC01602_cyto default
HC01603_cyto default
HC01604_cyto default
HC01605_cyto default
HC01606_cyto default
HC01607_cyto default
HC01608_mito default
HC01609_ext default
HC01610_ext default
HC01616_GolErMi default
HC01616_bile default
HC01616_cyto default
HC01616_ext default
HC01622_cyto default
HC01622_mito default
HC01628_cyto default
HC01632_cyto default
HC01632_ext default
HC01635_cyto default
HC01651_cyto default
HC01651_nuc default
HC01652_cyto default
HC01652_nuc default
HC01653_cyto default
HC01653_mito default
HC01658_cyto default
HC01662_cyto default
HC01662_mito default
HC01663_cyto default
HC01663_mito default
HC01664_cyto default
HC01664_ext default
HC01668_cyto default
HC01668_mito default
HC01669_cyto default
HC01669_ext default
HC01672_cyto default
HC01696_cyto default
HC01696_mito default
HC01697_cyto default
HC01697_mito default
HC01700_cyto default
HC01700_ext default
HC01702_GolErMi default
HC01702_cyto default
HC01707_cyto default
HC01707_mito default
HC01708_cyto default
HC01708_mito default
HC01710_cyto default
HC01710_nuc default
HC01712_mito default
HC01734_cyto default
HC01740_cyto default
HC01751_cyto default
HC01752_cyto default
HC01757_GolErMi default
HC01757_bile default
HC01757_cyto default
HC01757_ext default
HC01757_lyso default
HC01757_peroxy default
HC01758_GolErMi default
HC01758_bile default
HC01758_cyto default
HC01758_ext default
HC01758_lyso default
HC01758_peroxy default
HC01760_GolErMi default
HC01760_cyto default
HC01771_GolErMi default
HC01772_GolErMi default
HC01774_cyto default
HC01774_mito default
HC01775_cyto default
HC01775_mito default
HC01781_cyto default
HC01781_ext default
HC01781_mito default
HC01787_cyto default
HC01787_ext default
HC01788_GolErMi default
HC01788_bile default
HC01788_cyto default
HC01788_ext default
HC01788_peroxy default
HC01795_mito default
HC01795_peroxy default
HC01796_mito default
HC01796_peroxy default
HC01797_cyto default
HC01797_nuc default
HC01798_cyto default
HC01799_GolErMi default
HC01803_GolErMi default
HC01804_GolErMi default
HC01808_GolErMi default
HC01808_peroxy default
HC01833_cyto default
HC01833_mito default
HC01838_cyto default
HC01841_GolErMi default
HC01841_cyto default
HC01841_peroxy default
HC01842_cyto default
HC01845_mito default
HC01845_peroxy default
HC01846_cyto default
HC01846_ext Fe2+_ext
HC01846_mito default
HC01847_cyto default
HC01847_ext default
HC01852_cyto protein
HC01852_ext protein
HC01852_lyso protein
HC01939_cyto protein
HC01939_ext protein
HC01939_lyso protein
HC01940_GolErMi particle
HC01940_ext particle
HC01940_lyso particle
HC01941_cyto default
HC01941_ext default
HC01941_mito default
HC01942_cyto protein
HC01942_ext protein
HC01942_lyso protein
HC01943_cyto protein
HC01943_ext protein
HC01943_lyso protein
HC01944_cyto protein
HC01944_ext protein
HC01944_lyso protein
HC01945_GolErMi particle
HC01945_ext particle
HC01945_lyso particle
HC01949_mito default
HC01950_mito default
HC01969_GolErMi default
HC01969_cyto default
HC01969_lyso default
HC01971_ext particle
HC01971_lyso particle
HC01981_GolErMi default
HC01981_bile default
HC01981_cyto default
HC01981_ext default
HC01981_lyso default
HC01981_peroxy default
HC01983_GolErMi default
HC01983_cyto default
HC01983_lyso default
HC01983_mito default
HC01983_peroxy default
HC01984_GolErMi default
HC01984_cyto default
HC01984_peroxy default
HC01985_GolErMi default
HC01985_cyto default
HC01985_peroxy default
HC01986_GolErMi default
HC01986_cyto default
HC01986_lyso default
HC01986_mito default
HC01986_peroxy default
HC01988_cyto default
HC01990_GolErMi default
HC01990_cyto default
HC01990_lyso default
HC01991_GolErMi default
HC01991_cyto default
HC01991_mito default
HC01993_bile default
HC01993_cyto default
HC01993_ext default
HC01994_cyto default
HC01994_nuc default
HC01995_cyto default
HC01999_cyto default
HC01999_ext default
HC01999_mito default
HC02000_GolErMi default
HC02000_bile default
HC02000_cyto default
HC02000_ext default
HC02000_lyso default
HC02001_bile default
HC02001_cyto default
HC02001_ext default
HC02001_lyso default
HC02001_mito default
HC02002_GolErMi default
HC02002_bile default
HC02002_cyto default
HC02002_ext default
HC02002_lyso default
HC02005_bile default
HC02005_cyto default
HC02005_ext default
HC02006_GolErMi default
HC02006_bile default
HC02006_cyto default
HC02006_lyso default
HC02007_GolErMi default
HC02007_bile default
HC02007_cyto default
HC02007_ext default
HC02007_lyso default
HC02008_GolErMi default
HC02008_cyto default
HC02008_ext default
HC02008_lyso default
HC02009_GolErMi default
HC02009_bile default
HC02009_cyto default
HC02009_ext default
HC02009_lyso default
HC02010_bile default
HC02010_cyto default
HC02010_ext default
HC02011_bile default
HC02011_cyto default
HC02011_ext default
HC02012_bile default
HC02012_cyto default
HC02012_ext default
HC02013_bile default
HC02013_cyto default
HC02013_ext default
HC02014_bile default
HC02014_cyto default
HC02014_ext default
HC02015_bile default
HC02015_cyto default
HC02015_ext default
HC02015_mito default
HC02016_GolErMi default
HC02016_cyto default
HC02016_lyso default
HC02018_mito default
HC02020_GolErMi default
HC02020_bile default
HC02020_cyto default
HC02020_ext default
HC02020_lyso default
HC02021_GolErMi default
HC02021_bile default
HC02021_cyto default
HC02021_ext default
HC02021_lyso default
HC02022_GolErMi default
HC02022_bile default
HC02022_cyto default
HC02022_ext default
HC02022_lyso default
HC02023_GolErMi default
HC02023_bile default
HC02023_cyto default
HC02023_ext default
HC02023_lyso default
HC02024_GolErMi default
HC02024_bile default
HC02024_cyto default
HC02024_ext default
HC02024_lyso default
HC02025_GolErMi default
HC02025_bile default
HC02025_cyto default
HC02025_ext default
HC02025_lyso default
HC02026_GolErMi default
HC02026_bile default
HC02026_cyto default
HC02026_ext default
HC02026_lyso default
HC02027_GolErMi default
HC02027_bile default
HC02027_cyto default
HC02027_ext default
HC02027_lyso default
HC02028_GolErMi default
HC02028_bile default
HC02028_cyto default
HC02028_ext default
HC02028_lyso default
HC02029_GolErMi default
HC02029_bile default
HC02029_cyto default
HC02029_ext default
HC02029_lyso default
HC02030_GolErMi default
HC02030_bile default
HC02030_cyto default
HC02030_ext default
HC02030_lyso default
HC02031_GolErMi default
HC02031_bile default
HC02031_cyto default
HC02031_ext default
HC02031_lyso default
HC02032_GolErMi default
HC02032_bile default
HC02032_cyto default
HC02032_ext default
HC02032_lyso default
HC02033_GolErMi default
HC02033_bile default
HC02033_cyto default
HC02033_ext default
HC02033_lyso default
HC02034_GolErMi default
HC02034_bile default
HC02034_cyto default
HC02034_ext default
HC02034_lyso default
HC02035_GolErMi default
HC02035_bile default
HC02035_cyto default
HC02035_ext default
HC02035_lyso default
HC02036_GolErMi default
HC02036_bile default
HC02036_cyto default
HC02036_ext default
HC02036_lyso default
HC02037_GolErMi default
HC02037_cyto default
HC02037_lyso default
HC02038_GolErMi default
HC02038_cyto default
HC02038_lyso default
HC02039_GolErMi default
HC02039_cyto default
HC02039_lyso default
HC02040_GolErMi default
HC02040_cyto default
HC02040_lyso default
HC02041_GolErMi default
HC02041_cyto default
HC02041_lyso default
HC02042_GolErMi default
HC02042_cyto default
HC02042_lyso default
HC02043_GolErMi default
HC02043_cyto default
HC02043_lyso default
HC02044_GolErMi default
HC02044_cyto default
HC02044_lyso default
HC02045_GolErMi default
HC02045_cyto default
HC02045_lyso default
HC02046_GolErMi default
HC02046_cyto default
HC02046_lyso default
HC02047_GolErMi default
HC02047_cyto default
HC02047_lyso default
HC02048_GolErMi default
HC02048_cyto default
HC02048_lyso default
HC02049_bile default
HC02049_cyto default
HC02049_ext default
HC02050_bile default
HC02050_cyto default
HC02050_ext default
HC02051_bile default
HC02051_cyto default
HC02051_ext default
HC02052_bile default
HC02052_cyto default
HC02052_ext default
HC02053_GolErMi default
HC02053_bile default
HC02053_cyto default
HC02053_ext default
HC02053_mito default
HC02054_bile default
HC02054_cyto default
HC02054_ext default
HC02055_bile default
HC02055_cyto default
HC02055_ext default
HC02056_bile default
HC02056_cyto default
HC02056_ext default
HC02057_bile default
HC02057_cyto default
HC02057_ext default
HC02058_bile default
HC02058_cyto default
HC02058_ext default
HC02058_lyso default
HC02059_bile default
HC02059_cyto default
HC02059_ext default
HC02059_lyso default
HC02060_bile default
HC02060_cyto default
HC02060_ext default
HC02061_GolErMi default
HC02061_cyto default
HC02061_lyso default
HC02062_GolErMi default
HC02062_bile default
HC02062_cyto default
HC02062_ext default
HC02062_lyso default
HC02063_GolErMi default
HC02063_cyto default
HC02063_lyso default
HC02064_GolErMi default
HC02064_cyto default
HC02064_lyso default
HC02065_GolErMi default
HC02065_cyto default
HC02065_lyso default
HC02066_GolErMi default
HC02066_cyto default
HC02066_lyso default
HC02067_GolErMi default
HC02067_cyto default
HC02067_lyso default
HC02068_GolErMi default
HC02068_cyto default
HC02068_lyso default
HC02069_GolErMi default
HC02069_cyto default
HC02069_lyso default
HC02070_GolErMi default
HC02070_cyto default
HC02070_lyso default
HC02071_bile default
HC02071_cyto default
HC02071_ext default
HC02072_bile default
HC02072_cyto default
HC02072_ext default
HC02073_bile default
HC02073_cyto default
HC02073_ext default
HC02074_bile default
HC02074_cyto default
HC02074_ext default
HC02075_bile default
HC02075_cyto default
HC02075_ext default
HC02076_bile default
HC02076_cyto default
HC02076_ext default
HC02077_bile default
HC02077_cyto default
HC02077_ext default
HC02078_GolErMi default
HC02078_cyto default
HC02078_lyso default
HC02078_mito default
HC02079_cyto default
HC02079_lyso default
HC02080_bile default
HC02080_cyto default
HC02080_ext default
HC02081_GolErMi default
HC02081_cyto default
HC02081_lyso default
HC02082_GolErMi default
HC02082_cyto default
HC02082_lyso default
HC02083_bile default
HC02083_cyto default
HC02083_ext default
HC02084_GolErMi default
HC02084_cyto default
HC02084_lyso default
HC02085_bile default
HC02085_cyto default
HC02085_ext default
HC02086_bile default
HC02086_cyto default
HC02086_ext default
HC02087_mito default
HC02088_cyto default
HC02088_mito default
HC02089_cyto default
HC02089_mito default
HC02090_bile default
HC02090_cyto default
HC02090_ext default
HC02091_cyto default
HC02091_mito default
HC02092_bile default
HC02092_cyto default
HC02092_ext default
HC02093_bile default
HC02093_cyto default
HC02093_ext default
HC02093_mito default
HC02094_mito default
HC02095_bile default
HC02095_cyto default
HC02095_ext default
HC02095_mito default
HC02096_bile default
HC02096_cyto default
HC02096_ext default
HC02096_mito default
HC02097_cyto default
HC02098_cyto default
HC02099_cyto default
HC02100_GolErMi default
HC02100_bile default
HC02100_cyto default
HC02100_ext default
HC02100_lyso default
HC02100_peroxy default
HC02101_GolErMi default
HC02101_cyto default
HC02102_GolErMi default
HC02102_cyto default
HC02103_cyto default
HC02108_GolErMi default
HC02109_GolErMi default
HC02110_GolErMi default
HC02111_GolErMi default
HC02111_cyto default
HC02111_mito default
HC02111_nuc default
HC02111_peroxy default
HC02112_GolErMi potential
HC02112_cyto potential
HC02112_mito potential
HC02112_nuc potential
HC02112_peroxy potential
HC02113_GolErMi potential
HC02113_cyto potential
HC02113_mito potential
HC02113_nuc potential
HC02113_peroxy potential
HC02114_GolErMi potential
HC02114_cyto potential
HC02114_mito potential
HC02114_nuc potential
HC02114_peroxy potential
HC02115_cyto Proton-gradient
HC02115_mito Proton-gradient
HC02116_GolErMi default
HC02116_cyto default
HC02116_mito default
HC02116_nuc default
HC02116_peroxy default
HC02118_ext default
HC02119_cyto default
HC02120_cyto default
HC02121_cyto default
HC02122_cyto default
HC02126_GolErMi default
HC02129_cyto default
HC02129_ext default
HC02129_lyso default
HC02130_cyto default
HC02130_ext default
HC02130_lyso default
HC02130_mito default
HC02131_cyto default
HC02131_lyso default
HC02132_cyto default
HC02133_cyto default
HC02134_cyto default
HC02135_cyto default
HC02136_cyto default
HC02137_cyto default
HC02146_cyto default
HC02146_ext default
HC02146_mito default
HC02147_cyto default
HC02147_ext default
HC02147_mito default
HC02148_cyto default
HC02148_ext default
HC02148_mito default
HC02149_cyto default
HC02149_ext default
HC02149_mito default
HC02150_cyto default
HC02150_ext default
HC02150_mito default
HC02151_cyto default
HC02152_bile default
HC02152_cyto default
HC02152_ext default
HC02152_lyso default
HC02153_bile default
HC02153_cyto default
HC02153_ext default
HC02154_bile default
HC02154_cyto default
HC02154_ext default
HC02154_lyso default
HC02155_bile default
HC02155_cyto default
HC02155_ext default
HC02155_lyso default
HC02156_bile default
HC02156_cyto default
HC02156_ext default
HC02157_bile default
HC02157_cyto default
HC02157_ext default
HC02157_nuc default
HC02158_bile default
HC02158_cyto default
HC02158_ext default
HC02158_lyso default
HC02159_bile default
HC02159_cyto default
HC02159_ext default
HC02160_bile default
HC02160_cyto default
HC02160_ext default
HC02160_lyso default
HC02161_bile default
HC02161_cyto default
HC02161_ext default
HC02162_GolErMi default
HC02162_bile default
HC02162_cyto default
HC02162_ext default
HC02162_lyso default
HC02163_bile default
HC02163_cyto default
HC02163_ext default
HC02163_lyso default
HC02164_GolErMi default
HC02164_bile default
HC02164_cyto default
HC02164_ext default
HC02164_lyso default
HC02165_bile default
HC02165_cyto default
HC02165_ext default
HC02166_bile default
HC02166_cyto default
HC02166_ext default
HC02167_bile default
HC02167_cyto default
HC02167_ext default
HC02167_lyso default
HC02168_bile default
HC02168_cyto default
HC02168_ext default
HC02168_lyso default
HC02169_GolErMi default
HC02169_cyto default
HC02169_ext default
HC02169_mito default
HC02171_GolErMi default
HC02171_cyto default
HC02171_ext default
HC02172_cyto default
HC02172_ext default
HC02172_lyso default
HC02174_GolErMi default
HC02174_cyto default
HC02175_GolErMi default
HC02175_bile default
HC02175_cyto default
HC02175_ext default
HC02175_peroxy default
HC02176_GolErMi default
HC02176_bile default
HC02176_cyto default
HC02176_ext default
HC02176_peroxy default
HC02177_GolErMi default
HC02177_bile default
HC02177_cyto default
HC02177_ext default
HC02177_peroxy default
HC02178_cyto default
HC02178_ext default
HC02178_mito default
HC02179_cyto default
HC02179_ext default
HC02180_cyto default
HC02180_ext default
HC02181_cyto default
HC02181_ext default
HC02182_cyto default
HC02182_ext default
HC02185_cyto default
HC02185_ext default
HC02186_cyto default
HC02186_ext default
HC02187_cyto default
HC02187_ext default
HC02188_bile default
HC02188_cyto default
HC02188_ext default
HC02189_bile default
HC02189_cyto default
HC02190_bile default
HC02190_cyto default
HC02191_cyto default
HC02191_ext default
HC02192_bile default
HC02192_cyto default
HC02192_ext default
HC02193_bile default
HC02193_cyto default
HC02193_ext default
HC02194_cyto default
HC02194_ext default
HC02195_cyto default
HC02195_ext default
HC02196_cyto default
HC02196_ext default
HC02197_bile default
HC02197_cyto default
HC02197_ext default
HC02198_bile default
HC02198_cyto default
HC02198_ext default
HC02199_bile default
HC02199_cyto default
HC02199_ext default
HC02200_bile default
HC02200_cyto default
HC02200_ext default
HC02201_bile default
HC02201_cyto default
HC02201_ext default
HC02202_cyto default
HC02202_ext default
HC02203_cyto default
HC02203_ext default
HC02204_cyto default
HC02204_ext default
HC02205_cyto default
HC02205_ext default
HC02206_cyto default
HC02206_ext default
HC02207_cyto default
HC02207_ext default
HC02208_cyto default
HC02208_ext default
HC02209_cyto default
HC02209_ext default
HC02210_cyto default
HC02210_ext default
HC02211_cyto default
HC02211_ext default
HC02212_cyto default
HC02212_ext default
HC02213_cyto default
HC02213_ext default
HC02214_cyto default
HC02214_ext default
HC02215_cyto default
HC02215_ext default
HC02216_cyto default
HC02216_ext default
HC02217_cyto default
HC02217_ext default
HC02218_cyto default
HC02218_ext default
HC02219_cyto default
HC02219_ext default
HC02220_cyto default
HC02220_ext default
HC02221_cyto default
HC02221_ext default
HC02222_mito default
HC02223_mito default
HC02224_cyto default
HC02224_mito default
HC02225_mito default
HC02226_cyto default
HC02228_cyto default
HC02232_cyto default
HC02234_cyto default
HC02235_cyto default
HC10692_mito default
HC10695_mito default
HC10782_mito default
HC10784_mito default
HC10852_GolErMi default
HC10852_cyto default
HC10852_mito default
HC10852_peroxy default
HC10853_mito default
HC10854_GolErMi default
HC10854_cyto default
HC10854_mito default
HC10854_peroxy default
HC10855_GolErMi default
HC10855_cyto default
HC10855_mito default
HC10855_peroxy default
HC10856_mito default
HC10857_mito default
HC10858_mito default
HC10859_GolErMi default
HC10859_cyto default
HC10859_mito default
HC10859_peroxy default
HC11102_mito default
HC12236_GolErMi default
HC12236_cyto default
HC12236_mito default
HC12236_peroxy default
HC12591_mito default
HC12592_mito default
HC12594_mito default
HC12596_mito default
HC12597_mito default
