# Supplementary material for: FASIMU: flexible software for flux-balance computation series in large metabolic networks
Source: BMC Bioinformatics. 2011 Jan 22;12:28. doi: 10.1186/1471-2105-12-28 (PMC3038154; doi:10.1186/1471-2105-12-28)
Supplement: Additional file 1 — FASIMU 2.2.1 release archive. This archive contains the complete FASIMU distributions and unzips in five directories: FASIMU contains the programs, FASIMU-Doc contains the documentation (manual and tutorial), FASIMU-Ery-Example contains a small example of the human erythrocyte, FASIM-Ecoli-Example a large example of the E. coli, FASIMU-Liver-Example another large example of the human hepatocyte. [file 1471-2105-12-28-S1.ZIP › FASIMU_Liver_Example/enzymes]

HR00009_mitoYcyto 1 HR00009_mitoYcyto
HR00023_cyto 0 HR00023_cyto
HR00085_cytoYGolErMi 1 HR00085_cytoYGolErMi
HR00085_cytoYperoxy 1 HR00085_cytoYperoxy
HR00095_GolErMiYcyto 1 HR00095_GolErMiYcyto
HR00106_GolErMi 1 HR00106_GolErMi
HR00106_lyso 1 HR00106_lyso
HR00114_cyto 1 HR00114_cyto
HR00115_GolErMi 1 HR00115_GolErMi
HR00115_cyto 1 HR00115_cyto
HR00115_mito 1 HR00115_mito
HR00115_peroxy 1 HR00115_peroxy
HR00118_cyto 1 HR00118_cyto
HR00118_mito 1 HR00118_mito
HR00118_peroxy 1 HR00118_peroxy
HR00121_lyso 1 HR00121_lyso
HR00124_cyto 1 HR00124_cyto
HR00124_ext 1 HR00124_ext
HR00124_lyso 1 HR00124_lyso
HR00125_cyto 1 HR00125_cyto
HR00126_cyto 1 HR00126_cyto
HR00129_cyto 1 HR00129_cyto
HR00138_cyto 1 HR00138_cyto
HR00138_ext 1 HR00138_ext
HR00139_mitoYcyto 1 HR00139_mitoYcyto
HR00140_cyto 1 HR00140_cyto
HR00142_cytoYlyso 1 HR00142_cytoYlyso
HR00142_mitoYcyto 1 HR00142_mitoYcyto
HR00144_cyto 1 HR00144_cyto
HR00146_cyto 100 HR00146_cyto
HR00146_mito 100 HR00146_mito
HR00149_cyto 1 HR00149_cyto
HR00152_cyto 1 HR00152_cyto
HR00154_cyto 1 HR00154_cyto
HR00154_mito 1 HR00154_mito
HR00155_cyto 1 HR00155_cyto
HR00155_mito 1 HR00155_mito
HR00157_cyto 1 HR00157_cyto
HR00157_ext 1 HR00157_ext
HR00157_lyso 1 HR00157_lyso
HR00158_cyto 1 HR00158_cyto
HR00158_mito 1 HR00158_mito
HR00159_cyto 1 HR00159_cyto
HR00159_mito 1 HR00159_mito
HR00164_mito 1 HR00164_mito
HR00166_GolErMi 1 HR00166_GolErMi
HR00166_ext 1 HR00166_ext
HR00166_lyso 1 HR00166_lyso
HR00167_cyto 1 HR00167_cyto
HR00167_mito 1 HR00167_mito
HR00168_cyto 1 HR00168_cyto
HR00168_mito 1 HR00168_mito
HR00168_nuc 1 HR00168_nuc
HR00169_ext 1 HR00169_ext
HR00170_cyto 1 HR00170_cyto
HR00170_lyso 1 HR00170_lyso
HR00171_cyto 1 HR00171_cyto
HR00172_cyto 1 HR00172_cyto
HR00173_cyto 1 HR00173_cyto
HR00175_cyto 1 HR00175_cyto
HR00176_cyto 1 HR00176_cyto
HR00176_ext 1 HR00176_ext
HR00176_lyso 1 HR00176_lyso
HR00176_mito 1 HR00176_mito
HR00178_cyto 1 HR00178_cyto
HR00180_cyto 1 HR00180_cyto
HR00181_cyto 1 HR00181_cyto
HR00181_ext 1 HR00181_ext
HR00182_GolErMi 1 HR00182_GolErMi
HR00182_cyto 1 HR00182_cyto
HR00183_cyto 1 HR00183_cyto
HR00189_cyto 1 HR00189_cyto
HR00191_cyto 1 HR00191_cyto
HR00194_mito 1 HR00194_mito
HR00198_mito 100 HR00198_mito
HR00199_cyto 1 HR00199_cyto
HR00199_mito 1 HR00199_mito
HR00203_cyto 1 HR00203_cyto
HR00207_cyto 1 HR00207_cyto
HR00207_mito 1 HR00207_mito
HR00207_peroxy 1 HR00207_peroxy
HR00211_cyto 1 HR00211_cyto
HR00211_mito 1 HR00211_mito
HR00211_peroxy 1 HR00211_peroxy
HR00212_cyto 1 HR00212_cyto
HR00212_mito 1 HR00212_mito
HR00213_cyto 1 HR00213_cyto
HR00215_cyto 1 HR00215_cyto
HR00215_mito 1 HR00215_mito
HR00215_peroxy 1 HR00215_peroxy
HR00216_mito 1 HR00216_mito
HR00217_mito 1 HR00217_mito
HR00218_mito 1 HR00218_mito
HR00219_mito 1 HR00219_mito
HR00220_cyto 1 HR00220_cyto
HR00221_cyto 1 HR00221_cyto
HR00222_mito 1 HR00222_mito
HR00222_nuc 1 HR00222_nuc
HR00223_cyto 1 HR00223_cyto
HR00224_cyto 1 HR00224_cyto
HR00224_mito 1 HR00224_mito
HR00229_cyto 1 HR00229_cyto
HR00229_mito 1 HR00229_mito
HR00229_peroxy 1 HR00229_peroxy
HR00230_cyto 1 HR00230_cyto
HR00230_mito 1 HR00230_mito
HR00232_cyto 1 HR00232_cyto
HR00232_ext 1 HR00232_ext
HR00232_mito 1 HR00232_mito
HR00233_cyto 1 HR00233_cyto
HR00234_cyto 1 HR00234_cyto
HR00236_cyto 1 HR00236_cyto
HR00237_ext 1 HR00237_ext
HR00237_lyso 1 HR00237_lyso
HR00238_cytoYcyto 1 HR00238_cytoYcyto
HR00239_cyto 1 HR00239_cyto
HR00244_mito 1 HR00244_mito
HR00246_cyto 1 HR00246_cyto
HR00252_ext 1 HR00252_ext
HR00254_cyto 1 HR00254_cyto
HR00254_mito 1 HR00254_mito
HR00256_cyto 1 HR00256_cyto
HR00256_mito 1 HR00256_mito
HR00257_ext 1 HR00257_ext
HR00260_cyto 1 HR00260_cyto
HR00260_mito 1 HR00260_mito
HR00262_mito 1 HR00262_mito
HR00266_mito 1 HR00266_mito
HR00267_cyto 1 HR00267_cyto
HR00269_cyto 1 HR00269_cyto
HR00269_mito 1 HR00269_mito
HR00274_peroxy 1 HR00274_peroxy
HR00275_cyto 1 HR00275_cyto
HR00275_nuc 1 HR00275_nuc
HR00276_cyto 1 HR00276_cyto
HR00276_mito 1 HR00276_mito
HR00276_peroxy 1 HR00276_peroxy
HR00277_mito 1 HR00277_mito
HR00278_mito 1 HR00278_mito
HR00290_mito 100 HR00290_mito
HR00293_GolErMi 1 HR00293_GolErMi
HR00293_cyto 1 HR00293_cyto
HR00293_nuc 1 HR00293_nuc
HR00294_cyto 1 HR00294_cyto
HR00295_cyto 1 HR00295_cyto
HR00296_cyto 1 HR00296_cyto
HR00299_cyto 1 HR00299_cyto
HR00299_nuc 1 HR00299_nuc
HR00301_cyto 1 HR00301_cyto
HR00302_cyto 1 HR00302_cyto
HR00302_nuc 1 HR00302_nuc
HR00303_cyto 100 HR00303_cyto
HR00304_cyto 1 HR00304_cyto
HR00304_mito 1 HR00304_mito
HR00305_mito 1 HR00305_mito
HR00306_cyto 1 HR00306_cyto
HR00317_cyto 1 HR00317_cyto
HR00317_mito 1 HR00317_mito
HR00325_cyto 1 HR00325_cyto
HR00327_cyto 1 HR00327_cyto
HR00330_cyto 1 HR00330_cyto
HR00330_ext 1 HR00330_ext
HR00331_cyto 1 HR00331_cyto
HR00332_cyto 1 HR00332_cyto
HR00332_mito 1 HR00332_mito
HR00333_cyto 1 HR00333_cyto
HR00337_cyto 1 HR00337_cyto
HR00338_cyto 1 HR00338_cyto
HR00340_cyto 1 HR00340_cyto
HR00340_ext 1 HR00340_ext
HR00340_lyso 1 HR00340_lyso
HR00341_cyto 1 HR00341_cyto
HR00341_mito 1 HR00341_mito
HR00341_nuc 1 HR00341_nuc
HR00342_cyto 1 HR00342_cyto
HR00342_mito 1 HR00342_mito
HR00343_ext 1 HR00343_ext
HR00349_cytoYmito 1 HR00349_cytoYmito
HR00350_cyto 1 HR00350_cyto
HR00352_lyso 1 HR00352_lyso
HR00353_mito 1 HR00353_mito
HR00361_lyso 1 HR00361_lyso
HR00362_cyto 1 HR00362_cyto
HR00363_cyto 1 HR00363_cyto
HR00366_cyto 1 HR00366_cyto
HR00367_cyto 1 HR00367_cyto
HR00372_cyto 1 HR00372_cyto
HR00372_mito 1 HR00372_mito
HR00373_mito 1 HR00373_mito
HR00376_ext 1 HR00376_ext
HR00377_cyto 1 HR00377_cyto
HR00377_mito 1 HR00377_mito
HR00378_cyto 1 HR00378_cyto
HR00379_cyto 100 HR00379_cyto
HR00380_cyto 1 HR00380_cyto
HR00381_cyto 1 HR00381_cyto
HR00382_cyto 1 HR00382_cyto
HR00382_mito 1 HR00382_mito
HR00383_cyto 1 HR00383_cyto
HR00385_cyto 1 HR00385_cyto
HR00386_cyto 1 HR00386_cyto
HR00386_mito 1 HR00386_mito
HR00386_peroxy 1 HR00386_peroxy
HR00390_cyto 1 HR00390_cyto
HR00391_cyto 1 HR00391_cyto
HR00391_lyso 1 HR00391_lyso
HR00391_peroxy 1 HR00391_peroxy
HR00394_peroxy 1 HR00394_peroxy
HR00396_mito 1 HR00396_mito
HR00416_cyto 1 HR00416_cyto
HR00417_cyto 100 HR00417_cyto
HR00419_ext 1 HR00419_ext
HR00420_mito 1 HR00420_mito
HR00422_cyto 1 HR00422_cyto
HR00429_cyto 1 HR00429_cyto
HR00432_cyto 1 HR00432_cyto
HR00439_cyto 1 HR00439_cyto
HR00439_mito 1 HR00439_mito
HR00443_GolErMi 1 HR00443_GolErMi
HR00444_cyto 1 HR00444_cyto
HR00444_mito 1 HR00444_mito
HR00444_peroxy 1 HR00444_peroxy
HR00446_mito 1 HR00446_mito
HR00448_cyto 0 HR00448_cyto
HR00448_mito 0 HR00448_mito
HR00451_GolErMi 1 HR00451_GolErMi
HR00451_cyto 1 HR00451_cyto
HR00451_mito 1 HR00451_mito
HR00452_cyto 1 HR00452_cyto
HR00452_mito 1 HR00452_mito
HR00453_mito 1 HR00453_mito
HR00454_mito 100 HR00454_mito
HR00456_mito 1 HR00456_mito
HR00458_ext 1 HR00458_ext
HR00459_cyto 1 HR00459_cyto
HR00460_cyto 1 HR00460_cyto
HR00460_mito 1 HR00460_mito
HR00470_cyto 1 HR00470_cyto
HR00470_mito 1 HR00470_mito
HR00475_cyto 1 HR00475_cyto
HR00475_mito 1 HR00475_mito
HR00478_cyto 1 HR00478_cyto
HR00482_GolErMi 1 HR00482_GolErMi
HR00482_cyto 1 HR00482_cyto
HR00484_cyto 1 HR00484_cyto
HR00489_cyto 1 HR00489_cyto
HR00492_cyto 1 HR00492_cyto
HR00493_cyto 100 HR00493_cyto
HR00495_GolErMi 1 HR00495_GolErMi
HR00495_cyto 1 HR00495_cyto
HR00499_cyto 1 HR00499_cyto
HR00500_ext 1 HR00500_ext
HR00507_cyto 1 HR00507_cyto
HR00507_mito 1 HR00507_mito
HR00507_peroxy 1 HR00507_peroxy
HR00508_mito 1 HR00508_mito
HR00509_mito 1 HR00509_mito
HR00511_mito 1 HR00511_mito
HR00512_GolErMi 1 HR00512_GolErMi
HR00512_cyto 1 HR00512_cyto
HR00512_peroxy 1 HR00512_peroxy
HR00517_cyto 1 HR00517_cyto
HR00519_cyto 1 HR00519_cyto
HR00519_peroxy 1 HR00519_peroxy
HR00522_cyto 1 HR00522_cyto
HR00522_mito 1 HR00522_mito
HR00523_cytoYmito 1 HR00523_cytoYmito
HR00532_cyto 1 HR00532_cyto
HR00536_cyto 1 HR00536_cyto
HR00543_cyto 1 HR00543_cyto
HR00544_cyto 1 HR00544_cyto
HR00545_cyto 1 HR00545_cyto
HR00546_cyto 1 HR00546_cyto
HR00548_cyto 1 HR00548_cyto
HR00549_cyto 1 HR00549_cyto
HR00550_cyto 1 HR00550_cyto
HR00550_mito 1 HR00550_mito
HR00552_cyto 1 HR00552_cyto
HR00552_ext 1 HR00552_ext
HR00557_cyto 1 HR00557_cyto
HR00559_mito 1 HR00559_mito
HR00567_cyto 1 HR00567_cyto
HR00567_mito 1 HR00567_mito
HR00568_cyto 1 HR00568_cyto
HR00568_mito 1 HR00568_mito
HR00569_mito 1 HR00569_mito
HR00573_mito 1 HR00573_mito
HR00574_cyto 1 HR00574_cyto
HR00576_cyto 1 HR00576_cyto
HR00576_mito 1 HR00576_mito
HR00578_cyto 1 HR00578_cyto
HR00580_cyto 1 HR00580_cyto
HR00580_mito 1 HR00580_mito
HR00582_cyto 1 HR00582_cyto
HR00582_mito 1 HR00582_mito
HR00583_cyto 1 HR00583_cyto
HR00583_mito 1 HR00583_mito
HR00590_cyto 1 HR00590_cyto
HR00592_ext 1 HR00592_ext
HR00594_cyto 1 HR00594_cyto
HR00596_cyto 1 HR00596_cyto
HR00596_mito 1 HR00596_mito
HR00597_cyto 1 HR00597_cyto
HR00601_cyto 1 HR00601_cyto
HR00602_cyto 1 HR00602_cyto
HR00603_cyto 1 HR00603_cyto
HR00608_cyto 1 HR00608_cyto
HR00609_ext 1 HR00609_ext
HR00610_cyto 1 HR00610_cyto
HR00612_cyto 1 HR00612_cyto
HR00615_cyto 1 HR00615_cyto
HR00621_cyto 1 HR00621_cyto
HR00625_cyto 1 HR00625_cyto
HR00625_mito 1 HR00625_mito
HR00630_cyto 1 HR00630_cyto
HR00631_cyto 1 HR00631_cyto
HR00633_GolErMi 1 HR00633_GolErMi
HR00633_cyto 1 HR00633_cyto
HR00634_GolErMi 1 HR00634_GolErMi
HR00634_cyto 1 HR00634_cyto
HR00635_cyto 1 HR00635_cyto
HR00636_cyto 1 HR00636_cyto
HR00639_cyto 1 HR00639_cyto
HR00640_GolErMi 1 HR00640_GolErMi
HR00640_cyto 1 HR00640_cyto
HR00641_cyto 1 HR00641_cyto
HR00644_cyto 1 HR00644_cyto
HR00646_cyto 1 HR00646_cyto
HR00646_mito 1 HR00646_mito
HR00647_cyto 1 HR00647_cyto
HR00649_cyto 1 HR00649_cyto
HR00651_HC00121_mito 1 HR00651_HC00121_mito
HR00651_HC00174_mito 1 HR00651_HC00174_mito
HR00651_HC00334_mito 1 HR00651_HC00334_mito
HR00652_cyto 1 HR00652_cyto
HR00653_cyto 1 HR00653_cyto
HR00661_ext 1 HR00661_ext
HR00661_lyso 1 HR00661_lyso
HR00668_cyto 1 HR00668_cyto
HR00669_cyto 1 HR00669_cyto
HR00670_nuc 1 HR00670_nuc
HR00671_cyto 1 HR00671_cyto
HR00671_peroxy 1 HR00671_peroxy
HR00672_peroxy 1 HR00672_peroxy
HR00673_cyto 1 HR00673_cyto
HR00674_cyto 1 HR00674_cyto
HR00675_cyto 1 HR00675_cyto
HR00677_cyto 1 HR00677_cyto
HR00678_cyto 1 HR00678_cyto
HR00679_cyto 1 HR00679_cyto
HR00680_cyto 1 HR00680_cyto
HR00680_mito 1 HR00680_mito
HR00681_cyto 100 HR00681_cyto
HR00688_ext 1 HR00688_ext
HR00693_mito 1 HR00693_mito
HR00697_cyto 1 HR00697_cyto
HR00698_cyto 1 HR00698_cyto
HR00699_cyto 1 HR00699_cyto
HR00700_cyto 1 HR00700_cyto
HR00701_GolErMi 1 HR00701_GolErMi
HR00704_mito 1 HR00704_mito
HR00705_cyto 1 HR00705_cyto
HR00705_mito 1 HR00705_mito
HR00705_peroxy 1 HR00705_peroxy
HR00710_cyto 1 HR00710_cyto
HR00711_cyto 1 HR00711_cyto
HR00721_cyto 1 HR00721_cyto
HR00723_cyto 1 HR00723_cyto
HR00731_mito 1 HR00731_mito
HR00732_cyto 1 HR00732_cyto
HR00732_mito 1 HR00732_mito
HR00733_mito 1 HR00733_mito
HR00734_cyto 1 HR00734_cyto
HR00737_cyto 1 HR00737_cyto
HR00737_ext 1 HR00737_ext
HR00737_lyso 1 HR00737_lyso
HR00738_mito 1 HR00738_mito
HR00739_cyto 1 HR00739_cyto
HR00740_cyto 1 HR00740_cyto
HR00741_cyto 1 HR00741_cyto
HR00743_GolErMi 1 HR00743_GolErMi
HR00743_cyto 1 HR00743_cyto
HR00751_cyto 1 HR00751_cyto
HR00753_cyto 1 HR00753_cyto
HR00754_GolErMi 1 HR00754_GolErMi
HR00764_cyto 1 HR00764_cyto
HR00765_HC00150_mito 1 HR00765_HC00150_mito
HR00765_HC00150_peroxy 1 HR00765_HC00150_peroxy
HR00765_HC01986_mito 1 HR00765_HC01986_mito
HR00765_HC01986_peroxy 1 HR00765_HC01986_peroxy
HR00767_mito 1 HR00767_mito
HR00768_mito 1 HR00768_mito
HR00769_GolErMi 1 HR00769_GolErMi
HR00769_cyto 1 HR00769_cyto
HR00770_cyto 1 HR00770_cyto
HR00776_cyto 1 HR00776_cyto
HR00777_cyto 1 HR00777_cyto
HR00789_cyto 1 HR00789_cyto
HR00789_mito 1 HR00789_mito
HR00790_mito 1 HR00790_mito
HR00809_cyto 1 HR00809_cyto
HR00809_mito 1 HR00809_mito
HR00810_cyto 1 HR00810_cyto
HR00810_mito 1 HR00810_mito
HR00812_mito 1 HR00812_mito
HR00813_mito 1 HR00813_mito
HR00814_cyto 1 HR00814_cyto
HR00815_mito 1 HR00815_mito
HR00827_GolErMi 1 HR00827_GolErMi
HR00830_cyto 1 HR00830_cyto
HR00832_cyto 1 HR00832_cyto
HR00833_mito 1 HR00833_mito
HR00838_cyto 1 HR00838_cyto
HR00838_mito 1 HR00838_mito
HR00839_cyto 1 HR00839_cyto
HR00854_GolErMi 1 HR00854_GolErMi
HR00854_peroxy 1 HR00854_peroxy
HR00855_GolErMi 1 HR00855_GolErMi
HR00855_peroxy 1 HR00855_peroxy
HR00858_GolErMi 1 HR00858_GolErMi
HR00861_cyto 1 HR00861_cyto
HR00879_cyto 1 HR00879_cyto
HR00880_cyto 1 HR00880_cyto
HR00881_cyto 1 HR00881_cyto
HR00881_mito 1 HR00881_mito
HR00884_cyto 1 HR00884_cyto
HR00892_cyto 1 HR00892_cyto
HR00893_GolErMi 1 HR00893_GolErMi
HR00893_cyto 1 HR00893_cyto
HR00893_peroxy 1 HR00893_peroxy
HR00894_cyto 1 HR00894_cyto
HR00900_cyto 1 HR00900_cyto
HR00903_cyto 1 HR00903_cyto
HR00903_ext 1 HR00903_ext
HR00907_mito 1 HR00907_mito
HR00909_cyto 1 HR00909_cyto
HR00909_mito 1 HR00909_mito
HR00910_cyto 1 HR00910_cyto
HR00910_lyso 1 HR00910_lyso
HR00910_mito 1 HR00910_mito
HR00911_cyto 1 HR00911_cyto
HR00916_HC00040_HC00012_cyto 1 HR00916_HC00040_HC00012_cyto
HR00916_HC00040_HC00084_cyto 100 HR00916_HC00040_HC00084_cyto
HR00916_HC00040_HC00129_cyto 100 HR00916_HC00040_HC00129_cyto
HR00916_HC00097_HC00012_cyto 100 HR00916_HC00097_HC00012_cyto
HR00916_HC00097_HC00084_cyto 100 HR00916_HC00097_HC00084_cyto
HR00916_HC00097_HC00129_cyto 100 HR00916_HC00097_HC00129_cyto
HR00916_HC00154_HC00012_cyto 100 HR00916_HC00154_HC00012_cyto
HR00916_HC00154_HC00084_cyto 100 HR00916_HC00154_HC00084_cyto
HR00916_HC00154_HC00129_cyto 100 HR00916_HC00154_HC00129_cyto
HR00916_HC00279_HC00012_cyto 100 HR00916_HC00279_HC00012_cyto
HR00916_HC00279_HC00084_cyto 100 HR00916_HC00279_HC00084_cyto
HR00916_HC00279_HC00129_cyto 100 HR00916_HC00279_HC00129_cyto
HR00916_HC00541_HC00012_cyto 100 HR00916_HC00541_HC00012_cyto
HR00916_HC00541_HC00084_cyto 100 HR00916_HC00541_HC00084_cyto
HR00916_HC00541_HC00129_cyto 100 HR00916_HC00541_HC00129_cyto
HR00919_mito 1 HR00919_mito
HR00923_cyto 1 HR00923_cyto
HR00924_cyto 1 HR00924_cyto
HR00925_cyto 1 HR00925_cyto
HR00926_cyto 1 HR00926_cyto
HR00929_GolErMi 1 HR00929_GolErMi
HR00929_cyto 1 HR00929_cyto
HR00930_mito 1 HR00930_mito
HR00934_cyto 1 HR00934_cyto
HR00934_mito 1 HR00934_mito
HR00935_cyto 1 HR00935_cyto
HR00935_mito 1 HR00935_mito
HR00936_cyto 1 HR00936_cyto
HR00936_mito 1 HR00936_mito
HR00936_peroxy 1 HR00936_peroxy
HR00938_cyto 1 HR00938_cyto
HR00939_cyto 1 HR00939_cyto
HR00940_cyto 1 HR00940_cyto
HR00940_lyso 1 HR00940_lyso
HR00941_cyto 1 HR00941_cyto
HR00942_cyto 1 HR00942_cyto
HR00942_mito 1 HR00942_mito
HR00942_nuc 1 HR00942_nuc
HR00943_cyto 1 HR00943_cyto
HR00946_cyto 1 HR00946_cyto
HR00946_mito 1 HR00946_mito
HR00948_ext 1 HR00948_ext
HR00950_cyto 1 HR00950_cyto
HR00951_mito 1 HR00951_mito
HR00956_mito 1 HR00956_mito
HR00957_mito 1 HR00957_mito
HR00958_mito 1 HR00958_mito
HR00959_mito 1 HR00959_mito
HR00960_mito 1 HR00960_mito
HR00963_cyto 1 HR00963_cyto
HR00967_cyto 1 HR00967_cyto
HR00968_cyto 1 HR00968_cyto
HR00974_ext 1 HR00974_ext
HR00975_cyto 1 HR00975_cyto
HR00980_cyto 1 HR00980_cyto
HR00980_mito 1 HR00980_mito
HR00985_cyto 1 HR00985_cyto
HR00985_mito 1 HR00985_mito
HR00990_cyto 1 HR00990_cyto
HR00991_cyto 1 HR00991_cyto
HR00991_peroxy 1 HR00991_peroxy
HR01005_GolErMi 1 HR01005_GolErMi
HR01009_cyto 1 HR01009_cyto
HR01010_cyto 1 HR01010_cyto
HR01011_cyto 1 HR01011_cyto
HR01016_cyto 1 HR01016_cyto
HR01018_cyto 1 HR01018_cyto
HR01020_cyto 1 HR01020_cyto
HR01020_mito 1 HR01020_mito
HR01021_cyto 1 HR01021_cyto
HR01021_mito 1 HR01021_mito
HR01024_cyto 1 HR01024_cyto
HR01025_cyto 1 HR01025_cyto
HR01030_GolErMi 1 HR01030_GolErMi
HR01030_cyto 1 HR01030_cyto
HR01031_cyto 1 HR01031_cyto
HR01032_cyto 1 HR01032_cyto
HR01036_cyto 1 HR01036_cyto
HR01040_ext 1 HR01040_ext
HR01041_cyto 1 HR01041_cyto
HR01041_mito 1 HR01041_mito
HR01042_cyto 100 HR01042_cyto
HR01043_mito 1 HR01043_mito
HR01045_cyto 1 HR01045_cyto
HR01047_cyto 1 HR01047_cyto
HR01048_cyto 1 HR01048_cyto
HR01053_cyto 1 HR01053_cyto
HR01055_cyto 1 HR01055_cyto
HR01056_cyto 1 HR01056_cyto
HR01056_mito 1 HR01056_mito
HR01057_cyto 1 HR01057_cyto
HR01061_cyto 1 HR01061_cyto
HR01061_nuc 1 HR01061_nuc
HR01068_cyto 1 HR01068_cyto
HR01068_mito 1 HR01068_mito
HR01068_peroxy 1 HR01068_peroxy
HR01069_mito 1 HR01069_mito
HR01070_mito 1 HR01070_mito
HR01074_cyto 1 HR01074_cyto
HR01076_cyto 1 HR01076_cyto
HR01082_cyto 1 HR01082_cyto
HR01083_HC00086_GolErMi 1 HR01083_HC00086_GolErMi
HR01083_HC00086_cyto 1 HR01083_HC00086_cyto
HR01083_HC00086_mito 1 HR01083_HC00086_mito
HR01083_HC00086_peroxy 1 HR01083_HC00086_peroxy
HR01083_HC00150_GolErMi 1 HR01083_HC00150_GolErMi
HR01083_HC00150_cyto 1 HR01083_HC00150_cyto
HR01083_HC00150_mito 1 HR01083_HC00150_mito
HR01083_HC00150_peroxy 1 HR01083_HC00150_peroxy
HR01083_HC01983_GolErMi 1 HR01083_HC01983_GolErMi
HR01083_HC01983_cyto 1 HR01083_HC01983_cyto
HR01083_HC01983_mito 1 HR01083_HC01983_mito
HR01083_HC01983_peroxy 1 HR01083_HC01983_peroxy
HR01083_HC01986_GolErMi 1 HR01083_HC01986_GolErMi
HR01083_HC01986_cyto 1 HR01083_HC01986_cyto
HR01083_HC01986_mito 1 HR01083_HC01986_mito
HR01083_HC01986_peroxy 1 HR01083_HC01986_peroxy
HR01083_HC10852_GolErMi 1 HR01083_HC10852_GolErMi
HR01083_HC10852_cyto 1 HR01083_HC10852_cyto
HR01083_HC10852_mito 1 HR01083_HC10852_mito
HR01083_HC10852_peroxy 1 HR01083_HC10852_peroxy
HR01084_cyto 1 HR01084_cyto
HR01086_mito 1 HR01086_mito
HR01088_cyto 1 HR01088_cyto
HR01088_mito 1 HR01088_mito
HR01089_mito 1 HR01089_mito
HR01090_mito 1 HR01090_mito
HR01091_cyto 1 HR01091_cyto
HR01093_cyto 1 HR01093_cyto
HR01094_cyto 1 HR01094_cyto
HR01094_mito 1 HR01094_mito
HR01095_cyto 1 HR01095_cyto
HR01096_cyto 1 HR01096_cyto
HR01100_cyto 1 HR01100_cyto
HR01100_mito 1 HR01100_mito
HR01101_cyto 1 HR01101_cyto
HR01101_lyso 1 HR01101_lyso
HR01102_cyto 1 HR01102_cyto
HR01107_mito 1 HR01107_mito
HR01107_peroxy 1 HR01107_peroxy
HR01108_cyto 1 HR01108_cyto
HR01108_mito 1 HR01108_mito
HR01108_peroxy 1 HR01108_peroxy
HR01111_cyto 1 HR01111_cyto
HR01111_mito 1 HR01111_mito
HR01115_cyto 1 HR01115_cyto
HR01116_cyto 1 HR01116_cyto
HR01117_cyto 1 HR01117_cyto
HR01119_cyto 1 HR01119_cyto
HR01119_mito 1 HR01119_mito
HR01119_peroxy 1 HR01119_peroxy
HR01121_cyto 1 HR01121_cyto
HR01122_HC00129_cyto 1 HR01122_HC00129_cyto
HR01122_HC00192_cyto 1 HR01122_HC00192_cyto
HR01122_HC00252_cyto 1 HR01122_HC00252_cyto
HR01122_HC00305_cyto 1 HR01122_HC00305_cyto
HR01122_HC00367_cyto 1 HR01122_HC00367_cyto
HR01122_HC00369_cyto 1 HR01122_HC00369_cyto
HR01122_HC00506_cyto 1 HR01122_HC00506_cyto
HR01122_HC00768_cyto 1 HR01122_HC00768_cyto
HR01130_cyto 1 HR01130_cyto
HR01137_GolErMi 1 HR01137_GolErMi
HR01137_cyto 1 HR01137_cyto
HR01139_cyto 1 HR01139_cyto
HR01140_cyto 1 HR01140_cyto
HR01142_mito 1 HR01142_mito
HR01143_cyto 1 HR01143_cyto
HR01143_mito 1 HR01143_mito
HR01144_mito 1 HR01144_mito
HR01151_cyto 1 HR01151_cyto
HR01152_cyto 1 HR01152_cyto
HR01155_cyto 1 HR01155_cyto
HR01163_GolErMi 1 HR01163_GolErMi
HR01163_cyto 1 HR01163_cyto
HR01163_peroxy 1 HR01163_peroxy
HR01164_mito 1 HR01164_mito
HR01165_cyto 1 HR01165_cyto
HR01167_cyto 1 HR01167_cyto
HR01167_lyso 1 HR01167_lyso
HR01168_cyto 1 HR01168_cyto
HR01169_ext 1 HR01169_ext
HR01170_cyto 1 HR01170_cyto
HR01170_mito 1 HR01170_mito
HR01171_cyto 1 HR01171_cyto
HR01172_ext 1 HR01172_ext
HR01173_mito 1 HR01173_mito
HR01174_cyto 1 HR01174_cyto
HR01174_mito 1 HR01174_mito
HR01175_mito 1 HR01175_mito
HR01175_nuc 1 HR01175_nuc
HR01176_cyto 1 HR01176_cyto
HR01176_nuc 1 HR01176_nuc
HR01177_cyto 1 HR01177_cyto
HR01177_peroxy 1 HR01177_peroxy
HR01179_cyto 1 HR01179_cyto
HR01179_peroxy 1 HR01179_peroxy
HR01194_cyto 1 HR01194_cyto
HR01197_mitoYcyto 1 HR01197_mitoYcyto
HR01198_mitoYcyto 1 HR01198_mitoYcyto
HR01199_mito 1 HR01199_mito
HR01226_HC00150_cyto 1 HR01226_HC00150_cyto
HR01226_HC00338_cyto 1 HR01226_HC00338_cyto
HR01228_cyto 1 HR01228_cyto
HR01229_cyto 1 HR01229_cyto
HR01229_mito 1 HR01229_mito
HR01234_cyto 1 HR01234_cyto
HR01234_peroxy 1 HR01234_peroxy
HR01246_cyto 1 HR01246_cyto
HR01247_mito 1 HR01247_mito
HR01259_GolErMi 1 HR01259_GolErMi
HR01259_cyto 1 HR01259_cyto
HR01260_cyto 1 HR01260_cyto
HR01263_cyto 1 HR01263_cyto
HR01264_cyto 1 HR01264_cyto
HR01266_cyto 1 HR01266_cyto
HR01268_mito 1 HR01268_mito
HR01269_cyto 1 HR01269_cyto
HR01269_mito 1 HR01269_mito
HR01270_GolErMi 1 HR01270_GolErMi
HR01270_cyto 1 HR01270_cyto
HR01271_mito 1 HR01271_mito
HR01272_mito 1 HR01272_mito
HR01275_cyto 1 HR01275_cyto
HR01279_cyto 1 HR01279_cyto
HR01279_mito 1 HR01279_mito
HR01282_cyto 1 HR01282_cyto
HR01282_mito 1 HR01282_mito
HR01296_cyto 1 HR01296_cyto
HR01299_HC00323_cyto 1 HR01299_HC00323_cyto
HR01299_HC00328_cyto 1 HR01299_HC00328_cyto
HR01299_HC00384_cyto 1 HR01299_HC00384_cyto
HR01299_HC00611_cyto 1 HR01299_HC00611_cyto
HR01299_HC00821_cyto 1 HR01299_HC00821_cyto
HR01299_HC00990_cyto 1 HR01299_HC00990_cyto
HR01299_HC01175_cyto 1 HR01299_HC01175_cyto
HR01299_HC01423_cyto 1 HR01299_HC01423_cyto
HR01302_GolErMi 1 HR01302_GolErMi
HR01303_cyto 1 HR01303_cyto
HR01304_cyto 1 HR01304_cyto
HR01305_cyto 1 HR01305_cyto
HR01306_GolErMi 1 HR01306_GolErMi
HR01306_cyto 1 HR01306_cyto
HR01306_mito 1 HR01306_mito
HR01306_peroxy 1 HR01306_peroxy
HR01307_cyto 1 HR01307_cyto
HR01311_mito 1 HR01311_mito
HR01312_cyto 1 HR01312_cyto
HR01324_cyto 1 HR01324_cyto
HR01324_mito 1 HR01324_mito
HR01326_cyto 1 HR01326_cyto
HR01335_cyto 1 HR01335_cyto
HR01336_cyto 1 HR01336_cyto
HR01336_mito 1 HR01336_mito
HR01337_cyto 1 HR01337_cyto
HR01342_GolErMi 1 HR01342_GolErMi
HR01343_cyto 1 HR01343_cyto
HR01344_GolErMi 1 HR01344_GolErMi
HR01346_cyto 1 HR01346_cyto
HR01346_mito 1 HR01346_mito
HR01348_mito 1 HR01348_mito
HR01351_cyto 1 HR01351_cyto
HR01352_GolErMi 1 HR01352_GolErMi
HR01356_cyto 1 HR01356_cyto
HR01357_cyto 1 HR01357_cyto
HR01357_mito 1 HR01357_mito
HR01363_cyto 1 HR01363_cyto
HR01365_cyto 1 HR01365_cyto
HR01367_cyto 1 HR01367_cyto
HR01367_mito 1 HR01367_mito
HR01368_cyto 1 HR01368_cyto
HR01368_mito 1 HR01368_mito
HR01374_cyto 1 HR01374_cyto
HR01374_mito 1 HR01374_mito
HR01376_cyto 1 HR01376_cyto
HR01377_cyto 1 HR01377_cyto
HR01379_cyto 1 HR01379_cyto
HR01380_cyto 1 HR01380_cyto
HR01382_cyto 1 HR01382_cyto
HR01383_mito 1 HR01383_mito
HR01384_mito 1 HR01384_mito
HR01385_mito 1 HR01385_mito
HR01395_cyto 1 HR01395_cyto
HR01399_cyto 1 HR01399_cyto
HR01399_mito 1 HR01399_mito
HR01405_cyto 1 HR01405_cyto
HR01411_cyto 1 HR01411_cyto
HR01413_cyto 1 HR01413_cyto
HR01415_mito 1 HR01415_mito
HR01417_mito 1 HR01417_mito
HR01418_cyto 1 HR01418_cyto
HR01419_cyto 1 HR01419_cyto
HR01433_cyto 1 HR01433_cyto
HR01433_mito 1 HR01433_mito
HR01437_cyto 1 HR01437_cyto
HR01440_cyto 1 HR01440_cyto
HR01446_cyto 1 HR01446_cyto
HR01447_cyto 1 HR01447_cyto
HR01455_cyto 1 HR01455_cyto
HR01461_cyto 1 HR01461_cyto
HR01465_cyto 1 HR01465_cyto
HR01466_GolErMi 1 HR01466_GolErMi
HR01466_cyto 1 HR01466_cyto
HR01466_mito 1 HR01466_mito
HR01467_cyto 1 HR01467_cyto
HR01471_mito 1 HR01471_mito
HR01472_mito 1 HR01472_mito
HR01485_GolErMi 1 HR01485_GolErMi
HR01489_cyto 1 HR01489_cyto
HR01495_cyto 1 HR01495_cyto
HR01514_cyto 1 HR01514_cyto
HR01515_GolErMi 1 HR01515_GolErMi
HR01515_peroxy 1 HR01515_peroxy
HR01516_GolErMi 1 HR01516_GolErMi
HR01516_peroxy 1 HR01516_peroxy
HR01524_GolErMi 1 HR01524_GolErMi
HR01525_cyto 1 HR01525_cyto
HR01529_cyto 1 HR01529_cyto
HR01531_cyto 1 HR01531_cyto
HR01532_GolErMi 1 HR01532_GolErMi
HR01532_cyto 1 HR01532_cyto
HR01547_cyto 1 HR01547_cyto
HR01547_mito 1 HR01547_mito
HR01549_cyto 1 HR01549_cyto
HR01549_mito 1 HR01549_mito
HR01550_cyto 1 HR01550_cyto
HR01551_cyto 1 HR01551_cyto
HR01552_cyto 1 HR01552_cyto
HR01553_cyto 1 HR01553_cyto
HR01554_cyto 1 HR01554_cyto
HR01558_cyto 1 HR01558_cyto
HR01559_cyto 1 HR01559_cyto
HR01559_mito 1 HR01559_mito
HR01564_cyto 1 HR01564_cyto
HR01564_mito 1 HR01564_mito
HR01565_ext 1 HR01565_ext
HR01565_lyso 1 HR01565_lyso
HR01567_mito 1 HR01567_mito
HR01570_cyto 1 HR01570_cyto
HR01570_mito 1 HR01570_mito
HR01571_cyto 1 HR01571_cyto
HR01574_mito 1 HR01574_mito
HR01574_peroxy 1 HR01574_peroxy
HR01579_cyto 1 HR01579_cyto
HR01592_cyto 1 HR01592_cyto
HR01593_cyto 1 HR01593_cyto
HR01596_cyto 1 HR01596_cyto
HR01596_mito 1 HR01596_mito
HR01612_mito 1 HR01612_mito
HR01613_cyto 1 HR01613_cyto
HR01615_cyto 1 HR01615_cyto
HR01616_cyto 1 HR01616_cyto
HR01621_HC00139_mito 1 HR01621_HC00139_mito
HR01621_HC00211_mito 1 HR01621_HC00211_mito
HR01621_HC01123_mito 1 HR01621_HC01123_mito
HR01622_mito 1 HR01622_mito
HR01624_mito 1 HR01624_mito
HR01628_cyto 1 HR01628_cyto
HR01632_cyto 1 HR01632_cyto
HR01637_cyto 1 HR01637_cyto
HR01639_GolErMi 1 HR01639_GolErMi
HR01643_cyto 1 HR01643_cyto
HR01644_mito 1 HR01644_mito
HR01649_cyto 1 HR01649_cyto
HR01651_cyto 1 HR01651_cyto
HR01655_cyto 1 HR01655_cyto
HR01656_peroxy 1 HR01656_peroxy
HR01666_cyto 1 HR01666_cyto
HR01666_mito 1 HR01666_mito
HR01667_mito 1 HR01667_mito
HR01670_cyto 1 HR01670_cyto
HR01670_mito 1 HR01670_mito
HR01671_cyto 1 HR01671_cyto
HR01671_mito 1 HR01671_mito
HR01672_cyto 1 HR01672_cyto
HR01675_cyto 1 HR01675_cyto
HR01675_mito 1 HR01675_mito
HR01677_cyto 1 HR01677_cyto
HR01677_mito 1 HR01677_mito
HR01682_cyto 1 HR01682_cyto
HR01682_mito 1 HR01682_mito
HR01685_cyto 1 HR01685_cyto
HR01686_mito 1 HR01686_mito
HR01687_mito 1 HR01687_mito
HR01689_cyto 1 HR01689_cyto
HR01703_cyto 1 HR01703_cyto
HR01704_cyto 1 HR01704_cyto
HR01717_GolErMi 1 HR01717_GolErMi
HR01719_GolErMi 1 HR01719_GolErMi
HR01721_mito 1 HR01721_mito
HR01734_cyto 1 HR01734_cyto
HR01751_mito 1 HR01751_mito
HR01764_cyto 1 HR01764_cyto
HR01765_cyto 1 HR01765_cyto
HR01784_ext 1 HR01784_ext
HR01784_lyso 1 HR01784_lyso
HR01795_cyto 1 HR01795_cyto
HR01795_mito 1 HR01795_mito
HR01799_cyto 1 HR01799_cyto
HR01799_mito 1 HR01799_mito
HR01803_cyto 1 HR01803_cyto
HR01803_mito 1 HR01803_mito
HR01804_cyto 1 HR01804_cyto
HR01804_mito 1 HR01804_mito
HR01813_cyto 1 HR01813_cyto
HR01820_cyto 1 HR01820_cyto
HR01820_mito 1 HR01820_mito
HR01820_peroxy 1 HR01820_peroxy
HR01821_HC00045_cyto 1 HR01821_HC00045_cyto
HR01821_HC00045_peroxy 1 HR01821_HC00045_peroxy
HR01821_HC00222_cyto 1 HR01821_HC00222_cyto
HR01821_HC00222_peroxy 1 HR01821_HC00222_peroxy
HR01822_GolErMi 1 HR01822_GolErMi
HR01822_peroxy 1 HR01822_peroxy
HR01830_mito 1 HR01830_mito
HR01832_mito 1 HR01832_mito
HR01832_peroxy 1 HR01832_peroxy
HR01833_GolErMi 1 HR01833_GolErMi
HR01833_cyto 1 HR01833_cyto
HR01833_mito 1 HR01833_mito
HR01833_peroxy 1 HR01833_peroxy
HR01847_mito 1 HR01847_mito
HR01849_cyto 1 HR01849_cyto
HR01849_mito 1 HR01849_mito
HR01849_peroxy 1 HR01849_peroxy
HR01850_cyto 1 HR01850_cyto
HR01852_cyto 1 HR01852_cyto
HR01852_mito 1 HR01852_mito
HR01853_cyto 1 HR01853_cyto
HR01855_nuc 1 HR01855_nuc
HR01858_cyto 1 HR01858_cyto
HR01870_cyto 1 HR01870_cyto
HR01878_cyto 1 HR01878_cyto
HR01881_cyto 1 HR01881_cyto
HR01881_ext 1 HR01881_ext
HR01882_cyto 1 HR01882_cyto
HR01882_ext 1 HR01882_ext
HR01884_GolErMi 1 HR01884_GolErMi
HR01884_cyto 1 HR01884_cyto
HR01884_mito 1 HR01884_mito
HR01884_peroxy 1 HR01884_peroxy
HR01889_mito 1 HR01889_mito
HR01891_cyto 1 HR01891_cyto
HR01891_mito 1 HR01891_mito
HR01891_peroxy 1 HR01891_peroxy
HR01917_mito 1 HR01917_mito
HR01919_mito 1 HR01919_mito
HR01920_mito 1 HR01920_mito
HR01920_peroxy 1 HR01920_peroxy
HR01923_cyto 1 HR01923_cyto
HR01930_mito 1 HR01930_mito
HR01931_cyto 1 HR01931_cyto
HR01937_mito 1 HR01937_mito
HR01937_peroxy 1 HR01937_peroxy
HR01938_cyto 1 HR01938_cyto
HR01938_mito 1 HR01938_mito
HR01939_cyto 1 HR01939_cyto
HR01948_mito 1 HR01948_mito
HR01949_mito 1 HR01949_mito
HR01949_peroxy 1 HR01949_peroxy
HR01951_cyto 1 HR01951_cyto
HR01952_cyto 1 HR01952_cyto
HR01954_cyto 1 HR01954_cyto
HR01957_mito 1 HR01957_mito
HR01957_peroxy 1 HR01957_peroxy
HR01958_mito 1 HR01958_mito
HR01960_cyto 1 HR01960_cyto
HR01966_GolErMi 1 HR01966_GolErMi
HR01967_GolErMi 1 HR01967_GolErMi
HR01971_cyto 1 HR01971_cyto
HR01972_cyto 1 HR01972_cyto
HR01973_cyto 1 HR01973_cyto
HR01975_mito 1 HR01975_mito
HR01978_cyto 1 HR01978_cyto
HR01981_nuc 1 HR01981_nuc
HR01983_cyto 1 HR01983_cyto
HR01984_cyto 1 HR01984_cyto
HR01992_cyto 1 HR01992_cyto
HR02008_cyto 1 HR02008_cyto
HR02008_mito 1 HR02008_mito
HR02021_cyto 1 HR02021_cyto
HR02023_cyto 1 HR02023_cyto
HR02024_mito 1 HR02024_mito
HR02025_cyto 1 HR02025_cyto
HR02029_mito 1 HR02029_mito
HR02030_mito 1 HR02030_mito
HR02036_cyto 1 HR02036_cyto
HR02043_cyto 1 HR02043_cyto
HR02043_mito 1 HR02043_mito
HR02043_peroxy 1 HR02043_peroxy
HR02044_GolErMi 1 HR02044_GolErMi
HR02044_peroxy 1 HR02044_peroxy
HR02047_cyto 1 HR02047_cyto
HR02048_cyto 1 HR02048_cyto
HR02049_cyto 1 HR02049_cyto
HR02050_cyto 1 HR02050_cyto
HR02051_cyto 1 HR02051_cyto
HR02054_cyto 1 HR02054_cyto
HR02055_cyto 1 HR02055_cyto
HR02057_cyto 1 HR02057_cyto
HR02057_mito 1 HR02057_mito
HR02057_peroxy 1 HR02057_peroxy
HR02059_cyto 1 HR02059_cyto
HR02060_cyto 1 HR02060_cyto
HR02061_cyto 1 HR02061_cyto
HR02062_cyto 1 HR02062_cyto
HR02066_GolErMi 1 HR02066_GolErMi
HR02066_peroxy 1 HR02066_peroxy
HR02068_cyto 1 HR02068_cyto
HR02069_peroxy 1 HR02069_peroxy
HR02078_ext 1 HR02078_ext
HR02080_cyto 1 HR02080_cyto
HR02080_nuc 1 HR02080_nuc
HR02082_cyto 1 HR02082_cyto
HR02083_GolErMi 1 HR02083_GolErMi
HR02096_cyto 1 HR02096_cyto
HR02097_cyto 1 HR02097_cyto
HR02098_cyto 1 HR02098_cyto
HR02099_mito 1 HR02099_mito
HR02099_peroxy 1 HR02099_peroxy
HR02100_mito 1 HR02100_mito
HR02100_peroxy 1 HR02100_peroxy
HR02101_mito 1 HR02101_mito
HR02101_peroxy 1 HR02101_peroxy
HR02102_mito 1 HR02102_mito
HR02102_peroxy 1 HR02102_peroxy
HR02103_mito 1 HR02103_mito
HR02103_peroxy 1 HR02103_peroxy
HR02104_mito 1 HR02104_mito
HR02104_peroxy 1 HR02104_peroxy
HR02105_mito 1 HR02105_mito
HR02105_peroxy 1 HR02105_peroxy
HR02106_mito 1 HR02106_mito
HR02106_peroxy 1 HR02106_peroxy
HR02107_mito 1 HR02107_mito
HR02107_peroxy 1 HR02107_peroxy
HR02108_mito 1 HR02108_mito
HR02108_peroxy 1 HR02108_peroxy
HR02109_cyto 1 HR02109_cyto
HR02109_mito 1 HR02109_mito
HR02109_peroxy 1 HR02109_peroxy
HR02110_mito 1 HR02110_mito
HR02110_peroxy 1 HR02110_peroxy
HR02111_mito 1 HR02111_mito
HR02111_peroxy 1 HR02111_peroxy
HR02114_mito 1 HR02114_mito
HR02118_cyto 1 HR02118_cyto
HR02122_cyto 1 HR02122_cyto
HR02124_ext 1 HR02124_ext
HR02126_GolErMi 1 HR02126_GolErMi
HR02126_peroxy 1 HR02126_peroxy
HR02127_cyto 1 HR02127_cyto
HR02128_mito 1 HR02128_mito
HR02129_cyto 1 HR02129_cyto
HR02129_mito 1 HR02129_mito
HR02130_peroxy 1 HR02130_peroxy
HR02131_peroxy 1 HR02131_peroxy
HR02133_peroxy 1 HR02133_peroxy
HR02134_peroxy 1 HR02134_peroxy
HR02135_cyto 1 HR02135_cyto
HR02136_cyto 1 HR02136_cyto
HR02137_cyto 1 HR02137_cyto
HR02138_cyto 1 HR02138_cyto
HR02139_cyto 1 HR02139_cyto
HR02140_cyto 1 HR02140_cyto
HR02141_GolErMi 1 HR02141_GolErMi
HR02147_cyto 1 HR02147_cyto
HR02157_cyto 1 HR02157_cyto
HR02159_nuc 1 HR02159_nuc
HR02160_nuc 1 HR02160_nuc
HR02163_cyto 1 HR02163_cyto
HR02163_mito 1 HR02163_mito
HR02164_cyto 1 HR02164_cyto
HR02164_mito 1 HR02164_mito
HR02166_GolErMi 1 HR02166_GolErMi
HR02166_cyto 1 HR02166_cyto
HR02167_cyto 1 HR02167_cyto
HR02167_mito 1 HR02167_mito
HR02168_cyto 1 HR02168_cyto
HR02168_mito 1 HR02168_mito
HR02169_cyto 1 HR02169_cyto
HR02170_cyto 1 HR02170_cyto
HR02170_mito 1 HR02170_mito
HR02171_cyto 1 HR02171_cyto
HR02171_mito 1 HR02171_mito
HR02172_cyto 1 HR02172_cyto
HR02173_cyto 1 HR02173_cyto
HR02174_cyto 1 HR02174_cyto
HR02174_mito 1 HR02174_mito
HR02175_cyto 1 HR02175_cyto
HR02185_cyto 1 HR02185_cyto
HR02188_cyto 1 HR02188_cyto
HR02191_cyto 1 HR02191_cyto
HR02198_cyto 1 HR02198_cyto
HR02199_cyto 1 HR02199_cyto
HR02200_cyto 1 HR02200_cyto
HR02202_cyto 1 HR02202_cyto
HR02203_cyto 1 HR02203_cyto
HR02205_cyto 1 HR02205_cyto
HR02206_cyto 1 HR02206_cyto
HR02208_cyto 1 HR02208_cyto
HR02209_cyto 1 HR02209_cyto
HR02210_cyto 1 HR02210_cyto
HR02211_cyto 1 HR02211_cyto
HR02213_cyto 1 HR02213_cyto
HR02214_cyto 1 HR02214_cyto
HR02216_cyto 1 HR02216_cyto
HR02217_ext 1 HR02217_ext
HR02228_cyto 1 HR02228_cyto
HR02228_nuc 1 HR02228_nuc
HR02229_cyto 1 HR02229_cyto
HR02229_nuc 1 HR02229_nuc
HR02233_cyto 1 HR02233_cyto
HR02233_mito 1 HR02233_mito
HR02237_mito 1 HR02237_mito
HR02247_cyto 1 HR02247_cyto
HR02247_mito 1 HR02247_mito
HR02262_cyto 1 HR02262_cyto
HR02270_cyto 1 HR02270_cyto
HR02270_mito 1 HR02270_mito
HR02278_cyto 1 HR02278_cyto
HR02278_mito 1 HR02278_mito
HR02281_GolErMi 1 HR02281_GolErMi
HR02284_cyto 1 HR02284_cyto
HR02284_mito 1 HR02284_mito
HR02300_mito 1 HR02300_mito
HR02300_peroxy 1 HR02300_peroxy
HR02306_mito 1 HR02306_mito
HR02306_peroxy 1 HR02306_peroxy
HR02319_GolErMi 1 HR02319_GolErMi
HR02319_peroxy 1 HR02319_peroxy
HR02320_GolErMi 1 HR02320_GolErMi
HR02320_peroxy 1 HR02320_peroxy
HR02325_cyto 1 HR02325_cyto
HR02326_GolErMi 1 HR02326_GolErMi
HR02326_peroxy 1 HR02326_peroxy
HR02344_cyto 1 HR02344_cyto
HR02348_cyto 1 HR02348_cyto
HR02349_peroxy 1 HR02349_peroxy
HR02390_ext 1 HR02390_ext
HR02415_cyto 1 HR02415_cyto
HR02460_cyto 1 HR02460_cyto
HR02460_mito 1 HR02460_mito
HR02461_cyto 1 HR02461_cyto
HR02465_cyto 1 HR02465_cyto
HR02466_GolErMi 1 HR02466_GolErMi
HR02477_GolErMi 1 HR02477_GolErMi
HR02477_cyto 1 HR02477_cyto
HR02477_peroxy 1 HR02477_peroxy
HR02478_cyto 1 HR02478_cyto
HR02479_cyto 1 HR02479_cyto
HR02480_cyto 1 HR02480_cyto
HR02485_mito 1 HR02485_mito
HR02485_peroxy 1 HR02485_peroxy
HR02486_mito 1 HR02486_mito
HR02492_cyto 1 HR02492_cyto
HR02494_GolErMi 1 HR02494_GolErMi
HR02494_peroxy 1 HR02494_peroxy
HR02497_cyto 1 HR02497_cyto
HR02497_mito 1 HR02497_mito
HR02497_peroxy 1 HR02497_peroxy
HR02500_peroxy 1 HR02500_peroxy
HR02501_cyto 1 HR02501_cyto
HR02502_cyto 1 HR02502_cyto
HR02506_HC00045_cyto 1 HR02506_HC00045_cyto
HR02506_HC00045_peroxy 1 HR02506_HC00045_peroxy
HR02506_HC00222_cyto 1 HR02506_HC00222_cyto
HR02506_HC00222_peroxy 1 HR02506_HC00222_peroxy
HR02508_cyto 1 HR02508_cyto
HR02508_nuc 1 HR02508_nuc
HR02509_mito 1 HR02509_mito
HR02513_cytoYmito 1 HR02513_cytoYmito
HR02515_cytoYext 1 HR02515_cytoYext
HR02515_extYlyso 1 HR02515_extYlyso
HR02516_cytoYext 1 HR02516_cytoYext
HR02516_extYlyso 1 HR02516_extYlyso
HR02517_cytoYext 1 HR02517_cytoYext
HR02517_extYlyso 1 HR02517_extYlyso
HR02518_cytoYext 1 HR02518_cytoYext
HR02520_extYcyto 1 HR02520_extYcyto
HR02521_extYcyto 1 HR02521_extYcyto
HR02522_GolErMiYcyto 1 HR02522_GolErMiYcyto
HR02522_cytoYperoxy 1 HR02522_cytoYperoxy
HR02523_GolErMiYbile 1 HR02523_GolErMiYbile
HR02523_cytoYbile 1 HR02523_cytoYbile
HR02524_HC00144_cytoYext 1 HR02524_HC00144_cytoYext
HR02524_HC00238_cytoYext 1 HR02524_HC00238_cytoYext
HR02526_cytoYext 1 HR02526_cytoYext
HR02528_cytoYmito 1 HR02528_cytoYmito
HR02532_cytoYmito 1 HR02532_cytoYmito
HR02535_cytoYmito 1 HR02535_cytoYmito
HR02536_HC00035_HC00049_cytoYmito 1 HR02536_HC00035_HC00049_cytoYmito
HR02536_HC00035_HC00146_cytoYmito 1 HR02536_HC00035_HC00146_cytoYmito
HR02536_HC00120_HC00049_cytoYmito 1 HR02536_HC00120_HC00049_cytoYmito
HR02536_HC00120_HC00146_cytoYmito 100 HR02536_HC00120_HC00146_cytoYmito
HR02537_cytoYGolErMi 1 HR02537_cytoYGolErMi
HR02537_cytoYperoxy 1 HR02537_cytoYperoxy
HR02538_extYcyto 1 HR02538_extYcyto
HR02539_cytoYGolErMi 1 HR02539_cytoYGolErMi
HR02541_cytoYperoxy 1 HR02541_cytoYperoxy
HR02542_lysoYcyto 1 HR02542_lysoYcyto
HR02543_cytoYGolErMi 1 HR02543_cytoYGolErMi
HR02543_cytoYext 1 HR02543_cytoYext
HR02545_HC00049_HC00019_cytoYmito 1 HR02545_HC00049_HC00019_cytoYmito
HR02545_HC00049_HC00062_cytoYmito 1 HR02545_HC00049_HC00062_cytoYmito
HR02545_HC00049_HC00096_cytoYmito 1 HR02545_HC00049_HC00096_cytoYmito
HR02545_HC00146_HC00019_cytoYmito 1 HR02545_HC00146_HC00019_cytoYmito
HR02545_HC00146_HC00062_cytoYmito 100 HR02545_HC00146_HC00062_cytoYmito
HR02545_HC00146_HC00096_cytoYmito 100 HR02545_HC00146_HC00096_cytoYmito
HR02545_HC00319_HC00019_cytoYmito 1 HR02545_HC00319_HC00019_cytoYmito
HR02545_HC00319_HC00062_cytoYmito 100 HR02545_HC00319_HC00062_cytoYmito
HR02545_HC00319_HC00096_cytoYmito 100 HR02545_HC00319_HC00096_cytoYmito
HR02546_cytoYext 1 HR02546_cytoYext
HR02546_cytoYmito 1 HR02546_cytoYmito
HR02546_cytoYperoxy 1 HR02546_cytoYperoxy
HR02547_cytoYmito 1 HR02547_cytoYmito
HR02547_extYcyto 1 HR02547_extYcyto
HR02548_cytoYGolErMi 1 HR02548_cytoYGolErMi
HR02548_cytoYperoxy 1 HR02548_cytoYperoxy
HR02549_cytoYmito 1 HR02549_cytoYmito
HR02550_cytoYGolErMi 1 HR02550_cytoYGolErMi
HR02551_cytoYGolErMi 1 HR02551_cytoYGolErMi
HR02551_cytoYperoxy 1 HR02551_cytoYperoxy
HR02552_cytoYGolErMi 1 HR02552_cytoYGolErMi
HR02555_cytoYGolErMi 1 HR02555_cytoYGolErMi
HR02555_cytoYmito 1 HR02555_cytoYmito
HR02556_cytoYGolErMi 1 HR02556_cytoYGolErMi
HR02557_cytoYGolErMi 1 HR02557_cytoYGolErMi
HR02558_cytoYGolErMi 1 HR02558_cytoYGolErMi
HR02559_cytoYGolErMi 1 HR02559_cytoYGolErMi
HR02560_cytoYGolErMi 1 HR02560_cytoYGolErMi
HR02561_extYcyto 1 HR02561_extYcyto
HR02562_GolErMiYcyto 1 HR02562_GolErMiYcyto
HR02562_extYcyto 1 HR02562_extYcyto
HR02563_cytoYGolErMi 1 HR02563_cytoYGolErMi
HR02564_cytoYGolErMi 1 HR02564_cytoYGolErMi
HR02565_GolErMiYcyto 1 HR02565_GolErMiYcyto
HR02565_bileYcyto 1 HR02565_bileYcyto
HR02565_extYcyto 1 HR02565_extYcyto
HR02565_lysoYcyto 1 HR02565_lysoYcyto
HR02565_mitoYcyto 1 HR02565_mitoYcyto
HR02565_nucYcyto 1 HR02565_nucYcyto
HR02565_peroxyYcyto 1 HR02565_peroxyYcyto
HR02565_riboYcyto 1 HR02565_riboYcyto
HR02566_cytoYmito 1 HR02566_cytoYmito
HR02567_GolErMiYcyto 1 HR02567_GolErMiYcyto
HR02567_bileYcyto 1 HR02567_bileYcyto
HR02567_extYcyto 1 HR02567_extYcyto
HR02567_lysoYcyto 1 HR02567_lysoYcyto
HR02567_mitoYcyto 1 HR02567_mitoYcyto
HR02567_nucYcyto 1 HR02567_nucYcyto
HR02567_peroxyYcyto 1 HR02567_peroxyYcyto
HR02567_riboYcyto 1 HR02567_riboYcyto
HR02568_GolErMiYcyto 1 HR02568_GolErMiYcyto
HR02568_cytoYlyso 1 HR02568_cytoYlyso
HR02568_cytoYperoxy 1 HR02568_cytoYperoxy
HR02570_extYcyto 1 HR02570_extYcyto
HR02571_cytoYGolErMi 1 HR02571_cytoYGolErMi
HR02571_cytoYmito 1 HR02571_cytoYmito
HR02571_cytoYperoxy 1 HR02571_cytoYperoxy
HR02572_GolErMiYcyto 1 HR02572_GolErMiYcyto
HR02572_bileYcyto 1 HR02572_bileYcyto
HR02572_cytoYext 1 HR02572_cytoYext
HR02572_cytoYmito 1 HR02572_cytoYmito
HR02572_lysoYcyto 1 HR02572_lysoYcyto
HR02572_nucYcyto 1 HR02572_nucYcyto
HR02572_peroxyYcyto 1 HR02572_peroxyYcyto
HR02572_riboYcyto 1 HR02572_riboYcyto
HR02573_cytoYGolErMi 1 HR02573_cytoYGolErMi
HR02573_extYcyto 1 HR02573_extYcyto
HR02574_extYcyto 1 HR02574_extYcyto
HR02575_cytoYGolErMi 1 HR02575_cytoYGolErMi
HR02576_cytoYmito 1 HR02576_cytoYmito
HR02576_extYcyto 1 HR02576_extYcyto
HR02576_peroxyYcyto 1 HR02576_peroxyYcyto
HR02578_cytoYmito 1 HR02578_cytoYmito
HR02579_cytoYmito 1 HR02579_cytoYmito
HR02580_cytoYext 1 HR02580_cytoYext
HR02582_extYcyto 1 HR02582_extYcyto
HR02584_extYcyto 1 HR02584_extYcyto
HR02585_mitoYcyto 1 HR02585_mitoYcyto
HR02586_cytoYext 1 HR02586_cytoYext
HR02587_cytoYext 1 HR02587_cytoYext
HR02587_peroxyYcyto 1 HR02587_peroxyYcyto
HR02588_lysoYcyto 1 HR02588_lysoYcyto
HR02589_extYcyto 1 HR02589_extYcyto
HR02591_cytoYmito 1 HR02591_cytoYmito
HR02592_cytoYGolErMi 1 HR02592_cytoYGolErMi
HR02593_cytoYGolErMi 1 HR02593_cytoYGolErMi
HR02593_cytoYmito 1 HR02593_cytoYmito
HR02594_cytoYext 1 HR02594_cytoYext
HR02595_cytoYext 1 HR02595_cytoYext
HR02596_cytoYmito 1 HR02596_cytoYmito
HR02597_cytoYmito 1 HR02597_cytoYmito
HR02598_cytoYext 1 HR02598_cytoYext
HR02599_cytoYext 1 HR02599_cytoYext
HR02600_cytoYGolErMi 1 HR02600_cytoYGolErMi
HR02601_cytoYmito 1 HR02601_cytoYmito
HR02602_cytoYmito 1 HR02602_cytoYmito
HR02603_extYcyto 1 HR02603_extYcyto
HR02604_cytoYext 1 HR02604_cytoYext
HR02604_cytoYmito 1 HR02604_cytoYmito
HR02605_extYcyto 1 HR02605_extYcyto
HR02606_cytoYext 1 HR02606_cytoYext
HR02606_cytoYmito 1 HR02606_cytoYmito
HR02608_cytoYmito 1 HR02608_cytoYmito
HR02609_extYcyto 1 HR02609_extYcyto
HR02611_extYcyto 1 HR02611_extYcyto
HR02615_cytoYext 1 HR02615_cytoYext
HR02615_cytoYmito 1 HR02615_cytoYmito
HR02617_cytoYext 1 HR02617_cytoYext
HR02618_cytoYmito 1 HR02618_cytoYmito
HR02619_cytoYGolErMi 1 HR02619_cytoYGolErMi
HR02620_mitoYcyto 1 HR02620_mitoYcyto
HR02622_cytoYGolErMi 1 HR02622_cytoYGolErMi
HR02622_lysoYGolErMi 1 HR02622_lysoYGolErMi
HR02622_lysoYcyto 1 HR02622_lysoYcyto
HR02623_cytoYmito 1 HR02623_cytoYmito
HR02624_mitoYcyto 1 HR02624_mitoYcyto
HR02625_cytoYmito 1 HR02625_cytoYmito
HR02626_cytoYext 1 HR02626_cytoYext
HR02629_cytoYmito 1 HR02629_cytoYmito
HR02630_cytoYmito 1 HR02630_cytoYmito
HR02631_cytoYmito 1 HR02631_cytoYmito
HR02632_extYcyto 1 HR02632_extYcyto
HR02634_cytoYext 1 HR02634_cytoYext
HR02634_peroxyYcyto 1 HR02634_peroxyYcyto
HR02635_cytoYmito 1 HR02635_cytoYmito
HR02636_cytoYmito 1 HR02636_cytoYmito
HR02636_extYcyto 1 HR02636_extYcyto
HR02637_mitoYcyto 1 HR02637_mitoYcyto
HR02639_cytoYmito 1 HR02639_cytoYmito
HR02640_GolErMiYbile 1 HR02640_GolErMiYbile
HR02640_peroxyYbile 1 HR02640_peroxyYbile
HR02641_lysoYcyto 1 HR02641_lysoYcyto
HR02642_cytoYmito 1 HR02642_cytoYmito
HR02644_cytoYGolErMi 1 HR02644_cytoYGolErMi
HR02644_mitoYcyto 1 HR02644_mitoYcyto
HR02645_mitoYext 1 HR02645_mitoYext
HR02647_cytoYext 1 HR02647_cytoYext
HR02647_cytoYmito 1 HR02647_cytoYmito
HR02647_cytoYperoxy 1 HR02647_cytoYperoxy
HR02648_extYcyto 1 HR02648_extYcyto
HR02649_extYcyto 1 HR02649_extYcyto
HR02649_lysoYGolErMi 1 HR02649_lysoYGolErMi
HR02649_lysoYcyto 1 HR02649_lysoYcyto
HR02652_cytoYext 1 HR02652_cytoYext
HR02654_mitoYcyto 1 HR02654_mitoYcyto
HR02655_cytoYext 1 HR02655_cytoYext
HR02655_mitoYcyto 1 HR02655_mitoYcyto
HR02656_cytoYmito 1 HR02656_cytoYmito
HR02657_cytoYmito 1 HR02657_cytoYmito
HR02657_cytoYperoxy 1 HR02657_cytoYperoxy
HR02659_extYcyto 1 HR02659_extYcyto
HR02659_lysoYGolErMi 1 HR02659_lysoYGolErMi
HR02659_lysoYcyto 1 HR02659_lysoYcyto
HR02660_extYcyto 1 HR02660_extYcyto
HR02661_extYcyto 1 HR02661_extYcyto
HR02663_cytoYext 1 HR02663_cytoYext
HR02664_cytoYmito 1 HR02664_cytoYmito
HR02665_cytoYext 1 HR02665_cytoYext
HR02668_extYcyto 1 HR02668_extYcyto
HR02669_cytoYext 1 HR02669_cytoYext
HR02669_mitoYcyto 1 HR02669_mitoYcyto
HR02671_cytoYmito 1 HR02671_cytoYmito
HR02672_cytoYGolErMi 1 HR02672_cytoYGolErMi
HR02673_cytoYext 1 HR02673_cytoYext
HR02673_cytoYmito 1 HR02673_cytoYmito
HR02674_extYcyto 1 HR02674_extYcyto
HR02675_cytoYmito 1 HR02675_cytoYmito
HR02679_mitoYcyto 1 HR02679_mitoYcyto
HR02681_extYcyto 1 HR02681_extYcyto
HR02682_extYcyto 1 HR02682_extYcyto
HR02684_cytoYmito 1 HR02684_cytoYmito
HR02685_cytoYperoxy 1 HR02685_cytoYperoxy
HR02686_mitoYcyto 1 HR02686_mitoYcyto
HR02687_peroxyYGolErMi 1 HR02687_peroxyYGolErMi
HR02688_extYcyto 1 HR02688_extYcyto
HR02689_extYcyto 1 HR02689_extYcyto
HR02690_extYcyto 1 HR02690_extYcyto
HR02691_cytoYGolErMi 1 HR02691_cytoYGolErMi
HR02691_extYcyto 1 HR02691_extYcyto
HR02693_lysoYcyto 1 HR02693_lysoYcyto
HR02694_cytoYmito 1 HR02694_cytoYmito
HR02694_extYcyto 1 HR02694_extYcyto
HR02695_extYcyto 1 HR02695_extYcyto
HR02696_cytoYext 1 HR02696_cytoYext
HR02697_extYcyto 1 HR02697_extYcyto
HR02698_extYcyto 1 HR02698_extYcyto
HR02700_GolErMiYext 1 HR02700_GolErMiYext
HR02702_cytoYbile 1 HR02702_cytoYbile
HR02703_cytoYGolErMi 1 HR02703_cytoYGolErMi
HR02704_extYcyto 1 HR02704_extYcyto
HR02706_extYcyto 1 HR02706_extYcyto
HR02707_cytoYext 1 HR02707_cytoYext
HR02707_mitoYcyto 1 HR02707_mitoYcyto
HR02708_cytoYmito 1 HR02708_cytoYmito
HR02709_cytoYext 1 HR02709_cytoYext
HR02711_cytoYGolErMi 1 HR02711_cytoYGolErMi
HR02711_cytoYlyso 1 HR02711_cytoYlyso
HR02713_mitoYcyto 1 HR02713_mitoYcyto
HR02714_cytoYGolErMi 1 HR02714_cytoYGolErMi
HR02716_extYcyto 1 HR02716_extYcyto
HR02718_cytoYmito 1 HR02718_cytoYmito
HR02719_mitoYcyto 1 HR02719_mitoYcyto
HR02721_cytoYmito 1 HR02721_cytoYmito
HR02721_extYcyto 1 HR02721_extYcyto
HR02723_extYcyto 1 HR02723_extYcyto
HR02725_extYcyto 1 HR02725_extYcyto
HR02726_extYcyto 1 HR02726_extYcyto
HR02727_extYcyto 1 HR02727_extYcyto
HR02728_cytoYext 1 HR02728_cytoYext
HR02730_extYcyto 1 HR02730_extYcyto
HR02730_lysoYGolErMi 1 HR02730_lysoYGolErMi
HR02730_lysoYcyto 1 HR02730_lysoYcyto
HR02731_extYcyto 1 HR02731_extYcyto
HR02731_lysoYGolErMi 1 HR02731_lysoYGolErMi
HR02731_lysoYcyto 1 HR02731_lysoYcyto
HR02733_GolErMiYperoxy 1 HR02733_GolErMiYperoxy
HR02733_cytoYGolErMi 1 HR02733_cytoYGolErMi
HR02734_cytoYmito 1 HR02734_cytoYmito
HR02735_GolErMiYcyto 1 HR02735_GolErMiYcyto
HR02735_cytoYmito 1 HR02735_cytoYmito
HR02735_peroxyYcyto 1 HR02735_peroxyYcyto
HR02736_cytoYext 1 HR02736_cytoYext
HR02737_extYcyto 1 HR02737_extYcyto
HR02738_cytoYbile 1 HR02738_cytoYbile
HR02738_peroxyYbile 1 HR02738_peroxyYbile
HR02740_extYcyto 1 HR02740_extYcyto
HR02741_extYcyto 1 HR02741_extYcyto
HR02743_cytoYbile 1 HR02743_cytoYbile
HR02744_cytoYGolErMi 1 HR02744_cytoYGolErMi
HR02746_GolErMiYcyto 1 HR02746_GolErMiYcyto
HR02746_peroxyYcyto 1 HR02746_peroxyYcyto
HR02748_peroxyYcyto 1 HR02748_peroxyYcyto
HR02749_HC01034_cytoYGolErMi 1 HR02749_HC01034_cytoYGolErMi
HR02749_HC01034_cytoYperoxy 1 HR02749_HC01034_cytoYperoxy
HR02749_HC10854_cytoYGolErMi 1 HR02749_HC10854_cytoYGolErMi
HR02749_HC10854_cytoYmito 1 HR02749_HC10854_cytoYmito
HR02749_HC10854_cytoYperoxy 1 HR02749_HC10854_cytoYperoxy
HR02749_HC10855_cytoYGolErMi 1 HR02749_HC10855_cytoYGolErMi
HR02749_HC10855_cytoYmito 1 HR02749_HC10855_cytoYmito
HR02749_HC10855_cytoYperoxy 1 HR02749_HC10855_cytoYperoxy
HR02749_HC10859_cytoYGolErMi 1 HR02749_HC10859_cytoYGolErMi
HR02749_HC10859_cytoYmito 1 HR02749_HC10859_cytoYmito
HR02749_HC10859_cytoYperoxy 1 HR02749_HC10859_cytoYperoxy
HR02749_HC12236_cytoYGolErMi 1 HR02749_HC12236_cytoYGolErMi
HR02749_HC12236_cytoYmito 1 HR02749_HC12236_cytoYmito
HR02749_HC12236_cytoYperoxy 1 HR02749_HC12236_cytoYperoxy
HR02750_extYcyto 1 HR02750_extYcyto
HR02751_cytoYmito 1 HR02751_cytoYmito
HR02752_cytoYGolErMi 1 HR02752_cytoYGolErMi
HR02753_GolErMiYperoxy 1 HR02753_GolErMiYperoxy
HR02754_cytoYGolErMi 1 HR02754_cytoYGolErMi
HR02755_GolErMiYperoxy 1 HR02755_GolErMiYperoxy
HR02756_cytoYGolErMi 1 HR02756_cytoYGolErMi
HR02757_extYcyto 1 HR02757_extYcyto
HR02758_cytoYbile 1 HR02758_cytoYbile
HR02758_peroxyYbile 1 HR02758_peroxyYbile
HR02759_GolErMiYcyto 1 HR02759_GolErMiYcyto
HR02759_peroxyYcyto 1 HR02759_peroxyYcyto
HR02760_mitoYcyto 1 HR02760_mitoYcyto
HR02761_mitoYcyto 1 HR02761_mitoYcyto
HR02762_cytoYmito 1 HR02762_cytoYmito
HR02763_cytoYmito 1 HR02763_cytoYmito
HR02764_GolErMiYcyto 1 HR02764_GolErMiYcyto
HR02765_GolErMiYcyto 1 HR02765_GolErMiYcyto
HR02768_cytoYbile 1 HR02768_cytoYbile
HR02768_peroxyYbile 1 HR02768_peroxyYbile
HR02769_extYcyto 1 HR02769_extYcyto
HR02770_cytoYbile 1 HR02770_cytoYbile
HR02770_peroxyYbile 1 HR02770_peroxyYbile
HR02774_cytoYext 1 HR02774_cytoYext
HR02775_cytoYext 1 HR02775_cytoYext
HR02781_cytoYext 1 HR02781_cytoYext
HR02781_mitoYcyto 1 HR02781_mitoYcyto
HR02786_cytoYext 1 HR02786_cytoYext
HR02787_cytoYGolErMi 1 HR02787_cytoYGolErMi
HR02787_extYcyto 1 HR02787_extYcyto
HR02788_cytoYext 1 HR02788_cytoYext
HR02788_extYlyso 1 HR02788_extYlyso
HR02789_cytoYmito 1 HR02789_cytoYmito
HR02789_extYcyto 1 HR02789_extYcyto
HR02790_cytoYmito 1 HR02790_cytoYmito
HR02790_extYcyto 1 HR02790_extYcyto
HR02791_cytoYmito 1 HR02791_cytoYmito
HR02791_extYcyto 1 HR02791_extYcyto
HR02792_cytoYmito 1 HR02792_cytoYmito
HR02792_extYcyto 1 HR02792_extYcyto
HR02793_cytoYmito 1 HR02793_cytoYmito
HR02794_extYcyto 1 HR02794_extYcyto
HR02795_extYcyto 1 HR02795_extYcyto
HR02796_extYcyto 1 HR02796_extYcyto
HR02797_extYcyto 1 HR02797_extYcyto
HR02798_cytoYext 1 HR02798_cytoYext
HR02799_cytoYperoxy 1 HR02799_cytoYperoxy
HR02800_mitoYcyto 1 HR02800_mitoYcyto
HR02804_cytoYext 1 HR02804_cytoYext
HR02804_extYlyso 1 HR02804_extYlyso
HR02805_extYcyto 1 HR02805_extYcyto
HR02805_lysoYGolErMi 1 HR02805_lysoYGolErMi
HR02805_lysoYcyto 1 HR02805_lysoYcyto
HR02806_extYlyso 1 HR02806_extYlyso
HR02807_cytoYext 1 HR02807_cytoYext
HR02807_extYlyso 1 HR02807_extYlyso
HR02808_cytoYext 1 HR02808_cytoYext
HR02808_extYlyso 1 HR02808_extYlyso
HR02809_cytoYGolErMi 1 HR02809_cytoYGolErMi
HR02809_extYcyto 1 HR02809_extYcyto
HR02809_lysoYcyto 1 HR02809_lysoYcyto
HR02810_cytoYmito 1 HR02810_cytoYmito
HR02810_lysoYcyto 1 HR02810_lysoYcyto
HR02811_lysoYcyto 1 HR02811_lysoYcyto
HR02812_lysoYcyto 1 HR02812_lysoYcyto
HR02813_lysoYcyto 1 HR02813_lysoYcyto
HR02815_lysoYcyto 1 HR02815_lysoYcyto
HR02816_extYcyto 1 HR02816_extYcyto
HR02816_lysoYcyto 1 HR02816_lysoYcyto
HR02817_lysoYcyto 1 HR02817_lysoYcyto
HR02818_cytoYGolErMi 1 HR02818_cytoYGolErMi
HR02818_cytoYext 1 HR02818_cytoYext
HR02818_cytoYmito 1 HR02818_cytoYmito
HR02818_lysoYcyto 1 HR02818_lysoYcyto
HR02819_extYcyto 1 HR02819_extYcyto
HR02819_lysoYcyto 1 HR02819_lysoYcyto
HR02820_cytoYmito 1 HR02820_cytoYmito
HR02821_lysoYcyto 1 HR02821_lysoYcyto
HR02822_lysoYcyto 1 HR02822_lysoYcyto
HR02823_lysoYcyto 1 HR02823_lysoYcyto
HR02824_lysoYcyto 1 HR02824_lysoYcyto
HR02825_cytoYmito 1 HR02825_cytoYmito
HR02825_extYcyto 1 HR02825_extYcyto
HR02825_lysoYcyto 1 HR02825_lysoYcyto
HR02827_cytoYext 1 HR02827_cytoYext
HR02827_extYlyso 1 HR02827_extYlyso
HR02828_GolErMiYext 1 HR02828_GolErMiYext
HR02828_extYlyso 1 HR02828_extYlyso
HR02829_GolErMi 1 HR02829_GolErMi
HR02829_bile 1 HR02829_bile
HR02829_cyto 1 HR02829_cyto
HR02829_ext 1 HR02829_ext
HR02829_lyso 1 HR02829_lyso
HR02829_mito 1 HR02829_mito
HR02829_nuc 1 HR02829_nuc
HR02829_peroxy 1 HR02829_peroxy
HR02831_cytoYmito 1 HR02831_cytoYmito
HR02832_extYcyto 1 HR02832_extYcyto
HR02834_extYcyto 1 HR02834_extYcyto
HR02835_extYcyto 1 HR02835_extYcyto
HR02836_cyto 1 HR02836_cyto
HR02836_mito 1 HR02836_mito
HR02837_cyto 1 HR02837_cyto
HR02839_cyto 12180 HR02839_cyto
HR02840_cyto 8460 HR02840_cyto
HR02841_cyto 8360 HR02841_cyto
HR02842_cyto 91220 HR02842_cyto
HR02843_cyto 2480 HR02843_cyto
HR02844_mito 1740 HR02844_mito
HR02845_cyto 1660 HR02845_cyto
HR02846_cyto 2020 HR02846_cyto
HR02847_cyto 1980 HR02847_cyto
HR02848_cyto 53480 HR02848_cyto
HR02849_cyto 8120 HR02849_cyto
HR02850_cyto 16200 HR02850_cyto
HR02851_cyto 12440 HR02851_cyto
HR02852_cyto 13960 HR02852_cyto
HR02853_extYcyto 1 HR02853_extYcyto
HR02854_cyto 1 HR02854_cyto
HR02855_cyto 1 HR02855_cyto
HR02856_cyto 1 HR02856_cyto
HR02857_peroxyYcyto 1 HR02857_peroxyYcyto
HR02858_mito 1 HR02858_mito
HR02861_cytoYext 1 HR02861_cytoYext
HR02862_extYcyto 1 HR02862_extYcyto
HR02863_cyto 6340 HR02863_cyto
HR02864_cyto 5340 HR02864_cyto
HR02865_mito 1 HR02865_mito
HR02866_mito 1 HR02866_mito
HR02867_cyto 1 HR02867_cyto
HR02868_cytoYext 1 HR02868_cytoYext
HR02869_cytoYmito 1 HR02869_cytoYmito
HR02871_cytoYext 1 HR02871_cytoYext
HR02873_extYcyto 1 HR02873_extYcyto
HR02874_extYcyto 1 HR02874_extYcyto
HR02875_extYcyto 1 HR02875_extYcyto
HR02876_cytoYext 1 HR02876_cytoYext
HR02877_cytoYext 1 HR02877_cytoYext
HR02878_cytoYext 1 HR02878_cytoYext
HR02879_extYcyto 1 HR02879_extYcyto
HR02880_cytoYext 1 HR02880_cytoYext
HR02882_cytoYGolErMi 1 HR02882_cytoYGolErMi
HR02882_extYlyso 1 HR02882_extYlyso
HR02883_cytoYGolErMi 1 HR02883_cytoYGolErMi
HR02883_extYlyso 1 HR02883_extYlyso
HR02884_cytoYGolErMi 1 HR02884_cytoYGolErMi
HR02884_extYlyso 1 HR02884_extYlyso
HR02885_cytoYGolErMi 1 HR02885_cytoYGolErMi
HR02885_extYlyso 1 HR02885_extYlyso
HR02886_cytoYGolErMi 1 HR02886_cytoYGolErMi
HR02886_extYlyso 1 HR02886_extYlyso
HR02887_cytoYGolErMi 1 HR02887_cytoYGolErMi
HR02887_extYlyso 1 HR02887_extYlyso
HR02888_GolErMi 1 HR02888_GolErMi
HR02889_GolErMi 1 HR02889_GolErMi
HR02890_GolErMi 1 HR02890_GolErMi
HR02891_GolErMi 1 HR02891_GolErMi
HR02893_extYcyto 1 HR02893_extYcyto
HR02894_cytoYext 1 HR02894_cytoYext
HR02895_lysoYcyto 1 HR02895_lysoYcyto
HR02896_cytoYext 1 HR02896_cytoYext
HR02898_cytoYext 1 HR02898_cytoYext
HR02899_cytoYext 1 HR02899_cytoYext
HR02900_cytoYext 1 HR02900_cytoYext
HR02901_cytoYext 1 HR02901_cytoYext
HR02903_cytoYext 1 HR02903_cytoYext
HR02904_GolErMi 1 HR02904_GolErMi
HR02905_cytoYmito 1 HR02905_cytoYmito
HR02905_cytoYperoxy 1 HR02905_cytoYperoxy
HR02906_cytoYGolErMi 1 HR02906_cytoYGolErMi
HR02906_cytoYlyso 1 HR02906_cytoYlyso
HR02906_cytoYperoxy 1 HR02906_cytoYperoxy
HR02907_cytoYperoxy 1 HR02907_cytoYperoxy
HR02908_cytoYGolErMi 1 HR02908_cytoYGolErMi
HR02909_mito 1 HR02909_mito
HR02910_cytoYmito 1 HR02910_cytoYmito
HR02914_cyto 1 HR02914_cyto
HR02915_cyto 1 HR02915_cyto
HR02918_lyso 1 HR02918_lyso
HR02923_cytoYGolErMi 1 HR02923_cytoYGolErMi
HR02925_GolErMiYext 1 HR02925_GolErMiYext
HR02925_extYlyso 1 HR02925_extYlyso
HR02926_cytoYbile 1 HR02926_cytoYbile
HR02927_extYcyto 1 HR02927_extYcyto
HR02928_GolErMi 1 HR02928_GolErMi
HR02929_GolErMi 1 HR02929_GolErMi
HR02930_GolErMi 1 HR02930_GolErMi
HR02931_GolErMi 1 HR02931_GolErMi
HR02932_GolErMi 1 HR02932_GolErMi
HR02933_GolErMi 1 HR02933_GolErMi
HR02934_GolErMi 1 HR02934_GolErMi
HR02935_GolErMi 1 HR02935_GolErMi
HR02936_GolErMi 1 HR02936_GolErMi
HR02936_cyto 1 HR02936_cyto
HR02936_lyso 1 HR02936_lyso
HR02937_GolErMi 1 HR02937_GolErMi
HR02937_cyto 1 HR02937_cyto
HR02937_lyso 1 HR02937_lyso
HR02938_GolErMi 1 HR02938_GolErMi
HR02938_cyto 1 HR02938_cyto
HR02938_lyso 1 HR02938_lyso
HR02939_GolErMi 1 HR02939_GolErMi
HR02939_cyto 1 HR02939_cyto
HR02939_lyso 1 HR02939_lyso
HR02940_GolErMi 1 HR02940_GolErMi
HR02940_cyto 1 HR02940_cyto
HR02940_lyso 1 HR02940_lyso
HR02941_GolErMi 1 HR02941_GolErMi
HR02941_cyto 1 HR02941_cyto
HR02941_lyso 1 HR02941_lyso
HR02942_GolErMi 1 HR02942_GolErMi
HR02942_cyto 1 HR02942_cyto
HR02942_lyso 1 HR02942_lyso
HR02943_GolErMi 1 HR02943_GolErMi
HR02943_cyto 1 HR02943_cyto
HR02943_lyso 1 HR02943_lyso
HR02945_GolErMi 1 HR02945_GolErMi
HR02945_cyto 1 HR02945_cyto
HR02946_GolErMi 1 HR02946_GolErMi
HR02946_cyto 1 HR02946_cyto
HR02947_GolErMi 1 HR02947_GolErMi
HR02947_cyto 1 HR02947_cyto
HR02948_GolErMi 1 HR02948_GolErMi
HR02948_cyto 1 HR02948_cyto
HR02949_GolErMi 1 HR02949_GolErMi
HR02949_cyto 1 HR02949_cyto
HR02950_GolErMi 1 HR02950_GolErMi
HR02950_cyto 1 HR02950_cyto
HR02951_GolErMi 1 HR02951_GolErMi
HR02951_cyto 1 HR02951_cyto
HR02952_GolErMi 1 HR02952_GolErMi
HR02952_cyto 1 HR02952_cyto
HR02953_GolErMi 0 HR02953_GolErMi
HR02953_cyto 0 HR02953_cyto
HR02953_lyso 0 HR02953_lyso
HR02960_GolErMi 1 HR02960_GolErMi
HR02960_cyto 1 HR02960_cyto
HR02962_mito 1 HR02962_mito
HR02963_mito 1 HR02963_mito
HR02964_mito 1 HR02964_mito
HR02965_GolErMi 1 HR02965_GolErMi
HR02965_cyto 1 HR02965_cyto
HR02969_GolErMi 0 HR02969_GolErMi
HR02969_cyto 0 HR02969_cyto
HR02969_lyso 0 HR02969_lyso
HR02970_cyto 1 HR02970_cyto
HR02971_cyto 1 HR02971_cyto
HR02973_GolErMi 1 HR02973_GolErMi
HR02973_cyto 1 HR02973_cyto
HR02974_GolErMi 0 HR02974_GolErMi
HR02974_cyto 0 HR02974_cyto
HR02974_lyso 0 HR02974_lyso
HR02975_GolErMi 0 HR02975_GolErMi
HR02975_cyto 0 HR02975_cyto
HR02975_lyso 0 HR02975_lyso
HR02976_GolErMi 0 HR02976_GolErMi
HR02976_cyto 0 HR02976_cyto
HR02976_lyso 0 HR02976_lyso
HR02977_GolErMi 0 HR02977_GolErMi
HR02977_cyto 0 HR02977_cyto
HR02977_lyso 0 HR02977_lyso
HR02978_GolErMi 0 HR02978_GolErMi
HR02978_cyto 0 HR02978_cyto
HR02978_lyso 0 HR02978_lyso
HR02979_GolErMi 0 HR02979_GolErMi
HR02979_cyto 0 HR02979_cyto
HR02979_lyso 0 HR02979_lyso
HR02980_GolErMi 0 HR02980_GolErMi
HR02980_cyto 0 HR02980_cyto
HR02980_lyso 0 HR02980_lyso
HR02981_GolErMi 0 HR02981_GolErMi
HR02981_cyto 0 HR02981_cyto
HR02981_lyso 0 HR02981_lyso
HR02982_GolErMi 0 HR02982_GolErMi
HR02982_cyto 0 HR02982_cyto
HR02982_lyso 0 HR02982_lyso
HR02983_GolErMi 0 HR02983_GolErMi
HR02983_cyto 0 HR02983_cyto
HR02983_lyso 0 HR02983_lyso
HR02984_GolErMi 0 HR02984_GolErMi
HR02984_cyto 0 HR02984_cyto
HR02984_lyso 0 HR02984_lyso
HR02985_GolErMi 0 HR02985_GolErMi
HR02985_cyto 0 HR02985_cyto
HR02985_lyso 0 HR02985_lyso
HR02986_GolErMi 0 HR02986_GolErMi
HR02986_cyto 0 HR02986_cyto
HR02986_lyso 0 HR02986_lyso
HR02987_cyto 1 HR02987_cyto
HR02988_cyto 1 HR02988_cyto
HR02989_cyto 1 HR02989_cyto
HR02990_cyto 1 HR02990_cyto
HR02991_cyto 1 HR02991_cyto
HR02992_cyto 1 HR02992_cyto
HR02993_cyto 1 HR02993_cyto
HR02994_cyto 1 HR02994_cyto
HR02995_cyto 1 HR02995_cyto
HR02996_cyto 1 HR02996_cyto
HR02997_cyto 1 HR02997_cyto
HR02998_cyto 1 HR02998_cyto
HR02999_cyto 1 HR02999_cyto
HR03000_cyto 1 HR03000_cyto
HR03001_cyto 1 HR03001_cyto
HR03002_cyto 1 HR03002_cyto
HR03003_cyto 1 HR03003_cyto
HR03004_cyto 1 HR03004_cyto
HR03005_cyto 1 HR03005_cyto
HR03006_cyto 1 HR03006_cyto
HR03007_cyto 1 HR03007_cyto
HR03008_cyto 1 HR03008_cyto
HR03009_cyto 1 HR03009_cyto
HR03010_cyto 1 HR03010_cyto
HR03011_cyto 1 HR03011_cyto
HR03012_cyto 1 HR03012_cyto
HR03013_cyto 1 HR03013_cyto
HR03014_cyto 1 HR03014_cyto
HR03015_GolErMi 1 HR03015_GolErMi
HR03015_cyto 1 HR03015_cyto
HR03015_mito 1 HR03015_mito
HR03016_cyto 1 HR03016_cyto
HR03017_cytoYGolErMi 1 HR03017_cytoYGolErMi
HR03019_GolErMi 0 HR03019_GolErMi
HR03019_cyto 0 HR03019_cyto
HR03019_lyso 0 HR03019_lyso
HR03020_GolErMi 0 HR03020_GolErMi
HR03020_cyto 0 HR03020_cyto
HR03020_lyso 0 HR03020_lyso
HR03021_GolErMi 0 HR03021_GolErMi
HR03021_cyto 0 HR03021_cyto
HR03021_lyso 0 HR03021_lyso
HR03022_GolErMi 0 HR03022_GolErMi
HR03022_cyto 0 HR03022_cyto
HR03022_lyso 0 HR03022_lyso
HR03023_GolErMi 0 HR03023_GolErMi
HR03023_cyto 0 HR03023_cyto
HR03023_lyso 0 HR03023_lyso
HR03024_GolErMi 0 HR03024_GolErMi
HR03024_cyto 0 HR03024_cyto
HR03024_lyso 0 HR03024_lyso
HR03025_GolErMi 0 HR03025_GolErMi
HR03025_cyto 0 HR03025_cyto
HR03025_lyso 0 HR03025_lyso
HR03026_GolErMi 0 HR03026_GolErMi
HR03026_cyto 0 HR03026_cyto
HR03026_lyso 0 HR03026_lyso
HR03027_GolErMi 1 HR03027_GolErMi
HR03027_cyto 1 HR03027_cyto
HR03028_GolErMi 1 HR03028_GolErMi
HR03028_cyto 1 HR03028_cyto
HR03029_GolErMi 1 HR03029_GolErMi
HR03029_cyto 1 HR03029_cyto
HR03030_GolErMi 1 HR03030_GolErMi
HR03030_cyto 1 HR03030_cyto
HR03031_GolErMi 1 HR03031_GolErMi
HR03031_cyto 1 HR03031_cyto
HR03032_GolErMi 1 HR03032_GolErMi
HR03032_cyto 1 HR03032_cyto
HR03033_GolErMi 1 HR03033_GolErMi
HR03033_cyto 1 HR03033_cyto
HR03034_cytoYGolErMi 1 HR03034_cytoYGolErMi
HR03034_lysoYGolErMi 1 HR03034_lysoYGolErMi
HR03035_cytoYGolErMi 1 HR03035_cytoYGolErMi
HR03035_lysoYGolErMi 1 HR03035_lysoYGolErMi
HR03036_cytoYGolErMi 1 HR03036_cytoYGolErMi
HR03036_lysoYGolErMi 1 HR03036_lysoYGolErMi
HR03037_bileYcyto 1 HR03037_bileYcyto
HR03037_cytoYGolErMi 1 HR03037_cytoYGolErMi
HR03037_lysoYGolErMi 1 HR03037_lysoYGolErMi
HR03038_cytoYGolErMi 1 HR03038_cytoYGolErMi
HR03038_lysoYGolErMi 1 HR03038_lysoYGolErMi
HR03039_cytoYGolErMi 1 HR03039_cytoYGolErMi
HR03039_lysoYGolErMi 1 HR03039_lysoYGolErMi
HR03040_GolErMi 1 HR03040_GolErMi
HR03040_cyto 1 HR03040_cyto
HR03040_lyso 1 HR03040_lyso
HR03041_GolErMi 1 HR03041_GolErMi
HR03041_lyso 1 HR03041_lyso
HR03042_cytoYGolErMi 1 HR03042_cytoYGolErMi
HR03042_lysoYGolErMi 1 HR03042_lysoYGolErMi
HR03044_GolErMi 0 HR03044_GolErMi
HR03044_cyto 0 HR03044_cyto
HR03044_lyso 0 HR03044_lyso
HR03045_GolErMi 0 HR03045_GolErMi
HR03045_cyto 0 HR03045_cyto
HR03045_lyso 0 HR03045_lyso
HR03046_GolErMi 0 HR03046_GolErMi
HR03046_cyto 0 HR03046_cyto
HR03046_lyso 0 HR03046_lyso
HR03047_cyto 1 HR03047_cyto
HR03048_cyto 1 HR03048_cyto
HR03049_cyto 1 HR03049_cyto
HR03053_cytoYGolErMi 1 HR03053_cytoYGolErMi
HR03054_cytoYGolErMi 1 HR03054_cytoYGolErMi
HR03054_cytoYmito 1 HR03054_cytoYmito
HR03054_cytoYperoxy 1 HR03054_cytoYperoxy
HR03055_cytoYmito 1 HR03055_cytoYmito
HR03055_cytoYperoxy 1 HR03055_cytoYperoxy
HR03056_cyto 2100 HR03056_cyto
HR03057_cyto 3320 HR03057_cyto
HR03058_cytoYGolErMi 1 HR03058_cytoYGolErMi
HR03059_cyto 1 HR03059_cyto
HR03060_extYcyto 1 HR03060_extYcyto
HR03060_lysoYGolErMi 1 HR03060_lysoYGolErMi
HR03060_lysoYcyto 1 HR03060_lysoYcyto
HR03061_extYcyto 1 HR03061_extYcyto
HR03061_lysoYGolErMi 1 HR03061_lysoYGolErMi
HR03061_lysoYcyto 1 HR03061_lysoYcyto
HR03062_lysoYGolErMi 1 HR03062_lysoYGolErMi
HR03062_lysoYcyto 1 HR03062_lysoYcyto
HR03063_cyto 0 HR03063_cyto
HR03064_cyto 0 HR03064_cyto
HR03065_cytoYmito 0 HR03065_cytoYmito
HR03066_cytoYmito 0 HR03066_cytoYmito
HR03067_mito 1 HR03067_mito
HR03068_cyto 1 HR03068_cyto
HR03068_mito 1 HR03068_mito
HR03069_mito 1 HR03069_mito
HR03070_mito 1 HR03070_mito
HR03071_mito 1 HR03071_mito
HR03072_mito 1 HR03072_mito
HR03073_cyto 1 HR03073_cyto
HR03074_cyto 1 HR03074_cyto
HR03075_cyto 1 HR03075_cyto
HR03076_cyto 1 HR03076_cyto
HR03077_cyto 1 HR03077_cyto
HR03078_cytoYGolErMi 1 HR03078_cytoYGolErMi
HR03079_GolErMi 1 HR03079_GolErMi
HR03080_cyto 1 HR03080_cyto
HR03091_GolErMi 0 HR03091_GolErMi
HR03091_cyto 0 HR03091_cyto
HR03091_mito 0 HR03091_mito
HR03091_nuc 0 HR03091_nuc
HR03091_peroxy 0 HR03091_peroxy
HR03092_GolErMi 0 HR03092_GolErMi
HR03092_cyto 0 HR03092_cyto
HR03092_mito 0 HR03092_mito
HR03092_nuc 0 HR03092_nuc
HR03092_peroxy 0 HR03092_peroxy
HR03093_GolErMi 0 HR03093_GolErMi
HR03093_cyto 0 HR03093_cyto
HR03093_mito 0 HR03093_mito
HR03093_nuc 0 HR03093_nuc
HR03093_peroxy 0 HR03093_peroxy
HR03094_GolErMi 0 HR03094_GolErMi
HR03094_cyto 0 HR03094_cyto
HR03094_mito 0 HR03094_mito
HR03094_nuc 0 HR03094_nuc
HR03094_peroxy 0 HR03094_peroxy
HR03095_cytoYmito 1 HR03095_cytoYmito
HR03095_extYcyto 1 HR03095_extYcyto
HR03096_GolErMi 1 HR03096_GolErMi
HR03096_cyto 1 HR03096_cyto
HR03096_mito 1 HR03096_mito
HR03096_nuc 1 HR03096_nuc
HR03096_peroxy 1 HR03096_peroxy
HR03097_cyto 1216 HR03097_cyto
HR03097_lyso 1216 HR03097_lyso
HR03098_cyto 844 HR03098_cyto
HR03098_lyso 844 HR03098_lyso
HR03099_cyto 836 HR03099_cyto
HR03099_lyso 836 HR03099_lyso
HR03100_cyto 532 HR03100_cyto
HR03100_lyso 532 HR03100_lyso
HR03101_cyto 9120 HR03101_cyto
HR03101_lyso 9120 HR03101_lyso
HR03102_cyto 164 HR03102_cyto
HR03102_lyso 164 HR03102_lyso
HR03103_cyto 200 HR03103_cyto
HR03103_lyso 200 HR03103_lyso
HR03104_cyto 196 HR03104_cyto
HR03104_lyso 196 HR03104_lyso
HR03105_cyto 632 HR03105_cyto
HR03105_lyso 632 HR03105_lyso
HR03106_cyto 5348 HR03106_cyto
HR03106_lyso 5348 HR03106_lyso
HR03107_cyto 812 HR03107_cyto
HR03107_lyso 812 HR03107_lyso
HR03108_cyto 1620 HR03108_cyto
HR03108_lyso 1620 HR03108_lyso
HR03109_cyto 1244 HR03109_cyto
HR03109_lyso 1244 HR03109_lyso
HR03110_cyto 1396 HR03110_cyto
HR03110_lyso 1396 HR03110_lyso
HR03111_cyto 248 HR03111_cyto
HR03111_lyso 248 HR03111_lyso
HR03112_mito 172 HR03112_mito
HR03113_lysoYGolErMi 1 HR03113_lysoYGolErMi
HR03114_lysoYGolErMi 1 HR03114_lysoYGolErMi
HR03115_lysoYcyto 1 HR03115_lysoYcyto
HR03117_lyso 208 HR03117_lyso
HR03118_mito 332 HR03118_mito
HR03119_extYcyto 1 HR03119_extYcyto
HR03119_lysoYGolErMi 1 HR03119_lysoYGolErMi
HR03119_lysoYcyto 1 HR03119_lysoYcyto
HR03120_extYcyto 1 HR03120_extYcyto
HR03120_lysoYGolErMi 1 HR03120_lysoYGolErMi
HR03120_lysoYcyto 1 HR03120_lysoYcyto
HR03121_cyto 1 HR03121_cyto
HR03122_cyto 1 HR03122_cyto
HR03122_lyso 1 HR03122_lyso
HR03123_cyto 1 HR03123_cyto
HR03124_cyto 1 HR03124_cyto
HR03124_lyso 1 HR03124_lyso
HR03125_cyto 1 HR03125_cyto
HR03125_lyso 1 HR03125_lyso
HR03126_cyto 1 HR03126_cyto
HR03127_ext 1 HR03127_ext
HR03128_extYlyso 1 HR03128_extYlyso
HR03133_cytoYGolErMi 1 HR03133_cytoYGolErMi
HR03134_cyto 1 HR03134_cyto
HR03135_cyto 1 HR03135_cyto
HR03136_cyto 1 HR03136_cyto
HR03138_GolErMi 1 HR03138_GolErMi
HR03139_GolErMi 1 HR03139_GolErMi
HR03140_cyto 1 HR03140_cyto
HR03142_cyto 1 HR03142_cyto
HR03142_ext 1 HR03142_ext
HR03142_lyso 1 HR03142_lyso
HR03143_cyto 1 HR03143_cyto
HR03143_mito 1 HR03143_mito
HR03150_ext 1 HR03150_ext
HR03150_lyso 1 HR03150_lyso
HR03151_cyto 1 HR03151_cyto
HR03152_mitoYcyto 1 HR03152_mitoYcyto
HR03153_cyto 1 HR03153_cyto
HR03154_cyto 1 HR03154_cyto
HR03155_cyto 1 HR03155_cyto
HR03156_cyto 1 HR03156_cyto
HR03157_cyto 1 HR03157_cyto
HR03158_cyto 1 HR03158_cyto
HR03159_cyto 1 HR03159_cyto
HR03160_cyto 1 HR03160_cyto
HR03161_cyto 1 HR03161_cyto
HR03161_mito 1 HR03161_mito
HR03162_cyto 1 HR03162_cyto
HR03162_mito 1 HR03162_mito
HR03163_cyto 1 HR03163_cyto
HR03163_mito 1 HR03163_mito
HR03164_cyto 1 HR03164_cyto
HR03164_mito 1 HR03164_mito
HR03165_cyto 1 HR03165_cyto
HR03165_mito 1 HR03165_mito
HR03169_cytoYmito 1 HR03169_cytoYmito
HR03170_mitoYcyto 1 HR03170_mitoYcyto
HR03171_cyto 7000 HR03171_cyto
HR03172_cyto 700 HR03172_cyto
HR03172_lyso 700 HR03172_lyso
HR03173_lyso 1 HR03173_lyso
HR03174_cyto 1 HR03174_cyto
HR03175_cyto 1 HR03175_cyto
HR03176_cyto 1 HR03176_cyto
HR03176_lyso 1 HR03176_lyso
HR03177_GolErMi 1 HR03177_GolErMi
HR03178_GolErMi 1 HR03178_GolErMi
HR03178_cyto 1 HR03178_cyto
HR03178_lyso 1 HR03178_lyso
HR03179_cyto 1 HR03179_cyto
HR03180_nuc 1 HR03180_nuc
HR03181_cyto 1 HR03181_cyto
HR03182_cyto 1 HR03182_cyto
HR03183_GolErMi 1 HR03183_GolErMi
HR03184_ext 1 HR03184_ext
HR03184_lyso 1 HR03184_lyso
HR03185_lyso 1 HR03185_lyso
HR03186_lyso 1 HR03186_lyso
HR03187_GolErMi 1 HR03187_GolErMi
HR03188_cyto 1 HR03188_cyto
HR03188_lyso 1 HR03188_lyso
HR03189_lyso 1 HR03189_lyso
HR03190_lyso 1 HR03190_lyso
HR03191_lyso 1 HR03191_lyso
HR03192_ext 1 HR03192_ext
HR03193_cyto 1 HR03193_cyto
HR03194_cyto 1 HR03194_cyto
HR03194_lyso 1 HR03194_lyso
HR03195_cyto 1 HR03195_cyto
HR03196_cyto 1 HR03196_cyto
HR03197_cytoYGolErMi 1 HR03197_cytoYGolErMi
HR03199_GolErMi 1 HR03199_GolErMi
HR03199_cyto 1 HR03199_cyto
HR03199_ext 1 HR03199_ext
HR03200_GolErMi 1 HR03200_GolErMi
HR03200_cyto 1 HR03200_cyto
HR03200_ext 1 HR03200_ext
HR03200_mito 1 HR03200_mito
HR03201_extYcyto 1 HR03201_extYcyto
HR03819_cytoYmito 1 HR03819_cytoYmito
HR04356_cytoYext 1 HR04356_cytoYext
HR04359_cytoYmito 1 HR04359_cytoYmito
HR04360_mitoYcyto 1 HR04360_mitoYcyto
HR04361_mitoYcyto 1 HR04361_mitoYcyto
HR04362_cytoYmito 1 HR04362_cytoYmito
HR04363_cytoYperoxy 1 HR04363_cytoYperoxy
HR04364_cytoYperoxy 1 HR04364_cytoYperoxy
HR04365_mito 1 HR04365_mito
HR04368_HC00192_mito 1 HR04368_HC00192_mito
HR04368_HC00305_mito 1 HR04368_HC00305_mito
HR04368_HC00506_mito 1 HR04368_HC00506_mito
HR04368_HC00768_mito 1 HR04368_HC00768_mito
HR04370_mito 1 HR04370_mito
HR04371_HC00048_cytoYmito 1 HR04371_HC00048_cytoYmito
HR04371_HC00068_cytoYmito 1 HR04371_HC00068_cytoYmito
HR04371_HC00075_cytoYmito 1 HR04371_HC00075_cytoYmito
HR04371_HC00080_cytoYmito 1 HR04371_HC00080_cytoYmito
HR04371_HC00099_cytoYmito 1 HR04371_HC00099_cytoYmito
HR04371_HC00121_cytoYmito 1 HR04371_HC00121_cytoYmito
HR04371_HC00174_cytoYmito 1 HR04371_HC00174_cytoYmito
HR04371_HC00179_cytoYmito 1 HR04371_HC00179_cytoYmito
HR04373_cytoYmito 1 HR04373_cytoYmito
HR04374_HC00134_peroxy 1 HR04374_HC00134_peroxy
HR04374_HC00150_peroxy 1 HR04374_HC00150_peroxy
HR04374_HC00850_peroxy 1 HR04374_HC00850_peroxy
HR04374_HC00869_peroxy 1 HR04374_HC00869_peroxy
HR04374_HC00971_peroxy 1 HR04374_HC00971_peroxy
HR04374_HC01332_peroxy 1 HR04374_HC01332_peroxy
HR04374_HC01409_peroxy 1 HR04374_HC01409_peroxy
HR04374_HC01413_peroxy 1 HR04374_HC01413_peroxy
HR04375_HC00134_mito 1 HR04375_HC00134_mito
HR04375_HC00850_mito 1 HR04375_HC00850_mito
HR04375_HC00869_mito 1 HR04375_HC00869_mito
HR04375_HC00971_mito 1 HR04375_HC00971_mito
HR04375_HC01409_mito 1 HR04375_HC01409_mito
HR04375_HC01413_mito 1 HR04375_HC01413_mito
HR04376_cyto 1 HR04376_cyto
HR04376_mito 1 HR04376_mito
HR04378_mito 1 HR04378_mito
HR04379_cytoYmito 1 HR04379_cytoYmito
HR04380_cytoYmito 1 HR04380_cytoYmito
HR04381_cytoYmito 1 HR04381_cytoYmito
HR04382_cyto 1 HR04382_cyto
HR04383_cytoYmito 1 HR04383_cytoYmito
HR04384_HC00023_cytoYnuc 1 HR04384_HC00023_cytoYnuc
HR04384_HC00066_cytoYnuc 1 HR04384_HC00066_cytoYnuc
HR04384_HC00126_cytoYnuc 1 HR04384_HC00126_cytoYnuc
HR04384_HC00244_cytoYnuc 1 HR04384_HC00244_cytoYnuc
HR04385_cytoYmito 1 HR04385_cytoYmito
HR04502_HC00159_cyto_mitoYcyto 1 HR04502_HC00159_cyto_mitoYcyto
HR04502_HC00510_cyto_mitoYcyto 1 HR04502_HC00510_cyto_mitoYcyto
HR04503_HC00400_cyto 1 HR04503_HC00400_cyto
HR04503_HC02232_cyto 1 HR04503_HC02232_cyto
HR04503_HC02234_cyto 1 HR04503_HC02234_cyto
HR04503_HC02235_cyto 1 HR04503_HC02235_cyto
HR04504_GolErMi 1 HR04504_GolErMi
HR04510_HC00400_cytoYmito 1 HR04510_HC00400_cytoYmito
HR04510_HC10852_cytoYmito 1 HR04510_HC10852_cytoYmito
HR04512_HC01983_cyto 1 HR04512_HC01983_cyto
HR04512_HC02102_cyto 1 HR04512_HC02102_cyto
HR04513_mito 1 HR04513_mito
HR04514_HC00400_mito 1 HR04514_HC00400_mito
HR04514_HC10852_mito 1 HR04514_HC10852_mito
HR04515_HC10856_mito 1 HR04515_HC10856_mito
HR04515_HC12591_mito 1 HR04515_HC12591_mito
HR04516_mito 1 HR04516_mito
HR04517_HC10857_mito 1 HR04517_HC10857_mito
HR04517_HC12592_mito 1 HR04517_HC12592_mito
HR04518_mito 1 HR04518_mito
HR04519_HC10853_mito 1 HR04519_HC10853_mito
HR04519_HC10858_mito 1 HR04519_HC10858_mito
HR04520_mito 1 HR04520_mito
HR04521_mito 1 HR04521_mito
HR04522_mito 1 HR04522_mito
HR04523_mito 1 HR04523_mito
HR04524_mito 1 HR04524_mito
HR04530_HC01981_GolErMi 1 HR04530_HC01981_GolErMi
HR04530_HC01981_cyto 1 HR04530_HC01981_cyto
HR05000_cytoYext 1 HR05000_cytoYext
HR05001_extYcyto 1 HR05001_extYcyto
HR05002_extYcyto 1 HR05002_extYcyto
HR05003_cytoYext 1 HR05003_cytoYext
HR05004_cytoYbile 1 HR05004_cytoYbile
HR05006_cytoYbile 1 HR05006_cytoYbile
HR05007_cytoYext 1 HR05007_cytoYext
HR05011_HC02188_cytoYbile 1 HR05011_HC02188_cytoYbile
HR05012_HC02189_cytoYbile 1 HR05012_HC02189_cytoYbile
HR05012_HC02190_cytoYbile 1 HR05012_HC02190_cytoYbile
HR05012_HC02199_cytoYbile 1 HR05012_HC02199_cytoYbile
HR05012_HC02200_cytoYbile 1 HR05012_HC02200_cytoYbile
HR05012_HC02201_cytoYbile 1 HR05012_HC02201_cytoYbile
HR05016_HC00863_extYcyto 1 HR05016_HC00863_extYcyto
HR05016_HC00958_extYcyto 1 HR05016_HC00958_extYcyto
HR05016_HC01302_extYcyto 1 HR05016_HC01302_extYcyto
HR05016_HC01378_extYcyto 1 HR05016_HC01378_extYcyto
HR05016_HC01469_extYcyto 1 HR05016_HC01469_extYcyto
HR05016_HC01470_extYcyto 1 HR05016_HC01470_extYcyto
HR05016_HC01471_extYcyto 1 HR05016_HC01471_extYcyto
HR05016_HC01472_extYcyto 1 HR05016_HC01472_extYcyto
HR05016_HC02192_extYcyto 1 HR05016_HC02192_extYcyto
HR05016_HC02193_extYcyto 1 HR05016_HC02193_extYcyto
HR05016_HC02195_extYcyto 1 HR05016_HC02195_extYcyto
HR05016_HC02196_extYcyto 1 HR05016_HC02196_extYcyto
HR05016_HC02220_extYcyto 1 HR05016_HC02220_extYcyto
HR05017_HC00863_cytoYbile 1 HR05017_HC00863_cytoYbile
HR05017_HC01378_cytoYbile 1 HR05017_HC01378_cytoYbile
HR05017_HC01469_cytoYbile 1 HR05017_HC01469_cytoYbile
HR05017_HC01470_cytoYbile 1 HR05017_HC01470_cytoYbile
HR05017_HC01471_cytoYbile 1 HR05017_HC01471_cytoYbile
HR05017_HC01472_cytoYbile 1 HR05017_HC01472_cytoYbile
HR05017_HC02192_cytoYbile 1 HR05017_HC02192_cytoYbile
HR05017_HC02193_cytoYbile 1 HR05017_HC02193_cytoYbile
HR05017_HC02198_cytoYbile 1 HR05017_HC02198_cytoYbile
HR05018_HC02197_cytoYbile 1 HR05018_HC02197_cytoYbile
HR05019_HC00178_cytoYbile 1 HR05019_HC00178_cytoYbile
HR05019_HC00202_cytoYbile 1 HR05019_HC00202_cytoYbile
HR05019_HC00226_cytoYbile 1 HR05019_HC00226_cytoYbile
HR05019_HC00510_cytoYbile 1 HR05019_HC00510_cytoYbile
HR05019_HC00793_cytoYbile 1 HR05019_HC00793_cytoYbile
HR05019_HC00796_cytoYbile 1 HR05019_HC00796_cytoYbile
HR05019_HC00830_cytoYbile 1 HR05019_HC00830_cytoYbile
HR05019_HC01757_cytoYbile 1 HR05019_HC01757_cytoYbile
HR05019_HC01758_cytoYbile 1 HR05019_HC01758_cytoYbile
HR05019_HC01788_cytoYbile 1 HR05019_HC01788_cytoYbile
HR05019_HC01981_cytoYbile 1 HR05019_HC01981_cytoYbile
HR05019_HC01993_cytoYbile 1 HR05019_HC01993_cytoYbile
HR05019_HC02000_cytoYbile 1 HR05019_HC02000_cytoYbile
HR05019_HC02001_cytoYbile 1 HR05019_HC02001_cytoYbile
HR05019_HC02002_cytoYbile 1 HR05019_HC02002_cytoYbile
HR05019_HC02005_cytoYbile 1 HR05019_HC02005_cytoYbile
HR05019_HC02007_cytoYbile 1 HR05019_HC02007_cytoYbile
HR05019_HC02009_cytoYbile 1 HR05019_HC02009_cytoYbile
HR05019_HC02010_cytoYbile 1 HR05019_HC02010_cytoYbile
HR05019_HC02011_cytoYbile 1 HR05019_HC02011_cytoYbile
HR05019_HC02012_cytoYbile 1 HR05019_HC02012_cytoYbile
HR05019_HC02013_cytoYbile 1 HR05019_HC02013_cytoYbile
HR05019_HC02014_cytoYbile 1 HR05019_HC02014_cytoYbile
HR05019_HC02015_cytoYbile 1 HR05019_HC02015_cytoYbile
HR05019_HC02020_cytoYbile 1 HR05019_HC02020_cytoYbile
HR05019_HC02021_cytoYbile 1 HR05019_HC02021_cytoYbile
HR05019_HC02022_cytoYbile 1 HR05019_HC02022_cytoYbile
HR05019_HC02023_cytoYbile 1 HR05019_HC02023_cytoYbile
HR05019_HC02024_cytoYbile 1 HR05019_HC02024_cytoYbile
HR05019_HC02025_cytoYbile 1 HR05019_HC02025_cytoYbile
HR05019_HC02026_cytoYbile 1 HR05019_HC02026_cytoYbile
HR05019_HC02027_cytoYbile 1 HR05019_HC02027_cytoYbile
HR05019_HC02028_cytoYbile 1 HR05019_HC02028_cytoYbile
HR05019_HC02029_cytoYbile 1 HR05019_HC02029_cytoYbile
HR05019_HC02030_cytoYbile 1 HR05019_HC02030_cytoYbile
HR05019_HC02031_cytoYbile 1 HR05019_HC02031_cytoYbile
HR05019_HC02032_cytoYbile 1 HR05019_HC02032_cytoYbile
HR05019_HC02033_cytoYbile 1 HR05019_HC02033_cytoYbile
HR05019_HC02034_cytoYbile 1 HR05019_HC02034_cytoYbile
HR05019_HC02035_cytoYbile 1 HR05019_HC02035_cytoYbile
HR05019_HC02036_cytoYbile 1 HR05019_HC02036_cytoYbile
HR05019_HC02049_cytoYbile 1 HR05019_HC02049_cytoYbile
HR05019_HC02050_cytoYbile 1 HR05019_HC02050_cytoYbile
HR05019_HC02051_cytoYbile 1 HR05019_HC02051_cytoYbile
HR05019_HC02052_cytoYbile 1 HR05019_HC02052_cytoYbile
HR05019_HC02053_cytoYbile 1 HR05019_HC02053_cytoYbile
HR05019_HC02054_cytoYbile 1 HR05019_HC02054_cytoYbile
HR05019_HC02055_cytoYbile 1 HR05019_HC02055_cytoYbile
HR05019_HC02056_cytoYbile 1 HR05019_HC02056_cytoYbile
HR05019_HC02057_cytoYbile 1 HR05019_HC02057_cytoYbile
HR05019_HC02058_cytoYbile 1 HR05019_HC02058_cytoYbile
HR05019_HC02059_cytoYbile 1 HR05019_HC02059_cytoYbile
HR05019_HC02060_cytoYbile 1 HR05019_HC02060_cytoYbile
HR05019_HC02062_cytoYbile 1 HR05019_HC02062_cytoYbile
HR05019_HC02071_cytoYbile 1 HR05019_HC02071_cytoYbile
HR05019_HC02072_cytoYbile 1 HR05019_HC02072_cytoYbile
HR05019_HC02073_cytoYbile 1 HR05019_HC02073_cytoYbile
HR05019_HC02074_cytoYbile 1 HR05019_HC02074_cytoYbile
HR05019_HC02075_cytoYbile 1 HR05019_HC02075_cytoYbile
HR05019_HC02076_cytoYbile 1 HR05019_HC02076_cytoYbile
HR05019_HC02077_cytoYbile 1 HR05019_HC02077_cytoYbile
HR05019_HC02080_cytoYbile 1 HR05019_HC02080_cytoYbile
HR05019_HC02083_cytoYbile 1 HR05019_HC02083_cytoYbile
HR05019_HC02085_cytoYbile 1 HR05019_HC02085_cytoYbile
HR05019_HC02086_cytoYbile 1 HR05019_HC02086_cytoYbile
HR05019_HC02090_cytoYbile 1 HR05019_HC02090_cytoYbile
HR05019_HC02092_cytoYbile 1 HR05019_HC02092_cytoYbile
HR05019_HC02093_cytoYbile 1 HR05019_HC02093_cytoYbile
HR05019_HC02095_cytoYbile 1 HR05019_HC02095_cytoYbile
HR05019_HC02096_cytoYbile 1 HR05019_HC02096_cytoYbile
HR05019_HC02100_cytoYbile 1 HR05019_HC02100_cytoYbile
HR05019_HC02152_cytoYbile 1 HR05019_HC02152_cytoYbile
HR05019_HC02153_cytoYbile 1 HR05019_HC02153_cytoYbile
HR05019_HC02154_cytoYbile 1 HR05019_HC02154_cytoYbile
HR05019_HC02155_cytoYbile 1 HR05019_HC02155_cytoYbile
HR05019_HC02156_cytoYbile 1 HR05019_HC02156_cytoYbile
HR05019_HC02157_cytoYbile 1 HR05019_HC02157_cytoYbile
HR05019_HC02158_cytoYbile 1 HR05019_HC02158_cytoYbile
HR05019_HC02159_cytoYbile 1 HR05019_HC02159_cytoYbile
HR05019_HC02160_cytoYbile 1 HR05019_HC02160_cytoYbile
HR05019_HC02161_cytoYbile 1 HR05019_HC02161_cytoYbile
HR05019_HC02162_cytoYbile 1 HR05019_HC02162_cytoYbile
HR05019_HC02163_cytoYbile 1 HR05019_HC02163_cytoYbile
HR05019_HC02164_cytoYbile 1 HR05019_HC02164_cytoYbile
HR05019_HC02165_cytoYbile 1 HR05019_HC02165_cytoYbile
HR05019_HC02166_cytoYbile 1 HR05019_HC02166_cytoYbile
HR05019_HC02167_cytoYbile 1 HR05019_HC02167_cytoYbile
HR05019_HC02168_cytoYbile 1 HR05019_HC02168_cytoYbile
HR05019_HC02175_cytoYbile 1 HR05019_HC02175_cytoYbile
HR05019_HC02176_cytoYbile 1 HR05019_HC02176_cytoYbile
HR05019_HC02177_cytoYbile 1 HR05019_HC02177_cytoYbile
HR05021_extYcyto 1 HR05021_extYcyto
HR05022_HC00178_cytoYext 1 HR05022_HC00178_cytoYext
HR05022_HC00202_cytoYext 1 HR05022_HC00202_cytoYext
HR05022_HC00226_cytoYext 1 HR05022_HC00226_cytoYext
HR05022_HC00510_cytoYext 1 HR05022_HC00510_cytoYext
HR05022_HC00793_cytoYext 1 HR05022_HC00793_cytoYext
HR05022_HC00796_cytoYext 1 HR05022_HC00796_cytoYext
HR05022_HC00830_cytoYext 1 HR05022_HC00830_cytoYext
HR05022_HC01757_cytoYext 1 HR05022_HC01757_cytoYext
HR05022_HC01758_cytoYext 1 HR05022_HC01758_cytoYext
HR05022_HC01788_cytoYext 1 HR05022_HC01788_cytoYext
HR05022_HC01981_cytoYext 1 HR05022_HC01981_cytoYext
HR05022_HC01993_cytoYext 1 HR05022_HC01993_cytoYext
HR05022_HC02000_cytoYext 1 HR05022_HC02000_cytoYext
HR05022_HC02001_cytoYext 1 HR05022_HC02001_cytoYext
HR05022_HC02002_cytoYext 1 HR05022_HC02002_cytoYext
HR05022_HC02005_cytoYext 1 HR05022_HC02005_cytoYext
HR05022_HC02007_cytoYext 1 HR05022_HC02007_cytoYext
HR05022_HC02009_cytoYext 1 HR05022_HC02009_cytoYext
HR05022_HC02010_cytoYext 1 HR05022_HC02010_cytoYext
HR05022_HC02011_cytoYext 1 HR05022_HC02011_cytoYext
HR05022_HC02012_cytoYext 1 HR05022_HC02012_cytoYext
HR05022_HC02013_cytoYext 1 HR05022_HC02013_cytoYext
HR05022_HC02014_cytoYext 1 HR05022_HC02014_cytoYext
HR05022_HC02015_cytoYext 1 HR05022_HC02015_cytoYext
HR05022_HC02020_cytoYext 1 HR05022_HC02020_cytoYext
HR05022_HC02021_cytoYext 1 HR05022_HC02021_cytoYext
HR05022_HC02022_cytoYext 1 HR05022_HC02022_cytoYext
HR05022_HC02023_cytoYext 1 HR05022_HC02023_cytoYext
HR05022_HC02024_cytoYext 1 HR05022_HC02024_cytoYext
HR05022_HC02025_cytoYext 1 HR05022_HC02025_cytoYext
HR05022_HC02026_cytoYext 1 HR05022_HC02026_cytoYext
HR05022_HC02027_cytoYext 1 HR05022_HC02027_cytoYext
HR05022_HC02028_cytoYext 1 HR05022_HC02028_cytoYext
HR05022_HC02029_cytoYext 1 HR05022_HC02029_cytoYext
HR05022_HC02030_cytoYext 1 HR05022_HC02030_cytoYext
HR05022_HC02031_cytoYext 1 HR05022_HC02031_cytoYext
HR05022_HC02032_cytoYext 1 HR05022_HC02032_cytoYext
HR05022_HC02033_cytoYext 1 HR05022_HC02033_cytoYext
HR05022_HC02034_cytoYext 1 HR05022_HC02034_cytoYext
HR05022_HC02035_cytoYext 1 HR05022_HC02035_cytoYext
HR05022_HC02036_cytoYext 1 HR05022_HC02036_cytoYext
HR05022_HC02049_cytoYext 1 HR05022_HC02049_cytoYext
HR05022_HC02050_cytoYext 1 HR05022_HC02050_cytoYext
HR05022_HC02051_cytoYext 1 HR05022_HC02051_cytoYext
HR05022_HC02052_cytoYext 1 HR05022_HC02052_cytoYext
HR05022_HC02053_cytoYext 1 HR05022_HC02053_cytoYext
HR05022_HC02054_cytoYext 1 HR05022_HC02054_cytoYext
HR05022_HC02055_cytoYext 1 HR05022_HC02055_cytoYext
HR05022_HC02056_cytoYext 1 HR05022_HC02056_cytoYext
HR05022_HC02057_cytoYext 1 HR05022_HC02057_cytoYext
HR05022_HC02058_cytoYext 1 HR05022_HC02058_cytoYext
HR05022_HC02059_cytoYext 1 HR05022_HC02059_cytoYext
HR05022_HC02060_cytoYext 1 HR05022_HC02060_cytoYext
HR05022_HC02062_cytoYext 1 HR05022_HC02062_cytoYext
HR05022_HC02071_cytoYext 1 HR05022_HC02071_cytoYext
HR05022_HC02072_cytoYext 1 HR05022_HC02072_cytoYext
HR05022_HC02073_cytoYext 1 HR05022_HC02073_cytoYext
HR05022_HC02074_cytoYext 1 HR05022_HC02074_cytoYext
HR05022_HC02075_cytoYext 1 HR05022_HC02075_cytoYext
HR05022_HC02076_cytoYext 1 HR05022_HC02076_cytoYext
HR05022_HC02077_cytoYext 1 HR05022_HC02077_cytoYext
HR05022_HC02080_cytoYext 1 HR05022_HC02080_cytoYext
HR05022_HC02083_cytoYext 1 HR05022_HC02083_cytoYext
HR05022_HC02085_cytoYext 1 HR05022_HC02085_cytoYext
HR05022_HC02086_cytoYext 1 HR05022_HC02086_cytoYext
HR05022_HC02090_cytoYext 1 HR05022_HC02090_cytoYext
HR05022_HC02092_cytoYext 1 HR05022_HC02092_cytoYext
HR05022_HC02093_cytoYext 1 HR05022_HC02093_cytoYext
HR05022_HC02095_cytoYext 1 HR05022_HC02095_cytoYext
HR05022_HC02096_cytoYext 1 HR05022_HC02096_cytoYext
HR05022_HC02100_cytoYext 1 HR05022_HC02100_cytoYext
HR05022_HC02152_cytoYext 1 HR05022_HC02152_cytoYext
HR05022_HC02153_cytoYext 1 HR05022_HC02153_cytoYext
HR05022_HC02154_cytoYext 1 HR05022_HC02154_cytoYext
HR05022_HC02155_cytoYext 1 HR05022_HC02155_cytoYext
HR05022_HC02156_cytoYext 1 HR05022_HC02156_cytoYext
HR05022_HC02157_cytoYext 1 HR05022_HC02157_cytoYext
HR05022_HC02158_cytoYext 1 HR05022_HC02158_cytoYext
HR05022_HC02159_cytoYext 1 HR05022_HC02159_cytoYext
HR05022_HC02160_cytoYext 1 HR05022_HC02160_cytoYext
HR05022_HC02161_cytoYext 1 HR05022_HC02161_cytoYext
HR05022_HC02162_cytoYext 1 HR05022_HC02162_cytoYext
HR05022_HC02163_cytoYext 1 HR05022_HC02163_cytoYext
HR05022_HC02164_cytoYext 1 HR05022_HC02164_cytoYext
HR05022_HC02165_cytoYext 1 HR05022_HC02165_cytoYext
HR05022_HC02166_cytoYext 1 HR05022_HC02166_cytoYext
HR05022_HC02167_cytoYext 1 HR05022_HC02167_cytoYext
HR05022_HC02168_cytoYext 1 HR05022_HC02168_cytoYext
HR05022_HC02175_cytoYext 1 HR05022_HC02175_cytoYext
HR05022_HC02176_cytoYext 1 HR05022_HC02176_cytoYext
HR05022_HC02177_cytoYext 1 HR05022_HC02177_cytoYext
HR05023_HC00056_cytoYext 1 HR05023_HC00056_cytoYext
HR05023_HC00434_cytoYext 1 HR05023_HC00434_cytoYext
HR05023_HC00592_cytoYext 1 HR05023_HC00592_cytoYext
HR05023_HC02199_cytoYext 1 HR05023_HC02199_cytoYext
HR05023_HC02200_cytoYext 1 HR05023_HC02200_cytoYext
HR05023_HC02201_cytoYext 1 HR05023_HC02201_cytoYext
HR05025_HC00863_cytoYext 1 HR05025_HC00863_cytoYext
HR05025_HC01378_cytoYext 1 HR05025_HC01378_cytoYext
HR05026_cytoYext 1 HR05026_cytoYext
HR05027_HC00055_extYcyto 1 HR05027_HC00055_extYcyto
HR05033_extYcyto 1 HR05033_extYcyto
HR05034_extYcyto 1 HR05034_extYcyto
HR05035_extYcyto 1 HR05035_extYcyto
HR05036_extYcyto 1 HR05036_extYcyto
HR05037_extYcyto 1 HR05037_extYcyto
HR05038_HC00079_extYcyto 1 HR05038_HC00079_extYcyto
HR05039_HC00045_HC00048_extYcyto 1 HR05039_HC00045_HC00048_extYcyto
HR05039_HC00045_HC00067_extYcyto 1 HR05039_HC00045_HC00067_extYcyto
HR05039_HC00045_HC00068_extYcyto 1 HR05039_HC00045_HC00068_extYcyto
HR05039_HC00045_HC00075_extYcyto 1 HR05039_HC00045_HC00075_extYcyto
HR05039_HC00045_HC00080_extYcyto 1 HR05039_HC00045_HC00080_extYcyto
HR05039_HC00045_HC00081_extYcyto 1 HR05039_HC00045_HC00081_extYcyto
HR05039_HC00045_HC00085_extYcyto 1 HR05039_HC00045_HC00085_extYcyto
HR05039_HC00045_HC00099_extYcyto 1 HR05039_HC00045_HC00099_extYcyto
HR05039_HC00045_HC00121_extYcyto 1 HR05039_HC00045_HC00121_extYcyto
HR05039_HC00045_HC00145_extYcyto 1 HR05039_HC00045_HC00145_extYcyto
HR05039_HC00045_HC00148_extYcyto 1 HR05039_HC00045_HC00148_extYcyto
HR05039_HC00045_HC00174_extYcyto 1 HR05039_HC00045_HC00174_extYcyto
HR05039_HC00045_HC00179_extYcyto 1 HR05039_HC00045_HC00179_extYcyto
HR05039_HC00045_HC00239_extYcyto 1 HR05039_HC00045_HC00239_extYcyto
HR05039_HC00045_HC00334_extYcyto 1 HR05039_HC00045_HC00334_extYcyto
HR05039_HC00048_HC00067_extYcyto 1 HR05039_HC00048_HC00067_extYcyto
HR05039_HC00048_HC00068_extYcyto 100 HR05039_HC00048_HC00068_extYcyto
HR05039_HC00048_HC00075_extYcyto 100 HR05039_HC00048_HC00075_extYcyto
HR05039_HC00048_HC00080_extYcyto 100 HR05039_HC00048_HC00080_extYcyto
HR05039_HC00048_HC00081_extYcyto 100 HR05039_HC00048_HC00081_extYcyto
HR05039_HC00048_HC00085_extYcyto 100 HR05039_HC00048_HC00085_extYcyto
HR05039_HC00048_HC00099_extYcyto 100 HR05039_HC00048_HC00099_extYcyto
HR05039_HC00048_HC00121_extYcyto 100 HR05039_HC00048_HC00121_extYcyto
HR05039_HC00048_HC00145_extYcyto 100 HR05039_HC00048_HC00145_extYcyto
HR05039_HC00048_HC00148_extYcyto 100 HR05039_HC00048_HC00148_extYcyto
HR05039_HC00048_HC00174_extYcyto 100 HR05039_HC00048_HC00174_extYcyto
HR05039_HC00048_HC00179_extYcyto 100 HR05039_HC00048_HC00179_extYcyto
HR05039_HC00048_HC00239_extYcyto 100 HR05039_HC00048_HC00239_extYcyto
HR05039_HC00048_HC00334_extYcyto 100 HR05039_HC00048_HC00334_extYcyto
HR05039_HC00067_HC00068_extYcyto 1 HR05039_HC00067_HC00068_extYcyto
HR05039_HC00067_HC00075_extYcyto 100 HR05039_HC00067_HC00075_extYcyto
HR05039_HC00067_HC00080_extYcyto 100 HR05039_HC00067_HC00080_extYcyto
HR05039_HC00067_HC00081_extYcyto 100 HR05039_HC00067_HC00081_extYcyto
HR05039_HC00067_HC00085_extYcyto 100 HR05039_HC00067_HC00085_extYcyto
HR05039_HC00067_HC00099_extYcyto 100 HR05039_HC00067_HC00099_extYcyto
HR05039_HC00067_HC00121_extYcyto 100 HR05039_HC00067_HC00121_extYcyto
HR05039_HC00067_HC00145_extYcyto 100 HR05039_HC00067_HC00145_extYcyto
HR05039_HC00067_HC00148_extYcyto 100 HR05039_HC00067_HC00148_extYcyto
HR05039_HC00067_HC00174_extYcyto 100 HR05039_HC00067_HC00174_extYcyto
HR05039_HC00067_HC00179_extYcyto 100 HR05039_HC00067_HC00179_extYcyto
HR05039_HC00067_HC00239_extYcyto 100 HR05039_HC00067_HC00239_extYcyto
HR05039_HC00067_HC00334_extYcyto 100 HR05039_HC00067_HC00334_extYcyto
HR05039_HC00068_HC00075_extYcyto 1 HR05039_HC00068_HC00075_extYcyto
HR05039_HC00068_HC00080_extYcyto 100 HR05039_HC00068_HC00080_extYcyto
HR05039_HC00068_HC00081_extYcyto 100 HR05039_HC00068_HC00081_extYcyto
HR05039_HC00068_HC00085_extYcyto 100 HR05039_HC00068_HC00085_extYcyto
HR05039_HC00068_HC00099_extYcyto 100 HR05039_HC00068_HC00099_extYcyto
HR05039_HC00068_HC00121_extYcyto 100 HR05039_HC00068_HC00121_extYcyto
HR05039_HC00068_HC00145_extYcyto 100 HR05039_HC00068_HC00145_extYcyto
HR05039_HC00068_HC00148_extYcyto 100 HR05039_HC00068_HC00148_extYcyto
HR05039_HC00068_HC00174_extYcyto 100 HR05039_HC00068_HC00174_extYcyto
HR05039_HC00068_HC00179_extYcyto 100 HR05039_HC00068_HC00179_extYcyto
HR05039_HC00068_HC00239_extYcyto 100 HR05039_HC00068_HC00239_extYcyto
HR05039_HC00068_HC00334_extYcyto 100 HR05039_HC00068_HC00334_extYcyto
HR05039_HC00075_HC00080_extYcyto 1 HR05039_HC00075_HC00080_extYcyto
HR05039_HC00075_HC00081_extYcyto 100 HR05039_HC00075_HC00081_extYcyto
HR05039_HC00075_HC00085_extYcyto 100 HR05039_HC00075_HC00085_extYcyto
HR05039_HC00075_HC00099_extYcyto 100 HR05039_HC00075_HC00099_extYcyto
HR05039_HC00075_HC00121_extYcyto 100 HR05039_HC00075_HC00121_extYcyto
HR05039_HC00075_HC00145_extYcyto 100 HR05039_HC00075_HC00145_extYcyto
HR05039_HC00075_HC00148_extYcyto 100 HR05039_HC00075_HC00148_extYcyto
HR05039_HC00075_HC00174_extYcyto 100 HR05039_HC00075_HC00174_extYcyto
HR05039_HC00075_HC00179_extYcyto 100 HR05039_HC00075_HC00179_extYcyto
HR05039_HC00075_HC00239_extYcyto 100 HR05039_HC00075_HC00239_extYcyto
HR05039_HC00075_HC00334_extYcyto 100 HR05039_HC00075_HC00334_extYcyto
HR05039_HC00080_HC00081_extYcyto 1 HR05039_HC00080_HC00081_extYcyto
HR05039_HC00080_HC00085_extYcyto 100 HR05039_HC00080_HC00085_extYcyto
HR05039_HC00080_HC00099_extYcyto 100 HR05039_HC00080_HC00099_extYcyto
HR05039_HC00080_HC00121_extYcyto 100 HR05039_HC00080_HC00121_extYcyto
HR05039_HC00080_HC00145_extYcyto 100 HR05039_HC00080_HC00145_extYcyto
HR05039_HC00080_HC00148_extYcyto 100 HR05039_HC00080_HC00148_extYcyto
HR05039_HC00080_HC00174_extYcyto 100 HR05039_HC00080_HC00174_extYcyto
HR05039_HC00080_HC00179_extYcyto 100 HR05039_HC00080_HC00179_extYcyto
HR05039_HC00080_HC00239_extYcyto 100 HR05039_HC00080_HC00239_extYcyto
HR05039_HC00080_HC00334_extYcyto 100 HR05039_HC00080_HC00334_extYcyto
HR05039_HC00081_HC00085_extYcyto 1 HR05039_HC00081_HC00085_extYcyto
HR05039_HC00081_HC00099_extYcyto 100 HR05039_HC00081_HC00099_extYcyto
HR05039_HC00081_HC00121_extYcyto 100 HR05039_HC00081_HC00121_extYcyto
HR05039_HC00081_HC00145_extYcyto 100 HR05039_HC00081_HC00145_extYcyto
HR05039_HC00081_HC00148_extYcyto 100 HR05039_HC00081_HC00148_extYcyto
HR05039_HC00081_HC00174_extYcyto 100 HR05039_HC00081_HC00174_extYcyto
HR05039_HC00081_HC00179_extYcyto 100 HR05039_HC00081_HC00179_extYcyto
HR05039_HC00081_HC00239_extYcyto 100 HR05039_HC00081_HC00239_extYcyto
HR05039_HC00081_HC00334_extYcyto 100 HR05039_HC00081_HC00334_extYcyto
HR05039_HC00085_HC00099_extYcyto 1 HR05039_HC00085_HC00099_extYcyto
HR05039_HC00085_HC00121_extYcyto 100 HR05039_HC00085_HC00121_extYcyto
HR05039_HC00085_HC00145_extYcyto 100 HR05039_HC00085_HC00145_extYcyto
HR05039_HC00085_HC00148_extYcyto 100 HR05039_HC00085_HC00148_extYcyto
HR05039_HC00085_HC00174_extYcyto 100 HR05039_HC00085_HC00174_extYcyto
HR05039_HC00085_HC00179_extYcyto 100 HR05039_HC00085_HC00179_extYcyto
HR05039_HC00085_HC00239_extYcyto 100 HR05039_HC00085_HC00239_extYcyto
HR05039_HC00085_HC00334_extYcyto 100 HR05039_HC00085_HC00334_extYcyto
HR05039_HC00099_HC00121_extYcyto 1 HR05039_HC00099_HC00121_extYcyto
HR05039_HC00099_HC00145_extYcyto 100 HR05039_HC00099_HC00145_extYcyto
HR05039_HC00099_HC00148_extYcyto 100 HR05039_HC00099_HC00148_extYcyto
HR05039_HC00099_HC00174_extYcyto 100 HR05039_HC00099_HC00174_extYcyto
HR05039_HC00099_HC00179_extYcyto 100 HR05039_HC00099_HC00179_extYcyto
HR05039_HC00099_HC00239_extYcyto 100 HR05039_HC00099_HC00239_extYcyto
HR05039_HC00099_HC00334_extYcyto 100 HR05039_HC00099_HC00334_extYcyto
HR05039_HC00121_HC00145_extYcyto 1 HR05039_HC00121_HC00145_extYcyto
HR05039_HC00121_HC00148_extYcyto 100 HR05039_HC00121_HC00148_extYcyto
HR05039_HC00121_HC00174_extYcyto 100 HR05039_HC00121_HC00174_extYcyto
HR05039_HC00121_HC00179_extYcyto 100 HR05039_HC00121_HC00179_extYcyto
HR05039_HC00121_HC00239_extYcyto 100 HR05039_HC00121_HC00239_extYcyto
HR05039_HC00121_HC00334_extYcyto 100 HR05039_HC00121_HC00334_extYcyto
HR05039_HC00145_HC00148_extYcyto 1 HR05039_HC00145_HC00148_extYcyto
HR05039_HC00145_HC00174_extYcyto 100 HR05039_HC00145_HC00174_extYcyto
HR05039_HC00145_HC00179_extYcyto 100 HR05039_HC00145_HC00179_extYcyto
HR05039_HC00145_HC00239_extYcyto 100 HR05039_HC00145_HC00239_extYcyto
HR05039_HC00145_HC00334_extYcyto 100 HR05039_HC00145_HC00334_extYcyto
HR05039_HC00148_HC00174_extYcyto 1 HR05039_HC00148_HC00174_extYcyto
HR05039_HC00148_HC00179_extYcyto 100 HR05039_HC00148_HC00179_extYcyto
HR05039_HC00148_HC00239_extYcyto 100 HR05039_HC00148_HC00239_extYcyto
HR05039_HC00148_HC00334_extYcyto 100 HR05039_HC00148_HC00334_extYcyto
HR05039_HC00174_HC00179_extYcyto 1 HR05039_HC00174_HC00179_extYcyto
HR05039_HC00174_HC00239_extYcyto 100 HR05039_HC00174_HC00239_extYcyto
HR05039_HC00174_HC00334_extYcyto 100 HR05039_HC00174_HC00334_extYcyto
HR05039_HC00179_HC00239_extYcyto 1 HR05039_HC00179_HC00239_extYcyto
HR05039_HC00179_HC00334_extYcyto 100 HR05039_HC00179_HC00334_extYcyto
HR05039_HC00239_HC00334_extYcyto 1 HR05039_HC00239_HC00334_extYcyto
HR05040_HC00053_HC00065_extYcyto 1 HR05040_HC00053_HC00065_extYcyto
HR05040_HC00053_HC00079_extYcyto 1 HR05040_HC00053_HC00079_extYcyto
HR05040_HC00053_HC00133_extYcyto 1 HR05040_HC00053_HC00133_extYcyto
HR05040_HC00053_HC00277_extYcyto 1 HR05040_HC00053_HC00277_extYcyto
HR05040_HC00065_HC00079_extYcyto 1 HR05040_HC00065_HC00079_extYcyto
HR05040_HC00065_HC00133_extYcyto 100 HR05040_HC00065_HC00133_extYcyto
HR05040_HC00065_HC00277_extYcyto 100 HR05040_HC00065_HC00277_extYcyto
HR05040_HC00079_HC00133_extYcyto 1 HR05040_HC00079_HC00133_extYcyto
HR05040_HC00133_HC00277_extYcyto 1 HR05040_HC00133_HC00277_extYcyto
HR05041_HC00045_HC00048_extYcyto 1 HR05041_HC00045_HC00048_extYcyto
HR05041_HC00045_HC00067_extYcyto 1 HR05041_HC00045_HC00067_extYcyto
HR05041_HC00045_HC00068_extYcyto 1 HR05041_HC00045_HC00068_extYcyto
HR05041_HC00045_HC00075_extYcyto 1 HR05041_HC00045_HC00075_extYcyto
HR05041_HC00045_HC00080_extYcyto 1 HR05041_HC00045_HC00080_extYcyto
HR05041_HC00045_HC00081_extYcyto 1 HR05041_HC00045_HC00081_extYcyto
HR05041_HC00045_HC00085_extYcyto 1 HR05041_HC00045_HC00085_extYcyto
HR05041_HC00045_HC00099_extYcyto 1 HR05041_HC00045_HC00099_extYcyto
HR05041_HC00045_HC00121_extYcyto 1 HR05041_HC00045_HC00121_extYcyto
HR05041_HC00045_HC00145_extYcyto 1 HR05041_HC00045_HC00145_extYcyto
HR05041_HC00045_HC00148_extYcyto 1 HR05041_HC00045_HC00148_extYcyto
HR05041_HC00045_HC00174_extYcyto 1 HR05041_HC00045_HC00174_extYcyto
HR05041_HC00045_HC00179_extYcyto 1 HR05041_HC00045_HC00179_extYcyto
HR05041_HC00045_HC00239_extYcyto 1 HR05041_HC00045_HC00239_extYcyto
HR05041_HC00045_HC00334_extYcyto 1 HR05041_HC00045_HC00334_extYcyto
HR05041_HC00048_HC00045_extYcyto 1 HR05041_HC00048_HC00045_extYcyto
HR05041_HC00048_HC00067_extYcyto 100 HR05041_HC00048_HC00067_extYcyto
HR05041_HC00048_HC00068_extYcyto 100 HR05041_HC00048_HC00068_extYcyto
HR05041_HC00048_HC00075_extYcyto 100 HR05041_HC00048_HC00075_extYcyto
HR05041_HC00048_HC00080_extYcyto 100 HR05041_HC00048_HC00080_extYcyto
HR05041_HC00048_HC00081_extYcyto 100 HR05041_HC00048_HC00081_extYcyto
HR05041_HC00048_HC00085_extYcyto 100 HR05041_HC00048_HC00085_extYcyto
HR05041_HC00048_HC00099_extYcyto 100 HR05041_HC00048_HC00099_extYcyto
HR05041_HC00048_HC00121_extYcyto 100 HR05041_HC00048_HC00121_extYcyto
HR05041_HC00048_HC00145_extYcyto 100 HR05041_HC00048_HC00145_extYcyto
HR05041_HC00048_HC00148_extYcyto 100 HR05041_HC00048_HC00148_extYcyto
HR05041_HC00048_HC00174_extYcyto 100 HR05041_HC00048_HC00174_extYcyto
HR05041_HC00048_HC00179_extYcyto 100 HR05041_HC00048_HC00179_extYcyto
HR05041_HC00048_HC00239_extYcyto 100 HR05041_HC00048_HC00239_extYcyto
HR05041_HC00048_HC00334_extYcyto 100 HR05041_HC00048_HC00334_extYcyto
HR05041_HC00067_HC00045_extYcyto 1 HR05041_HC00067_HC00045_extYcyto
HR05041_HC00067_HC00048_extYcyto 100 HR05041_HC00067_HC00048_extYcyto
HR05041_HC00067_HC00068_extYcyto 100 HR05041_HC00067_HC00068_extYcyto
HR05041_HC00067_HC00075_extYcyto 100 HR05041_HC00067_HC00075_extYcyto
HR05041_HC00067_HC00080_extYcyto 100 HR05041_HC00067_HC00080_extYcyto
HR05041_HC00067_HC00081_extYcyto 100 HR05041_HC00067_HC00081_extYcyto
HR05041_HC00067_HC00085_extYcyto 100 HR05041_HC00067_HC00085_extYcyto
HR05041_HC00067_HC00099_extYcyto 100 HR05041_HC00067_HC00099_extYcyto
HR05041_HC00067_HC00121_extYcyto 100 HR05041_HC00067_HC00121_extYcyto
HR05041_HC00067_HC00145_extYcyto 100 HR05041_HC00067_HC00145_extYcyto
HR05041_HC00067_HC00148_extYcyto 100 HR05041_HC00067_HC00148_extYcyto
HR05041_HC00067_HC00174_extYcyto 100 HR05041_HC00067_HC00174_extYcyto
HR05041_HC00067_HC00179_extYcyto 100 HR05041_HC00067_HC00179_extYcyto
HR05041_HC00067_HC00239_extYcyto 100 HR05041_HC00067_HC00239_extYcyto
HR05041_HC00067_HC00334_extYcyto 100 HR05041_HC00067_HC00334_extYcyto
HR05041_HC00068_HC00045_extYcyto 1 HR05041_HC00068_HC00045_extYcyto
HR05041_HC00068_HC00048_extYcyto 100 HR05041_HC00068_HC00048_extYcyto
HR05041_HC00068_HC00067_extYcyto 100 HR05041_HC00068_HC00067_extYcyto
HR05041_HC00068_HC00075_extYcyto 100 HR05041_HC00068_HC00075_extYcyto
HR05041_HC00068_HC00080_extYcyto 100 HR05041_HC00068_HC00080_extYcyto
HR05041_HC00068_HC00081_extYcyto 100 HR05041_HC00068_HC00081_extYcyto
HR05041_HC00068_HC00085_extYcyto 100 HR05041_HC00068_HC00085_extYcyto
HR05041_HC00068_HC00099_extYcyto 100 HR05041_HC00068_HC00099_extYcyto
HR05041_HC00068_HC00121_extYcyto 100 HR05041_HC00068_HC00121_extYcyto
HR05041_HC00068_HC00145_extYcyto 100 HR05041_HC00068_HC00145_extYcyto
HR05041_HC00068_HC00148_extYcyto 100 HR05041_HC00068_HC00148_extYcyto
HR05041_HC00068_HC00174_extYcyto 100 HR05041_HC00068_HC00174_extYcyto
HR05041_HC00068_HC00179_extYcyto 100 HR05041_HC00068_HC00179_extYcyto
HR05041_HC00068_HC00239_extYcyto 100 HR05041_HC00068_HC00239_extYcyto
HR05041_HC00068_HC00334_extYcyto 100 HR05041_HC00068_HC00334_extYcyto
HR05041_HC00075_HC00045_extYcyto 1 HR05041_HC00075_HC00045_extYcyto
HR05041_HC00075_HC00048_extYcyto 100 HR05041_HC00075_HC00048_extYcyto
HR05041_HC00075_HC00067_extYcyto 100 HR05041_HC00075_HC00067_extYcyto
HR05041_HC00075_HC00068_extYcyto 100 HR05041_HC00075_HC00068_extYcyto
HR05041_HC00075_HC00080_extYcyto 100 HR05041_HC00075_HC00080_extYcyto
HR05041_HC00075_HC00081_extYcyto 100 HR05041_HC00075_HC00081_extYcyto
HR05041_HC00075_HC00085_extYcyto 100 HR05041_HC00075_HC00085_extYcyto
HR05041_HC00075_HC00099_extYcyto 100 HR05041_HC00075_HC00099_extYcyto
HR05041_HC00075_HC00121_extYcyto 100 HR05041_HC00075_HC00121_extYcyto
HR05041_HC00075_HC00145_extYcyto 100 HR05041_HC00075_HC00145_extYcyto
HR05041_HC00075_HC00148_extYcyto 100 HR05041_HC00075_HC00148_extYcyto
HR05041_HC00075_HC00174_extYcyto 100 HR05041_HC00075_HC00174_extYcyto
HR05041_HC00075_HC00179_extYcyto 100 HR05041_HC00075_HC00179_extYcyto
HR05041_HC00075_HC00239_extYcyto 100 HR05041_HC00075_HC00239_extYcyto
HR05041_HC00075_HC00334_extYcyto 100 HR05041_HC00075_HC00334_extYcyto
HR05041_HC00080_HC00045_extYcyto 1 HR05041_HC00080_HC00045_extYcyto
HR05041_HC00080_HC00048_extYcyto 100 HR05041_HC00080_HC00048_extYcyto
HR05041_HC00080_HC00067_extYcyto 100 HR05041_HC00080_HC00067_extYcyto
HR05041_HC00080_HC00068_extYcyto 100 HR05041_HC00080_HC00068_extYcyto
HR05041_HC00080_HC00075_extYcyto 100 HR05041_HC00080_HC00075_extYcyto
HR05041_HC00080_HC00081_extYcyto 100 HR05041_HC00080_HC00081_extYcyto
HR05041_HC00080_HC00085_extYcyto 100 HR05041_HC00080_HC00085_extYcyto
HR05041_HC00080_HC00099_extYcyto 100 HR05041_HC00080_HC00099_extYcyto
HR05041_HC00080_HC00121_extYcyto 100 HR05041_HC00080_HC00121_extYcyto
HR05041_HC00080_HC00145_extYcyto 100 HR05041_HC00080_HC00145_extYcyto
HR05041_HC00080_HC00148_extYcyto 100 HR05041_HC00080_HC00148_extYcyto
HR05041_HC00080_HC00174_extYcyto 100 HR05041_HC00080_HC00174_extYcyto
HR05041_HC00080_HC00179_extYcyto 100 HR05041_HC00080_HC00179_extYcyto
HR05041_HC00080_HC00239_extYcyto 100 HR05041_HC00080_HC00239_extYcyto
HR05041_HC00080_HC00334_extYcyto 100 HR05041_HC00080_HC00334_extYcyto
HR05041_HC00081_HC00045_extYcyto 1 HR05041_HC00081_HC00045_extYcyto
HR05041_HC00081_HC00048_extYcyto 100 HR05041_HC00081_HC00048_extYcyto
HR05041_HC00081_HC00067_extYcyto 100 HR05041_HC00081_HC00067_extYcyto
HR05041_HC00081_HC00068_extYcyto 100 HR05041_HC00081_HC00068_extYcyto
HR05041_HC00081_HC00075_extYcyto 100 HR05041_HC00081_HC00075_extYcyto
HR05041_HC00081_HC00080_extYcyto 100 HR05041_HC00081_HC00080_extYcyto
HR05041_HC00081_HC00085_extYcyto 100 HR05041_HC00081_HC00085_extYcyto
HR05041_HC00081_HC00099_extYcyto 100 HR05041_HC00081_HC00099_extYcyto
HR05041_HC00081_HC00121_extYcyto 100 HR05041_HC00081_HC00121_extYcyto
HR05041_HC00081_HC00145_extYcyto 100 HR05041_HC00081_HC00145_extYcyto
HR05041_HC00081_HC00148_extYcyto 100 HR05041_HC00081_HC00148_extYcyto
HR05041_HC00081_HC00174_extYcyto 100 HR05041_HC00081_HC00174_extYcyto
HR05041_HC00081_HC00179_extYcyto 100 HR05041_HC00081_HC00179_extYcyto
HR05041_HC00081_HC00239_extYcyto 100 HR05041_HC00081_HC00239_extYcyto
HR05041_HC00081_HC00334_extYcyto 100 HR05041_HC00081_HC00334_extYcyto
HR05041_HC00085_HC00045_extYcyto 1 HR05041_HC00085_HC00045_extYcyto
HR05041_HC00085_HC00048_extYcyto 100 HR05041_HC00085_HC00048_extYcyto
HR05041_HC00085_HC00067_extYcyto 100 HR05041_HC00085_HC00067_extYcyto
HR05041_HC00085_HC00068_extYcyto 100 HR05041_HC00085_HC00068_extYcyto
HR05041_HC00085_HC00075_extYcyto 100 HR05041_HC00085_HC00075_extYcyto
HR05041_HC00085_HC00080_extYcyto 100 HR05041_HC00085_HC00080_extYcyto
HR05041_HC00085_HC00081_extYcyto 100 HR05041_HC00085_HC00081_extYcyto
HR05041_HC00085_HC00099_extYcyto 100 HR05041_HC00085_HC00099_extYcyto
HR05041_HC00085_HC00121_extYcyto 100 HR05041_HC00085_HC00121_extYcyto
HR05041_HC00085_HC00145_extYcyto 100 HR05041_HC00085_HC00145_extYcyto
HR05041_HC00085_HC00148_extYcyto 100 HR05041_HC00085_HC00148_extYcyto
HR05041_HC00085_HC00174_extYcyto 100 HR05041_HC00085_HC00174_extYcyto
HR05041_HC00085_HC00179_extYcyto 100 HR05041_HC00085_HC00179_extYcyto
HR05041_HC00085_HC00239_extYcyto 100 HR05041_HC00085_HC00239_extYcyto
HR05041_HC00085_HC00334_extYcyto 100 HR05041_HC00085_HC00334_extYcyto
HR05041_HC00099_HC00045_extYcyto 1 HR05041_HC00099_HC00045_extYcyto
HR05041_HC00099_HC00048_extYcyto 100 HR05041_HC00099_HC00048_extYcyto
HR05041_HC00099_HC00067_extYcyto 100 HR05041_HC00099_HC00067_extYcyto
HR05041_HC00099_HC00068_extYcyto 100 HR05041_HC00099_HC00068_extYcyto
HR05041_HC00099_HC00075_extYcyto 100 HR05041_HC00099_HC00075_extYcyto
HR05041_HC00099_HC00080_extYcyto 100 HR05041_HC00099_HC00080_extYcyto
HR05041_HC00099_HC00081_extYcyto 100 HR05041_HC00099_HC00081_extYcyto
HR05041_HC00099_HC00085_extYcyto 100 HR05041_HC00099_HC00085_extYcyto
HR05041_HC00099_HC00121_extYcyto 100 HR05041_HC00099_HC00121_extYcyto
HR05041_HC00099_HC00145_extYcyto 100 HR05041_HC00099_HC00145_extYcyto
HR05041_HC00099_HC00148_extYcyto 100 HR05041_HC00099_HC00148_extYcyto
HR05041_HC00099_HC00174_extYcyto 100 HR05041_HC00099_HC00174_extYcyto
HR05041_HC00099_HC00179_extYcyto 100 HR05041_HC00099_HC00179_extYcyto
HR05041_HC00099_HC00239_extYcyto 100 HR05041_HC00099_HC00239_extYcyto
HR05041_HC00099_HC00334_extYcyto 100 HR05041_HC00099_HC00334_extYcyto
HR05041_HC00121_HC00045_extYcyto 1 HR05041_HC00121_HC00045_extYcyto
HR05041_HC00121_HC00048_extYcyto 100 HR05041_HC00121_HC00048_extYcyto
HR05041_HC00121_HC00067_extYcyto 100 HR05041_HC00121_HC00067_extYcyto
HR05041_HC00121_HC00068_extYcyto 100 HR05041_HC00121_HC00068_extYcyto
HR05041_HC00121_HC00075_extYcyto 100 HR05041_HC00121_HC00075_extYcyto
HR05041_HC00121_HC00080_extYcyto 100 HR05041_HC00121_HC00080_extYcyto
HR05041_HC00121_HC00081_extYcyto 100 HR05041_HC00121_HC00081_extYcyto
HR05041_HC00121_HC00085_extYcyto 100 HR05041_HC00121_HC00085_extYcyto
HR05041_HC00121_HC00099_extYcyto 100 HR05041_HC00121_HC00099_extYcyto
HR05041_HC00121_HC00145_extYcyto 100 HR05041_HC00121_HC00145_extYcyto
HR05041_HC00121_HC00148_extYcyto 100 HR05041_HC00121_HC00148_extYcyto
HR05041_HC00121_HC00174_extYcyto 100 HR05041_HC00121_HC00174_extYcyto
HR05041_HC00121_HC00179_extYcyto 100 HR05041_HC00121_HC00179_extYcyto
HR05041_HC00121_HC00239_extYcyto 100 HR05041_HC00121_HC00239_extYcyto
HR05041_HC00121_HC00334_extYcyto 100 HR05041_HC00121_HC00334_extYcyto
HR05041_HC00145_HC00045_extYcyto 1 HR05041_HC00145_HC00045_extYcyto
HR05041_HC00145_HC00048_extYcyto 100 HR05041_HC00145_HC00048_extYcyto
HR05041_HC00145_HC00067_extYcyto 100 HR05041_HC00145_HC00067_extYcyto
HR05041_HC00145_HC00068_extYcyto 100 HR05041_HC00145_HC00068_extYcyto
HR05041_HC00145_HC00075_extYcyto 100 HR05041_HC00145_HC00075_extYcyto
HR05041_HC00145_HC00080_extYcyto 100 HR05041_HC00145_HC00080_extYcyto
HR05041_HC00145_HC00081_extYcyto 100 HR05041_HC00145_HC00081_extYcyto
HR05041_HC00145_HC00085_extYcyto 100 HR05041_HC00145_HC00085_extYcyto
HR05041_HC00145_HC00099_extYcyto 100 HR05041_HC00145_HC00099_extYcyto
HR05041_HC00145_HC00121_extYcyto 100 HR05041_HC00145_HC00121_extYcyto
HR05041_HC00145_HC00148_extYcyto 100 HR05041_HC00145_HC00148_extYcyto
HR05041_HC00145_HC00174_extYcyto 100 HR05041_HC00145_HC00174_extYcyto
HR05041_HC00145_HC00179_extYcyto 100 HR05041_HC00145_HC00179_extYcyto
HR05041_HC00145_HC00239_extYcyto 100 HR05041_HC00145_HC00239_extYcyto
HR05041_HC00145_HC00334_extYcyto 100 HR05041_HC00145_HC00334_extYcyto
HR05041_HC00148_HC00045_extYcyto 1 HR05041_HC00148_HC00045_extYcyto
HR05041_HC00148_HC00048_extYcyto 100 HR05041_HC00148_HC00048_extYcyto
HR05041_HC00148_HC00067_extYcyto 100 HR05041_HC00148_HC00067_extYcyto
HR05041_HC00148_HC00068_extYcyto 100 HR05041_HC00148_HC00068_extYcyto
HR05041_HC00148_HC00075_extYcyto 100 HR05041_HC00148_HC00075_extYcyto
HR05041_HC00148_HC00080_extYcyto 100 HR05041_HC00148_HC00080_extYcyto
HR05041_HC00148_HC00081_extYcyto 100 HR05041_HC00148_HC00081_extYcyto
HR05041_HC00148_HC00085_extYcyto 100 HR05041_HC00148_HC00085_extYcyto
HR05041_HC00148_HC00099_extYcyto 100 HR05041_HC00148_HC00099_extYcyto
HR05041_HC00148_HC00121_extYcyto 100 HR05041_HC00148_HC00121_extYcyto
HR05041_HC00148_HC00145_extYcyto 100 HR05041_HC00148_HC00145_extYcyto
HR05041_HC00148_HC00174_extYcyto 100 HR05041_HC00148_HC00174_extYcyto
HR05041_HC00148_HC00179_extYcyto 100 HR05041_HC00148_HC00179_extYcyto
HR05041_HC00148_HC00239_extYcyto 100 HR05041_HC00148_HC00239_extYcyto
HR05041_HC00148_HC00334_extYcyto 100 HR05041_HC00148_HC00334_extYcyto
HR05041_HC00174_HC00045_extYcyto 1 HR05041_HC00174_HC00045_extYcyto
HR05041_HC00174_HC00048_extYcyto 100 HR05041_HC00174_HC00048_extYcyto
HR05041_HC00174_HC00067_extYcyto 100 HR05041_HC00174_HC00067_extYcyto
HR05041_HC00174_HC00068_extYcyto 100 HR05041_HC00174_HC00068_extYcyto
HR05041_HC00174_HC00075_extYcyto 100 HR05041_HC00174_HC00075_extYcyto
HR05041_HC00174_HC00080_extYcyto 100 HR05041_HC00174_HC00080_extYcyto
HR05041_HC00174_HC00081_extYcyto 100 HR05041_HC00174_HC00081_extYcyto
HR05041_HC00174_HC00085_extYcyto 100 HR05041_HC00174_HC00085_extYcyto
HR05041_HC00174_HC00099_extYcyto 100 HR05041_HC00174_HC00099_extYcyto
HR05041_HC00174_HC00121_extYcyto 100 HR05041_HC00174_HC00121_extYcyto
HR05041_HC00174_HC00145_extYcyto 100 HR05041_HC00174_HC00145_extYcyto
HR05041_HC00174_HC00148_extYcyto 100 HR05041_HC00174_HC00148_extYcyto
HR05041_HC00174_HC00179_extYcyto 100 HR05041_HC00174_HC00179_extYcyto
HR05041_HC00174_HC00239_extYcyto 100 HR05041_HC00174_HC00239_extYcyto
HR05041_HC00174_HC00334_extYcyto 100 HR05041_HC00174_HC00334_extYcyto
HR05041_HC00179_HC00045_extYcyto 1 HR05041_HC00179_HC00045_extYcyto
HR05041_HC00179_HC00048_extYcyto 100 HR05041_HC00179_HC00048_extYcyto
HR05041_HC00179_HC00067_extYcyto 100 HR05041_HC00179_HC00067_extYcyto
HR05041_HC00179_HC00068_extYcyto 100 HR05041_HC00179_HC00068_extYcyto
HR05041_HC00179_HC00075_extYcyto 100 HR05041_HC00179_HC00075_extYcyto
HR05041_HC00179_HC00080_extYcyto 100 HR05041_HC00179_HC00080_extYcyto
HR05041_HC00179_HC00081_extYcyto 100 HR05041_HC00179_HC00081_extYcyto
HR05041_HC00179_HC00085_extYcyto 100 HR05041_HC00179_HC00085_extYcyto
HR05041_HC00179_HC00099_extYcyto 100 HR05041_HC00179_HC00099_extYcyto
HR05041_HC00179_HC00121_extYcyto 100 HR05041_HC00179_HC00121_extYcyto
HR05041_HC00179_HC00145_extYcyto 100 HR05041_HC00179_HC00145_extYcyto
HR05041_HC00179_HC00148_extYcyto 100 HR05041_HC00179_HC00148_extYcyto
HR05041_HC00179_HC00174_extYcyto 100 HR05041_HC00179_HC00174_extYcyto
HR05041_HC00179_HC00239_extYcyto 100 HR05041_HC00179_HC00239_extYcyto
HR05041_HC00179_HC00334_extYcyto 100 HR05041_HC00179_HC00334_extYcyto
HR05041_HC00239_HC00045_extYcyto 1 HR05041_HC00239_HC00045_extYcyto
HR05041_HC00239_HC00048_extYcyto 100 HR05041_HC00239_HC00048_extYcyto
HR05041_HC00239_HC00067_extYcyto 100 HR05041_HC00239_HC00067_extYcyto
HR05041_HC00239_HC00068_extYcyto 100 HR05041_HC00239_HC00068_extYcyto
HR05041_HC00239_HC00075_extYcyto 100 HR05041_HC00239_HC00075_extYcyto
HR05041_HC00239_HC00080_extYcyto 100 HR05041_HC00239_HC00080_extYcyto
HR05041_HC00239_HC00081_extYcyto 100 HR05041_HC00239_HC00081_extYcyto
HR05041_HC00239_HC00085_extYcyto 100 HR05041_HC00239_HC00085_extYcyto
HR05041_HC00239_HC00099_extYcyto 100 HR05041_HC00239_HC00099_extYcyto
HR05041_HC00239_HC00121_extYcyto 100 HR05041_HC00239_HC00121_extYcyto
HR05041_HC00239_HC00145_extYcyto 100 HR05041_HC00239_HC00145_extYcyto
HR05041_HC00239_HC00148_extYcyto 100 HR05041_HC00239_HC00148_extYcyto
HR05041_HC00239_HC00174_extYcyto 100 HR05041_HC00239_HC00174_extYcyto
HR05041_HC00239_HC00179_extYcyto 100 HR05041_HC00239_HC00179_extYcyto
HR05041_HC00239_HC00334_extYcyto 100 HR05041_HC00239_HC00334_extYcyto
HR05041_HC00334_HC00045_extYcyto 1 HR05041_HC00334_HC00045_extYcyto
HR05041_HC00334_HC00048_extYcyto 100 HR05041_HC00334_HC00048_extYcyto
HR05041_HC00334_HC00067_extYcyto 100 HR05041_HC00334_HC00067_extYcyto
HR05041_HC00334_HC00068_extYcyto 100 HR05041_HC00334_HC00068_extYcyto
HR05041_HC00334_HC00075_extYcyto 100 HR05041_HC00334_HC00075_extYcyto
HR05041_HC00334_HC00080_extYcyto 100 HR05041_HC00334_HC00080_extYcyto
HR05041_HC00334_HC00081_extYcyto 100 HR05041_HC00334_HC00081_extYcyto
HR05041_HC00334_HC00085_extYcyto 100 HR05041_HC00334_HC00085_extYcyto
HR05041_HC00334_HC00099_extYcyto 100 HR05041_HC00334_HC00099_extYcyto
HR05041_HC00334_HC00121_extYcyto 100 HR05041_HC00334_HC00121_extYcyto
HR05041_HC00334_HC00145_extYcyto 100 HR05041_HC00334_HC00145_extYcyto
HR05041_HC00334_HC00148_extYcyto 100 HR05041_HC00334_HC00148_extYcyto
HR05041_HC00334_HC00174_extYcyto 100 HR05041_HC00334_HC00174_extYcyto
HR05041_HC00334_HC00179_extYcyto 100 HR05041_HC00334_HC00179_extYcyto
HR05041_HC00334_HC00239_extYcyto 100 HR05041_HC00334_HC00239_extYcyto
HR05042_HC00045_HC00053_extYcyto 1 HR05042_HC00045_HC00053_extYcyto
HR05042_HC00045_HC00065_extYcyto 1 HR05042_HC00045_HC00065_extYcyto
HR05042_HC00045_HC00079_extYcyto 1 HR05042_HC00045_HC00079_extYcyto
HR05042_HC00045_HC00133_extYcyto 1 HR05042_HC00045_HC00133_extYcyto
HR05042_HC00045_HC00277_extYcyto 1 HR05042_HC00045_HC00277_extYcyto
HR05042_HC00048_HC00053_extYcyto 1 HR05042_HC00048_HC00053_extYcyto
HR05042_HC00048_HC00065_extYcyto 100 HR05042_HC00048_HC00065_extYcyto
HR05042_HC00048_HC00079_extYcyto 100 HR05042_HC00048_HC00079_extYcyto
HR05042_HC00048_HC00133_extYcyto 100 HR05042_HC00048_HC00133_extYcyto
HR05042_HC00048_HC00277_extYcyto 100 HR05042_HC00048_HC00277_extYcyto
HR05042_HC00067_HC00053_extYcyto 1 HR05042_HC00067_HC00053_extYcyto
HR05042_HC00067_HC00065_extYcyto 100 HR05042_HC00067_HC00065_extYcyto
HR05042_HC00067_HC00079_extYcyto 100 HR05042_HC00067_HC00079_extYcyto
HR05042_HC00067_HC00133_extYcyto 100 HR05042_HC00067_HC00133_extYcyto
HR05042_HC00067_HC00277_extYcyto 100 HR05042_HC00067_HC00277_extYcyto
HR05042_HC00068_HC00053_extYcyto 1 HR05042_HC00068_HC00053_extYcyto
HR05042_HC00068_HC00065_extYcyto 100 HR05042_HC00068_HC00065_extYcyto
HR05042_HC00068_HC00079_extYcyto 100 HR05042_HC00068_HC00079_extYcyto
HR05042_HC00068_HC00133_extYcyto 100 HR05042_HC00068_HC00133_extYcyto
HR05042_HC00068_HC00277_extYcyto 100 HR05042_HC00068_HC00277_extYcyto
HR05042_HC00075_HC00053_extYcyto 1 HR05042_HC00075_HC00053_extYcyto
HR05042_HC00075_HC00065_extYcyto 100 HR05042_HC00075_HC00065_extYcyto
HR05042_HC00075_HC00079_extYcyto 100 HR05042_HC00075_HC00079_extYcyto
HR05042_HC00075_HC00133_extYcyto 100 HR05042_HC00075_HC00133_extYcyto
HR05042_HC00075_HC00277_extYcyto 100 HR05042_HC00075_HC00277_extYcyto
HR05042_HC00080_HC00053_extYcyto 1 HR05042_HC00080_HC00053_extYcyto
HR05042_HC00080_HC00065_extYcyto 100 HR05042_HC00080_HC00065_extYcyto
HR05042_HC00080_HC00079_extYcyto 100 HR05042_HC00080_HC00079_extYcyto
HR05042_HC00080_HC00133_extYcyto 100 HR05042_HC00080_HC00133_extYcyto
HR05042_HC00080_HC00277_extYcyto 100 HR05042_HC00080_HC00277_extYcyto
HR05042_HC00081_HC00053_extYcyto 1 HR05042_HC00081_HC00053_extYcyto
HR05042_HC00081_HC00065_extYcyto 100 HR05042_HC00081_HC00065_extYcyto
HR05042_HC00081_HC00079_extYcyto 100 HR05042_HC00081_HC00079_extYcyto
HR05042_HC00081_HC00133_extYcyto 100 HR05042_HC00081_HC00133_extYcyto
HR05042_HC00081_HC00277_extYcyto 100 HR05042_HC00081_HC00277_extYcyto
HR05042_HC00085_HC00053_extYcyto 1 HR05042_HC00085_HC00053_extYcyto
HR05042_HC00085_HC00065_extYcyto 100 HR05042_HC00085_HC00065_extYcyto
HR05042_HC00085_HC00079_extYcyto 100 HR05042_HC00085_HC00079_extYcyto
HR05042_HC00085_HC00133_extYcyto 100 HR05042_HC00085_HC00133_extYcyto
HR05042_HC00085_HC00277_extYcyto 100 HR05042_HC00085_HC00277_extYcyto
HR05042_HC00099_HC00053_extYcyto 1 HR05042_HC00099_HC00053_extYcyto
HR05042_HC00099_HC00065_extYcyto 100 HR05042_HC00099_HC00065_extYcyto
HR05042_HC00099_HC00079_extYcyto 100 HR05042_HC00099_HC00079_extYcyto
HR05042_HC00099_HC00133_extYcyto 100 HR05042_HC00099_HC00133_extYcyto
HR05042_HC00099_HC00277_extYcyto 100 HR05042_HC00099_HC00277_extYcyto
HR05042_HC00121_HC00053_extYcyto 1 HR05042_HC00121_HC00053_extYcyto
HR05042_HC00121_HC00065_extYcyto 100 HR05042_HC00121_HC00065_extYcyto
HR05042_HC00121_HC00079_extYcyto 100 HR05042_HC00121_HC00079_extYcyto
HR05042_HC00121_HC00133_extYcyto 100 HR05042_HC00121_HC00133_extYcyto
HR05042_HC00121_HC00277_extYcyto 100 HR05042_HC00121_HC00277_extYcyto
HR05042_HC00145_HC00053_extYcyto 1 HR05042_HC00145_HC00053_extYcyto
HR05042_HC00145_HC00065_extYcyto 100 HR05042_HC00145_HC00065_extYcyto
HR05042_HC00145_HC00079_extYcyto 100 HR05042_HC00145_HC00079_extYcyto
HR05042_HC00145_HC00133_extYcyto 100 HR05042_HC00145_HC00133_extYcyto
HR05042_HC00145_HC00277_extYcyto 100 HR05042_HC00145_HC00277_extYcyto
HR05042_HC00148_HC00053_extYcyto 1 HR05042_HC00148_HC00053_extYcyto
HR05042_HC00148_HC00065_extYcyto 100 HR05042_HC00148_HC00065_extYcyto
HR05042_HC00148_HC00079_extYcyto 100 HR05042_HC00148_HC00079_extYcyto
HR05042_HC00148_HC00133_extYcyto 100 HR05042_HC00148_HC00133_extYcyto
HR05042_HC00148_HC00277_extYcyto 100 HR05042_HC00148_HC00277_extYcyto
HR05042_HC00174_HC00053_extYcyto 1 HR05042_HC00174_HC00053_extYcyto
HR05042_HC00174_HC00065_extYcyto 100 HR05042_HC00174_HC00065_extYcyto
HR05042_HC00174_HC00079_extYcyto 100 HR05042_HC00174_HC00079_extYcyto
HR05042_HC00174_HC00133_extYcyto 100 HR05042_HC00174_HC00133_extYcyto
HR05042_HC00174_HC00277_extYcyto 100 HR05042_HC00174_HC00277_extYcyto
HR05042_HC00179_HC00053_extYcyto 1 HR05042_HC00179_HC00053_extYcyto
HR05042_HC00179_HC00065_extYcyto 100 HR05042_HC00179_HC00065_extYcyto
HR05042_HC00179_HC00079_extYcyto 100 HR05042_HC00179_HC00079_extYcyto
HR05042_HC00179_HC00133_extYcyto 100 HR05042_HC00179_HC00133_extYcyto
HR05042_HC00179_HC00277_extYcyto 100 HR05042_HC00179_HC00277_extYcyto
HR05042_HC00239_HC00053_extYcyto 1 HR05042_HC00239_HC00053_extYcyto
HR05042_HC00239_HC00065_extYcyto 100 HR05042_HC00239_HC00065_extYcyto
HR05042_HC00239_HC00079_extYcyto 100 HR05042_HC00239_HC00079_extYcyto
HR05042_HC00239_HC00133_extYcyto 100 HR05042_HC00239_HC00133_extYcyto
HR05042_HC00239_HC00277_extYcyto 100 HR05042_HC00239_HC00277_extYcyto
HR05042_HC00334_HC00053_extYcyto 1 HR05042_HC00334_HC00053_extYcyto
HR05042_HC00334_HC00065_extYcyto 100 HR05042_HC00334_HC00065_extYcyto
HR05042_HC00334_HC00079_extYcyto 100 HR05042_HC00334_HC00079_extYcyto
HR05042_HC00334_HC00133_extYcyto 100 HR05042_HC00334_HC00133_extYcyto
HR05042_HC00334_HC00277_extYcyto 100 HR05042_HC00334_HC00277_extYcyto
HR05045_HC00053_HC00045_extYcyto 1 HR05045_HC00053_HC00045_extYcyto
HR05045_HC00053_HC00048_extYcyto 1 HR05045_HC00053_HC00048_extYcyto
HR05045_HC00053_HC00067_extYcyto 1 HR05045_HC00053_HC00067_extYcyto
HR05045_HC00053_HC00068_extYcyto 1 HR05045_HC00053_HC00068_extYcyto
HR05045_HC00053_HC00075_extYcyto 1 HR05045_HC00053_HC00075_extYcyto
HR05045_HC00053_HC00080_extYcyto 1 HR05045_HC00053_HC00080_extYcyto
HR05045_HC00053_HC00081_extYcyto 1 HR05045_HC00053_HC00081_extYcyto
HR05045_HC00053_HC00085_extYcyto 1 HR05045_HC00053_HC00085_extYcyto
HR05045_HC00053_HC00099_extYcyto 1 HR05045_HC00053_HC00099_extYcyto
HR05045_HC00053_HC00121_extYcyto 1 HR05045_HC00053_HC00121_extYcyto
HR05045_HC00053_HC00145_extYcyto 1 HR05045_HC00053_HC00145_extYcyto
HR05045_HC00053_HC00148_extYcyto 1 HR05045_HC00053_HC00148_extYcyto
HR05045_HC00053_HC00174_extYcyto 1 HR05045_HC00053_HC00174_extYcyto
HR05045_HC00053_HC00179_extYcyto 1 HR05045_HC00053_HC00179_extYcyto
HR05045_HC00053_HC00239_extYcyto 1 HR05045_HC00053_HC00239_extYcyto
HR05045_HC00053_HC00334_extYcyto 1 HR05045_HC00053_HC00334_extYcyto
HR05045_HC00065_HC00045_extYcyto 1 HR05045_HC00065_HC00045_extYcyto
HR05045_HC00065_HC00048_extYcyto 100 HR05045_HC00065_HC00048_extYcyto
HR05045_HC00065_HC00067_extYcyto 100 HR05045_HC00065_HC00067_extYcyto
HR05045_HC00065_HC00068_extYcyto 100 HR05045_HC00065_HC00068_extYcyto
HR05045_HC00065_HC00075_extYcyto 100 HR05045_HC00065_HC00075_extYcyto
HR05045_HC00065_HC00080_extYcyto 100 HR05045_HC00065_HC00080_extYcyto
HR05045_HC00065_HC00081_extYcyto 100 HR05045_HC00065_HC00081_extYcyto
HR05045_HC00065_HC00085_extYcyto 100 HR05045_HC00065_HC00085_extYcyto
HR05045_HC00065_HC00099_extYcyto 100 HR05045_HC00065_HC00099_extYcyto
HR05045_HC00065_HC00121_extYcyto 100 HR05045_HC00065_HC00121_extYcyto
HR05045_HC00065_HC00145_extYcyto 100 HR05045_HC00065_HC00145_extYcyto
HR05045_HC00065_HC00148_extYcyto 100 HR05045_HC00065_HC00148_extYcyto
HR05045_HC00065_HC00174_extYcyto 100 HR05045_HC00065_HC00174_extYcyto
HR05045_HC00065_HC00179_extYcyto 100 HR05045_HC00065_HC00179_extYcyto
HR05045_HC00065_HC00239_extYcyto 100 HR05045_HC00065_HC00239_extYcyto
HR05045_HC00065_HC00334_extYcyto 100 HR05045_HC00065_HC00334_extYcyto
HR05045_HC00079_HC00045_extYcyto 1 HR05045_HC00079_HC00045_extYcyto
HR05045_HC00079_HC00048_extYcyto 100 HR05045_HC00079_HC00048_extYcyto
HR05045_HC00079_HC00067_extYcyto 100 HR05045_HC00079_HC00067_extYcyto
HR05045_HC00079_HC00068_extYcyto 100 HR05045_HC00079_HC00068_extYcyto
HR05045_HC00079_HC00075_extYcyto 100 HR05045_HC00079_HC00075_extYcyto
HR05045_HC00079_HC00080_extYcyto 100 HR05045_HC00079_HC00080_extYcyto
HR05045_HC00079_HC00081_extYcyto 100 HR05045_HC00079_HC00081_extYcyto
HR05045_HC00079_HC00085_extYcyto 100 HR05045_HC00079_HC00085_extYcyto
HR05045_HC00079_HC00099_extYcyto 100 HR05045_HC00079_HC00099_extYcyto
HR05045_HC00079_HC00121_extYcyto 100 HR05045_HC00079_HC00121_extYcyto
HR05045_HC00079_HC00145_extYcyto 100 HR05045_HC00079_HC00145_extYcyto
HR05045_HC00079_HC00148_extYcyto 100 HR05045_HC00079_HC00148_extYcyto
HR05045_HC00079_HC00174_extYcyto 100 HR05045_HC00079_HC00174_extYcyto
HR05045_HC00079_HC00179_extYcyto 100 HR05045_HC00079_HC00179_extYcyto
HR05045_HC00079_HC00239_extYcyto 100 HR05045_HC00079_HC00239_extYcyto
HR05045_HC00079_HC00334_extYcyto 100 HR05045_HC00079_HC00334_extYcyto
HR05045_HC00133_HC00045_extYcyto 1 HR05045_HC00133_HC00045_extYcyto
HR05045_HC00133_HC00048_extYcyto 100 HR05045_HC00133_HC00048_extYcyto
HR05045_HC00133_HC00067_extYcyto 100 HR05045_HC00133_HC00067_extYcyto
HR05045_HC00133_HC00068_extYcyto 100 HR05045_HC00133_HC00068_extYcyto
HR05045_HC00133_HC00075_extYcyto 100 HR05045_HC00133_HC00075_extYcyto
HR05045_HC00133_HC00080_extYcyto 100 HR05045_HC00133_HC00080_extYcyto
HR05045_HC00133_HC00081_extYcyto 100 HR05045_HC00133_HC00081_extYcyto
HR05045_HC00133_HC00085_extYcyto 100 HR05045_HC00133_HC00085_extYcyto
HR05045_HC00133_HC00099_extYcyto 100 HR05045_HC00133_HC00099_extYcyto
HR05045_HC00133_HC00121_extYcyto 100 HR05045_HC00133_HC00121_extYcyto
HR05045_HC00133_HC00145_extYcyto 100 HR05045_HC00133_HC00145_extYcyto
HR05045_HC00133_HC00148_extYcyto 100 HR05045_HC00133_HC00148_extYcyto
HR05045_HC00133_HC00174_extYcyto 100 HR05045_HC00133_HC00174_extYcyto
HR05045_HC00133_HC00179_extYcyto 100 HR05045_HC00133_HC00179_extYcyto
HR05045_HC00133_HC00239_extYcyto 100 HR05045_HC00133_HC00239_extYcyto
HR05045_HC00133_HC00334_extYcyto 100 HR05045_HC00133_HC00334_extYcyto
HR05045_HC00277_HC00045_extYcyto 1 HR05045_HC00277_HC00045_extYcyto
HR05045_HC00277_HC00048_extYcyto 100 HR05045_HC00277_HC00048_extYcyto
HR05045_HC00277_HC00067_extYcyto 100 HR05045_HC00277_HC00067_extYcyto
HR05045_HC00277_HC00068_extYcyto 100 HR05045_HC00277_HC00068_extYcyto
HR05045_HC00277_HC00075_extYcyto 100 HR05045_HC00277_HC00075_extYcyto
HR05045_HC00277_HC00080_extYcyto 100 HR05045_HC00277_HC00080_extYcyto
HR05045_HC00277_HC00081_extYcyto 100 HR05045_HC00277_HC00081_extYcyto
HR05045_HC00277_HC00085_extYcyto 100 HR05045_HC00277_HC00085_extYcyto
HR05045_HC00277_HC00099_extYcyto 100 HR05045_HC00277_HC00099_extYcyto
HR05045_HC00277_HC00121_extYcyto 100 HR05045_HC00277_HC00121_extYcyto
HR05045_HC00277_HC00145_extYcyto 100 HR05045_HC00277_HC00145_extYcyto
HR05045_HC00277_HC00148_extYcyto 100 HR05045_HC00277_HC00148_extYcyto
HR05045_HC00277_HC00174_extYcyto 100 HR05045_HC00277_HC00174_extYcyto
HR05045_HC00277_HC00179_extYcyto 100 HR05045_HC00277_HC00179_extYcyto
HR05045_HC00277_HC00239_extYcyto 100 HR05045_HC00277_HC00239_extYcyto
HR05045_HC00277_HC00334_extYcyto 100 HR05045_HC00277_HC00334_extYcyto
HR05047_extYcyto 1 HR05047_extYcyto
HR05048_extYcyto 1 HR05048_extYcyto
HR05049_extYcyto 1 HR05049_extYcyto
HR05050_extYcyto 1 HR05050_extYcyto
HR05051_extYcyto 1 HR05051_extYcyto
HR05052_extYcyto 1 HR05052_extYcyto
HR05054_cytoYext 1 HR05054_cytoYext
HR05055_HC00035_extYcyto 1 HR05055_HC00035_extYcyto
HR05055_HC00153_extYcyto 1 HR05055_HC00153_extYcyto
HR05056_HC00153_extYcyto 1 HR05056_HC00153_extYcyto
HR05059_HC00177_extYcyto 1 HR05059_HC00177_extYcyto
HR05061_HC00032_cytoYext 1 HR05061_HC00032_cytoYext
HR05061_HC00042_cytoYext 1 HR05061_HC00042_cytoYext
HR05061_HC00061_cytoYext 1 HR05061_HC00061_cytoYext
HR05061_HC00158_cytoYext 1 HR05061_HC00158_cytoYext
HR05061_HC00177_cytoYext 1 HR05061_HC00177_cytoYext
HR05061_HC00532_cytoYext 1 HR05061_HC00532_cytoYext
HR05061_HC01669_cytoYext 1 HR05061_HC01669_cytoYext
HR05063_HC00032_cytoYext 1 HR05063_HC00032_cytoYext
HR05063_HC00042_cytoYext 1 HR05063_HC00042_cytoYext
HR05063_HC00061_cytoYext 1 HR05063_HC00061_cytoYext
HR05063_HC00158_cytoYext 1 HR05063_HC00158_cytoYext
HR05063_HC00177_cytoYext 1 HR05063_HC00177_cytoYext
HR05063_HC00223_cytoYext 1 HR05063_HC00223_cytoYext
HR05063_HC00532_cytoYext 1 HR05063_HC00532_cytoYext
HR05065_HC00032_HC00035_extYcyto 1 HR05065_HC00032_HC00035_extYcyto
HR05065_HC00032_HC00042_extYcyto 1 HR05065_HC00032_HC00042_extYcyto
HR05065_HC00032_HC00061_extYcyto 1 HR05065_HC00032_HC00061_extYcyto
HR05065_HC00032_HC00158_extYcyto 1 HR05065_HC00032_HC00158_extYcyto
HR05065_HC00032_HC00177_extYcyto 1 HR05065_HC00032_HC00177_extYcyto
HR05065_HC00032_HC00223_extYcyto 1 HR05065_HC00032_HC00223_extYcyto
HR05065_HC00032_HC00532_extYcyto 1 HR05065_HC00032_HC00532_extYcyto
HR05065_HC00032_HC00661_extYcyto 1 HR05065_HC00032_HC00661_extYcyto
HR05065_HC00035_HC00042_extYcyto 1 HR05065_HC00035_HC00042_extYcyto
HR05065_HC00035_HC00061_extYcyto 100 HR05065_HC00035_HC00061_extYcyto
HR05065_HC00035_HC00158_extYcyto 100 HR05065_HC00035_HC00158_extYcyto
HR05065_HC00035_HC00159_extYcyto 1 HR05065_HC00035_HC00159_extYcyto
HR05065_HC00035_HC00177_extYcyto 100 HR05065_HC00035_HC00177_extYcyto
HR05065_HC00035_HC00223_extYcyto 100 HR05065_HC00035_HC00223_extYcyto
HR05065_HC00035_HC00532_extYcyto 100 HR05065_HC00035_HC00532_extYcyto
HR05065_HC00035_HC00661_extYcyto 100 HR05065_HC00035_HC00661_extYcyto
HR05065_HC00035_HC01669_extYcyto 1 HR05065_HC00035_HC01669_extYcyto
HR05065_HC00042_HC00061_extYcyto 1 HR05065_HC00042_HC00061_extYcyto
HR05065_HC00042_HC00158_extYcyto 100 HR05065_HC00042_HC00158_extYcyto
HR05065_HC00042_HC00177_extYcyto 100 HR05065_HC00042_HC00177_extYcyto
HR05065_HC00042_HC00223_extYcyto 100 HR05065_HC00042_HC00223_extYcyto
HR05065_HC00042_HC00532_extYcyto 100 HR05065_HC00042_HC00532_extYcyto
HR05065_HC00042_HC00661_extYcyto 100 HR05065_HC00042_HC00661_extYcyto
HR05065_HC00061_HC00158_extYcyto 1 HR05065_HC00061_HC00158_extYcyto
HR05065_HC00061_HC00177_extYcyto 100 HR05065_HC00061_HC00177_extYcyto
HR05065_HC00061_HC00223_extYcyto 100 HR05065_HC00061_HC00223_extYcyto
HR05065_HC00061_HC00532_extYcyto 100 HR05065_HC00061_HC00532_extYcyto
HR05065_HC00061_HC00661_extYcyto 100 HR05065_HC00061_HC00661_extYcyto
HR05065_HC00158_HC00177_extYcyto 1 HR05065_HC00158_HC00177_extYcyto
HR05065_HC00158_HC00223_extYcyto 100 HR05065_HC00158_HC00223_extYcyto
HR05065_HC00158_HC00532_extYcyto 100 HR05065_HC00158_HC00532_extYcyto
HR05065_HC00158_HC00661_extYcyto 100 HR05065_HC00158_HC00661_extYcyto
HR05065_HC00159_HC00223_extYcyto 1 HR05065_HC00159_HC00223_extYcyto
HR05065_HC00159_HC00661_extYcyto 100 HR05065_HC00159_HC00661_extYcyto
HR05065_HC00177_HC00223_extYcyto 1 HR05065_HC00177_HC00223_extYcyto
HR05065_HC00177_HC00532_extYcyto 100 HR05065_HC00177_HC00532_extYcyto
HR05065_HC00177_HC00661_extYcyto 100 HR05065_HC00177_HC00661_extYcyto
HR05065_HC00223_HC00532_extYcyto 1 HR05065_HC00223_HC00532_extYcyto
HR05065_HC00223_HC00661_extYcyto 100 HR05065_HC00223_HC00661_extYcyto
HR05065_HC00532_HC00661_extYcyto 1 HR05065_HC00532_HC00661_extYcyto
HR05065_HC00661_HC01669_extYcyto 1 HR05065_HC00661_HC01669_extYcyto
HR05066_HC00849_extYcyto 1 HR05066_HC00849_extYcyto
HR05066_HC00943_extYcyto 1 HR05066_HC00943_extYcyto
HR05067_extYcyto 1 HR05067_extYcyto
HR05068_extYcyto 1 HR05068_extYcyto
HR05069_extYcyto 1 HR05069_extYcyto
HR05070_cytoYext 1 HR05070_cytoYext
HR05071_cytoYext 1 HR05071_cytoYext
HR05075_HC00502_extYcyto 1 HR05075_HC00502_extYcyto
HR05075_HC00863_extYcyto 1 HR05075_HC00863_extYcyto
HR05075_HC01378_extYcyto 1 HR05075_HC01378_extYcyto
HR05075_HC01471_extYcyto 1 HR05075_HC01471_extYcyto
HR05075_HC02191_extYcyto 1 HR05075_HC02191_extYcyto
HR05075_HC02192_extYcyto 1 HR05075_HC02192_extYcyto
HR05075_HC02193_extYcyto 1 HR05075_HC02193_extYcyto
HR05075_HC02194_extYcyto 1 HR05075_HC02194_extYcyto
HR05075_HC02195_extYcyto 1 HR05075_HC02195_extYcyto
HR05075_HC02196_extYcyto 1 HR05075_HC02196_extYcyto
HR05075_HC02197_extYcyto 1 HR05075_HC02197_extYcyto
HR05075_HC02198_extYcyto 1 HR05075_HC02198_extYcyto
HR05078_HC00502_HC02199_extYcyto 1 HR05078_HC00502_HC02199_extYcyto
HR05078_HC00502_HC02200_extYcyto 1 HR05078_HC00502_HC02200_extYcyto
HR05078_HC00502_HC02201_extYcyto 1 HR05078_HC00502_HC02201_extYcyto
HR05078_HC00863_HC02199_extYcyto 1 HR05078_HC00863_HC02199_extYcyto
HR05078_HC00863_HC02200_extYcyto 100 HR05078_HC00863_HC02200_extYcyto
HR05078_HC00863_HC02201_extYcyto 100 HR05078_HC00863_HC02201_extYcyto
HR05078_HC00958_HC02199_extYcyto 1 HR05078_HC00958_HC02199_extYcyto
HR05078_HC00958_HC02200_extYcyto 100 HR05078_HC00958_HC02200_extYcyto
HR05078_HC00958_HC02201_extYcyto 100 HR05078_HC00958_HC02201_extYcyto
HR05078_HC01378_HC02199_extYcyto 1 HR05078_HC01378_HC02199_extYcyto
HR05078_HC01378_HC02200_extYcyto 100 HR05078_HC01378_HC02200_extYcyto
HR05078_HC01378_HC02201_extYcyto 100 HR05078_HC01378_HC02201_extYcyto
HR05078_HC01471_HC02199_extYcyto 1 HR05078_HC01471_HC02199_extYcyto
HR05078_HC01471_HC02200_extYcyto 100 HR05078_HC01471_HC02200_extYcyto
HR05078_HC01471_HC02201_extYcyto 100 HR05078_HC01471_HC02201_extYcyto
HR05078_HC02191_HC02199_extYcyto 1 HR05078_HC02191_HC02199_extYcyto
HR05078_HC02191_HC02200_extYcyto 100 HR05078_HC02191_HC02200_extYcyto
HR05078_HC02191_HC02201_extYcyto 100 HR05078_HC02191_HC02201_extYcyto
HR05078_HC02192_HC02199_extYcyto 1 HR05078_HC02192_HC02199_extYcyto
HR05078_HC02192_HC02200_extYcyto 100 HR05078_HC02192_HC02200_extYcyto
HR05078_HC02192_HC02201_extYcyto 100 HR05078_HC02192_HC02201_extYcyto
HR05078_HC02193_HC02199_extYcyto 1 HR05078_HC02193_HC02199_extYcyto
HR05078_HC02193_HC02200_extYcyto 100 HR05078_HC02193_HC02200_extYcyto
HR05078_HC02193_HC02201_extYcyto 100 HR05078_HC02193_HC02201_extYcyto
HR05078_HC02194_HC02199_extYcyto 1 HR05078_HC02194_HC02199_extYcyto
HR05078_HC02194_HC02200_extYcyto 100 HR05078_HC02194_HC02200_extYcyto
HR05078_HC02194_HC02201_extYcyto 100 HR05078_HC02194_HC02201_extYcyto
HR05078_HC02195_HC02199_extYcyto 1 HR05078_HC02195_HC02199_extYcyto
HR05078_HC02195_HC02200_extYcyto 100 HR05078_HC02195_HC02200_extYcyto
HR05078_HC02195_HC02201_extYcyto 100 HR05078_HC02195_HC02201_extYcyto
HR05078_HC02196_HC02199_extYcyto 1 HR05078_HC02196_HC02199_extYcyto
HR05078_HC02196_HC02200_extYcyto 100 HR05078_HC02196_HC02200_extYcyto
HR05078_HC02196_HC02201_extYcyto 100 HR05078_HC02196_HC02201_extYcyto
HR05078_HC02197_HC02199_extYcyto 1 HR05078_HC02197_HC02199_extYcyto
HR05078_HC02197_HC02200_extYcyto 100 HR05078_HC02197_HC02200_extYcyto
HR05078_HC02197_HC02201_extYcyto 100 HR05078_HC02197_HC02201_extYcyto
HR05078_HC02198_HC02199_extYcyto 1 HR05078_HC02198_HC02199_extYcyto
HR05078_HC02198_HC02200_extYcyto 100 HR05078_HC02198_HC02200_extYcyto
HR05078_HC02198_HC02201_extYcyto 100 HR05078_HC02198_HC02201_extYcyto
HR05078_HC02220_HC02199_extYcyto 1 HR05078_HC02220_HC02199_extYcyto
HR05078_HC02220_HC02200_extYcyto 100 HR05078_HC02220_HC02200_extYcyto
HR05078_HC02220_HC02201_extYcyto 100 HR05078_HC02220_HC02201_extYcyto
HR05081_HC00385_extYcyto 1 HR05081_HC00385_extYcyto
HR05081_HC00849_extYcyto 1 HR05081_HC00849_extYcyto
HR05081_HC00943_extYcyto 1 HR05081_HC00943_extYcyto
HR05081_HC02187_extYcyto 1 HR05081_HC02187_extYcyto
HR05081_HC02212_extYcyto 1 HR05081_HC02212_extYcyto
HR05082_HC00898_extYcyto 1 HR05082_HC00898_extYcyto
HR05082_HC01616_extYcyto 1 HR05082_HC01616_extYcyto
HR05082_HC02180_extYcyto 1 HR05082_HC02180_extYcyto
HR05082_HC02185_extYcyto 1 HR05082_HC02185_extYcyto
HR05082_HC02188_extYcyto 1 HR05082_HC02188_extYcyto
HR05083_HC02221_extYcyto 1 HR05083_HC02221_extYcyto
HR05084_HC00385_HC02199_extYcyto 1 HR05084_HC00385_HC02199_extYcyto
HR05084_HC00385_HC02200_extYcyto 1 HR05084_HC00385_HC02200_extYcyto
HR05084_HC00385_HC02201_extYcyto 1 HR05084_HC00385_HC02201_extYcyto
HR05084_HC00849_HC02199_extYcyto 1 HR05084_HC00849_HC02199_extYcyto
HR05084_HC00849_HC02200_extYcyto 100 HR05084_HC00849_HC02200_extYcyto
HR05084_HC00849_HC02201_extYcyto 100 HR05084_HC00849_HC02201_extYcyto
HR05084_HC00943_HC02199_extYcyto 1 HR05084_HC00943_HC02199_extYcyto
HR05084_HC00943_HC02200_extYcyto 100 HR05084_HC00943_HC02200_extYcyto
HR05084_HC00943_HC02201_extYcyto 100 HR05084_HC00943_HC02201_extYcyto
HR05084_HC02187_HC02199_extYcyto 1 HR05084_HC02187_HC02199_extYcyto
HR05084_HC02187_HC02200_extYcyto 100 HR05084_HC02187_HC02200_extYcyto
HR05084_HC02187_HC02201_extYcyto 100 HR05084_HC02187_HC02201_extYcyto
HR05084_HC02212_HC02199_extYcyto 1 HR05084_HC02212_HC02199_extYcyto
HR05084_HC02212_HC02200_extYcyto 100 HR05084_HC02212_HC02200_extYcyto
HR05084_HC02212_HC02201_extYcyto 100 HR05084_HC02212_HC02201_extYcyto
HR05085_HC00202_HC02199_extYcyto 1 HR05085_HC00202_HC02199_extYcyto
HR05085_HC00202_HC02200_extYcyto 1 HR05085_HC00202_HC02200_extYcyto
HR05085_HC00202_HC02201_extYcyto 1 HR05085_HC00202_HC02201_extYcyto
HR05085_HC00898_HC02199_extYcyto 1 HR05085_HC00898_HC02199_extYcyto
HR05085_HC00898_HC02200_extYcyto 100 HR05085_HC00898_HC02200_extYcyto
HR05085_HC00898_HC02201_extYcyto 100 HR05085_HC00898_HC02201_extYcyto
HR05085_HC00961_HC02199_extYcyto 1 HR05085_HC00961_HC02199_extYcyto
HR05085_HC00961_HC02200_extYcyto 100 HR05085_HC00961_HC02200_extYcyto
HR05085_HC00961_HC02201_extYcyto 100 HR05085_HC00961_HC02201_extYcyto
HR05085_HC01314_HC02199_extYcyto 1 HR05085_HC01314_HC02199_extYcyto
HR05085_HC01314_HC02200_extYcyto 100 HR05085_HC01314_HC02200_extYcyto
HR05085_HC01314_HC02201_extYcyto 100 HR05085_HC01314_HC02201_extYcyto
HR05085_HC01616_HC02199_extYcyto 1 HR05085_HC01616_HC02199_extYcyto
HR05085_HC01616_HC02200_extYcyto 100 HR05085_HC01616_HC02200_extYcyto
HR05085_HC01616_HC02201_extYcyto 100 HR05085_HC01616_HC02201_extYcyto
HR05085_HC01664_HC02199_extYcyto 1 HR05085_HC01664_HC02199_extYcyto
HR05085_HC01664_HC02200_extYcyto 100 HR05085_HC01664_HC02200_extYcyto
HR05085_HC01664_HC02201_extYcyto 100 HR05085_HC01664_HC02201_extYcyto
HR05085_HC02179_HC02199_extYcyto 1 HR05085_HC02179_HC02199_extYcyto
HR05085_HC02179_HC02200_extYcyto 100 HR05085_HC02179_HC02200_extYcyto
HR05085_HC02179_HC02201_extYcyto 100 HR05085_HC02179_HC02201_extYcyto
HR05085_HC02180_HC02199_extYcyto 1 HR05085_HC02180_HC02199_extYcyto
HR05085_HC02180_HC02200_extYcyto 100 HR05085_HC02180_HC02200_extYcyto
HR05085_HC02180_HC02201_extYcyto 100 HR05085_HC02180_HC02201_extYcyto
HR05085_HC02181_HC02199_extYcyto 1 HR05085_HC02181_HC02199_extYcyto
HR05085_HC02181_HC02200_extYcyto 100 HR05085_HC02181_HC02200_extYcyto
HR05085_HC02181_HC02201_extYcyto 100 HR05085_HC02181_HC02201_extYcyto
HR05085_HC02182_HC02199_extYcyto 1 HR05085_HC02182_HC02199_extYcyto
HR05085_HC02182_HC02200_extYcyto 100 HR05085_HC02182_HC02200_extYcyto
HR05085_HC02182_HC02201_extYcyto 100 HR05085_HC02182_HC02201_extYcyto
HR05085_HC02185_HC02199_extYcyto 1 HR05085_HC02185_HC02199_extYcyto
HR05085_HC02185_HC02200_extYcyto 100 HR05085_HC02185_HC02200_extYcyto
HR05085_HC02185_HC02201_extYcyto 100 HR05085_HC02185_HC02201_extYcyto
HR05085_HC02186_HC02199_extYcyto 1 HR05085_HC02186_HC02199_extYcyto
HR05085_HC02186_HC02200_extYcyto 100 HR05085_HC02186_HC02200_extYcyto
HR05085_HC02186_HC02201_extYcyto 100 HR05085_HC02186_HC02201_extYcyto
HR05085_HC02188_HC02199_extYcyto 1 HR05085_HC02188_HC02199_extYcyto
HR05085_HC02188_HC02200_extYcyto 100 HR05085_HC02188_HC02200_extYcyto
HR05085_HC02188_HC02201_extYcyto 100 HR05085_HC02188_HC02201_extYcyto
HR05085_HC02202_HC02199_extYcyto 1 HR05085_HC02202_HC02199_extYcyto
HR05085_HC02202_HC02200_extYcyto 100 HR05085_HC02202_HC02200_extYcyto
HR05085_HC02202_HC02201_extYcyto 100 HR05085_HC02202_HC02201_extYcyto
HR05085_HC02203_HC02199_extYcyto 1 HR05085_HC02203_HC02199_extYcyto
HR05085_HC02203_HC02200_extYcyto 100 HR05085_HC02203_HC02200_extYcyto
HR05085_HC02203_HC02201_extYcyto 100 HR05085_HC02203_HC02201_extYcyto
HR05085_HC02204_HC02199_extYcyto 1 HR05085_HC02204_HC02199_extYcyto
HR05085_HC02204_HC02200_extYcyto 100 HR05085_HC02204_HC02200_extYcyto
HR05085_HC02204_HC02201_extYcyto 100 HR05085_HC02204_HC02201_extYcyto
HR05085_HC02205_HC02199_extYcyto 1 HR05085_HC02205_HC02199_extYcyto
HR05085_HC02205_HC02200_extYcyto 100 HR05085_HC02205_HC02200_extYcyto
HR05085_HC02205_HC02201_extYcyto 100 HR05085_HC02205_HC02201_extYcyto
HR05085_HC02206_HC02199_extYcyto 1 HR05085_HC02206_HC02199_extYcyto
HR05085_HC02206_HC02200_extYcyto 100 HR05085_HC02206_HC02200_extYcyto
HR05085_HC02206_HC02201_extYcyto 100 HR05085_HC02206_HC02201_extYcyto
HR05085_HC02207_HC02199_extYcyto 1 HR05085_HC02207_HC02199_extYcyto
HR05085_HC02207_HC02200_extYcyto 100 HR05085_HC02207_HC02200_extYcyto
HR05085_HC02207_HC02201_extYcyto 100 HR05085_HC02207_HC02201_extYcyto
HR05085_HC02208_HC02199_extYcyto 1 HR05085_HC02208_HC02199_extYcyto
HR05085_HC02208_HC02200_extYcyto 100 HR05085_HC02208_HC02200_extYcyto
HR05085_HC02208_HC02201_extYcyto 100 HR05085_HC02208_HC02201_extYcyto
HR05085_HC02209_HC02199_extYcyto 1 HR05085_HC02209_HC02199_extYcyto
HR05085_HC02209_HC02200_extYcyto 100 HR05085_HC02209_HC02200_extYcyto
HR05085_HC02209_HC02201_extYcyto 100 HR05085_HC02209_HC02201_extYcyto
HR05085_HC02210_HC02199_extYcyto 1 HR05085_HC02210_HC02199_extYcyto
HR05085_HC02210_HC02200_extYcyto 100 HR05085_HC02210_HC02200_extYcyto
HR05085_HC02210_HC02201_extYcyto 100 HR05085_HC02210_HC02201_extYcyto
HR05085_HC02211_HC02199_extYcyto 1 HR05085_HC02211_HC02199_extYcyto
HR05085_HC02211_HC02200_extYcyto 100 HR05085_HC02211_HC02200_extYcyto
HR05085_HC02211_HC02201_extYcyto 100 HR05085_HC02211_HC02201_extYcyto
HR05085_HC02213_HC02199_extYcyto 1 HR05085_HC02213_HC02199_extYcyto
HR05085_HC02213_HC02200_extYcyto 100 HR05085_HC02213_HC02200_extYcyto
HR05085_HC02213_HC02201_extYcyto 100 HR05085_HC02213_HC02201_extYcyto
HR05085_HC02214_HC02199_extYcyto 1 HR05085_HC02214_HC02199_extYcyto
HR05085_HC02214_HC02200_extYcyto 100 HR05085_HC02214_HC02200_extYcyto
HR05085_HC02214_HC02201_extYcyto 100 HR05085_HC02214_HC02201_extYcyto
HR05085_HC02215_HC02199_extYcyto 1 HR05085_HC02215_HC02199_extYcyto
HR05085_HC02215_HC02200_extYcyto 100 HR05085_HC02215_HC02200_extYcyto
HR05085_HC02215_HC02201_extYcyto 100 HR05085_HC02215_HC02201_extYcyto
HR05085_HC02216_HC02199_extYcyto 1 HR05085_HC02216_HC02199_extYcyto
HR05085_HC02216_HC02200_extYcyto 100 HR05085_HC02216_HC02200_extYcyto
HR05085_HC02216_HC02201_extYcyto 100 HR05085_HC02216_HC02201_extYcyto
HR05085_HC02217_HC02199_extYcyto 1 HR05085_HC02217_HC02199_extYcyto
HR05085_HC02217_HC02200_extYcyto 100 HR05085_HC02217_HC02200_extYcyto
HR05085_HC02217_HC02201_extYcyto 100 HR05085_HC02217_HC02201_extYcyto
HR05085_HC02218_HC02199_extYcyto 1 HR05085_HC02218_HC02199_extYcyto
HR05085_HC02218_HC02200_extYcyto 100 HR05085_HC02218_HC02200_extYcyto
HR05085_HC02218_HC02201_extYcyto 100 HR05085_HC02218_HC02201_extYcyto
HR05085_HC02219_HC02199_extYcyto 1 HR05085_HC02219_HC02199_extYcyto
HR05085_HC02219_HC02200_extYcyto 100 HR05085_HC02219_HC02200_extYcyto
HR05085_HC02219_HC02201_extYcyto 100 HR05085_HC02219_HC02201_extYcyto
HR05087_HC00323_extYcyto 1 HR05087_HC00323_extYcyto
HR05087_HC00426_extYcyto 1 HR05087_HC00426_extYcyto
HR05087_HC00533_extYcyto 1 HR05087_HC00533_extYcyto
HR05087_HC00877_extYcyto 1 HR05087_HC00877_extYcyto
HR05087_HC01175_extYcyto 1 HR05087_HC01175_extYcyto
HR05088_HC00202_extYcyto 1 HR05088_HC00202_extYcyto
HR05088_HC01664_extYcyto 1 HR05088_HC01664_extYcyto
HR05088_HC02179_extYcyto 1 HR05088_HC02179_extYcyto
HR05088_HC02181_extYcyto 1 HR05088_HC02181_extYcyto
HR05088_HC02182_extYcyto 1 HR05088_HC02182_extYcyto
HR05088_HC02186_extYcyto 1 HR05088_HC02186_extYcyto
HR05088_HC02202_extYcyto 1 HR05088_HC02202_extYcyto
HR05088_HC02203_extYcyto 1 HR05088_HC02203_extYcyto
HR05088_HC02204_extYcyto 1 HR05088_HC02204_extYcyto
HR05088_HC02205_extYcyto 1 HR05088_HC02205_extYcyto
HR05088_HC02206_extYcyto 1 HR05088_HC02206_extYcyto
HR05088_HC02207_extYcyto 1 HR05088_HC02207_extYcyto
HR05088_HC02208_extYcyto 1 HR05088_HC02208_extYcyto
HR05088_HC02209_extYcyto 1 HR05088_HC02209_extYcyto
HR05088_HC02210_extYcyto 1 HR05088_HC02210_extYcyto
HR05088_HC02211_extYcyto 1 HR05088_HC02211_extYcyto
HR05088_HC02213_extYcyto 1 HR05088_HC02213_extYcyto
HR05088_HC02214_extYcyto 1 HR05088_HC02214_extYcyto
HR05088_HC02215_extYcyto 1 HR05088_HC02215_extYcyto
HR05088_HC02216_extYcyto 1 HR05088_HC02216_extYcyto
HR05088_HC02217_extYcyto 1 HR05088_HC02217_extYcyto
HR05088_HC02218_extYcyto 1 HR05088_HC02218_extYcyto
HR05088_HC02219_extYcyto 1 HR05088_HC02219_extYcyto
HR05096_HC00426_extYcyto 1 HR05096_HC00426_extYcyto
HR05096_HC00533_extYcyto 1 HR05096_HC00533_extYcyto
HR05096_HC00877_extYcyto 1 HR05096_HC00877_extYcyto
HR05100_extYcyto 1 HR05100_extYcyto
HR05101_extYcyto 1 HR05101_extYcyto
HR05102_extYcyto 1 HR05102_extYcyto
HR05103_HC00966_extYcyto 1 HR05103_HC00966_extYcyto
HR05103_HC01007_extYcyto 1 HR05103_HC01007_extYcyto
HR05103_HC01034_extYcyto 1 HR05103_HC01034_extYcyto
HR05103_HC01505_extYcyto 1 HR05103_HC01505_extYcyto
HR05103_HC01999_extYcyto 1 HR05103_HC01999_extYcyto
HR05103_HC02146_extYcyto 1 HR05103_HC02146_extYcyto
HR05103_HC02147_extYcyto 1 HR05103_HC02147_extYcyto
HR05103_HC02148_extYcyto 1 HR05103_HC02148_extYcyto
HR05103_HC02149_extYcyto 1 HR05103_HC02149_extYcyto
HR05103_HC02150_extYcyto 1 HR05103_HC02150_extYcyto
HR05103_HC02178_extYcyto 1 HR05103_HC02178_extYcyto
HR05106_HC00898_extYcyto 1 HR05106_HC00898_extYcyto
HR05106_HC00961_extYcyto 1 HR05106_HC00961_extYcyto
HR05106_HC01314_extYcyto 1 HR05106_HC01314_extYcyto
HR05106_HC01616_extYcyto 1 HR05106_HC01616_extYcyto
HR05106_HC01664_extYcyto 1 HR05106_HC01664_extYcyto
HR05106_HC02179_extYcyto 1 HR05106_HC02179_extYcyto
HR05106_HC02180_extYcyto 1 HR05106_HC02180_extYcyto
HR05106_HC02181_extYcyto 1 HR05106_HC02181_extYcyto
HR05106_HC02182_extYcyto 1 HR05106_HC02182_extYcyto
HR05106_HC02185_extYcyto 1 HR05106_HC02185_extYcyto
HR05106_HC02186_extYcyto 1 HR05106_HC02186_extYcyto
HR05106_HC02187_extYcyto 1 HR05106_HC02187_extYcyto
HR05106_HC02188_extYcyto 1 HR05106_HC02188_extYcyto
HR05106_HC02202_extYcyto 1 HR05106_HC02202_extYcyto
HR05106_HC02203_extYcyto 1 HR05106_HC02203_extYcyto
HR05106_HC02204_extYcyto 1 HR05106_HC02204_extYcyto
HR05106_HC02205_extYcyto 1 HR05106_HC02205_extYcyto
HR05106_HC02206_extYcyto 1 HR05106_HC02206_extYcyto
HR05106_HC02207_extYcyto 1 HR05106_HC02207_extYcyto
HR05106_HC02208_extYcyto 1 HR05106_HC02208_extYcyto
HR05106_HC02209_extYcyto 1 HR05106_HC02209_extYcyto
HR05106_HC02210_extYcyto 1 HR05106_HC02210_extYcyto
HR05106_HC02211_extYcyto 1 HR05106_HC02211_extYcyto
HR05106_HC02213_extYcyto 1 HR05106_HC02213_extYcyto
HR05106_HC02214_extYcyto 1 HR05106_HC02214_extYcyto
HR05106_HC02216_extYcyto 1 HR05106_HC02216_extYcyto
HR05106_HC02217_extYcyto 1 HR05106_HC02217_extYcyto
HR05106_HC02218_extYcyto 1 HR05106_HC02218_extYcyto
HR05106_HC02219_extYcyto 1 HR05106_HC02219_extYcyto
HR05107_extYcyto 1 HR05107_extYcyto
HR05108_HC00153_HC00342_mitoYcyto 1 HR05108_HC00153_HC00342_mitoYcyto
HR05108_HC00266_HC00342_mitoYcyto 1 HR05108_HC00266_HC00342_mitoYcyto
HR05109_HC00153_HC00035_mitoYcyto 1 HR05109_HC00153_HC00035_mitoYcyto
HR05109_HC00153_HC00195_mitoYcyto 1 HR05109_HC00153_HC00195_mitoYcyto
HR05109_HC00266_HC00049_mitoYcyto 1 HR05109_HC00266_HC00049_mitoYcyto
HR05109_HC00266_HC00195_mitoYcyto 100 HR05109_HC00266_HC00195_mitoYcyto
HR05109_HC00342_HC00035_mitoYcyto 1 HR05109_HC00342_HC00035_mitoYcyto
HR05109_HC00342_HC00049_mitoYcyto 100 HR05109_HC00342_HC00049_mitoYcyto
HR05109_HC00342_HC00146_mitoYcyto 1 HR05109_HC00342_HC00146_mitoYcyto
HR05109_HC00342_HC00195_mitoYcyto 100 HR05109_HC00342_HC00195_mitoYcyto
HR05110_HC00153_HC00035_mitoYcyto 1 HR05110_HC00153_HC00035_mitoYcyto
HR05110_HC00153_HC00049_mitoYcyto 1 HR05110_HC00153_HC00049_mitoYcyto
HR05110_HC00153_HC00146_mitoYcyto 1 HR05110_HC00153_HC00146_mitoYcyto
HR05110_HC00153_HC00195_mitoYcyto 1 HR05110_HC00153_HC00195_mitoYcyto
HR05110_HC00266_HC00035_mitoYcyto 1 HR05110_HC00266_HC00035_mitoYcyto
HR05110_HC00266_HC00049_mitoYcyto 100 HR05110_HC00266_HC00049_mitoYcyto
HR05110_HC00266_HC00146_mitoYcyto 100 HR05110_HC00266_HC00146_mitoYcyto
HR05110_HC00266_HC00195_mitoYcyto 100 HR05110_HC00266_HC00195_mitoYcyto
HR05110_HC00342_HC00035_mitoYcyto 1 HR05110_HC00342_HC00035_mitoYcyto
HR05110_HC00342_HC00049_mitoYcyto 100 HR05110_HC00342_HC00049_mitoYcyto
HR05110_HC00342_HC00146_mitoYcyto 100 HR05110_HC00342_HC00146_mitoYcyto
HR05110_HC00342_HC00195_mitoYcyto 100 HR05110_HC00342_HC00195_mitoYcyto
HR05111_HC00266_mitoYcyto 1 HR05111_HC00266_mitoYcyto
HR05111_HC00342_mitoYcyto 1 HR05111_HC00342_mitoYcyto
HR05112_HC00053_HC00065_cytoYmito 1 HR05112_HC00053_HC00065_cytoYmito
HR05112_HC00053_HC00079_cytoYmito 1 HR05112_HC00053_HC00079_cytoYmito
HR05112_HC00053_HC00133_cytoYmito 1 HR05112_HC00053_HC00133_cytoYmito
HR05112_HC00053_HC00277_cytoYmito 1 HR05112_HC00053_HC00277_cytoYmito
HR05112_HC00065_HC00053_cytoYmito 1 HR05112_HC00065_HC00053_cytoYmito
HR05112_HC00065_HC00079_cytoYmito 100 HR05112_HC00065_HC00079_cytoYmito
HR05112_HC00065_HC00133_cytoYmito 100 HR05112_HC00065_HC00133_cytoYmito
HR05112_HC00065_HC00277_cytoYmito 100 HR05112_HC00065_HC00277_cytoYmito
HR05112_HC00079_HC00053_cytoYmito 1 HR05112_HC00079_HC00053_cytoYmito
HR05112_HC00079_HC00065_cytoYmito 100 HR05112_HC00079_HC00065_cytoYmito
HR05112_HC00079_HC00133_cytoYmito 100 HR05112_HC00079_HC00133_cytoYmito
HR05112_HC00133_HC00053_cytoYmito 1 HR05112_HC00133_HC00053_cytoYmito
HR05112_HC00133_HC00065_cytoYmito 100 HR05112_HC00133_HC00065_cytoYmito
HR05112_HC00133_HC00079_cytoYmito 100 HR05112_HC00133_HC00079_cytoYmito
HR05112_HC00133_HC00277_cytoYmito 100 HR05112_HC00133_HC00277_cytoYmito
HR05112_HC00277_HC00053_cytoYmito 1 HR05112_HC00277_HC00053_cytoYmito
HR05112_HC00277_HC00065_cytoYmito 100 HR05112_HC00277_HC00065_cytoYmito
HR05112_HC00277_HC00079_cytoYmito 100 HR05112_HC00277_HC00079_cytoYmito
HR05112_HC00277_HC00133_cytoYmito 100 HR05112_HC00277_HC00133_cytoYmito
HR05114_HC00053_cytoYmito 1 HR05114_HC00053_cytoYmito
HR05114_HC00065_cytoYmito 1 HR05114_HC00065_cytoYmito
HR05114_HC00133_cytoYmito 1 HR05114_HC00133_cytoYmito
HR05114_HC00277_cytoYmito 1 HR05114_HC00277_cytoYmito
HR05118_cytoYmito 1 HR05118_cytoYmito
HR05119_HC00035_cytoYmito 1 HR05119_HC00035_cytoYmito
HR05119_HC00195_cytoYmito 1 HR05119_HC00195_cytoYmito
HR05123_HC00192_cytoYmito 1 HR05123_HC00192_cytoYmito
HR05123_HC00305_cytoYmito 1 HR05123_HC00305_cytoYmito
HR05123_HC00307_cytoYmito 1 HR05123_HC00307_cytoYmito
HR05123_HC00506_cytoYmito 1 HR05123_HC00506_cytoYmito
HR05123_HC00766_cytoYmito 1 HR05123_HC00766_cytoYmito
HR05123_HC00768_cytoYmito 1 HR05123_HC00768_cytoYmito
HR05124_HC00192_cytoYmito 1 HR05124_HC00192_cytoYmito
HR05124_HC00305_cytoYmito 1 HR05124_HC00305_cytoYmito
HR05124_HC00307_cytoYmito 1 HR05124_HC00307_cytoYmito
HR05124_HC00506_cytoYmito 1 HR05124_HC00506_cytoYmito
HR05124_HC00766_cytoYmito 1 HR05124_HC00766_cytoYmito
HR05124_HC00768_cytoYmito 1 HR05124_HC00768_cytoYmito
HR05125_HC00129_cytoYmito 1 HR05125_HC00129_cytoYmito
HR05125_HC00252_cytoYmito 1 HR05125_HC00252_cytoYmito
HR05125_HC00367_cytoYmito 1 HR05125_HC00367_cytoYmito
HR05125_HC00368_cytoYmito 1 HR05125_HC00368_cytoYmito
HR05125_HC00369_cytoYmito 1 HR05125_HC00369_cytoYmito
HR05125_HC00767_cytoYmito 1 HR05125_HC00767_cytoYmito
HR05126_HC00129_cytoYmito 1 HR05126_HC00129_cytoYmito
HR05126_HC00252_cytoYmito 1 HR05126_HC00252_cytoYmito
HR05126_HC00367_cytoYmito 1 HR05126_HC00367_cytoYmito
HR05126_HC00368_cytoYmito 1 HR05126_HC00368_cytoYmito
HR05126_HC00369_cytoYmito 1 HR05126_HC00369_cytoYmito
HR05126_HC00767_cytoYmito 1 HR05126_HC00767_cytoYmito
HR05127_HC00966_mitoYcyto 1 HR05127_HC00966_mitoYcyto
HR05127_HC01007_mitoYcyto 1 HR05127_HC01007_mitoYcyto
HR05127_HC01034_mitoYcyto 1 HR05127_HC01034_mitoYcyto
HR05127_HC01505_mitoYcyto 1 HR05127_HC01505_mitoYcyto
HR05127_HC01999_mitoYcyto 1 HR05127_HC01999_mitoYcyto
HR05127_HC02146_mitoYcyto 1 HR05127_HC02146_mitoYcyto
HR05127_HC02147_mitoYcyto 1 HR05127_HC02147_mitoYcyto
HR05127_HC02148_mitoYcyto 1 HR05127_HC02148_mitoYcyto
HR05127_HC02149_mitoYcyto 1 HR05127_HC02149_mitoYcyto
HR05127_HC02150_mitoYcyto 1 HR05127_HC02150_mitoYcyto
HR05127_HC02178_mitoYcyto 1 HR05127_HC02178_mitoYcyto
HR05129_cytoYmito 1 HR05129_cytoYmito
HR05130_HC00253_cytoYbile 1 HR05130_HC00253_cytoYbile
HR05131_HC00253_cytoYbile 1 HR05131_HC00253_cytoYbile
HR05132_HC00830_extYcyto 1 HR05132_HC00830_extYcyto
HR05132_HC01788_extYcyto 1 HR05132_HC01788_extYcyto
HR05132_HC01981_extYcyto 1 HR05132_HC01981_extYcyto
HR05132_HC02175_extYcyto 1 HR05132_HC02175_extYcyto
HR05132_HC02176_extYcyto 1 HR05132_HC02176_extYcyto
HR05132_HC02177_extYcyto 1 HR05132_HC02177_extYcyto
HR05134_HC00259_extYcyto 1 HR05134_HC00259_extYcyto
HR05134_HC00410_extYcyto 1 HR05134_HC00410_extYcyto
HR05135_HC00255_extYcyto 1 HR05135_HC00255_extYcyto
HR05135_HC01493_extYcyto 1 HR05135_HC01493_extYcyto
HR05136_HC00196_extYcyto 1 HR05136_HC00196_extYcyto
HR05136_HC00198_extYcyto 1 HR05136_HC00198_extYcyto
HR05136_HC00255_extYcyto 1 HR05136_HC00255_extYcyto
HR05136_HC00259_extYcyto 1 HR05136_HC00259_extYcyto
HR05136_HC00280_extYcyto 1 HR05136_HC00280_extYcyto
HR05136_HC00322_extYcyto 1 HR05136_HC00322_extYcyto
HR05136_HC00381_extYcyto 1 HR05136_HC00381_extYcyto
HR05136_HC00410_extYcyto 1 HR05136_HC00410_extYcyto
HR05136_HC00431_extYcyto 1 HR05136_HC00431_extYcyto
HR05136_HC00574_extYcyto 1 HR05136_HC00574_extYcyto
HR05136_HC01493_extYcyto 1 HR05136_HC01493_extYcyto
HR05138_HC00280_extYcyto 1 HR05138_HC00280_extYcyto
HR05138_HC00431_extYcyto 1 HR05138_HC00431_extYcyto
HR05138_HC00574_extYcyto 1 HR05138_HC00574_extYcyto
HR05138_HC01493_extYcyto 1 HR05138_HC01493_extYcyto
HR05139_HC00318_extYcyto 1 HR05139_HC00318_extYcyto
HR05140_cytoYext 1 HR05140_cytoYext
HR05141_cytoYlyso 1 HR05141_cytoYlyso
HR05142_extYcyto 1 HR05142_extYcyto
HR05143_cytoYGolErMi 1 HR05143_cytoYGolErMi
HR05145_lysoYcyto 1 HR05145_lysoYcyto
HR05146_lysoYcyto 1 HR05146_lysoYcyto
HR05147_lysoYcyto 1 HR05147_lysoYcyto
HR05149_cytoYGolErMi 1 HR05149_cytoYGolErMi
HR05156_HC00045_extYcyto 1 HR05156_HC00045_extYcyto
HR05156_HC00048_extYcyto 1 HR05156_HC00048_extYcyto
HR05156_HC00145_extYcyto 1 HR05156_HC00145_extYcyto
HR05157_extYcyto 1 HR05157_extYcyto
HR05158_extYcyto 1 HR05158_extYcyto
HR05159_cytoYmito 1 HR05159_cytoYmito
HR05160_cytoYGolErMi 1 HR05160_cytoYGolErMi
HR05161_HC00068_extYcyto 1 HR05161_HC00068_extYcyto
HR05161_HC00099_extYcyto 1 HR05161_HC00099_extYcyto
HR05161_HC00239_extYcyto 1 HR05161_HC00239_extYcyto
HR05165_extYcyto 1 HR05165_extYcyto
HR05166_HC00068_extYcyto 1 HR05166_HC00068_extYcyto
HR05166_HC00148_extYcyto 1 HR05166_HC00148_extYcyto
HR05166_HC00239_extYcyto 1 HR05166_HC00239_extYcyto
HR05167_extYcyto 1 HR05167_extYcyto
HR05169_cytoYGolErMi 1 HR05169_cytoYGolErMi
HR05171_cytoYbile 1 HR05171_cytoYbile
HR05172_HC00323_HC02199_cytoYbile 1 HR05172_HC00323_HC02199_cytoYbile
HR05172_HC00323_HC02200_cytoYbile 1 HR05172_HC00323_HC02200_cytoYbile
HR05172_HC00323_HC02201_cytoYbile 1 HR05172_HC00323_HC02201_cytoYbile
HR05172_HC00426_HC02199_cytoYbile 1 HR05172_HC00426_HC02199_cytoYbile
HR05172_HC00426_HC02200_cytoYbile 100 HR05172_HC00426_HC02200_cytoYbile
HR05172_HC00426_HC02201_cytoYbile 100 HR05172_HC00426_HC02201_cytoYbile
HR05172_HC00533_HC02199_cytoYbile 1 HR05172_HC00533_HC02199_cytoYbile
HR05172_HC00533_HC02200_cytoYbile 100 HR05172_HC00533_HC02200_cytoYbile
HR05172_HC00533_HC02201_cytoYbile 100 HR05172_HC00533_HC02201_cytoYbile
HR05172_HC00877_HC02199_cytoYbile 1 HR05172_HC00877_HC02199_cytoYbile
HR05172_HC00877_HC02200_cytoYbile 100 HR05172_HC00877_HC02200_cytoYbile
HR05172_HC00877_HC02201_cytoYbile 100 HR05172_HC00877_HC02201_cytoYbile
HR05172_HC01175_HC02199_cytoYbile 1 HR05172_HC01175_HC02199_cytoYbile
HR05172_HC01175_HC02200_cytoYbile 100 HR05172_HC01175_HC02200_cytoYbile
HR05172_HC01175_HC02201_cytoYbile 100 HR05172_HC01175_HC02201_cytoYbile
HR05173_HC00202_cytoYperoxy 1 HR05173_HC00202_cytoYperoxy
HR05173_HC00226_cytoYperoxy 1 HR05173_HC00226_cytoYperoxy
HR05173_HC00510_cytoYperoxy 1 HR05173_HC00510_cytoYperoxy
HR05173_HC00793_cytoYperoxy 1 HR05173_HC00793_cytoYperoxy
HR05173_HC00796_cytoYperoxy 1 HR05173_HC00796_cytoYperoxy
HR05173_HC00830_cytoYperoxy 1 HR05173_HC00830_cytoYperoxy
HR05173_HC01757_cytoYperoxy 1 HR05173_HC01757_cytoYperoxy
HR05173_HC01758_cytoYperoxy 1 HR05173_HC01758_cytoYperoxy
HR05173_HC01788_cytoYperoxy 1 HR05173_HC01788_cytoYperoxy
HR05173_HC01981_cytoYperoxy 1 HR05173_HC01981_cytoYperoxy
HR05173_HC02100_cytoYperoxy 1 HR05173_HC02100_cytoYperoxy
HR05173_HC02175_cytoYperoxy 1 HR05173_HC02175_cytoYperoxy
HR05173_HC02176_cytoYperoxy 1 HR05173_HC02176_cytoYperoxy
HR05173_HC02177_cytoYperoxy 1 HR05173_HC02177_cytoYperoxy
HR05174_HC00101_cytoYperoxy 1 HR05174_HC00101_cytoYperoxy
HR05174_HC00150_cytoYperoxy 1 HR05174_HC00150_cytoYperoxy
HR05174_HC00338_cytoYperoxy 1 HR05174_HC00338_cytoYperoxy
HR05174_HC00400_cytoYperoxy 1 HR05174_HC00400_cytoYperoxy
HR05174_HC00632_cytoYperoxy 1 HR05174_HC00632_cytoYperoxy
HR05174_HC00844_cytoYperoxy 1 HR05174_HC00844_cytoYperoxy
HR05174_HC00971_cytoYperoxy 1 HR05174_HC00971_cytoYperoxy
HR05174_HC01122_cytoYperoxy 1 HR05174_HC01122_cytoYperoxy
HR05174_HC01398_cytoYperoxy 1 HR05174_HC01398_cytoYperoxy
HR05174_HC01402_cytoYperoxy 1 HR05174_HC01402_cytoYperoxy
HR05174_HC01413_cytoYperoxy 1 HR05174_HC01413_cytoYperoxy
HR05174_HC01983_cytoYperoxy 1 HR05174_HC01983_cytoYperoxy
HR05174_HC01984_cytoYperoxy 1 HR05174_HC01984_cytoYperoxy
HR05174_HC01985_cytoYperoxy 1 HR05174_HC01985_cytoYperoxy
HR05174_HC01986_cytoYperoxy 1 HR05174_HC01986_cytoYperoxy
HR05176_HC01471_cytoYext 1 HR05176_HC01471_cytoYext
HR05176_HC02198_cytoYext 1 HR05176_HC02198_cytoYext
HR05178_cytoYGolErMi 1 HR05178_cytoYGolErMi
HR05181_cytoYGolErMi 1 HR05181_cytoYGolErMi
HR05182_HC00202_GolErMiYcyto 1 HR05182_HC00202_GolErMiYcyto
HR05182_HC00226_GolErMiYcyto 1 HR05182_HC00226_GolErMiYcyto
HR05182_HC00510_GolErMiYcyto 1 HR05182_HC00510_GolErMiYcyto
HR05182_HC00793_GolErMiYcyto 1 HR05182_HC00793_GolErMiYcyto
HR05182_HC00796_GolErMiYcyto 1 HR05182_HC00796_GolErMiYcyto
HR05182_HC00830_GolErMiYcyto 1 HR05182_HC00830_GolErMiYcyto
HR05182_HC01757_GolErMiYcyto 1 HR05182_HC01757_GolErMiYcyto
HR05182_HC01758_GolErMiYcyto 1 HR05182_HC01758_GolErMiYcyto
HR05182_HC01788_GolErMiYcyto 1 HR05182_HC01788_GolErMiYcyto
HR05182_HC01981_GolErMiYcyto 1 HR05182_HC01981_GolErMiYcyto
HR05182_HC02100_GolErMiYcyto 1 HR05182_HC02100_GolErMiYcyto
HR05182_HC02175_GolErMiYcyto 1 HR05182_HC02175_GolErMiYcyto
HR05182_HC02176_GolErMiYcyto 1 HR05182_HC02176_GolErMiYcyto
HR05182_HC02177_GolErMiYcyto 1 HR05182_HC02177_GolErMiYcyto
HR05186_HC00177_peroxyYcyto 1 HR05186_HC00177_peroxyYcyto
HR05188_cytoYperoxy 1 HR05188_cytoYperoxy
HR05189_cytoYperoxy 1 HR05189_cytoYperoxy
HR05190_GolErMiYcyto 1 HR05190_GolErMiYcyto
HR05191_cytoYGolErMi 1 HR05191_cytoYGolErMi
HR05192_cytoYGolErMi 1 HR05192_cytoYGolErMi
HR05193_cytoYGolErMi 1 HR05193_cytoYGolErMi
HR05194_cytoYGolErMi 1 HR05194_cytoYGolErMi
HR05196_cytoYmito 1 HR05196_cytoYmito
HR05200_cytoYGolErMi 1 HR05200_cytoYGolErMi
HR05201_cytoYbile 1 HR05201_cytoYbile
HR05202_cytoYmito 1 HR05202_cytoYmito
HR05203_cytoYmito 1 HR05203_cytoYmito
HR05204_HC00045_extYcyto 1 HR05204_HC00045_extYcyto
HR05204_HC00048_extYcyto 1 HR05204_HC00048_extYcyto
HR05204_HC00067_extYcyto 1 HR05204_HC00067_extYcyto
HR05204_HC00068_extYcyto 1 HR05204_HC00068_extYcyto
HR05204_HC00080_extYcyto 1 HR05204_HC00080_extYcyto
HR05204_HC00081_extYcyto 1 HR05204_HC00081_extYcyto
HR05204_HC00099_extYcyto 1 HR05204_HC00099_extYcyto
HR05204_HC00121_extYcyto 1 HR05204_HC00121_extYcyto
HR05204_HC00145_extYcyto 1 HR05204_HC00145_extYcyto
HR05204_HC00148_extYcyto 1 HR05204_HC00148_extYcyto
HR05204_HC00174_extYcyto 1 HR05204_HC00174_extYcyto
HR05204_HC00179_extYcyto 1 HR05204_HC00179_extYcyto
HR05204_HC00239_extYcyto 1 HR05204_HC00239_extYcyto
HR05204_HC00334_extYcyto 1 HR05204_HC00334_extYcyto
HR05205_HC00255_cytoYmito 1 HR05205_HC00255_cytoYmito
HR05205_HC00381_cytoYmito 1 HR05205_HC00381_cytoYmito
HR05411_HC01985_cytoYGolErMi 1 HR05411_HC01985_cytoYGolErMi
HR05411_HC02102_cytoYGolErMi 1 HR05411_HC02102_cytoYGolErMi
HR06000_cytoYmito 1 HR06000_cytoYmito
