# Supplementary material for: FASIMU: flexible software for flux-balance computation series in large metabolic networks
Source: BMC Bioinformatics. 2011 Jan 22;12:28. doi: 10.1186/1471-2105-12-28 (PMC3038154; doi:10.1186/1471-2105-12-28)
Supplement: Additional file 1 — FASIMU 2.2.1 release archive. This archive contains the complete FASIMU distributions and unzips in five directories: FASIMU contains the programs, FASIMU-Doc contains the documentation (manual and tutorial), FASIMU-Ery-Example contains a small example of the human erythrocyte, FASIM-Ecoli-Example a large example of the E. coli, FASIMU-Liver-Example another large example of the human hepatocyte. [file 1471-2105-12-28-S1.ZIP › FASIMU_Liver_Example/flux-weights]

HR02839_cyto 12180
HR02840_cyto 8460
HR02841_cyto 8360
HR02842_cyto 91220
HR02843_cyto 2480
HR02844_mito 1740
HR02845_cyto 1660
HR02846_cyto 2020
HR02847_cyto 1980
HR02848_cyto 53480
HR02849_cyto 8120
HR02850_cyto 16200
HR02851_cyto 12440
HR02852_cyto 13960
HR02863_cyto 6340
HR02864_cyto 5340
HR03056_cyto 2100
HR03057_cyto 3320
HR03097_cyto 1216
HR03097_lyso 1216
HR03098_cyto 844
HR03098_lyso 844
HR03099_cyto 836
HR03099_lyso 836
HR03100_cyto 532
HR03100_lyso 532
HR03101_cyto 9120
HR03101_lyso 9120
HR03102_cyto 164
HR03102_lyso 164
HR03103_cyto 200
HR03103_lyso 200
HR03104_cyto 196
HR03104_lyso 196
HR03105_cyto 632
HR03105_lyso 632
HR03106_cyto 5348
HR03106_lyso 5348
HR03107_cyto 812
HR03107_lyso 812
HR03108_cyto 1620
HR03108_lyso 1620
HR03109_cyto 1244
HR03109_lyso 1244
HR03110_cyto 1396
HR03110_lyso 1396
HR03111_cyto 248
HR03111_lyso 248
HR03112_mito 172
HR03117_lyso 208
HR03118_mito 332
HR03171_cyto 7000
HR03172_cyto 700
HR03172_lyso 700
HR00303_cyto 100
HR00379_cyto 100
HR00417_cyto 100
HR00461_cyto 100
HR00462_cyto 100
HR00493_cyto 100
HR00537_cyto 100
HR00681_cyto 100
HR00682_cyto 100
HR00683_cyto 100
HR00794_cyto 100
HR01042_cyto 100
HR00916_HC00040_HC00084_cyto 100
HR00916_HC00040_HC00129_cyto 100
HR00916_HC00097_HC00012_cyto 100
HR00916_HC00097_HC00084_cyto 100
HR00916_HC00097_HC00129_cyto 100
HR00916_HC00154_HC00012_cyto 100
HR00916_HC00154_HC00084_cyto 100
HR00916_HC00154_HC00129_cyto 100
HR00916_HC00279_HC00012_cyto 100
HR00916_HC00279_HC00084_cyto 100
HR00916_HC00279_HC00129_cyto 100
HR00916_HC00541_HC00012_cyto 100
HR00916_HC00541_HC00084_cyto 100
HR00916_HC00541_HC00129_cyto 100
HR00198_mito 100
HR05205_HC00196_cytoYmito 100
HR00146_cyto 100
HR00146_mito 100
HR00290_mito 100
HR00454_mito 100
HR00023_cyto 0
HR03091_GolErMi 0
HR03091_cyto 0
HR03091_mito 0
HR03091_nuc 0
HR03091_peroxy 0
HR03092_GolErMi 0
HR03092_cyto 0
HR03092_mito 0
HR03092_nuc 0
HR03092_peroxy 0
HR03093_GolErMi 0
HR03093_cyto 0
HR03093_mito 0
HR03093_nuc 0
HR03093_peroxy 0
HR03094_GolErMi 0
HR03094_cyto 0
HR03094_mito 0
HR03094_nuc 0
HR03094_peroxy 0
HR02953_GolErMi 0
HR02953_cyto 0
HR02953_lyso 0
HR02954_GolErMi 0
HR02954_cyto 0
HR02954_lyso 0
HR02969_GolErMi 0
HR02969_cyto 0
HR02969_lyso 0
HR02974_GolErMi 0
HR02974_cyto 0
HR02974_lyso 0
HR02975_GolErMi 0
HR02975_cyto 0
HR02975_lyso 0
HR02976_GolErMi 0
HR02976_cyto 0
HR02976_lyso 0
HR02977_GolErMi 0
HR02977_cyto 0
HR02977_lyso 0
HR02978_GolErMi 0
HR02978_cyto 0
HR02978_lyso 0
HR02979_GolErMi 0
HR02979_cyto 0
HR02979_lyso 0
HR02980_GolErMi 0
HR02980_cyto 0
HR02980_lyso 0
HR02981_GolErMi 0
HR02981_cyto 0
HR02981_lyso 0
HR02982_GolErMi 0
HR02982_cyto 0
HR02982_lyso 0
HR02983_GolErMi 0
HR02983_cyto 0
HR02983_lyso 0
HR02984_GolErMi 0
HR02984_cyto 0
HR02984_lyso 0
HR02985_GolErMi 0
HR02985_cyto 0
HR02985_lyso 0
HR02986_GolErMi 0
HR02986_cyto 0
HR02986_lyso 0
HR03019_GolErMi 0
HR03019_cyto 0
HR03019_lyso 0
HR03020_GolErMi 0
HR03020_cyto 0
HR03020_lyso 0
HR03021_GolErMi 0
HR03021_cyto 0
HR03021_lyso 0
HR03022_GolErMi 0
HR03022_cyto 0
HR03022_lyso 0
HR03023_GolErMi 0
HR03023_cyto 0
HR03023_lyso 0
HR03024_GolErMi 0
HR03024_cyto 0
HR03024_lyso 0
HR03025_GolErMi 0
HR03025_cyto 0
HR03025_lyso 0
HR03026_GolErMi 0
HR03026_cyto 0
HR03026_lyso 0
HR03043_GolErMi 0
HR03043_cyto 0
HR03043_lyso 0
HR03044_GolErMi 0
HR03044_cyto 0
HR03044_lyso 0
HR03045_GolErMi 0
HR03045_cyto 0
HR03045_lyso 0
HR03046_GolErMi 0
HR03046_cyto 0
HR03046_lyso 0
HR03063_cyto 0
HR03064_cyto 0
HR03065_cytoYmito 0
HR03066_cytoYmito 0
HR00448_cyto 0
HR00448_mito 0
HR02839_cyto 100
HR02840_cyto 100
HR02841_cyto 100
HR02842_cyto 100
HR02843_cyto 100
HR02844_mito 100
HR02845_cyto 100
HR02846_cyto 100
HR02847_cyto 100
HR02848_cyto 100
HR02849_cyto 100
HR02850_cyto 100
HR02851_cyto 100
HR02852_cyto 100
HR02863_cyto 100
HR02864_cyto 100
HR03056_cyto 100
HR03057_cyto 100
HR03097_cyto 100
HR03097_lyso 100
HR03098_cyto 100
HR03098_lyso 100
HR03099_cyto 100
HR03099_lyso 100
HR03100_cyto 100
HR03100_lyso 100
HR03101_cyto 100
HR03101_lyso 100
HR03102_cyto 100
HR03102_lyso 100
HR03103_cyto 100
HR03103_lyso 100
HR03104_cyto 100
HR03104_lyso 100
HR03105_cyto 100
HR03105_lyso 100
HR03106_cyto 100
HR03106_lyso 100
HR03107_cyto 100
HR03107_lyso 100
HR03108_cyto 100
HR03108_lyso 100
HR03109_cyto 100
HR03109_lyso 100
HR03110_cyto 100
HR03110_lyso 100
HR03111_cyto 100
HR03111_lyso 100
HR03112_mito 100
HR03117_lyso 100
HR03118_mito 100
HR03171_cyto 100
HR03172_cyto 100
HR03172_lyso 100
HR00303_cyto 100
HR00379_cyto 100
HR00417_cyto 100
HR00461_cyto 100
HR00462_cyto 100
HR00493_cyto 100
HR00537_cyto 100
HR00681_cyto 100
HR00682_cyto 100
HR00683_cyto 100
HR00794_cyto 100
HR01042_cyto 100
HR00916_HC00040_HC00084_cyto 100
HR00916_HC00040_HC00129_cyto 100
HR00916_HC00097_HC00012_cyto 100
HR00916_HC00097_HC00084_cyto 100
HR00916_HC00097_HC00129_cyto 100
HR00916_HC00154_HC00012_cyto 100
HR00916_HC00154_HC00084_cyto 100
HR00916_HC00154_HC00129_cyto 100
HR00916_HC00279_HC00012_cyto 100
HR00916_HC00279_HC00084_cyto 100
HR00916_HC00279_HC00129_cyto 100
HR00916_HC00541_HC00012_cyto 100
HR00916_HC00541_HC00084_cyto 100
HR00916_HC00541_HC00129_cyto 100
HR00198_mito 100
HR05205_HC00196_cytoYmito 100
HR00146_cyto 100
HR00146_mito 100
HR00290_mito 100
HR00454_mito 100
HR00023_cyto 100
HR03091_GolErMi 100
HR03091_cyto 100
HR03091_mito 100
HR03091_nuc 100
HR03091_peroxy 100
HR03092_GolErMi 100
HR03092_cyto 100
HR03092_mito 100
HR03092_nuc 100
HR03092_peroxy 100
HR03093_GolErMi 100
HR03093_cyto 100
HR03093_mito 100
HR03093_nuc 100
HR03093_peroxy 100
HR03094_GolErMi 100
HR03094_cyto 100
HR03094_mito 100
HR03094_nuc 100
HR03094_peroxy 100
HR02953_GolErMi 100
HR02953_cyto 100
HR02953_lyso 100
HR02954_GolErMi 100
HR02954_cyto 100
HR02954_lyso 100
HR02969_GolErMi 100
HR02969_cyto 100
HR02969_lyso 100
HR02974_GolErMi 100
HR02974_cyto 100
HR02974_lyso 100
HR02975_GolErMi 100
HR02975_cyto 100
HR02975_lyso 100
HR02976_GolErMi 100
HR02976_cyto 100
HR02976_lyso 100
HR02977_GolErMi 100
HR02977_cyto 100
HR02977_lyso 100
HR02978_GolErMi 100
HR02978_cyto 100
HR02978_lyso 100
HR02979_GolErMi 100
HR02979_cyto 100
HR02979_lyso 100
HR02980_GolErMi 100
HR02980_cyto 100
HR02980_lyso 100
HR02981_GolErMi 100
HR02981_cyto 100
HR02981_lyso 100
HR02982_GolErMi 100
HR02982_cyto 100
HR02982_lyso 100
HR02983_GolErMi 100
HR02983_cyto 100
HR02983_lyso 100
HR02984_GolErMi 100
HR02984_cyto 100
HR02984_lyso 100
HR02985_GolErMi 100
HR02985_cyto 100
HR02985_lyso 100
HR02986_GolErMi 100
HR02986_cyto 100
HR02986_lyso 100
HR03019_GolErMi 100
HR03019_cyto 100
HR03019_lyso 100
HR03020_GolErMi 100
HR03020_cyto 100
HR03020_lyso 100
HR03021_GolErMi 100
HR03021_cyto 100
HR03021_lyso 100
HR03022_GolErMi 100
HR03022_cyto 100
HR03022_lyso 100
HR03023_GolErMi 100
HR03023_cyto 100
HR03023_lyso 100
HR03024_GolErMi 100
HR03024_cyto 100
HR03024_lyso 100
HR03025_GolErMi 100
HR03025_cyto 100
HR03025_lyso 100
HR03026_GolErMi 100
HR03026_cyto 100
HR03026_lyso 100
HR03043_GolErMi 100
HR03043_cyto 100
HR03043_lyso 100
HR03044_GolErMi 100
HR03044_cyto 100
HR03044_lyso 100
HR03045_GolErMi 100
HR03045_cyto 100
HR03045_lyso 100
HR03046_GolErMi 100
HR03046_cyto 100
HR03046_lyso 100
HR03063_cyto 100
HR03064_cyto 100
HR03065_cytoYmito 100
HR03066_cytoYmito 100
HR00448_cyto 100
HR00448_mito 100
HR00916_HC00097_HC00084_cyto 100
HR00916_HC00097_HC00129_cyto 100
HR00916_HC00154_HC00084_cyto 100
HR00916_HC00154_HC00129_cyto 100
HR00916_HC00279_HC00084_cyto 100
HR00916_HC00279_HC00129_cyto 100
HR00916_HC00541_HC00084_cyto 100
HR00916_HC00541_HC00129_cyto 100
HR02536_HC00120_HC00146_cytoYmito 100
HR02545_HC00146_HC00062_cytoYmito 100
HR02545_HC00146_HC00096_cytoYmito 100
HR02545_HC00319_HC00062_cytoYmito 100
HR02545_HC00319_HC00096_cytoYmito 100
HR05039_HC00048_HC00068_extYcyto 100
HR05039_HC00048_HC00075_extYcyto 100
HR05039_HC00048_HC00080_extYcyto 100
HR05039_HC00048_HC00081_extYcyto 100
HR05039_HC00048_HC00085_extYcyto 100
HR05039_HC00048_HC00099_extYcyto 100
HR05039_HC00048_HC00121_extYcyto 100
HR05039_HC00048_HC00145_extYcyto 100
HR05039_HC00048_HC00148_extYcyto 100
HR05039_HC00048_HC00174_extYcyto 100
HR05039_HC00048_HC00179_extYcyto 100
HR05039_HC00048_HC00239_extYcyto 100
HR05039_HC00048_HC00334_extYcyto 100
HR05039_HC00067_HC00075_extYcyto 100
HR05039_HC00067_HC00080_extYcyto 100
HR05039_HC00067_HC00081_extYcyto 100
HR05039_HC00067_HC00085_extYcyto 100
HR05039_HC00067_HC00099_extYcyto 100
HR05039_HC00067_HC00121_extYcyto 100
HR05039_HC00067_HC00145_extYcyto 100
HR05039_HC00067_HC00148_extYcyto 100
HR05039_HC00067_HC00174_extYcyto 100
HR05039_HC00067_HC00179_extYcyto 100
HR05039_HC00067_HC00239_extYcyto 100
HR05039_HC00067_HC00334_extYcyto 100
HR05039_HC00068_HC00080_extYcyto 100
HR05039_HC00068_HC00081_extYcyto 100
HR05039_HC00068_HC00085_extYcyto 100
HR05039_HC00068_HC00099_extYcyto 100
HR05039_HC00068_HC00121_extYcyto 100
HR05039_HC00068_HC00145_extYcyto 100
HR05039_HC00068_HC00148_extYcyto 100
HR05039_HC00068_HC00174_extYcyto 100
HR05039_HC00068_HC00179_extYcyto 100
HR05039_HC00068_HC00239_extYcyto 100
HR05039_HC00068_HC00334_extYcyto 100
HR05039_HC00075_HC00081_extYcyto 100
HR05039_HC00075_HC00085_extYcyto 100
HR05039_HC00075_HC00099_extYcyto 100
HR05039_HC00075_HC00121_extYcyto 100
HR05039_HC00075_HC00145_extYcyto 100
HR05039_HC00075_HC00148_extYcyto 100
HR05039_HC00075_HC00174_extYcyto 100
HR05039_HC00075_HC00179_extYcyto 100
HR05039_HC00075_HC00239_extYcyto 100
HR05039_HC00075_HC00334_extYcyto 100
HR05039_HC00080_HC00085_extYcyto 100
HR05039_HC00080_HC00099_extYcyto 100
HR05039_HC00080_HC00121_extYcyto 100
HR05039_HC00080_HC00145_extYcyto 100
HR05039_HC00080_HC00148_extYcyto 100
HR05039_HC00080_HC00174_extYcyto 100
HR05039_HC00080_HC00179_extYcyto 100
HR05039_HC00080_HC00239_extYcyto 100
HR05039_HC00080_HC00334_extYcyto 100
HR05039_HC00081_HC00099_extYcyto 100
HR05039_HC00081_HC00121_extYcyto 100
HR05039_HC00081_HC00145_extYcyto 100
HR05039_HC00081_HC00148_extYcyto 100
HR05039_HC00081_HC00174_extYcyto 100
HR05039_HC00081_HC00179_extYcyto 100
HR05039_HC00081_HC00239_extYcyto 100
HR05039_HC00081_HC00334_extYcyto 100
HR05039_HC00085_HC00121_extYcyto 100
HR05039_HC00085_HC00145_extYcyto 100
HR05039_HC00085_HC00148_extYcyto 100
HR05039_HC00085_HC00174_extYcyto 100
HR05039_HC00085_HC00179_extYcyto 100
HR05039_HC00085_HC00239_extYcyto 100
HR05039_HC00085_HC00334_extYcyto 100
HR05039_HC00099_HC00145_extYcyto 100
HR05039_HC00099_HC00148_extYcyto 100
HR05039_HC00099_HC00174_extYcyto 100
HR05039_HC00099_HC00179_extYcyto 100
HR05039_HC00099_HC00239_extYcyto 100
HR05039_HC00099_HC00334_extYcyto 100
HR05039_HC00121_HC00148_extYcyto 100
HR05039_HC00121_HC00174_extYcyto 100
HR05039_HC00121_HC00179_extYcyto 100
HR05039_HC00121_HC00239_extYcyto 100
HR05039_HC00121_HC00334_extYcyto 100
HR05039_HC00145_HC00174_extYcyto 100
HR05039_HC00145_HC00179_extYcyto 100
HR05039_HC00145_HC00239_extYcyto 100
HR05039_HC00145_HC00334_extYcyto 100
HR05039_HC00148_HC00179_extYcyto 100
HR05039_HC00148_HC00239_extYcyto 100
HR05039_HC00148_HC00334_extYcyto 100
HR05039_HC00174_HC00239_extYcyto 100
HR05039_HC00174_HC00334_extYcyto 100
HR05039_HC00179_HC00334_extYcyto 100
HR05040_HC00065_HC00133_extYcyto 100
HR05040_HC00065_HC00277_extYcyto 100
HR05041_HC00048_HC00067_extYcyto 100
HR05041_HC00048_HC00068_extYcyto 100
HR05041_HC00048_HC00075_extYcyto 100
HR05041_HC00048_HC00080_extYcyto 100
HR05041_HC00048_HC00081_extYcyto 100
HR05041_HC00048_HC00085_extYcyto 100
HR05041_HC00048_HC00099_extYcyto 100
HR05041_HC00048_HC00121_extYcyto 100
HR05041_HC00048_HC00145_extYcyto 100
HR05041_HC00048_HC00148_extYcyto 100
HR05041_HC00048_HC00174_extYcyto 100
HR05041_HC00048_HC00179_extYcyto 100
HR05041_HC00048_HC00239_extYcyto 100
HR05041_HC00048_HC00334_extYcyto 100
HR05041_HC00067_HC00048_extYcyto 100
HR05041_HC00067_HC00068_extYcyto 100
HR05041_HC00067_HC00075_extYcyto 100
HR05041_HC00067_HC00080_extYcyto 100
HR05041_HC00067_HC00081_extYcyto 100
HR05041_HC00067_HC00085_extYcyto 100
HR05041_HC00067_HC00099_extYcyto 100
HR05041_HC00067_HC00121_extYcyto 100
HR05041_HC00067_HC00145_extYcyto 100
HR05041_HC00067_HC00148_extYcyto 100
HR05041_HC00067_HC00174_extYcyto 100
HR05041_HC00067_HC00179_extYcyto 100
HR05041_HC00067_HC00239_extYcyto 100
HR05041_HC00067_HC00334_extYcyto 100
HR05041_HC00068_HC00048_extYcyto 100
HR05041_HC00068_HC00067_extYcyto 100
HR05041_HC00068_HC00075_extYcyto 100
HR05041_HC00068_HC00080_extYcyto 100
HR05041_HC00068_HC00081_extYcyto 100
HR05041_HC00068_HC00085_extYcyto 100
HR05041_HC00068_HC00099_extYcyto 100
HR05041_HC00068_HC00121_extYcyto 100
HR05041_HC00068_HC00145_extYcyto 100
HR05041_HC00068_HC00148_extYcyto 100
HR05041_HC00068_HC00174_extYcyto 100
HR05041_HC00068_HC00179_extYcyto 100
HR05041_HC00068_HC00239_extYcyto 100
HR05041_HC00068_HC00334_extYcyto 100
HR05041_HC00075_HC00048_extYcyto 100
HR05041_HC00075_HC00067_extYcyto 100
HR05041_HC00075_HC00068_extYcyto 100
HR05041_HC00075_HC00080_extYcyto 100
HR05041_HC00075_HC00081_extYcyto 100
HR05041_HC00075_HC00085_extYcyto 100
HR05041_HC00075_HC00099_extYcyto 100
HR05041_HC00075_HC00121_extYcyto 100
HR05041_HC00075_HC00145_extYcyto 100
HR05041_HC00075_HC00148_extYcyto 100
HR05041_HC00075_HC00174_extYcyto 100
HR05041_HC00075_HC00179_extYcyto 100
HR05041_HC00075_HC00239_extYcyto 100
HR05041_HC00075_HC00334_extYcyto 100
HR05041_HC00080_HC00048_extYcyto 100
HR05041_HC00080_HC00067_extYcyto 100
HR05041_HC00080_HC00068_extYcyto 100
HR05041_HC00080_HC00075_extYcyto 100
HR05041_HC00080_HC00081_extYcyto 100
HR05041_HC00080_HC00085_extYcyto 100
HR05041_HC00080_HC00099_extYcyto 100
HR05041_HC00080_HC00121_extYcyto 100
HR05041_HC00080_HC00145_extYcyto 100
HR05041_HC00080_HC00148_extYcyto 100
HR05041_HC00080_HC00174_extYcyto 100
HR05041_HC00080_HC00179_extYcyto 100
HR05041_HC00080_HC00239_extYcyto 100
HR05041_HC00080_HC00334_extYcyto 100
HR05041_HC00081_HC00048_extYcyto 100
HR05041_HC00081_HC00067_extYcyto 100
HR05041_HC00081_HC00068_extYcyto 100
HR05041_HC00081_HC00075_extYcyto 100
HR05041_HC00081_HC00080_extYcyto 100
HR05041_HC00081_HC00085_extYcyto 100
HR05041_HC00081_HC00099_extYcyto 100
HR05041_HC00081_HC00121_extYcyto 100
HR05041_HC00081_HC00145_extYcyto 100
HR05041_HC00081_HC00148_extYcyto 100
HR05041_HC00081_HC00174_extYcyto 100
HR05041_HC00081_HC00179_extYcyto 100
HR05041_HC00081_HC00239_extYcyto 100
HR05041_HC00081_HC00334_extYcyto 100
HR05041_HC00085_HC00048_extYcyto 100
HR05041_HC00085_HC00067_extYcyto 100
HR05041_HC00085_HC00068_extYcyto 100
HR05041_HC00085_HC00075_extYcyto 100
HR05041_HC00085_HC00080_extYcyto 100
HR05041_HC00085_HC00081_extYcyto 100
HR05041_HC00085_HC00099_extYcyto 100
HR05041_HC00085_HC00121_extYcyto 100
HR05041_HC00085_HC00145_extYcyto 100
HR05041_HC00085_HC00148_extYcyto 100
HR05041_HC00085_HC00174_extYcyto 100
HR05041_HC00085_HC00179_extYcyto 100
HR05041_HC00085_HC00239_extYcyto 100
HR05041_HC00085_HC00334_extYcyto 100
HR05041_HC00099_HC00048_extYcyto 100
HR05041_HC00099_HC00067_extYcyto 100
HR05041_HC00099_HC00068_extYcyto 100
HR05041_HC00099_HC00075_extYcyto 100
HR05041_HC00099_HC00080_extYcyto 100
HR05041_HC00099_HC00081_extYcyto 100
HR05041_HC00099_HC00085_extYcyto 100
HR05041_HC00099_HC00121_extYcyto 100
HR05041_HC00099_HC00145_extYcyto 100
HR05041_HC00099_HC00148_extYcyto 100
HR05041_HC00099_HC00174_extYcyto 100
HR05041_HC00099_HC00179_extYcyto 100
HR05041_HC00099_HC00239_extYcyto 100
HR05041_HC00099_HC00334_extYcyto 100
HR05041_HC00121_HC00048_extYcyto 100
HR05041_HC00121_HC00067_extYcyto 100
HR05041_HC00121_HC00068_extYcyto 100
HR05041_HC00121_HC00075_extYcyto 100
HR05041_HC00121_HC00080_extYcyto 100
HR05041_HC00121_HC00081_extYcyto 100
HR05041_HC00121_HC00085_extYcyto 100
HR05041_HC00121_HC00099_extYcyto 100
HR05041_HC00121_HC00145_extYcyto 100
HR05041_HC00121_HC00148_extYcyto 100
HR05041_HC00121_HC00174_extYcyto 100
HR05041_HC00121_HC00179_extYcyto 100
HR05041_HC00121_HC00239_extYcyto 100
HR05041_HC00121_HC00334_extYcyto 100
HR05041_HC00145_HC00048_extYcyto 100
HR05041_HC00145_HC00067_extYcyto 100
HR05041_HC00145_HC00068_extYcyto 100
HR05041_HC00145_HC00075_extYcyto 100
HR05041_HC00145_HC00080_extYcyto 100
HR05041_HC00145_HC00081_extYcyto 100
HR05041_HC00145_HC00085_extYcyto 100
HR05041_HC00145_HC00099_extYcyto 100
HR05041_HC00145_HC00121_extYcyto 100
HR05041_HC00145_HC00148_extYcyto 100
HR05041_HC00145_HC00174_extYcyto 100
HR05041_HC00145_HC00179_extYcyto 100
HR05041_HC00145_HC00239_extYcyto 100
HR05041_HC00145_HC00334_extYcyto 100
HR05041_HC00148_HC00048_extYcyto 100
HR05041_HC00148_HC00067_extYcyto 100
HR05041_HC00148_HC00068_extYcyto 100
HR05041_HC00148_HC00075_extYcyto 100
HR05041_HC00148_HC00080_extYcyto 100
HR05041_HC00148_HC00081_extYcyto 100
HR05041_HC00148_HC00085_extYcyto 100
HR05041_HC00148_HC00099_extYcyto 100
HR05041_HC00148_HC00121_extYcyto 100
HR05041_HC00148_HC00145_extYcyto 100
HR05041_HC00148_HC00174_extYcyto 100
HR05041_HC00148_HC00179_extYcyto 100
HR05041_HC00148_HC00239_extYcyto 100
HR05041_HC00148_HC00334_extYcyto 100
HR05041_HC00174_HC00048_extYcyto 100
HR05041_HC00174_HC00067_extYcyto 100
HR05041_HC00174_HC00068_extYcyto 100
HR05041_HC00174_HC00075_extYcyto 100
HR05041_HC00174_HC00080_extYcyto 100
HR05041_HC00174_HC00081_extYcyto 100
HR05041_HC00174_HC00085_extYcyto 100
HR05041_HC00174_HC00099_extYcyto 100
HR05041_HC00174_HC00121_extYcyto 100
HR05041_HC00174_HC00145_extYcyto 100
HR05041_HC00174_HC00148_extYcyto 100
HR05041_HC00174_HC00179_extYcyto 100
HR05041_HC00174_HC00239_extYcyto 100
HR05041_HC00174_HC00334_extYcyto 100
HR05041_HC00179_HC00048_extYcyto 100
HR05041_HC00179_HC00067_extYcyto 100
HR05041_HC00179_HC00068_extYcyto 100
HR05041_HC00179_HC00075_extYcyto 100
HR05041_HC00179_HC00080_extYcyto 100
HR05041_HC00179_HC00081_extYcyto 100
HR05041_HC00179_HC00085_extYcyto 100
HR05041_HC00179_HC00099_extYcyto 100
HR05041_HC00179_HC00121_extYcyto 100
HR05041_HC00179_HC00145_extYcyto 100
HR05041_HC00179_HC00148_extYcyto 100
HR05041_HC00179_HC00174_extYcyto 100
HR05041_HC00179_HC00239_extYcyto 100
HR05041_HC00179_HC00334_extYcyto 100
HR05041_HC00239_HC00048_extYcyto 100
HR05041_HC00239_HC00067_extYcyto 100
HR05041_HC00239_HC00068_extYcyto 100
HR05041_HC00239_HC00075_extYcyto 100
HR05041_HC00239_HC00080_extYcyto 100
HR05041_HC00239_HC00081_extYcyto 100
HR05041_HC00239_HC00085_extYcyto 100
HR05041_HC00239_HC00099_extYcyto 100
HR05041_HC00239_HC00121_extYcyto 100
HR05041_HC00239_HC00145_extYcyto 100
HR05041_HC00239_HC00148_extYcyto 100
HR05041_HC00239_HC00174_extYcyto 100
HR05041_HC00239_HC00179_extYcyto 100
HR05041_HC00239_HC00334_extYcyto 100
HR05041_HC00334_HC00048_extYcyto 100
HR05041_HC00334_HC00067_extYcyto 100
HR05041_HC00334_HC00068_extYcyto 100
HR05041_HC00334_HC00075_extYcyto 100
HR05041_HC00334_HC00080_extYcyto 100
HR05041_HC00334_HC00081_extYcyto 100
HR05041_HC00334_HC00085_extYcyto 100
HR05041_HC00334_HC00099_extYcyto 100
HR05041_HC00334_HC00121_extYcyto 100
HR05041_HC00334_HC00145_extYcyto 100
HR05041_HC00334_HC00148_extYcyto 100
HR05041_HC00334_HC00174_extYcyto 100
HR05041_HC00334_HC00179_extYcyto 100
HR05041_HC00334_HC00239_extYcyto 100
HR05042_HC00048_HC00065_extYcyto 100
HR05042_HC00048_HC00079_extYcyto 100
HR05042_HC00048_HC00133_extYcyto 100
HR05042_HC00048_HC00277_extYcyto 100
HR05042_HC00067_HC00065_extYcyto 100
HR05042_HC00067_HC00079_extYcyto 100
HR05042_HC00067_HC00133_extYcyto 100
HR05042_HC00067_HC00277_extYcyto 100
HR05042_HC00068_HC00065_extYcyto 100
HR05042_HC00068_HC00079_extYcyto 100
HR05042_HC00068_HC00133_extYcyto 100
HR05042_HC00068_HC00277_extYcyto 100
HR05042_HC00075_HC00065_extYcyto 100
HR05042_HC00075_HC00079_extYcyto 100
HR05042_HC00075_HC00133_extYcyto 100
HR05042_HC00075_HC00277_extYcyto 100
HR05042_HC00080_HC00065_extYcyto 100
HR05042_HC00080_HC00079_extYcyto 100
HR05042_HC00080_HC00133_extYcyto 100
HR05042_HC00080_HC00277_extYcyto 100
HR05042_HC00081_HC00065_extYcyto 100
HR05042_HC00081_HC00079_extYcyto 100
HR05042_HC00081_HC00133_extYcyto 100
HR05042_HC00081_HC00277_extYcyto 100
HR05042_HC00085_HC00065_extYcyto 100
HR05042_HC00085_HC00079_extYcyto 100
HR05042_HC00085_HC00133_extYcyto 100
HR05042_HC00085_HC00277_extYcyto 100
HR05042_HC00099_HC00065_extYcyto 100
HR05042_HC00099_HC00079_extYcyto 100
HR05042_HC00099_HC00133_extYcyto 100
HR05042_HC00099_HC00277_extYcyto 100
HR05042_HC00121_HC00065_extYcyto 100
HR05042_HC00121_HC00079_extYcyto 100
HR05042_HC00121_HC00133_extYcyto 100
HR05042_HC00121_HC00277_extYcyto 100
HR05042_HC00145_HC00065_extYcyto 100
HR05042_HC00145_HC00079_extYcyto 100
HR05042_HC00145_HC00133_extYcyto 100
HR05042_HC00145_HC00277_extYcyto 100
HR05042_HC00148_HC00065_extYcyto 100
HR05042_HC00148_HC00079_extYcyto 100
HR05042_HC00148_HC00133_extYcyto 100
HR05042_HC00148_HC00277_extYcyto 100
HR05042_HC00174_HC00065_extYcyto 100
HR05042_HC00174_HC00079_extYcyto 100
HR05042_HC00174_HC00133_extYcyto 100
HR05042_HC00174_HC00277_extYcyto 100
HR05042_HC00179_HC00065_extYcyto 100
HR05042_HC00179_HC00079_extYcyto 100
HR05042_HC00179_HC00133_extYcyto 100
HR05042_HC00179_HC00277_extYcyto 100
HR05042_HC00239_HC00065_extYcyto 100
HR05042_HC00239_HC00079_extYcyto 100
HR05042_HC00239_HC00133_extYcyto 100
HR05042_HC00239_HC00277_extYcyto 100
HR05042_HC00334_HC00065_extYcyto 100
HR05042_HC00334_HC00079_extYcyto 100
HR05042_HC00334_HC00133_extYcyto 100
HR05042_HC00334_HC00277_extYcyto 100
HR05045_HC00065_HC00048_extYcyto 100
HR05045_HC00065_HC00067_extYcyto 100
HR05045_HC00065_HC00068_extYcyto 100
HR05045_HC00065_HC00075_extYcyto 100
HR05045_HC00065_HC00080_extYcyto 100
HR05045_HC00065_HC00081_extYcyto 100
HR05045_HC00065_HC00085_extYcyto 100
HR05045_HC00065_HC00099_extYcyto 100
HR05045_HC00065_HC00121_extYcyto 100
HR05045_HC00065_HC00145_extYcyto 100
HR05045_HC00065_HC00148_extYcyto 100
HR05045_HC00065_HC00174_extYcyto 100
HR05045_HC00065_HC00179_extYcyto 100
HR05045_HC00065_HC00239_extYcyto 100
HR05045_HC00065_HC00334_extYcyto 100
HR05045_HC00079_HC00048_extYcyto 100
HR05045_HC00079_HC00067_extYcyto 100
HR05045_HC00079_HC00068_extYcyto 100
HR05045_HC00079_HC00075_extYcyto 100
HR05045_HC00079_HC00080_extYcyto 100
HR05045_HC00079_HC00081_extYcyto 100
HR05045_HC00079_HC00085_extYcyto 100
HR05045_HC00079_HC00099_extYcyto 100
HR05045_HC00079_HC00121_extYcyto 100
HR05045_HC00079_HC00145_extYcyto 100
HR05045_HC00079_HC00148_extYcyto 100
HR05045_HC00079_HC00174_extYcyto 100
HR05045_HC00079_HC00179_extYcyto 100
HR05045_HC00079_HC00239_extYcyto 100
HR05045_HC00079_HC00334_extYcyto 100
HR05045_HC00133_HC00048_extYcyto 100
HR05045_HC00133_HC00067_extYcyto 100
HR05045_HC00133_HC00068_extYcyto 100
HR05045_HC00133_HC00075_extYcyto 100
HR05045_HC00133_HC00080_extYcyto 100
HR05045_HC00133_HC00081_extYcyto 100
HR05045_HC00133_HC00085_extYcyto 100
HR05045_HC00133_HC00099_extYcyto 100
HR05045_HC00133_HC00121_extYcyto 100
HR05045_HC00133_HC00145_extYcyto 100
HR05045_HC00133_HC00148_extYcyto 100
HR05045_HC00133_HC00174_extYcyto 100
HR05045_HC00133_HC00179_extYcyto 100
HR05045_HC00133_HC00239_extYcyto 100
HR05045_HC00133_HC00334_extYcyto 100
HR05045_HC00277_HC00048_extYcyto 100
HR05045_HC00277_HC00067_extYcyto 100
HR05045_HC00277_HC00068_extYcyto 100
HR05045_HC00277_HC00075_extYcyto 100
HR05045_HC00277_HC00080_extYcyto 100
HR05045_HC00277_HC00081_extYcyto 100
HR05045_HC00277_HC00085_extYcyto 100
HR05045_HC00277_HC00099_extYcyto 100
HR05045_HC00277_HC00121_extYcyto 100
HR05045_HC00277_HC00145_extYcyto 100
HR05045_HC00277_HC00148_extYcyto 100
HR05045_HC00277_HC00174_extYcyto 100
HR05045_HC00277_HC00179_extYcyto 100
HR05045_HC00277_HC00239_extYcyto 100
HR05045_HC00277_HC00334_extYcyto 100
HR05065_HC00035_HC00061_extYcyto 100
HR05065_HC00035_HC00158_extYcyto 100
HR05065_HC00035_HC00177_extYcyto 100
HR05065_HC00035_HC00223_extYcyto 100
HR05065_HC00035_HC00532_extYcyto 100
HR05065_HC00035_HC00661_extYcyto 100
HR05065_HC00042_HC00158_extYcyto 100
HR05065_HC00042_HC00177_extYcyto 100
HR05065_HC00042_HC00223_extYcyto 100
HR05065_HC00042_HC00532_extYcyto 100
HR05065_HC00042_HC00661_extYcyto 100
HR05065_HC00061_HC00177_extYcyto 100
HR05065_HC00061_HC00223_extYcyto 100
HR05065_HC00061_HC00532_extYcyto 100
HR05065_HC00061_HC00661_extYcyto 100
HR05065_HC00158_HC00223_extYcyto 100
HR05065_HC00158_HC00532_extYcyto 100
HR05065_HC00158_HC00661_extYcyto 100
HR05065_HC00159_HC00661_extYcyto 100
HR05065_HC00177_HC00532_extYcyto 100
HR05065_HC00177_HC00661_extYcyto 100
HR05065_HC00223_HC00661_extYcyto 100
HR05078_HC00863_HC02200_extYcyto 100
HR05078_HC00863_HC02201_extYcyto 100
HR05078_HC00958_HC02200_extYcyto 100
HR05078_HC00958_HC02201_extYcyto 100
HR05078_HC01378_HC02200_extYcyto 100
HR05078_HC01378_HC02201_extYcyto 100
HR05078_HC01471_HC02200_extYcyto 100
HR05078_HC01471_HC02201_extYcyto 100
HR05078_HC02191_HC02200_extYcyto 100
HR05078_HC02191_HC02201_extYcyto 100
HR05078_HC02192_HC02200_extYcyto 100
HR05078_HC02192_HC02201_extYcyto 100
HR05078_HC02193_HC02200_extYcyto 100
HR05078_HC02193_HC02201_extYcyto 100
HR05078_HC02194_HC02200_extYcyto 100
HR05078_HC02194_HC02201_extYcyto 100
HR05078_HC02195_HC02200_extYcyto 100
HR05078_HC02195_HC02201_extYcyto 100
HR05078_HC02196_HC02200_extYcyto 100
HR05078_HC02196_HC02201_extYcyto 100
HR05078_HC02197_HC02200_extYcyto 100
HR05078_HC02197_HC02201_extYcyto 100
HR05078_HC02198_HC02200_extYcyto 100
HR05078_HC02198_HC02201_extYcyto 100
HR05078_HC02220_HC02200_extYcyto 100
HR05078_HC02220_HC02201_extYcyto 100
HR05084_HC00849_HC02200_extYcyto 100
HR05084_HC00849_HC02201_extYcyto 100
HR05084_HC00943_HC02200_extYcyto 100
HR05084_HC00943_HC02201_extYcyto 100
HR05084_HC02187_HC02200_extYcyto 100
HR05084_HC02187_HC02201_extYcyto 100
HR05084_HC02212_HC02200_extYcyto 100
HR05084_HC02212_HC02201_extYcyto 100
HR05085_HC00898_HC02200_extYcyto 100
HR05085_HC00898_HC02201_extYcyto 100
HR05085_HC00961_HC02200_extYcyto 100
HR05085_HC00961_HC02201_extYcyto 100
HR05085_HC01314_HC02200_extYcyto 100
HR05085_HC01314_HC02201_extYcyto 100
HR05085_HC01616_HC02200_extYcyto 100
HR05085_HC01616_HC02201_extYcyto 100
HR05085_HC01664_HC02200_extYcyto 100
HR05085_HC01664_HC02201_extYcyto 100
HR05085_HC02179_HC02200_extYcyto 100
HR05085_HC02179_HC02201_extYcyto 100
HR05085_HC02180_HC02200_extYcyto 100
HR05085_HC02180_HC02201_extYcyto 100
HR05085_HC02181_HC02200_extYcyto 100
HR05085_HC02181_HC02201_extYcyto 100
HR05085_HC02182_HC02200_extYcyto 100
HR05085_HC02182_HC02201_extYcyto 100
HR05085_HC02185_HC02200_extYcyto 100
HR05085_HC02185_HC02201_extYcyto 100
HR05085_HC02186_HC02200_extYcyto 100
HR05085_HC02186_HC02201_extYcyto 100
HR05085_HC02188_HC02200_extYcyto 100
HR05085_HC02188_HC02201_extYcyto 100
HR05085_HC02202_HC02200_extYcyto 100
HR05085_HC02202_HC02201_extYcyto 100
HR05085_HC02203_HC02200_extYcyto 100
HR05085_HC02203_HC02201_extYcyto 100
HR05085_HC02204_HC02200_extYcyto 100
HR05085_HC02204_HC02201_extYcyto 100
HR05085_HC02205_HC02200_extYcyto 100
HR05085_HC02205_HC02201_extYcyto 100
HR05085_HC02206_HC02200_extYcyto 100
HR05085_HC02206_HC02201_extYcyto 100
HR05085_HC02207_HC02200_extYcyto 100
HR05085_HC02207_HC02201_extYcyto 100
HR05085_HC02208_HC02200_extYcyto 100
HR05085_HC02208_HC02201_extYcyto 100
HR05085_HC02209_HC02200_extYcyto 100
HR05085_HC02209_HC02201_extYcyto 100
HR05085_HC02210_HC02200_extYcyto 100
HR05085_HC02210_HC02201_extYcyto 100
HR05085_HC02211_HC02200_extYcyto 100
HR05085_HC02211_HC02201_extYcyto 100
HR05085_HC02213_HC02200_extYcyto 100
HR05085_HC02213_HC02201_extYcyto 100
HR05085_HC02214_HC02200_extYcyto 100
HR05085_HC02214_HC02201_extYcyto 100
HR05085_HC02215_HC02200_extYcyto 100
HR05085_HC02215_HC02201_extYcyto 100
HR05085_HC02216_HC02200_extYcyto 100
HR05085_HC02216_HC02201_extYcyto 100
HR05085_HC02217_HC02200_extYcyto 100
HR05085_HC02217_HC02201_extYcyto 100
HR05085_HC02218_HC02200_extYcyto 100
HR05085_HC02218_HC02201_extYcyto 100
HR05085_HC02219_HC02200_extYcyto 100
HR05085_HC02219_HC02201_extYcyto 100
HR05109_HC00266_HC00195_mitoYcyto 100
HR05109_HC00342_HC00049_mitoYcyto 100
HR05109_HC00342_HC00195_mitoYcyto 100
HR05110_HC00266_HC00049_mitoYcyto 100
HR05110_HC00266_HC00146_mitoYcyto 100
HR05110_HC00266_HC00195_mitoYcyto 100
HR05110_HC00342_HC00049_mitoYcyto 100
HR05110_HC00342_HC00146_mitoYcyto 100
HR05110_HC00342_HC00195_mitoYcyto 100
HR05112_HC00065_HC00079_cytoYmito 100
HR05112_HC00065_HC00133_cytoYmito 100
HR05112_HC00065_HC00277_cytoYmito 100
HR05112_HC00079_HC00065_cytoYmito 100
HR05112_HC00079_HC00133_cytoYmito 100
HR05112_HC00133_HC00065_cytoYmito 100
HR05112_HC00133_HC00079_cytoYmito 100
HR05112_HC00133_HC00277_cytoYmito 100
HR05112_HC00277_HC00065_cytoYmito 100
HR05112_HC00277_HC00079_cytoYmito 100
HR05112_HC00277_HC00133_cytoYmito 100
HR05172_HC00426_HC02200_cytoYbile 100
HR05172_HC00426_HC02201_cytoYbile 100
HR05172_HC00533_HC02200_cytoYbile 100
HR05172_HC00533_HC02201_cytoYbile 100
HR05172_HC00877_HC02200_cytoYbile 100
HR05172_HC00877_HC02201_cytoYbile 100
HR05172_HC01175_HC02200_cytoYbile 100
HR05172_HC01175_HC02201_cytoYbile 100
