# Supplementary material for: FASIMU: flexible software for flux-balance computation series in large metabolic networks
Source: BMC Bioinformatics. 2011 Jan 22;12:28. doi: 10.1186/1471-2105-12-28 (PMC3038154; doi:10.1186/1471-2105-12-28)
Supplement: Additional file 1 — FASIMU 2.2.1 release archive. This archive contains the complete FASIMU distributions and unzips in five directories: FASIMU contains the programs, FASIMU-Doc contains the documentation (manual and tutorial), FASIMU-Ery-Example contains a small example of the human erythrocyte, FASIM-Ecoli-Example a large example of the E. coli, FASIMU-Liver-Example another large example of the human hepatocyte. [file 1471-2105-12-28-S1.ZIP › FASIMU_Liver_Example/stdexch.txt]

=HC00001_ext
=HC00002_ext
=HC00003_ext
=HC00004_ext
+HC00006_GolErMi
+HC00007_GolErMi
+HC00008_GolErMi
+HC00012_cyto
=HC00012_ext
+HC00014_cyto
+HC00015_cyto
=HC00017_ext
=HC00018_ext
=HC00019_ext
=HC00020_cyto
+HC00021_bile
=HC00021_ext
+HC00023_cyto
=HC00023_ext
+HC00024_bile
=HC00024_ext
=HC00025_ext
+HC00026_cyto
=HC00026_ext
+HC00028_cyto
=HC00028_ext
=HC00030_ext
=HC00032_ext
+HC00034_cyto
=HC00034_ext
=HC00035_ext
=HC00036_ext
+HC00038_cyto
=HC00038_ext
=HC00040_ext
+HC00041_cyto
+HC00041_mito
=HC00042_ext
=HC00043_ext
+HC00045_cyto
=HC00045_ext
+HC00048_cyto
=HC00048_ext
=HC00049_ext
+HC00050_cyto
+HC00051_cyto
=HC00051_ext
+HC00053_cyto
=HC00053_ext
+HC00055_cyto
=HC00055_ext
=HC00056_ext
+HC00057_cyto
+HC00058_cyto
=HC00060_ext
-HC00061_ext
+HC00062_bile
=HC00062_ext
+HC00065_cyto
=HC00065_ext
+HC00066_cyto
=HC00066_ext
+HC00067_cyto
=HC00067_ext
+HC00068_cyto
=HC00068_ext
=HC00070_ext
=HC00074_ext
+HC00075_cyto
=HC00075_ext
+HC00077_cyto
=HC00077_ext
=HC00078_ext
=HC00079_ext
+HC00080_cyto
=HC00080_ext
+HC00081_cyto
=HC00081_ext
=HC00083_ext
=HC00084_ext
+HC00085_cyto
=HC00085_ext
=HC00087_ext
=HC00089_ext
=HC00091_ext
-HC00096_cyto
=HC00097_ext
+HC00098_cyto
+HC00099_cyto
=HC00099_ext
=HC00100_ext
+HC00102_cyto
+HC00102_mito
=HC00103_ext
=HC00104_ext
=HC00105_ext
=HC00106_ext
=HC00109_ext
=HC00110_ext
-HC00112_cyto
=HC00112_ext
+HC00113_bile
=HC00114_ext
=HC00117_ext
=HC00118_ext
=HC00119_ext
+HC00121_cyto
=HC00121_ext
=HC00122_ext
=HC00125_ext
+HC00126_cyto
=HC00128_ext
+HC00129_cyto
=HC00130_ext
=HC00132_ext
+HC00133_cyto
=HC00133_ext
=HC00135_ext
=HC00141_ext
=HC00144_ext
+HC00145_cyto
=HC00145_ext
+HC00148_cyto
=HC00148_ext
=HC00149_ext
=HC00153_ext
=HC00154_ext
=HC00158_ext
=HC00159_ext
+HC00162_cyto
=HC00165_cyto
=HC00170_ext
=HC00173_ext
+HC00174_cyto
=HC00174_ext
=HC00175_ext
=HC00177_ext
+HC00178_GolErMi
+HC00178_bile
=HC00178_ext
+HC00179_cyto
=HC00179_ext
-HC00180_cyto
+HC00181_cyto
+HC00182_cyto
=HC00190_cyto
=HC00193_ext
=HC00194_ext
=HC00195_ext
=HC00196_ext
=HC00197_ext
=HC00198_ext
=HC00202_ext
=HC00215_ext
=HC00216_ext
=HC00219_ext
=HC00220_ext
=HC00222_ext
=HC00223_ext
=HC00226_ext
=HC00227_ext
=HC00229_ext
=HC00230_ext
=HC00232_ext
=HC00238_ext
=HC00239_ext
+HC00242_cyto
+HC00244_cyto
=HC00250_ext
+HC00252_cyto
=HC00252_ext
+HC00253_bile
=HC00255_ext
=HC00256_ext
=HC00259_ext
=HC00260_ext
=HC00268_ext
=HC00269_ext
=HC00270_ext
+HC00275_cyto
=HC00277_ext
+HC00279_cyto
=HC00279_ext
=HC00280_ext
=HC00284_ext
+HC00289_cyto
=HC00306_ext
=HC00307_ext
=HC00308_ext
=HC00310_ext
=HC00316_ext
+HC00318_ext
=HC00322_ext
=HC00323_ext
-HC00329_mito
+HC00334_cyto
=HC00334_ext
=HC00347_ext
+HC00362_cyto
+HC00367_cyto
+HC00368_cyto
=HC00368_ext
=HC00377_ext
=HC00380_ext
=HC00381_ext
=HC00384_ext
=HC00385_ext
=HC00389_ext
=HC00396_ext
=HC00410_ext
=HC00415_ext
=HC00416_ext
=HC00418_cyto
=HC00425_ext
=HC00426_ext
=HC00428_ext
=HC00431_ext
+HC00474_cyto
=HC00474_ext
+HC00502_bile
=HC00502_ext
=HC00505_ext
=HC00518_ext
=HC00525_ext
=HC00533_ext
=HC00538_ext
=HC00568_ext
=HC00570_ext
=HC00574_ext
=HC00658_ext
=HC00661_ext
=HC00683_cyto
=HC00715_ext
+HC00719_GolErMi
=HC00763_ext
+HC00765_bile
=HC00765_ext
=HC00784_ext
=HC00793_ext
=HC00796_ext
=HC00830_ext
+HC00832_cyto
+HC00833_peroxy
=HC00861_ext
+HC00863_bile
=HC00863_ext
=HC00868_ext
=HC00898_ext
+HC00904_cyto
=HC00945_ext
=HC00955_ext
+HC00958_bile
=HC00958_ext
=HC00961_ext
=HC01104_ext
=HC01175_ext
=HC01302_ext
=HC01314_ext
=HC01361_ext
=HC01367_ext
+HC01378_bile
=HC01378_ext
=HC01440_ext
=HC01441_ext
=HC01444_ext
=HC01446_ext
+HC01471_bile
=HC01471_ext
+HC01472_bile
=HC01472_ext
=HC01569_ext
=HC01577_ext
=HC01609_ext
=HC01610_ext
+HC01616_bile
=HC01616_ext
=HC01632_ext
=HC01664_ext
=HC01669_ext
=HC01700_ext
=HC01781_ext
=HC01787_ext
=HC01788_ext
+HC01797_cyto
=HC01846_ext
=HC01847_ext
=HC01852_ext
=HC01939_ext
=HC01940_ext
=HC01942_ext
=HC01943_ext
=HC01944_ext
=HC01945_ext
+HC01969_GolErMi
=HC01971_ext
-HC01981_ext
+HC02000_GolErMi
=HC02000_ext
+HC02002_GolErMi
+HC02002_bile
+HC02006_GolErMi
+HC02006_bile
+HC02007_GolErMi
+HC02007_bile
+HC02008_GolErMi
+HC02008_cyto
=HC02008_ext
+HC02009_GolErMi
+HC02016_GolErMi
+HC02062_GolErMi
+HC02080_bile
+HC02087_mito
=HC02111_cyto
=HC02111_mito
=HC02112_GolErMi
=HC02112_cyto
=HC02112_mito
=HC02112_peroxy
=HC02113_GolErMi
=HC02113_cyto
=HC02113_mito
=HC02113_peroxy
=HC02114_cyto
=HC02115_cyto
=HC02115_mito
=HC02116_cyto
-HC02118_ext
=HC02119_cyto
+HC02120_cyto
=HC02134_cyto
=HC02154_cyto
=HC02154_ext
=HC02160_ext
=HC02161_ext
+HC02162_GolErMi
+HC02162_ext
-HC02162_lyso
=HC02223_mito
=HC02224_mito
