# Supplementary material for: FASIMU: flexible software for flux-balance computation series in large metabolic networks
Source: BMC Bioinformatics. 2011 Jan 22;12:28. doi: 10.1186/1471-2105-12-28 (PMC3038154; doi:10.1186/1471-2105-12-28)
Supplement: Additional file 1 — FASIMU 2.2.1 release archive. This archive contains the complete FASIMU distributions and unzips in five directories: FASIMU contains the programs, FASIMU-Doc contains the documentation (manual and tutorial), FASIMU-Ery-Example contains a small example of the human erythrocyte, FASIM-Ecoli-Example a large example of the E. coli, FASIMU-Liver-Example another large example of the human hepatocyte. [file 1471-2105-12-28-S1.ZIP › FASIMU_Liver_Example/PIPES.txt]

=Glucose
-O2
-NH3
=Sulfate
=Pi
=Fe2+
-Nicotinamide
-Folate
=Histidine
=Isoleucine
=Leucine
=Lysine
=Methionine
=Phenylalanine
=Threonine
=Tryptophan
=Valine
-Pantothenate
+CO2
+Urea
+Urate
=Ethanolamine_cyto
=Choline_cyto
=Linoleate
-Pyridoxine
-Riboflavin
=H2O
=L-Lactate
=Alanine
=Arginine
=Asparagine
=Aspartate
=Cysteine
=Cystine
=Glutamate
=Glycine
=Glutamine
=Proline
=Serine
=Tyrosine
=Palmitate
=Stearate
=Oleate
=Arachidonate
=Palmitolate
+Cholesterol_bile
+H2S
