# Supplementary material for: FASIMU: flexible software for flux-balance computation series in large metabolic networks
Source: BMC Bioinformatics. 2011 Jan 22;12:28. doi: 10.1186/1471-2105-12-28 (PMC3038154; doi:10.1186/1471-2105-12-28)
Supplement: Additional file 1 — FASIMU 2.2.1 release archive. This archive contains the complete FASIMU distributions and unzips in five directories: FASIMU contains the programs, FASIMU-Doc contains the documentation (manual and tutorial), FASIMU-Ery-Example contains a small example of the human erythrocyte, FASIM-Ecoli-Example a large example of the E. coli, FASIMU-Liver-Example another large example of the human hepatocyte. [file 1471-2105-12-28-S1.ZIP › FASIMU_Liver_Example/TR-excluded]

HR00023_cyto
HR00106_GolErMi
HR00106_lyso
HR00139_mitoYcyto
HR00149_cyto
HR00244_mito
HR00349_cytoYmito
HR00361_lyso
HR00548_cyto
HR00855_GolErMi
HR00855_peroxy
HR00923_cyto
HR00925_cyto
HR00950_cyto
HR01130_cyto
HR01197_mitoYcyto
HR01226_HC00150_cyto
HR01226_HC00338_cyto
HR01246_cyto
HR01312_cyto
HR01336_cyto
HR01336_mito
HR01337_cyto
HR01399_cyto
HR01399_mito
HR01489_cyto
HR01616_cyto
HR01622_mito
HR01717_GolErMi
HR01719_GolErMi
HR01813_cyto
HR01855_nuc
HR01917_mito
HR01951_cyto
HR01972_cyto
HR01981_nuc
HR02024_mito
HR02048_cyto
HR02049_cyto
HR02061_cyto
HR02062_cyto
HR02069_peroxy
HR02118_cyto
HR02133_peroxy
HR02157_cyto
HR02159_nuc
HR02160_nuc
HR02185_cyto
HR02188_cyto
HR02191_cyto
HR02262_cyto
HR02281_GolErMi
HR02501_cyto
HR02508_cyto
HR02508_nuc
HR02829_GolErMi
HR02829_bile
HR02829_cyto
HR02829_ext
HR02829_lyso
HR02829_mito
HR02829_nuc
HR02829_peroxy
HR02839_cyto
HR02840_cyto
HR02841_cyto
HR02842_cyto
HR02843_cyto
HR02844_mito
HR02845_cyto
HR02846_cyto
HR02847_cyto
HR02848_cyto
HR02849_cyto
HR02850_cyto
HR02851_cyto
HR02854_cyto
HR02863_cyto
HR02865_mito
HR02888_GolErMi
HR02889_GolErMi
HR02891_GolErMi
HR02904_GolErMi
HR02909_mito
HR02918_lyso
HR02928_GolErMi
HR02929_GolErMi
HR02930_GolErMi
HR02931_GolErMi
HR02932_GolErMi
HR02933_GolErMi
HR02934_GolErMi
HR02935_GolErMi
HR02936_GolErMi
HR02936_cyto
HR02936_lyso
HR02937_GolErMi
HR02937_cyto
HR02937_lyso
HR02938_GolErMi
HR02938_cyto
HR02938_lyso
HR02939_GolErMi
HR02939_cyto
HR02939_lyso
HR02940_GolErMi
HR02940_cyto
HR02940_lyso
HR02941_GolErMi
HR02941_cyto
HR02941_lyso
HR02942_GolErMi
HR02942_cyto
HR02942_lyso
HR02943_GolErMi
HR02943_cyto
HR02943_lyso
HR02945_GolErMi
HR02945_cyto
HR02946_GolErMi
HR02946_cyto
HR02947_GolErMi
HR02947_cyto
HR02948_GolErMi
HR02948_cyto
HR02949_GolErMi
HR02949_cyto
HR02950_GolErMi
HR02950_cyto
HR02951_GolErMi
HR02951_cyto
HR02952_GolErMi
HR02952_cyto
HR02953_GolErMi
HR02953_cyto
HR02953_lyso
HR02960_GolErMi
HR02960_cyto
HR02962_mito
HR02963_mito
HR02964_mito
HR02965_GolErMi
HR02965_cyto
HR02969_GolErMi
HR02969_cyto
HR02969_lyso
HR02970_cyto
HR02971_cyto
HR02973_GolErMi
HR02973_cyto
HR02974_GolErMi
HR02974_cyto
HR02974_lyso
HR02975_GolErMi
HR02975_cyto
HR02975_lyso
HR02976_GolErMi
HR02976_cyto
HR02976_lyso
HR02977_GolErMi
HR02977_cyto
HR02977_lyso
HR02978_GolErMi
HR02978_cyto
HR02978_lyso
HR02979_GolErMi
HR02979_cyto
HR02979_lyso
HR02980_GolErMi
HR02980_cyto
HR02980_lyso
HR02981_GolErMi
HR02981_cyto
HR02981_lyso
HR02982_GolErMi
HR02982_cyto
HR02982_lyso
HR02983_GolErMi
HR02983_cyto
HR02983_lyso
HR02984_GolErMi
HR02984_cyto
HR02984_lyso
HR02985_GolErMi
HR02985_cyto
HR02985_lyso
HR02986_GolErMi
HR02986_cyto
HR02986_lyso
HR02987_cyto
HR02988_cyto
HR02989_cyto
HR02990_cyto
HR02991_cyto
HR02992_cyto
HR02993_cyto
HR02994_cyto
HR02995_cyto
HR02996_cyto
HR02997_cyto
HR02998_cyto
HR02999_cyto
HR03000_cyto
HR03001_cyto
HR03002_cyto
HR03003_cyto
HR03004_cyto
HR03005_cyto
HR03006_cyto
HR03007_cyto
HR03008_cyto
HR03009_cyto
HR03010_cyto
HR03011_cyto
HR03012_cyto
HR03013_cyto
HR03014_cyto
HR03015_GolErMi
HR03015_cyto
HR03015_mito
HR03016_cyto
HR03019_GolErMi
HR03019_cyto
HR03019_lyso
HR03020_GolErMi
HR03020_cyto
HR03020_lyso
HR03021_GolErMi
HR03021_cyto
HR03021_lyso
HR03022_GolErMi
HR03022_cyto
HR03022_lyso
HR03023_GolErMi
HR03023_cyto
HR03023_lyso
HR03024_GolErMi
HR03024_cyto
HR03024_lyso
HR03025_GolErMi
HR03025_cyto
HR03025_lyso
HR03026_GolErMi
HR03026_cyto
HR03026_lyso
HR03027_GolErMi
HR03027_cyto
HR03028_GolErMi
HR03028_cyto
HR03029_GolErMi
HR03029_cyto
HR03030_GolErMi
HR03030_cyto
HR03031_GolErMi
HR03031_cyto
HR03032_GolErMi
HR03032_cyto
HR03033_GolErMi
HR03033_cyto
HR03040_GolErMi
HR03040_cyto
HR03040_lyso
HR03041_GolErMi
HR03041_lyso
HR03044_GolErMi
HR03044_cyto
HR03044_lyso
HR03045_GolErMi
HR03045_cyto
HR03045_lyso
HR03046_GolErMi
HR03046_cyto
HR03046_lyso
HR03047_cyto
HR03048_cyto
HR03049_cyto
HR03056_cyto
HR03057_cyto
HR03063_cyto
HR03064_cyto
HR03067_mito
HR03068_cyto
HR03068_mito
HR03069_mito
HR03070_mito
HR03071_mito
HR03072_mito
HR03077_cyto
HR03079_GolErMi
HR03080_cyto
HR03093_GolErMi
HR03093_cyto
HR03093_mito
HR03093_nuc
HR03093_peroxy
HR03094_GolErMi
HR03094_cyto
HR03094_mito
HR03094_nuc
HR03094_peroxy
HR03096_GolErMi
HR03096_cyto
HR03096_mito
HR03096_nuc
HR03096_peroxy
HR03097_cyto
HR03097_lyso
HR03098_cyto
HR03098_lyso
HR03099_cyto
HR03099_lyso
HR03100_cyto
HR03100_lyso
HR03101_cyto
HR03101_lyso
HR03102_cyto
HR03102_lyso
HR03103_cyto
HR03103_lyso
HR03104_cyto
HR03104_lyso
HR03105_cyto
HR03105_lyso
HR03106_cyto
HR03106_lyso
HR03107_cyto
HR03107_lyso
HR03108_cyto
HR03108_lyso
HR03109_cyto
HR03109_lyso
HR03110_cyto
HR03110_lyso
HR03111_cyto
HR03111_lyso
HR03112_mito
HR03117_lyso
HR03118_mito
HR03121_cyto
HR03122_cyto
HR03122_lyso
HR03123_cyto
HR03124_cyto
HR03124_lyso
HR03125_cyto
HR03125_lyso
HR03127_ext
HR03138_GolErMi
HR03142_cyto
HR03142_ext
HR03142_lyso
HR03143_cyto
HR03143_mito
HR03150_ext
HR03150_lyso
HR03153_cyto
HR03154_cyto
HR03155_cyto
HR03156_cyto
HR03157_cyto
HR03158_cyto
HR03159_cyto
HR03160_cyto
HR03161_cyto
HR03161_mito
HR03162_cyto
HR03162_mito
HR03163_cyto
HR03163_mito
HR03164_cyto
HR03164_mito
HR03165_cyto
HR03165_mito
HR03171_cyto
HR03172_cyto
HR03172_lyso
HR03195_cyto
HR04365_mito
HR04376_cyto
HR04376_mito
HR04378_mito
HR04382_cyto
HR04503_HC00400_cyto
HR04503_HC02232_cyto
HR04503_HC02234_cyto
HR04503_HC02235_cyto
HR04504_GolErMi
HR04512_HC01983_cyto
HR04512_HC02102_cyto
HR04513_mito
HR04514_HC00400_mito
HR04514_HC10852_mito
HR04515_HC10856_mito
HR04515_HC12591_mito
HR04516_mito
HR04517_HC10857_mito
HR04517_HC12592_mito
HR04518_mito
HR04519_HC10853_mito
HR04519_HC10858_mito
HR04520_mito
HR04521_mito
HR04522_mito
HR04523_mito
HR04524_mito
HR04530_HC01981_GolErMi
HR04530_HC01981_cyto
