# Supplementary material for: FASIMU: flexible software for flux-balance computation series in large metabolic networks
Source: BMC Bioinformatics. 2011 Jan 22;12:28. doi: 10.1186/1471-2105-12-28 (PMC3038154; doi:10.1186/1471-2105-12-28)
Supplement: Additional file 1 — FASIMU 2.2.1 release archive. This archive contains the complete FASIMU distributions and unzips in five directories: FASIMU contains the programs, FASIMU-Doc contains the documentation (manual and tutorial), FASIMU-Ery-Example contains a small example of the human erythrocyte, FASIM-Ecoli-Example a large example of the E. coli, FASIMU-Liver-Example another large example of the human hepatocyte. [file 1471-2105-12-28-S1.ZIP › FASIMU_Liver_Example/simulations]

# rephosphorylation of purines and pyrimidines
Aerobic rephosphorylation of ATP from glucose	ATP_cyto	-Glucose -Pi_cyto -ADP_cyto +CO2 -O2 =H2O	ATP_cyto Glucose O2
Aerobic rephosphorylation of ATP from a fatty acid	ATP_cyto	-Palmitate -Pi_cyto -ADP_cyto +CO2 -O2 =H2O	ATP_cyto Palmitate O2
Aerobic rephosphorylation of GTP	GTP_cyto	-Glucose -Pi_cyto -GDP_cyto +CO2 -O2 =H2O	GTP_cyto O2
Aerobic rephosphorylation of CTP	CTP_cyto	-Glucose -Pi_cyto -UTP_cyto -CDP_cyto =Glutamine =Glutamate +CO2 -O2 =H2O	CTP_cyto O2
Aerobic rephosphorylation of UTP	UTP_cyto	-Glucose -Pi_cyto -UDP_cyto +CO2 -O2 =H2O	UTP_cyto O2
Anaerobic rephosphorylation of ATP	ATP_cyto	-Glucose -Pi_cyto -ADP_cyto +L-Lactate +CO2 =H2O	ATP_cyto L-Lactate
Anaerobic rephosphorylation of GTP	GTP_cyto	-Glucose -Pi_cyto -GDP_cyto +L-Lactate +CO2 =H2O	GTP_cyto L-Lactate
Anaerobic rephosphorylation of CTP	CTP_cyto	-Glucose -Pi_cyto -CDP_cyto +L-Lactate +CO2 =H2O	CTP_cyto L-Lactate
Anaerobic rephosphorylation of UTP	UTP_cyto	-Glucose -Pi_cyto -UDP_cyto +L-Lactate +CO2 =H2O	UTP_cyto L-Lactate
# de-novo synthesis of purines and pyrimidines
ATP	ATP_cyto	MIPES	ATP_cyto
CTP	CTP_cyto	MIPES	CTP_cyto
GTP	GTP_cyto	MIPES	GTP_cyto
UTP	UTP_cyto	MIPES	UTP_cyto
dATP	dATP_cyto	MIPES	dATP_cyto
dCTP	dCTP_cyto	MIPES	dCTP_cyto
dGTP	dGTP_cyto	MIPES	dGTP_cyto
dTTP	dTTP_cyto	MIPES	dTTP_cyto
# salvage of purines and pyrimidines
ATP salvage from Adenosine	ATP_cyto	-Adenosine_cyto -Glucose -Pi +CO2 -O2 =H2O	ATP_cyto Adenosine_cyto
ATP salvage from Hypoxanthine	ATP_cyto	-Hypoxanthine_cyto -Glucose -Pi -Glutamine +CO2 -O2 =H2O	ATP_cyto Hypoxanthine_cyto
dTTP salvage from Thymine	dTTP_cyto	-Thymine_cyto -Glucose -Pi +CO2 -O2 =H2O	dTTP_cyto Thymine_cyto
# regeneration of NAD(P)H redox potential
Aerobic reduction of NAD+	NADH_cyto	-Glucose -NAD+_cyto +CO2 -O2 =H2O	NADH_cyto NAD+_cyto O2
Aerobic reduction of NADP+	NADPH_cyto	-Glucose -NADP+_cyto +CO2 -O2 =H2O	NADPH_cyto NADP+_cyto O2
# gluconeogenese
Gluconeogenese from Lactate	Glucose	-L-Lactate +CO2 -O2 =H2O	Glucose L-Lactate
Gluconeogenese from Glycerol	Glucose	-Glycerol +CO2 -O2 =H2O	Glucose Glycerol
Gluconeogenese from Alanine	Glucose	-Alanine +CO2 -O2 =H2O +Urea -Palmitate	Glucose Alanine
Gluconeogenese from Lactate and optionally fatty acid	Glucose	-Palmitate -L-Lactate +CO2 -O2 =H2O	Glucose L-Lactate
Gluconeogenese from Glycerol and optionally fatty acid	Glucose	-Palmitate -Glycerol +CO2 -O2 =H2O	Glucose Glycerol
Gluconeogenese from Alanine and optionally fatty acid	Glucose	-Palmitate -Alanine +Urea +CO2 -O2 =H2O	Glucose Alanine
# glycogenesis
Storage of glucose in Glycogen	Glycogenin-G4G7_cyto	-Glycogenin_cyto -Glucose -O2 +CO2 =H2O	Glycogenin-G4G7_cyto Glucose	test the storage of glucose in a glycogen component
# glycogenolysis
Release of glucose from Glycogen	Glucose	-Glycogenin-G4G7_cyto +Glycogenin_cyto -Glucose -O2 +CO2 =H2O	Glycogenin-G4G7_cyto Glucose	test the release of glucose from a glycogen component
# sugar degradation
Fructose degradation	-1 Fructose	+ATP_cyto -Pi_cyto -ADP_cyto +L-Lactate +CO2 =H2O =NADH_cyto =NADPH_cyto =NAD+_cyto =NADP+_cyto	Fructose
Galactose degradation	-1 Galactose	+ATP_cyto -Pi_cyto -ADP_cyto +L-Lactate +CO2 =H2O =NADH_cyto =NADPH_cyto =NAD+_cyto =NADP+_cyto	Galactose
# formation of nucleotide-activated sugars
UDP-glucose	UDP-glucose_cyto	MIPES	UDP-glucose_cyto
UDP-galactose	UDP-galactose_cyto	MIPES	UDP-galactose_cyto
UDP-glucuronate	UDP-glucuronate_cyto	MIPES	UDP-glucuronate_cyto
GDP-L-fucose	GDP-L-fucose_cyto	MIPES	GDP-L-fucose_cyto
GDP-mannose	GDP-mannose_cyto	MIPES	GDP-mannose_cyto
UDP-N-acetyl-D-galactosamine	UDP-N-acetyl-D-galactosamine_cyto	MIPES	UDP-N-acetyl-D-galactosamine_cyto
CMP-N-acetylneuraminate	CMP-N-acetylneuraminate_nuc	MIPES	CMP-N-acetylneuraminate_nuc
# formation of aminosugars
N-Acetylglucosamine	N-Acetylglucosamine_cyto	MIPES	N-Acetylglucosamine_cyto
# formation of sugars
Glucuronate	Glucuronate_cyto	MIPES	Glucuronate_cyto
# formation of non-essential amino acids
Alanine	Alanine_cyto	MIMES	Alanine_cyto	test that cytosolic Alanine can be produced from the minimal exchange set
Arginine	Arginine_cyto	MIMES	Arginine_cyto	test that cytosolic Arginine can be produced from the minimal exchange set
Asparagine	Asparagine_cyto	MIMES	Asparagine_cyto	test that cytosolic Asparagine can be produced from the minimal exchange set
Aspartate	Aspartate_cyto	MIMES	Aspartate_cyto	test that cytosolic Aspartate can be produced from the minimal exchange set
Cysteine	Cysteine_cyto	MIMES	Cysteine_cyto	test that cytosolic Cysteine can be produced from the minimal exchange set
Cystine	Cystine_cyto	MIMES	Cystine_cyto	test that cytosolic Cystine can be produced from the minimal exchange set
Glutamate	Glutamate_cyto	MIMES	Glutamate_cyto	test that cytosolic Glutamate can be produced from the minimal exchange set
Glycine	Glycine_cyto	MIMES	Glycine_cyto	test that cytosolic Glycine can be produced from the minimal exchange set
Glutamine	Glutamine_cyto	MIMES	Glutamine_cyto	test that cytosolic Glutamine can be produced from the minimal exchange set
Proline	Proline_cyto	MIMES	Proline_cyto	test that cytosolic Proline can be produced from the minimal exchange set
Serine	Serine_cyto	MIMES	Serine_cyto	test that cytosolic Serine can be produced from the minimal exchange set
Tyrosine	Tyrosine_cyto	MIMES	Tyrosine_cyto	test that cytosolic Tyrosine can be produced from the minimal exchange set
# complete degradation of amino acids
Alanine degradation	-1 Alanine_cyto	-Palmitate -O2 +ATP_cyto -ADP_cyto -Pi_cyto =H2O +Urea +CO2 	Alanine_cyto	
Arginine degradation	-1 Arginine_cyto	-Palmitate -O2 +ATP_cyto -ADP_cyto -Pi_cyto =H2O +Urea +CO2 	Arginine_cyto	
Asparagine degradation	-1 Asparagine_cyto	-Palmitate -O2 +ATP_cyto -ADP_cyto -Pi_cyto =H2O +Urea +CO2 	Asparagine_cyto	
Aspartate degradation	-1 Aspartate_cyto	-Palmitate -O2 +ATP_cyto -ADP_cyto -Pi_cyto =H2O +Urea +CO2 	Aspartate_cyto	
Cysteine degradation	-1 Cysteine_cyto	-Palmitate -O2 +ATP_cyto -ADP_cyto -Pi_cyto =H2O +Urea +H2S +CO2 	Cysteine_cyto	
Glutamate degradation	-1 Glutamate_cyto	-Palmitate -O2 +ATP_cyto -ADP_cyto -Pi_cyto =H2O +Urea +CO2 	Glutamate_cyto	
Glycine degradation	-1 Glycine_cyto	-Palmitate -O2 +ATP_cyto -ADP_cyto -Pi_cyto =H2O +Urea -Methionine +H2S +CO2 	Glycine_cyto	
Histidine degradation	-1 Histidine_cyto	-Palmitate -O2 +ATP_cyto -ADP_cyto -Pi_cyto =H2O +Urea +CO2 	Histidine_cyto	
Isoleucine degradation	-1 Isoleucine_cyto	-Palmitate -O2 +ATP_cyto -ADP_cyto -Pi_cyto =H2O +Urea +CO2 	Isoleucine_cyto	
Glutamine degradation	-1 Glutamine_cyto	-Palmitate -O2 +ATP_cyto -ADP_cyto -Pi_cyto =H2O +Urea +CO2 	Glutamine_cyto	
Leucine degradation	-1 Leucine_cyto	-Palmitate -O2 +ATP_cyto -ADP_cyto -Pi_cyto =H2O +Urea +CO2 	Leucine_cyto	
Lysine degradation	-1 Lysine_cyto	-Palmitate -O2 +ATP_cyto -ADP_cyto -Pi_cyto =H2O +Urea +CO2 	Lysine_cyto	
Methionine degradation	-1 Methionine_cyto	-Palmitate -O2 +ATP_cyto -ADP_cyto -Pi_cyto =H2O +Urea -Serine +H2S +CO2 	Methionine_cyto	
Phenylalanine degradation	-1 Phenylalanine_cyto	-Palmitate -O2 +ATP_cyto -ADP_cyto -Pi_cyto =H2O +Urea +CO2 	Phenylalanine_cyto	
Proline degradation	-1 Proline_cyto	-Palmitate -O2 +ATP_cyto -ADP_cyto -Pi_cyto =H2O +Urea +CO2 	Proline_cyto	
Serine degradation	-1 Serine_cyto	-Palmitate -O2 +ATP_cyto -ADP_cyto -Pi_cyto =H2O +Urea +CO2 	Serine_cyto	
Threonine degradation	-1 Threonine_cyto	-Palmitate -O2 +ATP_cyto -ADP_cyto -Pi_cyto =H2O +Urea +CO2 	Threonine_cyto	
Tryptophan degradation	-1 Tryptophan_cyto	-Palmitate -O2 +ATP_cyto -ADP_cyto -Pi_cyto =H2O +Urea +CO2 	Tryptophan_cyto	
Tyrosine degradation	-1 Tyrosine_cyto	-Palmitate -O2 +ATP_cyto -ADP_cyto -Pi_cyto =H2O +Urea +CO2 	Tyrosine_cyto	
Valine degradation	-1 Valine_cyto	-Palmitate -O2 +ATP_cyto -ADP_cyto -Pi_cyto =H2O +Urea +CO2 	Valine_cyto	
Homocysteine degradation	-1 Homocysteine_cyto	-Palmitate -O2 +ATP_cyto -ADP_cyto -Pi_cyto =H2O +Urea -Serine +H2S +CO2 	Homocysteine_cyto	
beta-Alanine degradation	-1 beta-Alanine_cyto	-Palmitate -O2 +ATP_cyto -ADP_cyto -Pi_cyto =H2O +Urea +CO2 	beta-Alanine_cyto	
Ornithine degradation	-1 Ornithine_cyto	-Palmitate -O2 +ATP_cyto -ADP_cyto -Pi_cyto =H2O +Urea +CO2 	Ornithine_cyto	
# plasmaprotein biosynthesis
Albumin	Albumin	PIPES	Albumin
# ureogenesis
Urea from alanine	Urea	-O2 -Glucose -Alanine +CO2 =H2O	Urea Alanine
Urea from glutamine	Urea	-O2 -Glucose -Glutamine +CO2 =H2O	Urea Glutamine
# creatine biosynthesis
Creatine	Creatine_cyto	MIPES	Creatine_cyto
# heme biosynthesis
Heme	Heme_cyto	MIPES	Heme_cyto
# phospholipid biosynthesis
PC	PC-VLDL-pool_cyto	PIPES	PC-VLDL-pool_cyto
PE	PE-VLDL-pool_cyto	PIPES	PE-VLDL-pool_cyto
PS	PS-VLDL-pool_cyto	PIPES	PS-VLDL-pool_cyto
PI	PI-pool_cyto	PIPES	PI-pool_cyto
Cardiolipin	CL-pool_mito	PIPES	CL-pool_mito
# sphingolipid biosynthesis
SM	SM-pool_cyto	PIPES	SM-pool_cyto
Ceramide	Ceramide-pool_cyto	PIPES	Ceramide-pool_cyto
Lactosylceramide	LacCer-pool_GolErMi	PIPES	LacCer-pool_GolErMi
# biosynthesis of cofactors
CoA	CoA_cyto	MIPES	CoA_cyto	test that cytosolic CoA can be produced from the minimal exchange set
NAD	NAD+_cyto	MIPES	NAD+_cyto	test that cytosolic NAD+ can be produced from the minimal exchange set
NADP	NADP+_cyto	MIPES	NADP+_cyto	test that cytosolic NADP+ can be produced from the minimal exchange set
FAD	FAD_cyto	MIPES	FAD_cyto	test that FAD be synthesized
Thioredoxin	Thioredoxin_cyto	PIPES	Thioredoxin_cyto	test that cytosolic Thioredoxin can be produced from the minimal exchange set
THF	THF_cyto	MIPES	THF_cyto	test that cytosolic THF can be produced from the minimal exchange set
Pyridoxal-P	Pyridoxal-P_cyto	MIPES	Pyridoxal-P_cyto	test that cytosolic Pyridoxal-P can be produced from the minimal exchange set
# fatty acid biosynthesis
Palmitate	Palmitate_cyto	MIPES	Palmitate_cyto	synthesis of cytosolic palmitate from the minimal exchange set
Oleate	Oleate_cyto	MIPES	Oleate_cyto	synthesis of cytosolic oleate from the minimal exchange set
Stearate	Stearate_cyto	MIPES	Stearate_cyto	synthesis of cytosolic stearate from the minimal exchange set
# fatty acid degradation
Complete oxidation of oleate	ATP_cyto	-Oleate_cyto -Pi_cyto -ADP_cyto +CO2 -O2 =H2O	ATP_cyto Oleate_cyto
# fatty acid transformation
Arachidonate from Linoleate	Arachidonate_cyto	-Linoleate -Glucose -O2 =H2O +CO2	Arachidonate_cyto Linoleate	
# triglyceride biosynthesis
Triacylglycerol	Triacylglycerol-VLDL-pool_GolErMi	PIPES	Triacylglycerol-VLDL-pool_GolErMi
# cholesterol biosynthesis
Cholesterol	Cholesterol_GolErMi	MIPES	Cholesterol_GolErMi	
# farnesylpyrophosphate biosynthesis
Farnesyl-PP	Farnesyl-PP_peroxy	MIPES	Farnesyl-PP_peroxy	synthesis of farnesyl diphosphate in the peroxysome from minimal exchange set
# ketogenesis
Acetoacetate	Acetoacetate_ext	-Palmitate -O2 +CO2 =H2O	Acetoacetate_ext Palmitate	test that Acetoacetate can be produced and excreted into the blood from the minimal exchange set
(R)-3-Hydroxybutanoate	(R)-3-Hydroxybutanoate_cyto	-Palmitate -O2 +CO2 =H2O	(R)-3-Hydroxybutanoate_cyto Palmitate
# VLDL formation
VLDL	VLDL	PIPES	VLDL	synthesis of VLDL particle from minimal exchange set and excretion into blood
# LDL catabolism
LDL degradation	-1 LDL_ext	MIPES	LDL_ext	test that LDL can be degraded using the digestion target set
# Bile formation
Glycocholate bile	Glycocholate_bile	MIPES	Glycocholate_bile	Glycocholate synthesis from minimal exchange set and excretion into bile
Glycochenodeoxycholate bile	Glycochenodeoxycholate_bile	-Palmitate -O2 +CO2 +H2O +Urea -Alanine -Serine	Glycochenodeoxycholate_bile	Glycochenodeoxycholate synthesis from minimal exchange set and excretion into bile
Taurocholate bile	Taurocholate_bile	MIPES	Taurocholate_bile	Taurocholate synthesis from minimal exchange set and excretion into bile
Taurochenodeoxycholate bile	Taurochenodeoxycholate_bile	MIPES	Taurochenodeoxycholate_bile	Taurochenodeoxycholate synthesis from minimal exchange set and excretion into bile
PC bile	Bile-PC-pool_bile	PIPES	Bile-PC-pool_bile	
PS bile	PS-VLDL-pool_bile	PIPES	PS-VLDL-pool_bile	
PE bile	PE-VLDL-pool_bile	PIPES	PE-VLDL-pool_bile	
SM bile	SM-pool_bile	PIPES	SM-pool_bile	
# biosynthesis of cofactors
PAPS	PAPS_cyto	MIPES	PAPS_cyto	test that cytosolic PAPS can be produced from the minimal exchange set
SAM	S-Adenosylmethioninamine_cyto	MIPES	S-Adenosylmethioninamine_cyto	test that cytosolic S-Adenosylmethioninamine can be produced from the minimal exchange set
# formation of glutathione
GSH	GSH_cyto	MIPES	GSH_cyto
# detoxification of reactive oxygen species
O radical	-1 O2.-_cyto	MIPES	O2.-_cyto
# bilirubin catabolism
Bilirubin conjugation	Bilirubin-bisglucuronoside_bile	MIPES -Bilirubin	Bilirubin Bilirubin-bisglucuronoside_bile	test the import of blood Bilirubin and the bile excretion of conjugated Bilirubin 
# detoxification of xenobiotics
NH3 degradation	-1 NH3_ext	-O2 -Glucose +CO2 =H2O +Urea	NH3_ext Urea	test the conversion of imported ammonium to excreted urea while the oxidation of glucose to CO2 is allowed
Ethanol degradation	-1 Ethanol_ext	MIMES	Ethanol_ext	test that Ethanol can be degraded using the digestion target set
# Basic tests
sugarburn-to-ATP	ATP_cyto	-Glucose -Pi_cyto -ADP_cyto +CO2_cyto -O2 =H2O	Glucose	test that external glucose can completely be oxidized to CO2 while exclusively rephosphorylating ADP to ATP
sugarburn-to-NADH	NADH_cyto	-Glucose -NAD+_cyto +CO2_cyto -O2 =H2O	Glucose	test that external glucose can completely be oxidized to CO2 while exclusively reducing NAD+ to NADH
sugarburn-to-NAPDH	NADPH_cyto	-Glucose -NADP+_cyto +CO2_cyto -O2 =H2O	Glucose	test that external glucose can completely be oxidized to CO2 while exclusively reducing NADP+ to NADPH
oxidative phosphorylation	ATP_cyto	-NADH_cyto -ADP_cyto -O2_cyto +H2O_cyto -Pi_cyto +NAD+_cyto	NADH_cyto	test the exidative phosphorylation, conversion of cytosolic NADH/NAD gradient into cytosolic ADP rephosphorylation to ATP
oxidative decarboxylation	NADH_mito	-Pyruvate_mito -NAD+_mito +CO2_mito +Acetyl-CoA_mito -CoA_mito	Pyruvate_mito	test that NADH/NAD potential can be build up by converting mitochondrial pyruvate to CO2 while acetylating CoA
Krebs cycle NADH	NADH_mito	-Pyruvate_mito +ATP_mito -ADP_mito -Pi_mito -NAD+_mito +CO2 -O2	Pyruvate_mito	
ATP-for-free	ATP_mito	-ADP_mito -Pi_mito =H2O	0	exclude that mitochondrial ADP can be rephosphyrylated without any other exchange of substrates
Proton-for-free	H+(PG)_cyto	-H+(PG)_mito	0	exclude that the mitochondrial/cytosolic proton gradient can be build up without any other exchange of substrates
NADH-for-free	NADH_mito	-NAD+_mito	0	exclude that mitochondrial NAD+ can be reduced to NADH without any other exchange of substrates
NADPH-for-free	NADPH_cyto	-NADP+_cyto =CO2 =O2	0	exclude that mitochondrial NADP+ can be reduced to NADPH without any other exchange of substrates
ATP-from-NADH	ATP_cyto	-ADP_cyto -Pi_cyto +NAD+_mito -NADH_mito =H2O -O2	NADH_mito	test that NADH/NAD+ potential can be transformed to ATP/ADP potential
NADH-from-ATP	NADH_mito	-ATP_cyto +ADP_cyto +Pi_cyto +NAD+_mito =H2O -O2	0	test that ATP/ADP potential can be transformed to NADH/NAD+ potential
Glucose-for-free	Glucose	-CO2 -ATP_cyto +ADP_cyto +Pi_cyto +O2	0	exclude that glucose can be produced from CO2 and ATP/ADP gradient while possibly wasting O2
Ubiquinol-to-proton	H+(PG)_cyto	-H+(PG)_mito +Ubiquinone_mito -Ubiquinol_mito =H2O_mito -O2_mito	Ubiquinol_mito	test that mitochondrial Ubiquinol/Ubiquinone gradient without any exchange of substrates
Ubiquinol-to-ATP	ATP_cyto	-ADP_cyto -Pi_cyto +Ubiquinone_mito -Ubiquinol_mito =H2O_mito -O2_mito	Ubiquinol_mito	test that mitochondrial ATP/ADP potential without any exchange of substrates
Methylgroup	5-Methyl-THF_cyto	-THF_cyto MIMES	5-Methyl-THF_cyto	test that the methyl group on THF can be regenerated from the minimal exchange set
Formylgroup	10-Formyl-THF_cyto	-THF_cyto MIMES	10-Formyl-THF_cyto	test that the methyl group on THF can be regenerated from the minimal exchange set
Thioredoxin_oxidation	Oxidized_thioredoxin_cyto	MIMES -Thioredoxin_cyto	Oxidized_thioredoxin_cyto	test that cytosolic thioredoxin can be oxidized using the minimal exchange set
Thioredoxin_reduction	Thioredoxin_cyto	MIMES -Oxidized_thioredoxin_cyto	Thioredoxin_cyto	test that cytosolic thioredoxin can be reduced using the minimal exchange set
ATP-energy	ATP-energy_cyto	MIMES	ATP-energy_cyto	test that the ATP energy pseudo metabolite can be produced in the cytosol from the minimal exchange set
NADH-redox-potential	NADH-redox-potential_cyto	MIMES	NADH-redox-potential_cyto	test that the pseudo metabolite NADH-redox-potential can be produced in the cytosol from the minimal exchange set
NADPH-redox-potential	NADPH-redox-potential_cyto	MIMES	NADPH-redox-potential_cyto	test that the pseudo metabolite NADPH-redox-potential can be produced in the cytosol from the minimal exchange set
activated-sulphur	activated-sulphur_cyto	MIMES	activated-sulphur_cyto	test that the pseudo metabolite activated-sulphur can be produced in the cytosol from the minimal exchange set
Proton-gradient_mito	-1 Proton-gradient_mito	MIMES	Proton-gradient_mito	test that the pseudo metabolite Proton-gradient can be wasted (this is equivalent to build up the normal cyto/mito proton gradient) from the minimal exchange set
Proton-gradient_cyto	Proton-gradient_cyto	MIMES	Proton-gradient_cyto	test that the pseudo metabolite Proton-gradient in cytosol (this is equivalent to build up the proton gradient on the outer membrane for transport processes) can be produced from the minimal exchange set
Activated_methyl_group_cyto	Activated_methyl_group_cyto	MIMES	Activated_methyl_group_cyto	test that the pseudo metabolite Activated_methyl_group can be produced in the cytosol from the minimal exchange set
palmitateburn-to-ATP	ATP_cyto	-Palmitate -Pi_cyto -ADP_cyto +CO2_cyto -O2 =H2O_cyto	Palmitate	test that external palmitate can completely be oxidized to CO2 while exclusively rephosphorylating ADP to ATP
Glycogen-storage	Glycogenin-G4G7_cyto	-Glycogenin_cyto -Glucose -O2 +CO2 =H2O	Glycogenin-G4G7_cyto	test the storage of glucose in a glycogen component
Glycogen-glucose-release	Glucose	-Glycogenin-G4G7_cyto +Glycogenin_cyto -Glucose -O2 +CO2 =H2O	Glucose	test the release of glucose from a glycogen component
CO2_export	CO2_ext	-CO2_cyto -Glucose -O2 =H2O	CO2_ext	tests that carbon dioxide can be excreted
Na+_exportgradient	Na+_cyto	-Na+_ext -Glucose -O2 +CO2 +H2O 	Na+_cyto	tests that natrium can be pumped into the cell
Na+_importgradient	Na+_ext	-Na+_cyto -Glucose -O2 +CO2 +H2O 	Na+_cyto	tests that natrium can be pumped into the cell
# Purines and pyrimidines
ATP_ext	ATP	MIMES	ATP	test that ATP can be produced and excreted into the blood from the minimal exchange set
CTP_cyto	CTP_cyto	MIMES	CTP_cyto	test that cytosolic CTP can be produced from the minimal exchange set
GDP_cyto	GDP_cyto	MIMES	GDP_cyto	test that cytosolic GTP can be produced from the minimal exchange set
UTP_cyto	UTP_cyto	MIMES	UTP_cyto	test that cytosolic UTP can be produced from the minimal exchange set
dATP_cyto	dATP_cyto	MIMES	dATP_cyto	test that cytosolic dATP can be produced from the minimal exchange set
dCTP_cyto	dCTP_cyto	MIMES	dCTP_cyto	test that cytosolic dCTP can be produced from the minimal exchange set
dGTP_cyto	dGTP_cyto	MIMES	dGTP_cyto	test that cytosolic dGTP can be produced from the minimal exchange set
dTTP_cyto	dTTP_cyto	MIMES	dTTP_cyto	test that cytosolic dTTP can be produced from the minimal exchange set
UDP-glucuronate_cyto	UDP-glucuronate_cyto	MIMES	UDP-glucuronate_cyto	test that cytosolic UDP-glucuronate can be produced from the minimal exchange set
UDP-galactose_cyto	UDP-galactose_cyto	MIMES	UDP-galactose_cyto	test that cytosolic UDP-galactose can be produced from the minimal exchange set (galactose can not be produced in liver!)
UDP-glucose_cyto	UDP-glucose_cyto	MIMES	UDP-glucose_cyto	test that cytosolic UDP-glucose can be produced from the minimal exchange set
GDP-L-fucose_cyto	GDP-L-fucose_cyto	MIMES	GDP-L-fucose_cyto	test that cytosolic GDP-L-fucose can be produced from the minimal exchange set
GDP-mannose_cyto	GDP-mannose_cyto	MIMES	GDP-mannose_cyto	test that cytosolic GDP-mannose can be produced from the minimal exchange set
UDP-xylose_cyto	UDP-xylose_cyto	MIMES	UDP-xylose_cyto	test that cytosolic UDP-xylose can be produced from the minimal exchange set
ADP_cyto	ADP_cyto	MIMES	ADP_cyto	test that cytosolic ADP can be produced from the minimal exchange set
AMP_cyto	AMP_cyto	MIMES	AMP_cyto	test that cytosolic AMP can be produced from the minimal exchange set
IMP_cyto	IMP_cyto	MIMES	IMP_cyto	test that cytosolic IMP can be produced from the minimal exchange set
Xanthosine-5P_cyto	Xanthosine-5P_cyto	MIMES	Xanthosine-5P_cyto	test that cytosolic Xanthosine-5P can be produced from the minimal exchange set
GMP_cyto	GMP_cyto	MIMES	GMP_cyto	test that cytosolic GMP can be produced from the minimal exchange set
GTP_cyto	GTP_cyto	MIMES	GTP_cyto	test that cytosolic GTP can be produced from the minimal exchange set
Uracil_cyto	Uracil_cyto	MIMES	Uracil_cyto	test that cytosolic Uracil can be produced from the minimal exchange set
Uridine_cyto	Uridine_cyto	MIMES	Uridine_cyto	test that cytosolic Uridine can be produced from the minimal exchange set
UMP_cyto	UMP_cyto	MIMES	UMP_cyto	test that cytosolic UMP can be produced from the minimal exchange set
UDP_cyto	UDP_cyto	MIMES	UDP_cyto	test that cytosolic UDP can be produced from the minimal exchange set
Cytidine_cyto	Cytidine_cyto	MIMES	Cytidine_cyto	test that cytosolic Cytidine can be produced from the minimal exchange set
CMP_cyto	CMP_cyto	MIMES	CMP_cyto	test that cytosolic CMP can be produced from the minimal exchange set
CDP_cyto	CDP_cyto	MIMES	CDP_cyto	test that cytosolic CDP can be produced from the minimal exchange set
dCDP_cyto	dCDP_cyto	MIMES	dCDP_cyto	test that cytosolic dCDP can be produced from the minimal exchange set
Xanthine_cyto	Xanthine_cyto	MIMES	Xanthine_cyto	test that cytosolic Xanthine can be produced from the minimal exchange set
Guanine_cyto	Guanine_cyto	MIMES	Guanine_cyto	test that cytosolic Guanine can be produced from the minimal exchange set
Deoxyguanosine_cyto	Deoxyguanosine_cyto	MIMES	Deoxyguanosine_cyto	test that cytosolic Deoxyguanosine can be produced from the minimal exchange set
dGMP_cyto	dGMP_cyto	MIMES	dGMP_cyto	test that cytosolic dGMP can be produced from the minimal exchange set
dGDP_cyto	dGDP_cyto	MIMES	dGDP_cyto	test that cytosolic dGDP can be produced from the minimal exchange set
GDP-4-dehydro-6-deoxy-D-mannose_cyto	GDP-4-dehydro-6-deoxy-D-mannose_cyto	MIMES	GDP-4-dehydro-6-deoxy-D-mannose_cyto	test that cytosolic GDP-4-dehydro-6-deoxy-D-mannose can be produced from the minimal exchange set
# Amino acids
Alanine_cyto	Alanine_cyto	MIMES	Alanine_cyto	test that cytosolic Alanine can be produced from the minimal exchange set
Arginine_cyto	Arginine_cyto	MIMES	Arginine_cyto	test that cytosolic Arginine can be produced from the minimal exchange set
Asparagine_cyto	Asparagine_cyto	MIMES	Asparagine_cyto	test that cytosolic Asparagine can be produced from the minimal exchange set
Aspartate_cyto	Aspartate_cyto	MIMES	Aspartate_cyto	test that cytosolic Aspartate can be produced from the minimal exchange set
Cysteine_cyto	Cysteine_cyto	MIMES	Cysteine_cyto	test that cytosolic Cysteine can be produced from the minimal exchange set
Cystine_cyto	Cystine_cyto	MIMES	Cystine_cyto	test that cytosolic Cystine can be produced from the minimal exchange set
Glutamate_cyto	Glutamate_cyto	MIMES	Glutamate_cyto	test that cytosolic Glutamate can be produced from the minimal exchange set
Glycine_cyto	Glycine_cyto	MIMES	Glycine_cyto	test that cytosolic Glycine can be produced from the minimal exchange set
Glutamine_cyto	Glutamine_cyto	MIMES	Glutamine_cyto	test that cytosolic Glutamine can be produced from the minimal exchange set
Proline_cyto	Proline_cyto	MIMES	Proline_cyto	test that cytosolic Proline can be produced from the minimal exchange set
Serine_cyto	Serine_cyto	MIMES	Serine_cyto	test that cytosolic Serine can be produced from the minimal exchange set
Tyrosine_cyto	Tyrosine_cyto	MIMES	Tyrosine_cyto	test that cytosolic Tyrosine can be produced from the minimal exchange set
Homocysteine_cyto	Homocysteine_cyto	MIMES	Homocysteine_cyto	test that cytosolic Homocysteine can be produced from the minimal exchange set
MetHCys	Homocysteine_cyto	-Methionine_cyto -Glucose -Serine +Glycine -O2 +CO2 =H2O +Urea	Homocysteine_cyto	test that cytosolic Homocysteine can be produced from Methionine serine glucose oxygene while excretion of glycine CO2 urea is allowed
beta-Alanine_cyto	beta-Alanine_cyto	MIMES	beta-Alanine_cyto	test that cytosolic beta-Alanine can be produced from the minimal exchange set
# Proteins
AlbuminMin	Albumin	MIMES	HR02839_cyto	test that Albumin can be produced and excreted into the blood from the minimal exchange set
AlbuminGlc_NoEssHis	Albumin	-Leucine -Isoleucine -Lysine -Methionine -HC00081 -Threonine -Tryptophan -Valine -Glucose +CO2 =H2O -O2	0	exclude that albumin can be produced from the amino acid set Leu-Ile-Lys-Met-Phe-Thr-Try-Val (missing essential His) while oxidation of glucose is also allowed
AlbuminGlc_NoEssLeu	Albumin	-HC00133 -Isoleucine -Lysine -Methionine -HC00081 -Threonine -Tryptophan -Valine -Glucose +CO2 =H2O -O2	0	exclude that albumin can be produced from the amino acid set His-Ile-Lys-Met-Phe-Thr-Try-Val (missing essential Leu) while oxidation of glucose is also allowed
AlbuminGlc_NoEssIle	Albumin	-HC00133 -Leucine -Lysine -Methionine -HC00081 -Threonine -Tryptophan -Valine -Glucose +CO2 =H2O -O2	0	exclude that albumin can be produced from the amino acid set His-Leu-Lys-Met-Phe-Thr-Try-Val (missing essential Ile) while oxidation of glucose is also allowed
AlbuminGlc_NoEssLys	Albumin	-HC00133 -Leucine -Isoleucine -Methionine -HC00081 -Threonine -Tryptophan -Valine -Glucose +CO2 =H2O -O2	0	exclude that albumin can be produced from the amino acid set His-Leu-Ile-Met-Phe-Thr-Try-Val (missing essential Lys) while oxidation of glucose is also allowed
AlbuminGlc_NoEssMet	Albumin	-HC00133 -Leucine -Isoleucine -Lysine -HC00081 -Threonine -Tryptophan -Valine -Glucose +CO2 =H2O -O2	0	exclude that albumin can be produced from the amino acid set His-Leu-Ile-Lys-Phe-Thr-Try-Val (missing essential Met) while oxidation of glucose is also allowed
AlbuminGlc_NoEssPhe	Albumin	-HC00133 -Leucine -Isoleucine -Lysine -Methionine -Threonine -Tryptophan -Valine -Glucose +CO2 =H2O -O2	0	exclude that albumin can be produced from the amino acid set His-Leu-Ile-Lys-Met-Thr-Try-Val (missing essential Phe) while oxidation of glucose is also allowed
AlbuminGlc_NoEssThr	Albumin	-HC00133 -Leucine -Isoleucine -Lysine -Methionine -HC00081 -Tryptophan -Valine -Glucose +CO2 =H2O -O2	0	exclude that albumin can be produced from the amino acid set His-Leu-Ile-Lys-Met-Phe-Try-Val (missing essential Thr) while oxidation of glucose is also allowed
AlbuminGlc_NoEssTry	Albumin	-HC00133 -Leucine -Isoleucine -Lysine -Methionine -HC00081 -Threonine -Valine -Glucose +CO2 =H2O -O2	0	exclude that albumin can be produced from the amino acid set His-Leu-Ile-Lys-Met-Phe-Thr-Val (missing essential Try) while oxidation of glucose is also allowed
AlbuminGlc_NoEssVal	Albumin	-HC00133 -Leucine -Isoleucine -Lysine -Methionine -HC00081 -Threonine -Tryptophan -Glucose +CO2 =H2O -O2	0	exclude that albumin can be produced from the amino acid set His-Leu-Ile-Lys-Met-Phe-Thr-Try (missing essential Val) while oxidation of glucose is also allowed
AntichymotrypsinMin	HC00002	MIMES	HC00002	test that Antichymotrypsin can be produced and excreted into the blood from the minimal exchange set
AntitrypsinMin	HC00003	MIMES	HC00003	test that Antitrypsin can be produced and excreted into the blood from the minimal exchange set
ApoA1Min	HC00004	MIMES	HC00004	test that ApoA1 can be produced and excreted into the blood from the minimal exchange set
ApoB100Min	HC00005_GolErMi	MIMES	HC00005_GolErMi	test that ApoB100 can be produced in the ER from the minimal exchange set
ApoC1Min	HC00006_cyto	MIMES	HC00006_cyto	test that cytosolic ApoC1 can be produced from the minimal exchange set
ApoC2Min	HC00007_cyto	MIMES	HC00007_cyto	test that cytosolic ApoC2 can be produced from the minimal exchange set
ApoC3Min	HC00008_cyto	MIMES	HC00008_cyto	test that cytosolic ApoC3 can be produced from the minimal exchange set
ApoEMin	HC00009_cyto	MIMES	HC00009_cyto	test that cytosolic ApoE can be produced from the minimal exchange set
PlasminogenMin	HC01942	MIMES	HC01942	test that Plasminogen can be produced and excreted into the blood from the minimal exchange set
ProthrombinMin	HC01943	MIMES	HC01943	test that Prothrombin can be produced and excreted into the blood from the minimal exchange set
ApoTransferinMin	HC01944	MIMES	HC01944	test that ApoTransferin can be produced and excreted into the blood from the minimal exchange set
HaptoglobinMin	HC01939	MIMES	HC01939	test that Haptoglobin can be produced and excreted into the blood from the minimal exchange set
Apo-ACPMin	Apo-ACP_cyto	MIMES	Apo-ACP_cyto	test that cytosolic Apo-ACP can be produced from the minimal exchange set
Apo-ACPMin_mito	mitoApo-ACP_mito	MIMES	mitoApo-ACP_mito	test that mitochondrial Apo-ACP can be produced from the minimal exchange set
CoAMin	HC00020_cyto	MIMES	HC00020_cyto	test that cytosolic CoA can be produced from the minimal exchange set
Thioredoxin_cyto	Thioredoxin_cyto	MIMES	Thioredoxin_cyto	test that cytosolic Thioredoxin can be produced from the minimal exchange set
mitoThioredoxin	mitoThioredoxin_mito	MIMES	mitoThioredoxin_mito	test that mitochondrial Thioredoxin can be produced from the minimal exchange set
Glycogenin_cyto	Glycogenin_cyto	MIMES	Glycogenin_cyto	test that cytosolic Glycogenin can be produced from the minimal exchange set
Glycogenin-G8_cyto	Glycogenin-G8_cyto	MIMES	Glycogenin-G8_cyto	test that cytosolic Glycogen can produced from the minimal exchange set
Glycogenin-G11_cyto	Glycogenin-G11_cyto	MIMES	Glycogenin-G11_cyto	test that cytosolic Glycogen can produced from the minimal exchange set
Glycogenin-G4G7_cyto	Glycogenin-G4G7_cyto	MIMES	Glycogenin-G4G7_cyto	test that cytosolic Glycogen can produced from the minimal exchange set
Glycogenin-G4G4_cyto	Glycogenin-G4G4_cyto	MIMES	Glycogenin-G4G4_cyto	test that cytosolic Glycogen can produced from the minimal exchange set
Glycogenin-G7G1_cyto	Glycogenin-G7G1_cyto	MIMES	Glycogenin-G7G1_cyto	test that cytosolic Glycogen can produced from the minimal exchange set
Glycogenin-G7_cyto	Glycogenin-G7_cyto	MIMES	Glycogenin-G7_cyto	test that cytosolic Glycogen can produced from the minimal exchange set
Albumin_ext_waste	-1 Albumin_ext	MIPES	Albumin_ext	test that Albumin can be degraded using the digestion target set
Antichymotrypsin_ext_waste	-1 Antichymotrypsin_ext	MIPES	Antichymotrypsin_ext	test that Antichymotrypsin can be degraded using the digestion target set
Antitrypsin_ext_waste	-1 Antitrypsin_ext	MIPES	Antitrypsin_ext	test that Antitrypsin can be degraded using the digestion target set
ApoA1_ext_waste	-1 ApoA1_ext	MIPES	ApoA1_ext	test that ApoA1 can be degraded using the digestion target set
Fibrinogen_ext_waste	-1 Fibrinogen_ext	MIPES	Fibrinogen_ext	test that Fibrinogen can be degraded using the digestion target set
Haptoglobin_ext_waste	-1 Haptoglobin_ext	MIPES	Haptoglobin_ext	test that Haptoglobin can be degraded using the digestion target set
Plasminogen_ext_waste	-1 Plasminogen_ext	MIPES	Plasminogen_ext	test that Plasminogen can be degraded using the digestion target set
Prothrombin_ext_waste	-1 Prothrombin_ext	MIPES	Prothrombin_ext	test that Prothrombin can be degraded using the digestion target set
ApoTransferin_ext_waste	-1 ApoTransferin_ext	MIPES	ApoTransferin_ext	test that ApoTransferin can be degraded using the digestion target set
ApoB100_lyso	-1 ApoB100_lyso	MIPES	ApoB100_lyso	test that ApoB100 can be degraded using the digestion target set
Glycogenin_cyto_waste	-1 Glycogenin_cyto	MIPES	Glycogenin_cyto	test that cytosolic Glycogenin can be degraded
Glycogenin-G8_cyto_waste	-1 Glycogenin-G8_cyto	MIPES	Glycogenin-G8_cyto	test that cytosolic Glycogen can degraded
Glycogenin-G11_cyto_waste	-1 Glycogenin-G11_cyto	MIPES	Glycogenin-G11_cyto	test that cytosolic Glycogen can degraded
Glycogenin-G4G7_cyto_waste	-1 Glycogenin-G4G7_cyto	MIPES	Glycogenin-G4G7_cyto	test that cytosolic Glycogen can degraded
Glycogenin-G4G4_cyto_waste	-1 Glycogenin-G4G4_cyto	MIPES	Glycogenin-G4G4_cyto	test that cytosolic Glycogen can degraded
Glycogenin-G7G1_cyto_waste	-1 Glycogenin-G7G1_cyto	MIPES	Glycogenin-G7G1_cyto	test that cytosolic Glycogen can degraded
Glycogenin-G7_cyto_waste	-1 Glycogenin-G7_cyto	MIPES	Glycogenin-G7_cyto	test that cytosolic Glycogen can degraded
# Phospholipids, lipids, sterols
VLDL_ext	VLDL	MIMES	VLDL	synthesis of VLDL particle from minimal exchange set and excretion into blood
HDL_ext	HDL	MIMES	HDL	synthesis of HDL particle from minimal exchange set and excretion into blood
Cardiolipin_mito	CL-pool_mito	MIMES	CL-pool_mito	synthesis of mitochondrial Cardiolipin from minimal exchange set
Farnesyl-PP_peroxy	Farnesyl-PP_peroxy	MIMES	Farnesyl-PP_peroxy	synthesis of farnesyl diphosphate in the peroxysome from minimal exchange set
Glycerol	Glycerol_cyto	MIMES	Glycerol_cyto	synthesis of glycerol in the cytosol
LacCer-pool_GolErMi	LacCer-pool_GolErMi	MIMES	LacCer-pool_GolErMi	synthesis of Lactosyl ceramide-pool in the ER from the minimal exchange set
Palmitate_cyto	Palmitate_cyto	MIMES	Palmitate_cyto	synthesis of cytosolic palmitate from the minimal exchange set
Stearate_cyto	Stearate_cyto	MIMES	Stearate_cyto	synthesis of cytosolic stearate from the minimal exchange set
Oleate_cyto	Oleate_cyto	MIMES	Oleate_cyto	synthesis of cytosolic oleate from the minimal exchange set
# Bile components
PC-bile	HC02080_bile	MIMES	HC02080_bile	pooled PC in bile specific FA content, synthesis from minimal exchange set and excretion into bile
PS-bile	HC02006_bile	MIMES	HC02006_bile	pooled PS, synthesis from minimal exchange set and excretion into bile
PE-bile	HC02002_bile	MIMES	HC02002_bile	pooled PE, synthesis from minimal exchange set and excretion into bile
SM-bile	HC02007_bile	MIMES	HC02007_bile	pooled SM, synthesis from minimal exchange set and excretion into bile
Glycocholate_bile	Glycocholate_bile	MIMES	Glycocholate_bile	Glycocholate synthesis from minimal exchange set and excretion into bile
Glycochenodeoxycholate_bile	Glycochenodeoxycholate_bile	MIMES	Glycochenodeoxycholate_bile	Glycochenodeoxycholate synthesis from minimal exchange set and excretion into bile
Taurocholate_bile	Taurocholate_bile	MIMES	Taurocholate_bile	Taurocholate synthesis from minimal exchange set and excretion into bile
Chenodiol_bile	Chenodiol_bile	MIMES	Chenodiol_bile	Chenodiol synthesis from minimal exchange set and excretion into bile
Cholesterol_bile	Cholesterol_bile	MIMES	Cholesterol_bile	Cholesterol synthesis from minimal exchange set and excretion into bile
Bilirubin-way	Bilirubin-bisglucuronoside_bile	MIMES -Bilirubin	Bilirubin	test the import of blood Bilirubin and the bile excretion of conjugated Bilirubin 
# Some special metabolites
Mannose-1P_cyto	Mannose-1P_cyto	MIMES	Mannose-1P_cyto	test that cytosolic Mannose-1P can be produced from the minimal exchange set
Mannose-6P_cyto	Mannose-6P_cyto	MIMES	Mannose-6P_cyto	test that cytosolic Mannose-6P can be produced from the minimal exchange set
Fructose-6P_cyto	HC00088_cyto	MIMES	HC00088_cyto	test that cytosolic Fructose-6P can be produced from the minimal exchange set
D-4-Phosphopantothenate_cyto	D-4-Phosphopantothenate_cyto	MIMES	D-4-Phosphopantothenate_cyto	test that cytosolic D-4-Phosphopantothenate can be produced from the minimal exchange set
PAPS_cyto	PAPS_cyto	MIMES	PAPS_cyto	test that cytosolic PAPS can be produced from the minimal exchange set
PAP_degradation	-1 PAP_cyto	=H2O +Pi_cyto +AMP_cyto	PAP_cyto	test that cytosolic PAPcan be degraded to AMP and phosphate
Tetrahydrobiopterin_cyto	Tetrahydrobiopterin_cyto	MIMES	Tetrahydrobiopterin_cyto	test that cytosolic Tetrahydrobiopterin can be produced from the minimal exchange set
Dihydrobiopterin_cyto	Dihydrobiopterin_cyto	MIMES	Dihydrobiopterin_cyto	test that cytosolic Dihydrobiopterin can be produced from the minimal exchange set
5,10-Methylene-THF_cyto	5,10-Methylene-THF_cyto	MIMES	5,10-Methylene-THF_cyto	test that cytosolic 5,10-Methylene-THF can be produced from the minimal exchange set
N-Acetylglucosamine-6P_cyto	N-Acetylglucosamine-6P_cyto	MIMES	N-Acetylglucosamine-6P_cyto	test that cytosolic N-Acetylglucosamine-6P can be produced from the minimal exchange set
THF_cyto	THF_cyto	MIMES	THF_cyto	test that cytosolic THF can be produced from the minimal exchange set
THF_mito	THF_mito	MIMES	THF_mito	test that mitochondrial THF can be produced from the minimal exchange set
10-Formyl-THF_cyto	10-Formyl-THF_cyto	MIMES	10-Formyl-THF_cyto	test that cytosolic 10-Formyl-THF can be produced from the minimal exchange set
Acetoacetate_ext	Acetoacetate_ext	MIMES	Acetoacetate_ext	test that Acetoacetate can be produced and excreted into the blood from the minimal exchange set
Acetone_ext	Acetone_ext	MIMES	Acetone_ext	test that Acetone can be produced and excreted into the blood from the minimal exchange set
Chitin_degradation	-1 Chitin-component	MIPES	Chitin-component	test that Chitin can be degraded using the digestion target set
FAD_ext	FAD	MIMES	FAD	test that FAD can be produced and excreted into the blood from the minimal exchange set
Pyridoxal-P_cyto	Pyridoxal-P_cyto	MIMES	Pyridoxal-P_cyto	test that cytosolic Pyridoxal-P can be produced from the minimal exchange set
S-Adenosylmethioninamine_cyto	S-Adenosylmethioninamine_cyto	MIMES	S-Adenosylmethioninamine_cyto	test that cytosolic S-Adenosylmethioninamine can be produced from the minimal exchange set
Putrescine_cyto	Putrescine_cyto	MIMES	Putrescine_cyto	test that cytosolic Putrescine can be produced from the minimal exchange set
Spermidine	Spermidine	MIMES +Methylthioribose-1P_cyto	Spermidine	test that cytosolic Spermidine can be produced from the minimal exchange set while the cytosolic dump of Methylthioribose-1P is allowed
Spermine	Spermine	MIMES +Methylthioribose-1P_cyto	Spermine	test that cytosolic Spermine can be produced from the minimal exchange set while the cytosolic dump of Methylthioribose-1P is allowed
Methylthioribose-1P_cyto	Methylthioribose-1P_cyto	+Spermidine MIMES	Methylthioribose-1P_cyto	test that cytosolic Methylthioribose-1P can be produced from the minimal exchange set while the cytosolic dump of Spermidine is allowed
Ammonia_to_urea	-1 NH3_ext	-O2 -Glucose +CO2 =H2O +Urea	NH3_ext	test the conversion of imported ammonium to excreted urea while the oxidation of glucose to CO2 is allowed
Ammonia_to_gln	-1 NH3_ext	-Glutamate +Glutamine =H2O -Glucose +CO2 -O2	NH3_ext	test the conversion of imported ammonium to excreted glutamine while the uptake of glutamate is allowed
Ammonia_to_glu	-1 NH3_ext	+Glutamate =H2O -Glucose +CO2 -O2	NH3_ext	test the conversion of imported ammonium to excreted glutamate is allowed
Ammonia_to_ala	-1 NH3_ext	+Alanine =H2O -Glucose +CO2 -O2	NH3_ext	test the conversion of imported ammonium to excreted alanine is allowed
Ammonia_adlib	-1 NH3_ext	-O2 -Alanine =Glucose -Glutamate -Aspartate -Malate_cyto -AKG +CO2 +Urea +Glutamine +ATP-energy_cyto +NADH-redox-potential_cyto +NADPH-redox-potential_cyto	NH3_ext	test that ammonium can be converted while uptake of alanine glucose glutamate oxygene and the excretion of urea glutamine CO2 glucose is allowed
NAD_cyto	NAD+_cyto	MIMES	NAD+_cyto	test that cytosolic NAD+ can be produced from the minimal exchange set
NADP_cyto	NADP+_cyto	MIMES	NADP+_cyto	test that cytosolic NADP+ can be produced from the minimal exchange set
# Degradation
O2_ext_degradation	-1 O2_ext	MIMES	O2_ext	test that O2 can be degraded
CO2_ext_degradation	-1 CO2_ext	MIMES	CO2_ext	test that CO2 can be degraded
PPi_cyto_degradation	-1 PPi_cyto	MIMES	PPi_cyto	test that PPi can be degraded
NH3_ext_degradation	-1 NH3_ext	MIMES	NH3_ext	test that NH3 can be degraded
Pyruvate_ext_degradation	-1 Pyruvate_ext	MIMES	Pyruvate_ext	test that Pyruvate can be degraded
Glutamate_ext_degradation	-1 Glutamate_ext	MIMES	Glutamate_ext	test that Glutamate can be degraded
AKG_ext_degradation	-1 AKG_ext	MIMES	AKG_ext	test that AKG can be degraded
Glucose_ext_degradation	-1 Glucose_ext	MIMES	Glucose_ext	test that Glucose can be degraded
Acetate_ext_degradation	-1 Acetate_ext	MIMES	Acetate_ext	test that Acetate can be degraded
GDP_ext_degradation	-1 GDP_ext	MIMES	GDP_ext	test that GDP can be degraded
Glycine_ext_degradation	-1 Glycine_ext	MIMES	Glycine_ext	test that Glycine can be degraded
Alanine_ext_degradation	-1 Alanine_ext	MIMES	Alanine_ext	test that Alanine can be degraded
Succinate_ext_degradation	-1 Succinate_ext	MIMES	Succinate_ext	test that Succinate can be degraded
UDP-N-acetylglucosamine_cyto_degradation	-1 UDP-N-acetylglucosamine_cyto	MIMES	UDP-N-acetylglucosamine_cyto	test that UDP-N-acetylglucosamine can be degraded
GTP_ext_degradation	-1 GTP_ext	MIMES	GTP_ext	test that GTP can be degraded
Aspartate_ext_degradation	-1 Aspartate_ext	MIMES	Aspartate_ext	test that Aspartate can be degraded
GSH_ext_degradation	-1 GSH_ext	MIMES	GSH_ext	test that GSH can be degraded
CMP_ext_degradation	-1 CMP_ext	MIMES	CMP_ext	test that CMP can be degraded
Formate_cyto_degradation	-1 Formate_cyto	MIMES	Formate_cyto	test that Formate can be degraded
Arginine_ext_degradation	-1 Arginine_ext	MIMES	Arginine_ext	test that Arginine can be degraded
CTP_ext_degradation	-1 CTP_ext	MIMES	CTP_ext	test that CTP can be degraded
Glutamine_ext_degradation	-1 Glutamine_ext	MIMES	Glutamine_ext	test that Glutamine can be degraded
Serine_ext_degradation	-1 Serine_ext	MIMES	Serine_ext	test that Serine can be degraded
PEP_cyto_degradation	-1 PEP_cyto	MIMES	PEP_cyto	test that PEP can be degraded
UTP_ext_degradation	-1 UTP_ext	MIMES	UTP_ext	test that UTP can be degraded
Ornithine_ext_degradation	-1 Ornithine_ext	MIMES	Ornithine_ext	test that Ornithine can be degraded
Tryptophan_ext_degradation	-1 Tryptophan_ext	MIMES	Tryptophan_ext	test that Tryptophan can be degraded
Phenylalanine_ext_degradation	-1 Phenylalanine_ext	MIMES	Phenylalanine_ext	test that Phenylalanine can be degraded
Tyrosine_ext_degradation	-1 Tyrosine_ext	MIMES	Tyrosine_ext	test that Tyrosine can be degraded
Acetaldehyde_ext_degradation	-1 Acetaldehyde_ext	MIMES	Acetaldehyde_ext	test that Acetaldehyde can be degraded
Sucrose_ext_degradation	-1 Sucrose_ext	MIMES	Sucrose_ext	test that Sucrose can be degraded
Glucose-6P_cyto_degradation	-1 Glucose-6P_cyto	MIMES	Glucose-6P_cyto	test that Glucose-6P can be degraded
sn-Glycerol-3P_cyto_degradation	-1 sn-Glycerol-3P_cyto	MIMES	sn-Glycerol-3P_cyto	test that sn-Glycerol-3P can be degraded
Sulfite_cyto_degradation	-1 Sulfite_cyto	MIMES	Sulfite_cyto	test that Sulfite can be degraded
Fructose_ext_degradation	-1 Fructose_ext	MIMES	Fructose_ext	test that Fructose can be degraded
Cysteine_ext_degradation	-1 Cysteine_ext	MIMES	Cysteine_ext	test that Cysteine can be degraded
beta-Alanine_ext_degradation	-1 beta-Alanine_ext	MIMES	beta-Alanine_ext	test that beta-Alanine can be degraded
Uracil_ext_degradation	-1 Uracil_ext	MIMES	Uracil_ext	test that Uracil can be degraded
CDP_ext_degradation	-1 CDP_ext	MIMES	CDP_ext	test that CDP can be degraded
Glycerol_ext_degradation	-1 Glycerol_ext	MIMES	Glycerol_ext	test that Glycerol can be degraded
Ribose_ext_degradation	-1 Ribose_ext	MIMES	Ribose_ext	test that Ribose can be degraded
Galactose_ext_degradation	-1 Galactose_ext	MIMES	Galactose_ext	test that Galactose can be degraded
Inositol_ext_degradation	-1 Inositol_ext	MIMES	Inositol_ext	test that Inositol can be degraded
GMP_ext_degradation	-1 GMP_ext	MIMES	GMP_ext	test that GMP can be degraded
Adenine_ext_degradation	-1 Adenine_ext	MIMES	Adenine_ext	test that Adenine can be degraded
Proline_ext_degradation	-1 Proline_ext	MIMES	Proline_ext	test that Proline can be degraded
Malate_cyto_degradation	-1 Malate_cyto	MIMES	Malate_cyto	test that Malate can be degraded
Asparagine_ext_degradation	-1 Asparagine_ext	MIMES	Asparagine_ext	test that Asparagine can be degraded
Citrate_ext_degradation	-1 Citrate_ext	MIMES	Citrate_ext	test that Citrate can be degraded
Mannose_ext_degradation	-1 Mannose_ext	MIMES	Mannose_ext	test that Mannose can be degraded
Propanoate_ext_degradation	-1 Propanoate_ext	MIMES	Propanoate_ext	test that Propanoate can be degraded
Acetoacetate_ext_degradation	-1 Acetoacetate_ext	MIMES	Acetoacetate_ext	test that Acetoacetate can be degraded
Valine_ext_degradation	-1 Valine_ext	MIMES	Valine_ext	test that Valine can be degraded
L-Lactate_ext_degradation	-1 L-Lactate_ext	MIMES	L-Lactate_ext	test that L-Lactate can be degraded
Ethanolamine_cyto_degradation	-1 Ethanolamine_cyto	MIMES	Ethanolamine_cyto	test that Ethanolamine can be degraded
UDP-N-acetyl-D-galactosamine_cyto_degradation	-1 UDP-N-acetyl-D-galactosamine_cyto	MIMES	UDP-N-acetyl-D-galactosamine_cyto	test that UDP-N-acetyl-D-galactosamine can be degraded
Maltose_ext_degradation	-1 Maltose_ext	MIMES	Maltose_ext	test that Maltose can be degraded
Adenosine_ext_degradation	-1 Adenosine_ext	MIMES	Adenosine_ext	test that Adenosine can be degraded
Guanine_ext_degradation	-1 Guanine_ext	MIMES	Guanine_ext	test that Guanine can be degraded
Lactose_ext_degradation	-1 Lactose_ext	MIMES	Lactose_ext	test that Lactose can be degraded
Taurine_ext_degradation	-1 Taurine_ext	MIMES	Taurine_ext	test that Taurine can be degraded
Palmitate_ext_degradation	-1 Palmitate_ext	MIMES	Palmitate_ext	test that Palmitate can be degraded
Isomaltose_ext_degradation	-1 Isomaltose_ext	MIMES	Isomaltose_ext	test that Isomaltose can be degraded
H2S_cyto_degradation	-1 H2S_cyto	MIMES	H2S_cyto	test that H2S can be degraded
Inosine_ext_degradation	-1 Inosine_ext	MIMES	Inosine_ext	test that Inosine can be degraded
Orotate_ext_degradation	-1 Orotate_ext	MIMES	Orotate_ext	test that Orotate can be degraded
Uridine_ext_degradation	-1 Uridine_ext	MIMES	Uridine_ext	test that Uridine can be degraded
Citrulline_ext_degradation	-1 Citrulline_ext	MIMES	Citrulline_ext	test that Citrulline can be degraded
Glucosamine_ext_degradation	-1 Glucosamine_ext	MIMES	Glucosamine_ext	test that Glucosamine can be degraded
Deoxyguanosine_ext_degradation	-1 Deoxyguanosine_ext	MIMES	Deoxyguanosine_ext	test that Deoxyguanosine can be degraded
Guanosine_ext_degradation	-1 Guanosine_ext	MIMES	Guanosine_ext	test that Guanosine can be degraded
Histidine_ext_degradation	-1 Histidine_ext	MIMES	Histidine_ext	test that Histidine can be degraded
Ethanol_ext_degradation	-1 Ethanol_ext	MIMES	Ethanol_ext	test that Ethanol can be degraded
Cytidine_ext_degradation	-1 Cytidine_ext	MIMES	Cytidine_ext	test that Cytidine can be degraded
Cystine_ext_degradation	-1 Cystine_ext	MIMES	Cystine_ext	test that Cystine can be degraded
Methionine_ext_degradation	-1 Methionine_ext	MIMES +Taurine_cyto	Methionine_ext	test that Methionine can be degraded
Deoxyuridine_ext_degradation	-1 Deoxyuridine_ext	MIMES	Deoxyuridine_ext	test that Deoxyuridine can be degraded
Methylglyoxal_ext_degradation	-1 Methylglyoxal_ext	MIMES	Methylglyoxal_ext	test that Methylglyoxal can be degraded
Deoxyadenosine_ext_degradation	-1 Deoxyadenosine_ext	MIMES	Deoxyadenosine_ext	test that Deoxyadenosine can be degraded
Pantothenate_ext_degradation	-1 Pantothenate_ext	MIMES +CoA_cyto	Pantothenate_ext	test that Pantothenate can be degraded
Deoxycytidine_ext_degradation	-1 Deoxycytidine_ext	MIMES	Deoxycytidine_ext	test that Deoxycytidine can be degraded
Trehalose_ext_degradation	-1 Trehalose_ext	MIMES	Trehalose_ext	test that Trehalose can be degraded
NH4+_ext_degradation	-1 NH4+_ext	MIMES	NH4+_ext	test that NH4+ can be degraded
Cys-Gly_ext_degradation	-1 Cys-Gly_ext	MIMES	Cys-Gly_ext	test that Cys-Gly can be degraded
Stearate_ext_degradation	-1 Stearate_ext	MIMES	Stearate_ext	test that Stearate can be degraded
L-Cystathionine_cyto_degradation	-1 L-Cystathionine_cyto	MIMES	L-Cystathionine_cyto	test that L-Cystathionine can be degraded
Lactose-6P_ext_degradation	-1 Lactose-6P_ext	MIMES	Lactose-6P_ext	test that Lactose-6P can be degraded
Galactosylglycerol_ext_degradation	-1 Galactosylglycerol_ext	MIMES	Galactosylglycerol_ext	test that Galactosylglycerol can be degraded
Alanine_lyso_degradation	-1 Alanine_lyso	MIMES	Alanine_lyso	test that Alanine can be degraded
2-Lysolecithin-pool_lyso_degradation	-1 2-Lysolecithin-pool_lyso	PIPES	2-Lysolecithin-pool_lyso	test that 2-Lysolecithin-pool can be degraded
Cholesterol_lyso_degradation	-1 Cholesterol_lyso	MIMES	Cholesterol_lyso	test that Cholesterol can be degraded
Arachidonate_lyso_degradation	-1 Arachidonate_lyso	PIPES	Arachidonate_lyso	test that Arachidonate can be degraded
Cholesterol-ester-arach_lyso_degradation	-1 Cholesterol-ester-arach_lyso	PIPES	Cholesterol-ester-arach_lyso	test that Cholesterol-ester-arach can be degraded
Cholesterol-ester-stea_lyso_degradation	-1 Cholesterol-ester-stea_lyso	PIPES	Cholesterol-ester-stea_lyso	test that Cholesterol-ester-stea can be degraded
Cholesterol-ester-lin_lyso_degradation	-1 Cholesterol-ester-lin_lyso	PIPES	Cholesterol-ester-lin_lyso	test that Cholesterol-ester-lin can be degraded
Cholesterol-ester-palm_lyso_degradation	-1 Cholesterol-ester-palm_lyso	PIPES	Cholesterol-ester-palm_lyso	test that Cholesterol-ester-palm can be degraded
Cholesterol-ester-ol_lyso_degradation	-1 Cholesterol-ester-ol_lyso	PIPES	Cholesterol-ester-ol_lyso	test that Cholesterol-ester-ol can be degraded
Cholesterol-ester-pool_lyso_degradation	-1 Cholesterol-ester-pool_lyso	PIPES	Cholesterol-ester-pool_lyso	test that Cholesterol-ester-pool can be degraded
1,2-Diacylglycerol-VLDL-PC-pool_cyto_degradation	-1 1,2-Diacylglycerol-VLDL-PC-pool_cyto	PIPES	1,2-Diacylglycerol-VLDL-PC-pool_cyto	test that 1,2-Diacylglycerol-VLDL-PC-pool can be degraded
Phosphatidate-VLDL-PC-pool_cyto_degradation	-1 Phosphatidate-VLDL-PC-pool_cyto	PIPES	Phosphatidate-VLDL-PC-pool_cyto	test that Phosphatidate-VLDL-PC-pool can be degraded
PC-VLDL-pool_lyso_degradation	-1 PC-VLDL-pool_lyso	PIPES	PC-VLDL-pool_lyso	test that PC-VLDL-pool can be degraded
PS-VLDL-pool_lyso_degradation	-1 PS-VLDL-pool_lyso	PIPES	PS-VLDL-pool_lyso	test that PS-VLDL-pool can be degraded
PE-VLDL-pool_lyso_degradation	-1 PE-VLDL-pool_lyso	PIPES	PE-VLDL-pool_lyso	test that PE-VLDL-pool can be degraded
Fatty-acid-VLDL-SM-pool_cyto_degradation	-1 Fatty-acid-VLDL-SM-pool_cyto	PIPES	Fatty-acid-VLDL-SM-pool_cyto	test that Fatty-acid-VLDL-SM-pool can be degraded
Dihydroceramide-pool_cyto_degradation	-1 Dihydroceramide-pool_cyto	PIPES	Dihydroceramide-pool_cyto	test that Dihydroceramide-pool can be degraded
Sphinganine_cyto_degradation	-1 Sphinganine_cyto	MIMES	Sphinganine_cyto	test that Sphinganine can be degraded
Ceramide-pool_degradation_degradation	-1 Ceramide-pool_cyto	PIPES	Ceramide-pool_cyto	test that Ceramide can be degraded
SM-pool_lyso_degradation	-1 SM-pool_lyso	PIPES	SM-pool_lyso	test that SM-pool can be degraded
CDP-diacylglycerol-VLDL-PI-pool_degradation	-1 CDP-diacylglycerol-VLDL-PI-pool_lyso	PIPES	CDP-diacylglycerol-VLDL-PI-pool_lyso	test that CDP-diacylglycerol-VLDL-PI-pool can be degraded
PI-pool_lyso_degradation	-1 PI-pool_lyso	PIPES	PI-pool_lyso	test that PI-pool can be degraded
LDL_ext_degradation	-1 LDL_ext	PIPES	LDL_ext	test that LDL can be degraded
HDL_ext_degradation	-1 HDL_ext	PIPES	HDL_ext	test that HDL can be degraded
VLDL_ext_degradation	-1 VLDL_ext	PIPES %HC00202_ext_tr	VLDL_ext	test that VLDL can be degraded
Lysine_ext_degradation	-1 Lysine_ext	MIMES	Lysine_ext	test that Lysine can be degraded
Formaldehyde_ext_degradation	-1 Formaldehyde_ext	MIMES	Formaldehyde_ext	test that Formaldehyde can be degraded
Leucine_ext_degradation	-1 Leucine_ext	MIMES	Leucine_ext	test that Leucine can be degraded
Methanol_ext_degradation	-1 Methanol_ext	MIMES	Methanol_ext	test that Methanol can be degraded
Threonine_ext_degradation	-1 Threonine_ext	MIMES	Threonine_ext	test that Threonine can be degraded
Riboflavin_ext_degradation	-1 Riboflavin_ext	MIMES +FAD_cyto	Riboflavin_ext	test that Riboflavin can be degraded
Isoleucine_ext_degradation	-1 Isoleucine_ext	MIMES	Isoleucine_ext	test that Isoleucine can be degraded
Bilirubin_ext_degradation	-1 Bilirubin_ext	MIMES +Bilirubin-bisglucuronoside_bile	Bilirubin_ext	test that Bilirubin can be degraded
Xanthine_cyto_degradation	-1 Xanthine_cyto	MIMES	Xanthine_cyto	test that Xanthine can be degraded
Hypoxanthine_ext_degradation	-1 Hypoxanthine_ext	MIMES	Hypoxanthine_ext	test that Hypoxanthine can be degraded
IMP_cyto_degradation	-1 IMP_cyto	MIMES	IMP_cyto	test that cytosolic IMP can be degraded
AMP_cyto_degradation	-1 AMP_cyto	MIMES	AMP_cyto	test that cytosolic AMP can be degraded
ADP_cyto_degradation	-1 ADP_cyto	MIMES	ADP_cyto	test that ADP can be degraded
ATP_ext_degradation	-1 ATP_ext	MIMES	ATP_ext	test that ATP can be degraded
Acetyl-CoA_cyto_degradation	-1 Acetyl-CoA_cyto	MIMES +CoA_cyto	Acetyl-CoA_cyto	test that Acetyl-CoA can be degraded
# Diseases
Farnesyl_Statin	HC00362_peroxy	MIMES %HR01163	0	tests that no faresyl diphosphate can be produced if HMG-CoA reductase is inhibited (statin target)
Cholesterol_Statin	Cholesterol_bile	MIMES %HR01163	0	tests that no cholesterol can be produced if HMG-CoA reductase is inhibited (statin target)
Hypoxic liver	ATP_cyto	MIMES +ADP_cyto %O2 	0	tests that no ATP can be rephosphosphorylated if no oxygene is given
GlycogenoseI	Glucose	-Glycogenin-G11_cyto -O2 +CO2 -ADP_cyto =Pi_cyto %HR01005 +HR00532_cyto -HR00238_cytoYcyto	0		
Galactosemia1	-1 Galactose	+CO2 +Urea +NH3 +Sulfate +Pi +H2O =H2O %HR00590	0	tests that no galactose can be degraded for the enzyme deficiency specific to Galactosemia 1
Galactosemia2	-1 Galactose	+CO2 +Urea +NH3 +Sulfate +Pi +H2O =H2O %HR00653	0	tests that no galactose can be degraded for the enzyme deficiency specific to Galactosemia 2
Galactosemia3	-1 Galactose	+CO2 +Urea +NH3 +Sulfate +Pi +H2O =H2O %HR00239	0	tests that no galactose can be degraded for the enzyme deficiency specific to Galactosemia 3
LactoseIntolerance	-1 Lactose	+CO2 +Urea +NH3 +Sulfate +Pi +H2O =H2O %HR00661	0	tests that no lactose can be degraded for the enzyme deficiency specific to Lactose intolerance
Sucroseintolerance	-1 Sucrose	+CO2 +Urea +NH3 +Sulfate +Pi +H2O =H2O %HR00500	0	tests that no sucrose can be degraded for the enzyme deficiency specific to Sucrose intolerance
