# Supplementary material for: FASIMU: flexible software for flux-balance computation series in large metabolic networks
Source: BMC Bioinformatics. 2011 Jan 22;12:28. doi: 10.1186/1471-2105-12-28 (PMC3038154; doi:10.1186/1471-2105-12-28)
Supplement: Additional file 1 — FASIMU 2.2.1 release archive. This archive contains the complete FASIMU distributions and unzips in five directories: FASIMU contains the programs, FASIMU-Doc contains the documentation (manual and tutorial), FASIMU-Ery-Example contains a small example of the human erythrocyte, FASIM-Ecoli-Example a large example of the E. coli, FASIMU-Liver-Example another large example of the human hepatocyte. [file 1471-2105-12-28-S1.ZIP › FASIMU_Liver_Example/MIPES.txt]

-Glucose
-O2
-NH3
=Sulfate
=Pi
=Fe2+
-Nicotinamide
-Folate
=Histidine
=Isoleucine
=Leucine
=Lysine
=Methionine
=Phenylalanine
=Threonine
=Tryptophan
=Valine
-Pantothenate
+CO2
+Urea
+Urate
=Ethanolamine_cyto
=Choline_cyto
=Linoleate
-Pyridoxine
-Riboflavin
=H2O
+L-Lactate
+Alanine
+Arginine
+Asparagine
+Aspartate
+Cysteine
+Cystine
+Glutamate
+Glycine
+Glutamine
+Proline
+Serine
+Tyrosine
+Palmitate
+Stearate
+Oleate
+Arachidonate
+Palmitolate
+Cholesterol_bile
+H2S
