# Supplementary material for: FASIMU: flexible software for flux-balance computation series in large metabolic networks
Source: BMC Bioinformatics. 2011 Jan 22;12:28. doi: 10.1186/1471-2105-12-28 (PMC3038154; doi:10.1186/1471-2105-12-28)
Supplement: Additional file 1 — FASIMU 2.2.1 release archive. This archive contains the complete FASIMU distributions and unzips in five directories: FASIMU contains the programs, FASIMU-Doc contains the documentation (manual and tutorial), FASIMU-Ery-Example contains a small example of the human erythrocyte, FASIM-Ecoli-Example a large example of the E. coli, FASIMU-Liver-Example another large example of the human hepatocyte. [file 1471-2105-12-28-S1.ZIP › FASIMU_Liver_Example/concentration-class-ranges]

default                          1e-07        2e-05        0.00026      0.0005       0.002       
lower_default                    1e-09        1e-07        1e-5         0.0005       0.002       
particle                         1e-22        1e-18        1e-14        1e-10        1e-8
protein                          1e-16        1e-12        1e-10        1e-8         1e-6
large                            1e-13        1e-11        1e-8         1e-6         1e-4
absent                           1e-40       
aminoacid                        1e-07        2e-05        0.00026      0.001        0.01       
potential			 0.01	      0.1	   1		10	     100
Glucono-1,5-lactone-6P           1e-05        0.0002       0.0006       0.001        0.01        
Acetyl-CoA                       1e-06        1e-05        0.000505     0.001        0.01        
Aspartate                        1e-06        0.0001       0.00055      0.001        0.01        
CO2                               0.01        0.015        0.025        0.035        0.04         
GAP                              1e-06        1e-05        0.000505     0.001        0.01        
Fe2+_ext                         0.062       
Fructose-1,6PP                   1e-05        0.0002       0.0021       0.004        0.01        
Fructose-6P                      1e-05        0.0001       0.0004       0.0007       0.01        
Glucose-6P                       1e-05        0.0002       0.0021       0.004        0.01        
Glucose_ext                      1e-05        0.02         0.02         0.02         0.02        
Glutamate                        1e-07        0.005        0.015        0.025        0.1         
DHAP                             1e-06        1e-05        0.002505     0.005        0.1         
H+(PG)                           2e-08        4e-08        1e-07        2.5e-07      5e-07
H+(PG)_cyto                      2e-08        4e-08        1e-07        2.5e-07      5e-07
H+(PG)_mito                      1e-14        1e-11        1e-11        1e-11        1e-11
Proton-gradient			 0.00001      0.001	   1		1000	     100000
H2O                              1           
H2O_ext                          1           
HCO3-                            1e-07        0.0002       0.0026       0.005        0.025       
K+_ext                           0.022       
NH4+                             1e-06        5e-05        0.000525     0.01        0.1        
NH4+_ext                         1e-06        5e-05        0.019        0.03        0.1             
Na+_ext                          0.16        
Na+                              0.01        
O2                               1e-07        1e-06        5.05e-05     0.0001       0.001       
O2_ext                           8.2e-06     
Pi                               0.0085       0.0095       0.0105       0.0125       0.0145
Pi_ext                           0.0001       0.056        0.056        0.056        0.056        
OAA                              1e-07        1e-06        5.05e-05     0.0001       0.001       
PPi                              1e-09        10e-9        10e-9        100e-9       100e-9       
Pyruvate                         1e-06        0.0001       0.00155      0.003        0.01        
Ribose-5P                        1e-06        1e-05        0.000505     0.001        0.01        
Sulfate                          1e-07        0.0002       0.0026       0.005        0.025       
Sulfate_ext                      0.003       
Sulfite                          1e-07        0.0002       0.0026       0.005        0.025       
UDP-glucose                      1e-05        0.0001       0.00255      0.005        0.1         
sn-Glycerol-3P                   1e-05        0.0002       0.0011       0.002        0.01        
ATP                              0.000298     0.000318     0.000338     0.000358     0.000378
ADP                              0.000092     0.000112     0.000132     0.000152     0.000172        
AMP                              1e-06        0.00001      0.00042      0.001        0.01         
Isocitrate                       14.8e-6      23e-6       38e-6        53e-6        64e-6         
Citrate                          0.005       0.008         0.0105       0.015         0.02         
AKG                              0.0001        0.0003       0.00055      0.0008        0.001        
PEP                              1e-6        10e-6         17e-6        25e-6       100e-6
cis-Aconitate			 1e-7	     4e-7	   4e-7		4e-7	    1e-6        
Malate                           500e-06        0.001       0.00505      0.01         0.01         
NAD+                             10e-6        40e-6        88.7e-6      120e-6	     200e-6
NADH                             10e-6        10e-6        20e-6        40e-6	     100e-6
NADP+                            10e-6        40e-6        100e-6      120e-6	     200e-6
NADPH                            10e-6        40e-6        51e-6      120e-6	     200e-6
Oxalosuccinate                   1e-11        2e-09        0.000026      0.0005       0.002       
